# Supplementary material for: A genome-scale CRISPR interference guide library enables comprehensive phenotypic profiling in yeast
Source: BMC Genomics. 2021 Mar 23;22:205. doi: 10.1186/s12864-021-07518-0 (PMC7986282; doi:10.1186/s12864-021-07518-0)
Supplement: Supplementary file 1 — Additional file 1: Table S1. Sequences, genomic coordinates, and gene targets for designed guide RNAs. [file 12864_2021_7518_MOESM1_ESM.txt]

Guide	TargetLoc	Yorf1	Offset1	StartType1	Yorf2	Offset2	StartType2	Yorf3	Offset3	StartType3	Yorfs	PrimaryGuide	PrimaryGuideSource	Oligo
ETS1-1_00	chrXII:458728-458751(-)	ETS1-1	-308	CDS	NA	NA	NA	NA	NA	NA	ETS1-1	ETS1-1_00	Yorf1	tctgggagctgcgattggcaATATATTTCTTGTGTGAGAAgttttagagctagaaatagc
ETS1-1_01	chrXII:458617-458640(+)	ETS1-1	-197	CDS	NA	NA	NA	NA	NA	NA	ETS1-1	ETS1-1_01	Yorf1	tctgggagctgcgattggcaTTCCAAAGTGACAGGTGCCCgttttagagctagaaatagc
ETS1-1_02	chrXII:458609-458632(+)	ETS1-1	-189	CDS	NA	NA	NA	NA	NA	NA	ETS1-1	ETS1-1_02	Yorf1	tctgggagctgcgattggcaTATTTTTTTTCCAAAGTGACgttttagagctagaaatagc
ETS1-1_03	chrXII:458527-458550(-)	ETS1-1	-107	CDS	NA	NA	NA	NA	NA	NA	ETS1-1	ETS1-1_03	Yorf1	tctgggagctgcgattggcaGTTAAGGCAGAGCGACAGAGgttttagagctagaaatagc
ETS1-1_04	chrXII:458618-458641(+)	ETS1-1	-198	CDS	NA	NA	NA	NA	NA	NA	ETS1-1	ETS1-1_04	Yorf1	tctgggagctgcgattggcaTCCAAAGTGACAGGTGCCCCgttttagagctagaaatagc
ETS1-1_05	chrXII:458649-458672(+)	ETS1-1	-229	CDS	NA	NA	NA	NA	NA	NA	ETS1-1	ETS1-1_05	Yorf1	tctgggagctgcgattggcaTTCCTCACTATTTTTTACTGgttttagagctagaaatagc
ETS1-1_06	chrXII:458655-458678(+)	ETS1-1	-235	CDS	NA	NA	NA	NA	NA	NA	ETS1-1	ETS1-1_06	Yorf1	tctgggagctgcgattggcaACTATTTTTTACTGCGGAAGgttttagagctagaaatagc
ETS1-1_07	chrXII:458661-458684(+)	ETS1-1	-241	CDS	NA	NA	NA	NA	NA	NA	ETS1-1	ETS1-1_07	Yorf1	tctgggagctgcgattggcaTTTTACTGCGGAAGCGGAAGgttttagagctagaaatagc
ETS1-1_08	chrXII:458670-458693(+)	ETS1-1	-250	CDS	NA	NA	NA	NA	NA	NA	ETS1-1	ETS1-1_08	Yorf1	tctgggagctgcgattggcaGGAAGCGGAAGCGGAAAATAgttttagagctagaaatagc
ETS1-1_09	chrXII:458680-458703(+)	ETS1-1	-260	CDS	NA	NA	NA	NA	NA	NA	ETS1-1	ETS1-1_09	Yorf1	tctgggagctgcgattggcaGCGGAAAATACGGAAACGCGgttttagagctagaaatagc
ETS2-1_00	chrXII:452063-452086(+)	ETS2-1	-290	CDS	RDN37-1	-290	CDS	NA	NA	NA	ETS2-1,RDN37-1	ETS2-1_00	Yorf1	tctgggagctgcgattggcaGGCGTTCAGCCATAATCCAGgttttagagctagaaatagc
ETS2-1_01	chrXII:451966-451989(+)	ETS2-1	-193	CDS	RDN37-1	-193	CDS	NA	NA	NA	ETS2-1,RDN37-1	ETS2-1_01	Yorf1	tctgggagctgcgattggcaTATGGTTCAGCGACGCCACAgttttagagctagaaatagc
ETS2-1_02	chrXII:451911-451934(+)	ETS2-1	-138	CDS	RDN37-1	-138	CDS	NA	NA	NA	ETS2-1,RDN37-1	ETS2-1_02	Yorf1	tctgggagctgcgattggcaAATTCGCCAGCAAGCACCCAgttttagagctagaaatagc
ETS2-1_03	chrXII:451810-451833(+)	ETS2-1	-37	CDS	RDN37-1	-37	CDS	NA	NA	NA	ETS2-1,RDN37-1	ETS2-1_03	Yorf1	tctgggagctgcgattggcaCTCAGCAGATCGTAACAACAgttttagagctagaaatagc
ETS2-1_04	chrXII:451781-451804(+)	ETS2-1	-8	CDS	RDN37-1	-8	CDS	NA	NA	NA	ETS2-1,RDN37-1	ETS2-1_04	Yorf1	tctgggagctgcgattggcaAAAAACAAATCAGACAACAAgttttagagctagaaatagc
ETS2-1_05	chrXII:451948-451971(+)	ETS2-1	-175	CDS	RDN37-1	-175	CDS	NA	NA	NA	ETS2-1,RDN37-1	ETS2-1_05	Yorf1	tctgggagctgcgattggcaGCACCGTTGCTAGCCTGCTAgttttagagctagaaatagc
ETS2-1_06	chrXII:451998-452021(+)	ETS2-1	-225	CDS	RDN37-1	-225	CDS	NA	NA	NA	ETS2-1,RDN37-1	ETS2-1_06	Yorf1	tctgggagctgcgattggcaTCGTATCCATCTATATTGTGgttttagagctagaaatagc
ETS2-1_07	chrXII:452027-452050(+)	ETS2-1	-254	CDS	RDN37-1	-254	CDS	NA	NA	NA	ETS2-1,RDN37-1	ETS2-1_07	Yorf1	tctgggagctgcgattggcaGAAATCACCGCGTTCTAGCAgttttagagctagaaatagc
ETS2-1_08	chrXII:452042-452065(+)	ETS2-1	-269	CDS	RDN37-1	-269	CDS	NA	NA	NA	ETS2-1,RDN37-1	ETS2-1_08	Yorf1	tctgggagctgcgattggcaTAGCATGGATTCTGACTTAGgttttagagctagaaatagc
ETS2-1_09	chrXII:452067-452090(+)	ETS2-1	-294	CDS	RDN37-1	-294	CDS	NA	NA	NA	ETS2-1,RDN37-1	ETS2-1_09	Yorf1	tctgggagctgcgattggcaTTCAGCCATAATCCAGCGGAgttttagagctagaaatagc
HRA1_00	chrI:98945-98968(+)	HRA1	-349	CDS	NA	NA	NA	NA	NA	NA	HRA1	HRA1_00	Yorf1	tctgggagctgcgattggcaATTGTGGTGTATCTATTAGTgttttagagctagaaatagc
HRA1_01	chrI:99032-99055(+)	HRA1	-262	CDS	NA	NA	NA	NA	NA	NA	HRA1	HRA1_01	Yorf1	tctgggagctgcgattggcaAATTCTTGGAACAAAAATTTgttttagagctagaaatagc
HRA1_02	chrI:99120-99143(+)	HRA1	-174	CDS	NA	NA	NA	NA	NA	NA	HRA1	HRA1_02	Yorf1	tctgggagctgcgattggcaTAGCGAGAGAATCGTTGATGgttttagagctagaaatagc
HRA1_03	chrI:99232-99255(-)	HRA1	-62	CDS	NA	NA	NA	NA	NA	NA	HRA1	HRA1_03	Yorf1	tctgggagctgcgattggcaACGATAATTATCTAGACTCGgttttagagctagaaatagc
HRA1_04	chrI:98957-98980(+)	HRA1	-337	CDS	NA	NA	NA	NA	NA	NA	HRA1	HRA1_04	Yorf1	tctgggagctgcgattggcaCTATTAGTTGGCGAGACGTGgttttagagctagaaatagc
HRA1_05	chrI:98971-98994(+)	HRA1	-323	CDS	NA	NA	NA	NA	NA	NA	HRA1	HRA1_05	Yorf1	tctgggagctgcgattggcaGACGTGAGGCACCTGTTGAAgttttagagctagaaatagc
HRA1_06	chrI:99007-99030(+)	HRA1	-287	CDS	NA	NA	NA	NA	NA	NA	HRA1	HRA1_06	Yorf1	tctgggagctgcgattggcaAAAAAACAGATTAGCGTATTgttttagagctagaaatagc
HRA1_07	chrI:99018-99041(+)	HRA1	-276	CDS	NA	NA	NA	NA	NA	NA	HRA1	HRA1_07	Yorf1	tctgggagctgcgattggcaTAGCGTATTTGGAAAATTCTgttttagagctagaaatagc
HRA1_08	chrI:99040-99063(+)	HRA1	-254	CDS	NA	NA	NA	NA	NA	NA	HRA1	HRA1_08	Yorf1	tctgggagctgcgattggcaGAACAAAAATTTAGGCAGAAgttttagagctagaaatagc
HRA1_09	chrI:99058-99081(+)	HRA1	-236	CDS	NA	NA	NA	NA	NA	NA	HRA1	HRA1_09	Yorf1	tctgggagctgcgattggcaAAAGGTCGCAAAATTATACTgttttagagctagaaatagc
ICR1_00	chrIX:397346-397369(-)	ICR1	-276	CDS	NA	NA	NA	NA	NA	NA	ICR1	ICR1_00	Yorf1	tctgggagctgcgattggcaGAGTTTTAAAATTTGCTTTGgttttagagctagaaatagc
ICR1_01	chrIX:397326-397349(-)	ICR1	-256	CDS	NA	NA	NA	NA	NA	NA	ICR1	ICR1_01	Yorf1	tctgggagctgcgattggcaCGGCAATACAAATCTATAGCgttttagagctagaaatagc
ICR1_02	chrIX:397259-397282(+)	ICR1	-189	CDS	NA	NA	NA	NA	NA	NA	ICR1	ICR1_02	Yorf1	tctgggagctgcgattggcaAGGTTGGTATTGAATATCTGgttttagagctagaaatagc
ICR1_04	chrIX:397299-397322(-)	ICR1	-229	CDS	NA	NA	NA	NA	NA	NA	ICR1	ICR1_04	Yorf1	tctgggagctgcgattggcaACCGACCTTGTTATATTCTTgttttagagctagaaatagc
ICR1_05	chrIX:397325-397348(-)	ICR1	-255	CDS	NA	NA	NA	NA	NA	NA	ICR1	ICR1_05	Yorf1	tctgggagctgcgattggcaGGCAATACAAATCTATAGCCgttttagagctagaaatagc
ICR1_06	chrIX:397307-397330(+)	ICR1	-237	CDS	NA	NA	NA	NA	NA	NA	ICR1	ICR1_06	Yorf1	tctgggagctgcgattggcaTATAACAAGGTCGGTGATCCgttttagagctagaaatagc
ICR1_07	chrIX:397388-397411(-)	ICR1	-318	CDS	NA	NA	NA	NA	NA	NA	ICR1	ICR1_07	Yorf1	tctgggagctgcgattggcaACCATTCTTTTTTACTACCTgttttagagctagaaatagc
ICR1_08	chrIX:397371-397394(+)	ICR1	-301	CDS	NA	NA	NA	NA	NA	NA	ICR1	ICR1_08	Yorf1	tctgggagctgcgattggcaAAATCATTGTCGATGATCCTgttttagagctagaaatagc
ICR1_09	chrIX:397403-397426(+)	ICR1	-333	CDS	NA	NA	NA	NA	NA	NA	ICR1	ICR1_09	Yorf1	tctgggagctgcgattggcaAGAATGGTATGACACTAAAAgttttagagctagaaatagc
ITS1-1_00	chrXII:456210-456233(+)	ITS1-1	-290	CDS	NA	NA	NA	NA	NA	NA	ITS1-1	ITS1-1_00	Yorf1	tctgggagctgcgattggcaACAAGATTACCAAGACCTCTgttttagagctagaaatagc
ITS1-1_01	chrXII:456130-456153(+)	ITS1-1	-210	CDS	NA	NA	NA	NA	NA	NA	ITS1-1	ITS1-1_01	Yorf1	tctgggagctgcgattggcaGCTGATGACTTGCGCTTACTgttttagagctagaaatagc
ITS1-1_02	chrXII:456036-456059(+)	ITS1-1	-116	CDS	NA	NA	NA	NA	NA	NA	ITS1-1	ITS1-1_02	Yorf1	tctgggagctgcgattggcaCCTTCTCTAAGCAGATCCTGgttttagagctagaaatagc
ITS1-1_03	chrXII:456005-456028(+)	ITS1-1	-85	CDS	NA	NA	NA	NA	NA	NA	ITS1-1	ITS1-1_03	Yorf1	tctgggagctgcgattggcaCCAAATTCTCCGCTCTGAGAgttttagagctagaaatagc
ITS1-1_04	chrXII:455927-455950(+)	ITS1-1	-7	CDS	NA	NA	NA	NA	NA	NA	ITS1-1	ITS1-1_04	Yorf1	tctgggagctgcgattggcaTTCTTTAATGATCCTTCCGCgttttagagctagaaatagc
ITS1-1_05	chrXII:455938-455961(+)	ITS1-1	-18	CDS	NA	NA	NA	NA	NA	NA	ITS1-1	ITS1-1_05	Yorf1	tctgggagctgcgattggcaTCCTTCCGCAGGTTCACCTAgttttagagctagaaatagc
ITS1-1_06	chrXII:456058-456081(+)	ITS1-1	-138	CDS	NA	NA	NA	NA	NA	NA	ITS1-1	ITS1-1_06	Yorf1	tctgggagctgcgattggcaGCCTCACTAAGCCATTCAATgttttagagctagaaatagc
ITS1-1_07	chrXII:456070-456093(+)	ITS1-1	-150	CDS	NA	NA	NA	NA	NA	NA	ITS1-1	ITS1-1_07	Yorf1	tctgggagctgcgattggcaCATTCAATCGGTACTAGCGAgttttagagctagaaatagc
ITS1-1_08	chrXII:456071-456094(+)	ITS1-1	-151	CDS	NA	NA	NA	NA	NA	NA	ITS1-1	ITS1-1_08	Yorf1	tctgggagctgcgattggcaATTCAATCGGTACTAGCGACgttttagagctagaaatagc
ITS1-1_09	chrXII:456074-456097(+)	ITS1-1	-154	CDS	NA	NA	NA	NA	NA	NA	ITS1-1	ITS1-1_09	Yorf1	tctgggagctgcgattggcaCAATCGGTACTAGCGACGGGgttttagagctagaaatagc
ITS2-1_01	chrXII:455638-455661(+)	RDN58-1	-79	CDS	ITS2-1	-237	CDS	NA	NA	NA	RDN58-1,ITS2-1	ITS2-1_01	Yorf2	tctgggagctgcgattggcaTTGTTTGTGTTTGTTACCTCgttttagagctagaaatagc
ITS2-1_02	chrXII:455555-455578(-)	ITS2-1	-154	CDS	NA	NA	NA	NA	NA	NA	ITS2-1	ITS2-1_02	Yorf1	tctgggagctgcgattggcaATATTAAAAACTTTCAACAAgttttagagctagaaatagc
ITS2-1_03	chrXII:455432-455455(+)	ITS2-1	-31	CDS	RDN25-1	-263	CDS	NA	NA	NA	ITS2-1,RDN25-1	ITS2-1_03	Yorf1	tctgggagctgcgattggcaATGCCCCCTGGAATACCAAGgttttagagctagaaatagc
ITS2-1_04	chrXII:455546-455569(-)	ITS2-1	-145	CDS	NA	NA	NA	NA	NA	NA	ITS2-1	ITS2-1_04	Yorf1	tctgggagctgcgattggcaACTTTCAACAACGGATCTCTgttttagagctagaaatagc
ITS2-1_05	chrXII:455430-455453(+)	ITS2-1	-29	CDS	RDN25-1	-261	CDS	NA	NA	NA	ITS2-1,RDN25-1	ITS2-1_05	Yorf1	tctgggagctgcgattggcaGCATGCCCCCTGGAATACCAgttttagagctagaaatagc
ITS2-1_06	chrXII:455466-455489(+)	ITS2-1	-65	CDS	RDN25-1	-297	CDS	NA	NA	NA	ITS2-1,RDN25-1	ITS2-1_06	Yorf1	tctgggagctgcgattggcaTTCAAAGATTCGATGATTCAgttttagagctagaaatagc
ITS2-1_07	chrXII:455408-455431(+)	ITS2-1	-7	CDS	RDN25-1	-239	CDS	NA	NA	NA	ITS2-1,RDN25-1	ITS2-1_07	Yorf1	tctgggagctgcgattggcaGAAGGAAATGACGCTCAAACgttttagagctagaaatagc
ITS2-1_09	chrXII:455745-455768(-)	RDN58-1	-186	CDS	ITS2-1	-344	CDS	NA	NA	NA	RDN58-1,ITS2-1	ITS2-1_09	Yorf2	tctgggagctgcgattggcaGATTTCTGTGCTTTTGTTATgttttagagctagaaatagc
LSR1_00	chrII:682195-682218(-)	LSR1	-345	CDS	NA	NA	NA	NA	NA	NA	LSR1	LSR1_00	Yorf1	tctgggagctgcgattggcaACTTGCTCAGCAGTTGCAGCgttttagagctagaaatagc
LSR1_01	chrII:682095-682118(+)	LSR1	-245	CDS	NA	NA	NA	NA	NA	NA	LSR1	LSR1_01	Yorf1	tctgggagctgcgattggcaTACACGTAGTGAAAGTGTGCgttttagagctagaaatagc
LSR1_02	chrII:681967-681990(+)	LSR1	-117	CDS	NA	NA	NA	NA	NA	NA	LSR1	LSR1_02	Yorf1	tctgggagctgcgattggcaACCGAGTGGCCCATCGGAAAgttttagagctagaaatagc
LSR1_03	chrII:681953-681976(+)	LSR1	-103	CDS	NA	NA	NA	NA	NA	NA	LSR1	LSR1_03	Yorf1	tctgggagctgcgattggcaTTTTATATGTTTTCACCGAGgttttagagctagaaatagc
LSR1_04	chrII:681961-681984(+)	LSR1	-111	CDS	NA	NA	NA	NA	NA	NA	LSR1	LSR1_04	Yorf1	tctgggagctgcgattggcaGTTTTCACCGAGTGGCCCATgttttagagctagaaatagc
LSR1_05	chrII:682018-682041(+)	LSR1	-168	CDS	NA	NA	NA	NA	NA	NA	LSR1	LSR1_05	Yorf1	tctgggagctgcgattggcaAAGAAACATAGAGCGTTGCTgttttagagctagaaatagc
LSR1_06	chrII:682101-682124(+)	LSR1	-251	CDS	NA	NA	NA	NA	NA	NA	LSR1	LSR1_06	Yorf1	tctgggagctgcgattggcaTAGTGAAAGTGTGCAGGCCTgttttagagctagaaatagc
LSR1_07	chrII:682104-682127(+)	LSR1	-254	CDS	NA	NA	NA	NA	NA	NA	LSR1	LSR1_07	Yorf1	tctgggagctgcgattggcaTGAAAGTGTGCAGGCCTCGGgttttagagctagaaatagc
LSR1_08	chrII:682118-682141(-)	LSR1	-268	CDS	NA	NA	NA	NA	NA	NA	LSR1	LSR1_08	Yorf1	tctgggagctgcgattggcaTCAAATTTTTTTAACCGCCGgttttagagctagaaatagc
LSR1_09	chrII:682069-682092(-)	LSR1	-219	CDS	NA	NA	NA	NA	NA	NA	LSR1	LSR1_09	Yorf1	tctgggagctgcgattggcaCGATGCTGCAGACAAAGTAAgttttagagctagaaatagc
NME1_00	chrXIV:585282-585305(-)	NME1	-294	CDS	NA	NA	NA	NA	NA	NA	NME1	NME1_00	Yorf1	tctgggagctgcgattggcaCTCAAAAGTTAGACATGTCGgttttagagctagaaatagc
NME1_03	chrXIV:585522-585545(+)	NME1	-54	CDS	YNL025C	-215	TSS	NA	NA	NA	NME1,YNL025C	NME1_03	Yorf1	tctgggagctgcgattggcaTGCGGTAAAGAACTAAATAGgttttagagctagaaatagc
NME1_04	chrXIV:585283-585306(-)	NME1	-293	CDS	NA	NA	NA	NA	NA	NA	NME1	NME1_04	Yorf1	tctgggagctgcgattggcaTCTCAAAAGTTAGACATGTCgttttagagctagaaatagc
NME1_05	chrXIV:585284-585307(-)	NME1	-292	CDS	NA	NA	NA	NA	NA	NA	NME1	NME1_05	Yorf1	tctgggagctgcgattggcaATCTCAAAAGTTAGACATGTgttttagagctagaaatagc
NME1_06	chrXIV:585273-585296(-)	NME1	-303	CDS	NA	NA	NA	NA	NA	NA	NME1	NME1_06	Yorf1	tctgggagctgcgattggcaTAGACATGTCGGGGAGCTTCgttttagagctagaaatagc
NME1_07	chrXIV:585258-585281(-)	NME1	-318	CDS	NA	NA	NA	NA	NA	NA	NME1	NME1_07	Yorf1	tctgggagctgcgattggcaGCTTCTGGACATCTACACAAgttttagagctagaaatagc
NME1_08	chrXIV:585249-585272(-)	NME1	-327	CDS	NA	NA	NA	NA	NA	NA	NME1	NME1_08	Yorf1	tctgggagctgcgattggcaCATCTACACAAAGGCATCATgttttagagctagaaatagc
NME1_09	chrXIV:585236-585259(-)	NME1	-340	CDS	NA	NA	NA	NA	NA	NA	NME1	NME1_09	Yorf1	tctgggagctgcgattggcaGCATCATTGGCAATATACCAgttttagagctagaaatagc
NTS2-1_00	chrXII:459989-460012(-)	NTS2-1	-326	CDS	NA	NA	NA	NA	NA	NA	NTS2-1	NTS2-1_00	Yorf1	tctgggagctgcgattggcaTTTTTTTTTTGTAGGAATATgttttagagctagaaatagc
NTS2-1_01	chrXII:459902-459925(-)	NTS2-1	-239	CDS	NA	NA	NA	NA	NA	NA	NTS2-1	NTS2-1_01	Yorf1	tctgggagctgcgattggcaCTTCAGAAGAAGAGTGCAGCgttttagagctagaaatagc
NTS2-1_02	chrXII:459847-459870(-)	NTS2-1	-184	CDS	NA	NA	NA	NA	NA	NA	NTS2-1	NTS2-1_02	Yorf1	tctgggagctgcgattggcaTTAGTTATGGGATTTAGCATgttttagagctagaaatagc
NTS2-1_03	chrXII:459740-459763(+)	NTS2-1	-77	CDS	NA	NA	NA	NA	NA	NA	NTS2-1	NTS2-1_03	Yorf1	tctgggagctgcgattggcaAGCCTGACCGAGTAGTGTAGgttttagagctagaaatagc
NTS2-1_04	chrXII:459870-459893(-)	NTS2-1	-207	CDS	NA	NA	NA	NA	NA	NA	NTS2-1	NTS2-1_04	Yorf1	tctgggagctgcgattggcaATTTTTCTGAATCGAATGGTgttttagagctagaaatagc
NTS2-1_05	chrXII:459859-459882(-)	NTS2-1	-196	CDS	NA	NA	NA	NA	NA	NA	NTS2-1	NTS2-1_05	Yorf1	tctgggagctgcgattggcaTCGAATGGTAGGTTAGTTATgttttagagctagaaatagc
NTS2-1_06	chrXII:459821-459844(+)	NTS2-1	-158	CDS	NA	NA	NA	NA	NA	NA	NTS2-1	NTS2-1_06	Yorf1	tctgggagctgcgattggcaTTTTTTTTTTTCTAGTTTCTgttttagagctagaaatagc
NTS2-1_07	chrXII:459929-459952(+)	NTS2-1	-266	CDS	NA	NA	NA	NA	NA	NA	NTS2-1	NTS2-1_07	Yorf1	tctgggagctgcgattggcaAAGCACTCCATTATGCTCATgttttagagctagaaatagc
NTS2-1_08	chrXII:459930-459953(+)	NTS2-1	-267	CDS	NA	NA	NA	NA	NA	NA	NTS2-1	NTS2-1_08	Yorf1	tctgggagctgcgattggcaAGCACTCCATTATGCTCATTgttttagagctagaaatagc
NTS2-1_09	chrXII:459874-459897(-)	NTS2-1	-211	CDS	NA	NA	NA	NA	NA	NA	NTS2-1	NTS2-1_09	Yorf1	tctgggagctgcgattggcaGCGAATTTTTCTGAATCGAAgttttagagctagaaatagc
PWR1_00	chrIX:395682-395705(+)	YIR020C	-118	TSS	PWR1	-306	CDS	NA	NA	NA	YIR020C,PWR1	PWR1_00	Yorf2	tctgggagctgcgattggcaTATTCCGCACTAACCGATGGgttttagagctagaaatagc
PWR1_01	chrIX:395755-395778(+)	PWR1	-233	CDS	YIR020C	-191	TSS	NA	NA	NA	PWR1,YIR020C	PWR1_01	Yorf1	tctgggagctgcgattggcaCAAAACGACGGTATGAAATGgttttagagctagaaatagc
PWR1_02	chrIX:395849-395872(-)	PWR1	-139	CDS	NA	NA	NA	NA	NA	NA	PWR1	PWR1_02	Yorf1	tctgggagctgcgattggcaCTGTGTGCCATGTCAGATTAgttttagagctagaaatagc
PWR1_03	chrIX:395945-395968(+)	PWR1	-43	CDS	NA	NA	NA	NA	NA	NA	PWR1	PWR1_03	Yorf1	tctgggagctgcgattggcaAATATGTTTATATTTGTCGCgttttagagctagaaatagc
PWR1_04	chrIX:395915-395938(-)	PWR1	-73	CDS	NA	NA	NA	NA	NA	NA	PWR1	PWR1_04	Yorf1	tctgggagctgcgattggcaAAATGAAGCTCGTTGAAAAGgttttagagctagaaatagc
PWR1_05	chrIX:395968-395991(-)	PWR1	-20	CDS	NA	NA	NA	NA	NA	NA	PWR1	PWR1_05	Yorf1	tctgggagctgcgattggcaACTTACAGTTGAGCATCTCAgttttagagctagaaatagc
PWR1_06	chrIX:395969-395992(-)	PWR1	-19	CDS	NA	NA	NA	NA	NA	NA	PWR1	PWR1_06	Yorf1	tctgggagctgcgattggcaTACTTACAGTTGAGCATCTCgttttagagctagaaatagc
PWR1_07	chrIX:395986-396009(+)	PWR1	-2	CDS	NA	NA	NA	NA	NA	NA	PWR1	PWR1_07	Yorf1	tctgggagctgcgattggcaTAAGTAAAACATCGGATGTGgttttagagctagaaatagc
PWR1_08	chrIX:395881-395904(+)	PWR1	-107	CDS	NA	NA	NA	NA	NA	NA	PWR1	PWR1_08	Yorf1	tctgggagctgcgattggcaTGTTGAAAGCACTGTAAAAGgttttagagctagaaatagc
PWR1_09	chrIX:395858-395881(+)	PWR1	-130	CDS	NA	NA	NA	NA	NA	NA	PWR1	PWR1_09	Yorf1	tctgggagctgcgattggcaGACATGGCACACAGATGAAAgttttagagctagaaatagc
Q0010_00	chrM:3606-3629(+)	NA	NA	NA	NA	NA	NA	NA	NA	NA	NA	Q0010_00	NA	tctgggagctgcgattggcaTATAATTATTTTATATAGATgttttagagctagaaatagc
Q0010_01	chrM:3670-3693(+)	NA	NA	NA	NA	NA	NA	NA	NA	NA	NA	Q0010_01	NA	tctgggagctgcgattggcaTTTACAATAATAATTATTAAgttttagagctagaaatagc
Q0010_02	chrM:3615-3638(+)	NA	NA	NA	NA	NA	NA	NA	NA	NA	NA	Q0010_02	NA	tctgggagctgcgattggcaTTTATATAGATAGGTTAGATgttttagagctagaaatagc
Q0010_03	chrM:3633-3656(+)	NA	NA	NA	NA	NA	NA	NA	NA	NA	NA	Q0010_03	NA	tctgggagctgcgattggcaATAGGATAGATAGTATAGATgttttagagctagaaatagc
Q0010_04	chrM:3634-3657(+)	NA	NA	NA	NA	NA	NA	NA	NA	NA	NA	Q0010_04	NA	tctgggagctgcgattggcaTAGGATAGATAGTATAGATAgttttagagctagaaatagc
Q0010_05	chrM:3635-3658(+)	NA	NA	NA	NA	NA	NA	NA	NA	NA	NA	Q0010_05	NA	tctgggagctgcgattggcaAGGATAGATAGTATAGATAGgttttagagctagaaatagc
Q0010_06	chrM:3660-3683(-)	NA	NA	NA	NA	NA	NA	NA	NA	NA	NA	Q0010_06	NA	tctgggagctgcgattggcaTTATTATTGTAAATAATAAAgttttagagctagaaatagc
Q0010_07	chrM:3659-3682(-)	NA	NA	NA	NA	NA	NA	NA	NA	NA	NA	Q0010_07	NA	tctgggagctgcgattggcaTATTATTGTAAATAATAAATgttttagagctagaaatagc
Q0010_08	chrM:3671-3694(+)	NA	NA	NA	NA	NA	NA	NA	NA	NA	NA	Q0010_08	NA	tctgggagctgcgattggcaTTACAATAATAATTATTAATgttttagagctagaaatagc
Q0010_09	chrM:3677-3700(+)	NA	NA	NA	NA	NA	NA	NA	NA	NA	NA	Q0010_09	NA	tctgggagctgcgattggcaTAATAATTATTAATGGGACCgttttagagctagaaatagc
Q0017_00	chrM:3996-4019(+)	NA	NA	NA	NA	NA	NA	NA	NA	NA	NA	Q0017_00	NA	tctgggagctgcgattggcaTTAATTTTCTATTCTATTGTgttttagagctagaaatagc
Q0017_01	chrM:4059-4082(-)	NA	NA	NA	NA	NA	NA	NA	NA	NA	NA	Q0017_01	NA	tctgggagctgcgattggcaATGATAAACAAGAAGATATCgttttagagctagaaatagc
Q0017_02	chrM:4139-4162(+)	NA	NA	NA	NA	NA	NA	NA	NA	NA	NA	Q0017_02	NA	tctgggagctgcgattggcaTTATATCGTTTATACTCCTTgttttagagctagaaatagc
Q0017_03	chrM:3997-4020(+)	NA	NA	NA	NA	NA	NA	NA	NA	NA	NA	Q0017_03	NA	tctgggagctgcgattggcaTAATTTTCTATTCTATTGTGgttttagagctagaaatagc
Q0017_04	chrM:3998-4021(+)	NA	NA	NA	NA	NA	NA	NA	NA	NA	NA	Q0017_04	NA	tctgggagctgcgattggcaAATTTTCTATTCTATTGTGGgttttagagctagaaatagc
Q0017_05	chrM:3995-4018(+)	NA	NA	NA	NA	NA	NA	NA	NA	NA	NA	Q0017_05	NA	tctgggagctgcgattggcaTTTAATTTTCTATTCTATTGgttttagagctagaaatagc
Q0017_06	chrM:4141-4164(+)	NA	NA	NA	NA	NA	NA	NA	NA	NA	NA	Q0017_06	NA	tctgggagctgcgattggcaATATCGTTTATACTCCTTCGgttttagagctagaaatagc
Q0017_07	chrM:4140-4163(+)	NA	NA	NA	NA	NA	NA	NA	NA	NA	NA	Q0017_07	NA	tctgggagctgcgattggcaTATATCGTTTATACTCCTTCgttttagagctagaaatagc
Q0017_08	chrM:4153-4176(+)	NA	NA	NA	NA	NA	NA	NA	NA	NA	NA	Q0017_08	NA	tctgggagctgcgattggcaCTCCTTCGGGGTCCCCGCCGgttttagagctagaaatagc
Q0017_09	chrM:4033-4056(+)	NA	NA	NA	NA	NA	NA	NA	NA	NA	NA	Q0017_09	NA	tctgggagctgcgattggcaTTTTCAATAATAATTATTATgttttagagctagaaatagc
Q0032_00	chrM:11430-11453(+)	NA	NA	NA	NA	NA	NA	NA	NA	NA	NA	Q0032_00	NA	tctgggagctgcgattggcaTTATTATTAAAATAAAAAAGgttttagagctagaaatagc
Q0032_01	chrM:11490-11513(+)	NA	NA	NA	NA	NA	NA	NA	NA	NA	NA	Q0032_01	NA	tctgggagctgcgattggcaTTATTTATTATTAATAGTTCgttttagagctagaaatagc
Q0032_02	chrM:11491-11514(+)	NA	NA	NA	NA	NA	NA	NA	NA	NA	NA	Q0032_02	NA	tctgggagctgcgattggcaTATTTATTATTAATAGTTCCgttttagagctagaaatagc
Q0032_03	chrM:11492-11515(+)	NA	NA	NA	NA	NA	NA	NA	NA	NA	NA	Q0032_03	NA	tctgggagctgcgattggcaATTTATTATTAATAGTTCCGgttttagagctagaaatagc
Q0032_04	chrM:11537-11560(-)	NA	NA	NA	NA	NA	NA	NA	NA	NA	NA	Q0032_04	NA	tctgggagctgcgattggcaATTTTATTTATTTCTCCTTTgttttagagctagaaatagc
Q0032_05	chrM:11536-11559(-)	NA	NA	NA	NA	NA	NA	NA	NA	NA	NA	Q0032_05	NA	tctgggagctgcgattggcaTTTTATTTATTTCTCCTTTCgttttagagctagaaatagc
Q0032_06	chrM:11535-11558(-)	NA	NA	NA	NA	NA	NA	NA	NA	NA	NA	Q0032_06	NA	tctgggagctgcgattggcaTTTATTTATTTCTCCTTTCGgttttagagctagaaatagc
Q0032_07	chrM:11497-11520(+)	NA	NA	NA	NA	NA	NA	NA	NA	NA	NA	Q0032_07	NA	tctgggagctgcgattggcaTTATTAATAGTTCCGGGGCCgttttagagctagaaatagc
Q0032_08	chrM:11503-11526(+)	NA	NA	NA	NA	NA	NA	NA	NA	NA	NA	Q0032_08	NA	tctgggagctgcgattggcaATAGTTCCGGGGCCCGGCCAgttttagagctagaaatagc
Q0032_09	chrM:11504-11527(+)	NA	NA	NA	NA	NA	NA	NA	NA	NA	NA	Q0032_09	NA	tctgggagctgcgattggcaTAGTTCCGGGGCCCGGCCACgttttagagctagaaatagc
Q0045_00	chrM:13698-13721(-)	NA	NA	NA	NA	NA	NA	NA	NA	NA	NA	Q0045_00	NA	tctgggagctgcgattggcaTAATTATTGTTATATCTTAAgttttagagctagaaatagc
Q0045_01	chrM:13798-13821(+)	NA	NA	NA	NA	NA	NA	NA	NA	NA	NA	Q0045_01	NA	tctgggagctgcgattggcaATATAAAAAAAAAGTAAAAAgttttagagctagaaatagc
Q0075_00	chrM:23870-23893(+)	NA	NA	NA	NA	NA	NA	NA	NA	NA	NA	Q0075_00	NA	tctgggagctgcgattggcaAAAAATTTATTAAATATTATgttttagagctagaaatagc
Q0075_01	chrM:23926-23949(+)	NA	NA	NA	NA	NA	NA	NA	NA	NA	NA	Q0075_01	NA	tctgggagctgcgattggcaATATATATATATATAGCTAAgttttagagctagaaatagc
Q0075_02	chrM:23992-24015(-)	NA	NA	NA	NA	NA	NA	NA	NA	NA	NA	Q0075_02	NA	tctgggagctgcgattggcaTATATATATTAAAGTTATCAgttttagagctagaaatagc
Q0075_03	chrM:24092-24115(-)	NA	NA	NA	NA	NA	NA	NA	NA	NA	NA	Q0075_03	NA	tctgggagctgcgattggcaCTTATATTTACATATAAGATgttttagagctagaaatagc
Q0075_04	chrM:23927-23950(+)	NA	NA	NA	NA	NA	NA	NA	NA	NA	NA	Q0075_04	NA	tctgggagctgcgattggcaTATATATATATATAGCTAACgttttagagctagaaatagc
Q0075_05	chrM:23928-23951(+)	NA	NA	NA	NA	NA	NA	NA	NA	NA	NA	Q0075_05	NA	tctgggagctgcgattggcaATATATATATATAGCTAACGgttttagagctagaaatagc
Q0075_06	chrM:24121-24144(-)	NA	NA	NA	NA	NA	NA	NA	NA	NA	NA	Q0075_06	NA	tctgggagctgcgattggcaAAATAATATTATTTTTTTTTgttttagagctagaaatagc
Q0075_07	chrM:23991-24014(-)	NA	NA	NA	NA	NA	NA	NA	NA	NA	NA	Q0075_07	NA	tctgggagctgcgattggcaATATATATTAAAGTTATCACgttttagagctagaaatagc
Q0080_00	chrM:27310-27333(+)	NA	NA	NA	NA	NA	NA	NA	NA	NA	NA	Q0080_00	NA	tctgggagctgcgattggcaATATTATAGTGAACCCCGAAgttttagagctagaaatagc
Q0080_01	chrM:27399-27422(-)	NA	NA	NA	NA	NA	NA	NA	NA	NA	NA	Q0080_01	NA	tctgggagctgcgattggcaATTAAATAATTACATTAATCgttttagagctagaaatagc
Q0080_02	chrM:27380-27403(+)	NA	NA	NA	NA	NA	NA	NA	NA	NA	NA	Q0080_02	NA	tctgggagctgcgattggcaTATAAATATCTCCGCAAAGCgttttagagctagaaatagc
Q0080_03	chrM:27391-27414(-)	NA	NA	NA	NA	NA	NA	NA	NA	NA	NA	Q0080_03	NA	tctgggagctgcgattggcaATTACATTAATCCGGCTTTGgttttagagctagaaatagc
Q0080_04	chrM:27325-27348(-)	NA	NA	NA	NA	NA	NA	NA	NA	NA	NA	Q0080_04	NA	tctgggagctgcgattggcaTTCTTAATATATTCTCCTTTgttttagagctagaaatagc
Q0080_05	chrM:27324-27347(-)	NA	NA	NA	NA	NA	NA	NA	NA	NA	NA	Q0080_05	NA	tctgggagctgcgattggcaTCTTAATATATTCTCCTTTCgttttagagctagaaatagc
Q0080_06	chrM:27323-27346(-)	NA	NA	NA	NA	NA	NA	NA	NA	NA	NA	Q0080_06	NA	tctgggagctgcgattggcaCTTAATATATTCTCCTTTCGgttttagagctagaaatagc
Q0085_00	chrM:28147-28170(+)	NA	NA	NA	NA	NA	NA	NA	NA	NA	NA	Q0085_00	NA	tctgggagctgcgattggcaGTCCGGCCCGCCCCCCCCGCgttttagagctagaaatagc
Q0085_01	chrM:28306-28329(+)	NA	NA	NA	NA	NA	NA	NA	NA	NA	NA	Q0085_01	NA	tctgggagctgcgattggcaATATTTATTTATATATCTAAgttttagagctagaaatagc
Q0085_02	chrM:28371-28394(-)	NA	NA	NA	NA	NA	NA	NA	NA	NA	NA	Q0085_02	NA	tctgggagctgcgattggcaAATAAAAATATAAATAGTGAgttttagagctagaaatagc
Q0085_03	chrM:28372-28395(-)	NA	NA	NA	NA	NA	NA	NA	NA	NA	NA	Q0085_03	NA	tctgggagctgcgattggcaAAATAAAAATATAAATAGTGgttttagagctagaaatagc
Q0085_04	chrM:28148-28171(+)	NA	NA	NA	NA	NA	NA	NA	NA	NA	NA	Q0085_04	NA	tctgggagctgcgattggcaTCCGGCCCGCCCCCCCCGCGgttttagagctagaaatagc
Q0085_05	chrM:28151-28174(+)	NA	NA	NA	NA	NA	NA	NA	NA	NA	NA	Q0085_05	NA	tctgggagctgcgattggcaGGCCCGCCCCCCCCGCGGGGgttttagagctagaaatagc
Q0085_06	chrM:28149-28172(-)	NA	NA	NA	NA	NA	NA	NA	NA	NA	NA	Q0085_06	NA	tctgggagctgcgattggcaGCCCCGCGGGGGGGGCGGGCgttttagagctagaaatagc
Q0085_07	chrM:28153-28176(-)	NA	NA	NA	NA	NA	NA	NA	NA	NA	NA	Q0085_07	NA	tctgggagctgcgattggcaGTCCGCCCCGCGGGGGGGGCgttttagagctagaaatagc
Q0085_08	chrM:28154-28177(-)	NA	NA	NA	NA	NA	NA	NA	NA	NA	NA	Q0085_08	NA	tctgggagctgcgattggcaGGTCCGCCCCGCGGGGGGGGgttttagagctagaaatagc
Q0085_09	chrM:28307-28330(+)	NA	NA	NA	NA	NA	NA	NA	NA	NA	NA	Q0085_09	NA	tctgggagctgcgattggcaTATTTATTTATATATCTAAGgttttagagctagaaatagc
Q0092_00	chrM:30519-30542(+)	NA	NA	NA	NA	NA	NA	NA	NA	NA	NA	Q0092_00	NA	tctgggagctgcgattggcaATGATTAACAAGAAGATATCgttttagagctagaaatagc
Q0092_01	chrM:30823-30846(+)	NA	NA	NA	NA	NA	NA	NA	NA	NA	NA	Q0092_01	NA	tctgggagctgcgattggcaATTCATAAAAATTCCTTTTGgttttagagctagaaatagc
Q0092_02	chrM:30520-30543(+)	NA	NA	NA	NA	NA	NA	NA	NA	NA	NA	Q0092_02	NA	tctgggagctgcgattggcaTGATTAACAAGAAGATATCTgttttagagctagaaatagc
Q0092_03	chrM:30521-30544(+)	NA	NA	NA	NA	NA	NA	NA	NA	NA	NA	Q0092_03	NA	tctgggagctgcgattggcaGATTAACAAGAAGATATCTGgttttagagctagaaatagc
Q0092_04	chrM:30836-30859(-)	NA	NA	NA	NA	NA	NA	NA	NA	NA	NA	Q0092_04	NA	tctgggagctgcgattggcaATAAAATAAAAATCCTCAAAgttttagagctagaaatagc
Q0092_05	chrM:30588-30611(-)	NA	NA	NA	NA	NA	NA	NA	NA	NA	NA	Q0092_05	NA	tctgggagctgcgattggcaTAATTAATATGATATTATAAgttttagagctagaaatagc
Q0092_06	chrM:30585-30608(-)	NA	NA	NA	NA	NA	NA	NA	NA	NA	NA	Q0092_06	NA	tctgggagctgcgattggcaTTAATATGATATTATAATGGgttttagagctagaaatagc
Q0092_07	chrM:30584-30607(-)	NA	NA	NA	NA	NA	NA	NA	NA	NA	NA	Q0092_07	NA	tctgggagctgcgattggcaTAATATGATATTATAATGGTgttttagagctagaaatagc
Q0092_08	chrM:30583-30606(-)	NA	NA	NA	NA	NA	NA	NA	NA	NA	NA	Q0092_08	NA	tctgggagctgcgattggcaAATATGATATTATAATGGTGgttttagagctagaaatagc
Q0092_09	chrM:30582-30605(-)	NA	NA	NA	NA	NA	NA	NA	NA	NA	NA	Q0092_09	NA	tctgggagctgcgattggcaATATGATATTATAATGGTGGgttttagagctagaaatagc
Q0105_00	chrM:36184-36207(+)	NA	NA	NA	NA	NA	NA	NA	NA	NA	NA	Q0105_00	NA	tctgggagctgcgattggcaTGACCAACCCAGTAGTTGACgttttagagctagaaatagc
Q0105_01	chrM:36262-36285(+)	NA	NA	NA	NA	NA	NA	NA	NA	NA	NA	Q0105_01	NA	tctgggagctgcgattggcaCTATTAACTTTTTTTTTTAAgttttagagctagaaatagc
Q0105_02	chrM:36189-36212(+)	NA	NA	NA	NA	NA	NA	NA	NA	NA	NA	Q0105_02	NA	tctgggagctgcgattggcaAACCCAGTAGTTGACCGGATgttttagagctagaaatagc
Q0105_03	chrM:36200-36223(+)	NA	NA	NA	NA	NA	NA	NA	NA	NA	NA	Q0105_03	NA	tctgggagctgcgattggcaTGACCGGATTGGCGCCCGCGgttttagagctagaaatagc
Q0105_04	chrM:36215-36238(-)	NA	NA	NA	NA	NA	NA	NA	NA	NA	NA	Q0105_04	NA	tctgggagctgcgattggcaTTTATTAAATATAAACCTCGgttttagagctagaaatagc
Q0105_05	chrM:36214-36237(-)	NA	NA	NA	NA	NA	NA	NA	NA	NA	NA	Q0105_05	NA	tctgggagctgcgattggcaTTATTAAATATAAACCTCGCgttttagagctagaaatagc
Q0105_06	chrM:36203-36226(-)	NA	NA	NA	NA	NA	NA	NA	NA	NA	NA	Q0105_06	NA	tctgggagctgcgattggcaAAACCTCGCGGGCGCCAATCgttttagagctagaaatagc
Q0105_07	chrM:36192-36215(-)	NA	NA	NA	NA	NA	NA	NA	NA	NA	NA	Q0105_07	NA	tctgggagctgcgattggcaGCGCCAATCCGGTCAACTACgttttagagctagaaatagc
Q0105_08	chrM:36191-36214(-)	NA	NA	NA	NA	NA	NA	NA	NA	NA	NA	Q0105_08	NA	tctgggagctgcgattggcaCGCCAATCCGGTCAACTACTgttttagagctagaaatagc
Q0105_09	chrM:36187-36210(-)	NA	NA	NA	NA	NA	NA	NA	NA	NA	NA	Q0105_09	NA	tctgggagctgcgattggcaAATCCGGTCAACTACTGGGTgttttagagctagaaatagc
Q0130_00	chrM:46511-46534(-)	NA	NA	NA	NA	NA	NA	NA	NA	NA	NA	Q0130_00	NA	tctgggagctgcgattggcaTTTATTTTAAATAAAAAAAAgttttagagctagaaatagc
Q0130_01	chrM:46510-46533(-)	NA	NA	NA	NA	NA	NA	NA	NA	NA	NA	Q0130_01	NA	tctgggagctgcgattggcaTTATTTTAAATAAAAAAAAAgttttagagctagaaatagc
Q0140_00	chrM:48688-48711(+)	NA	NA	NA	NA	NA	NA	NA	NA	NA	NA	Q0140_00	NA	tctgggagctgcgattggcaAATAATTATTTTTTTTTATTgttttagagctagaaatagc
Q0140_01	chrM:48786-48809(+)	NA	NA	NA	NA	NA	NA	NA	NA	NA	NA	Q0140_01	NA	tctgggagctgcgattggcaTAATAAATAATATTATAATAgttttagagctagaaatagc
Q0140_02	chrM:48689-48712(+)	NA	NA	NA	NA	NA	NA	NA	NA	NA	NA	Q0140_02	NA	tctgggagctgcgattggcaATAATTATTTTTTTTTATTTgttttagagctagaaatagc
Q0142_00	chrM:50706-50729(+)	NA	NA	NA	NA	NA	NA	NA	NA	NA	NA	Q0142_00	NA	tctgggagctgcgattggcaTCTTTAACCAAACTCCTTCGgttttagagctagaaatagc
Q0142_01	chrM:50785-50808(-)	NA	NA	NA	NA	NA	NA	NA	NA	NA	NA	Q0142_01	NA	tctgggagctgcgattggcaCCGGCCCGCCCCCGCGGGGGgttttagagctagaaatagc
Q0142_02	chrM:50910-50933(+)	NA	NA	NA	NA	NA	NA	NA	NA	NA	NA	Q0142_02	NA	tctgggagctgcgattggcaATAATCTTTTTATTAAATAAgttttagagctagaaatagc
Q0142_03	chrM:50784-50807(-)	NA	NA	NA	NA	NA	NA	NA	NA	NA	NA	Q0142_03	NA	tctgggagctgcgattggcaCGGCCCGCCCCCGCGGGGGGgttttagagctagaaatagc
Q0142_04	chrM:50711-50734(+)	NA	NA	NA	NA	NA	NA	NA	NA	NA	NA	Q0142_04	NA	tctgggagctgcgattggcaAACCAAACTCCTTCGGGGTTgttttagagctagaaatagc
Q0142_05	chrM:50735-50758(-)	NA	NA	NA	NA	NA	NA	NA	NA	NA	NA	Q0142_05	NA	tctgggagctgcgattggcaCTCCCTAACCTAATGGGAGGgttttagagctagaaatagc
Q0142_06	chrM:50732-50755(+)	NA	NA	NA	NA	NA	NA	NA	NA	NA	NA	Q0142_06	NA	tctgggagctgcgattggcaGGTCCCCCTCCCATTAGGTTgttttagagctagaaatagc
Q0142_07	chrM:50733-50756(+)	NA	NA	NA	NA	NA	NA	NA	NA	NA	NA	Q0142_07	NA	tctgggagctgcgattggcaGTCCCCCTCCCATTAGGTTAgttttagagctagaaatagc
Q0142_08	chrM:50736-50759(+)	NA	NA	NA	NA	NA	NA	NA	NA	NA	NA	Q0142_08	NA	tctgggagctgcgattggcaCCCCTCCCATTAGGTTAGGGgttttagagctagaaatagc
Q0142_09	chrM:50737-50760(+)	NA	NA	NA	NA	NA	NA	NA	NA	NA	NA	Q0142_09	NA	tctgggagctgcgattggcaCCCTCCCATTAGGTTAGGGAgttttagagctagaaatagc
Q0143_00	chrM:51023-51046(+)	NA	NA	NA	NA	NA	NA	NA	NA	NA	NA	Q0143_00	NA	tctgggagctgcgattggcaTTATTTATTATATAATTAATgttttagagctagaaatagc
Q0143_01	chrM:51091-51114(-)	NA	NA	NA	NA	NA	NA	NA	NA	NA	NA	Q0143_01	NA	tctgggagctgcgattggcaTATAGTTATAGTTATATAATgttttagagctagaaatagc
Q0143_02	chrM:51234-51257(+)	NA	NA	NA	NA	NA	NA	NA	NA	NA	NA	Q0143_02	NA	tctgggagctgcgattggcaAGTTTCAATTAATTTGAATTgttttagagctagaaatagc
Q0143_03	chrM:51035-51058(+)	NA	NA	NA	NA	NA	NA	NA	NA	NA	NA	Q0143_03	NA	tctgggagctgcgattggcaTAATTAATTGGCCCCCATGCgttttagagctagaaatagc
Q0143_04	chrM:51036-51059(+)	NA	NA	NA	NA	NA	NA	NA	NA	NA	NA	Q0143_04	NA	tctgggagctgcgattggcaAATTAATTGGCCCCCATGCTgttttagagctagaaatagc
Q0143_05	chrM:51042-51065(+)	NA	NA	NA	NA	NA	NA	NA	NA	NA	NA	Q0143_05	NA	tctgggagctgcgattggcaTTGGCCCCCATGCTGGGTTCgttttagagctagaaatagc
Q0143_06	chrM:51062-51085(+)	NA	NA	NA	NA	NA	NA	NA	NA	NA	NA	Q0143_06	NA	tctgggagctgcgattggcaCGGAACTCCTCCTTCTCGCGgttttagagctagaaatagc
Q0143_07	chrM:51257-51280(+)	NA	NA	NA	NA	NA	NA	NA	NA	NA	NA	Q0143_07	NA	tctgggagctgcgattggcaAATTAAATTATTACTTCATAgttttagagctagaaatagc
Q0143_08	chrM:51258-51281(+)	NA	NA	NA	NA	NA	NA	NA	NA	NA	NA	Q0143_08	NA	tctgggagctgcgattggcaATTAAATTATTACTTCATATgttttagagctagaaatagc
Q0143_09	chrM:51259-51282(+)	NA	NA	NA	NA	NA	NA	NA	NA	NA	NA	Q0143_09	NA	tctgggagctgcgattggcaTTAAATTATTACTTCATATGgttttagagctagaaatagc
Q0144_00	chrM:53811-53834(+)	NA	NA	NA	NA	NA	NA	NA	NA	NA	NA	Q0144_00	NA	tctgggagctgcgattggcaTTGTTATAATCTTAATGTTCgttttagagctagaaatagc
Q0144_01	chrM:53858-53881(-)	NA	NA	NA	NA	NA	NA	NA	NA	NA	NA	Q0144_01	NA	tctgggagctgcgattggcaTATTTATATACTTCTCCTTTgttttagagctagaaatagc
Q0144_02	chrM:53916-53939(-)	NA	NA	NA	NA	NA	NA	NA	NA	NA	NA	Q0144_02	NA	tctgggagctgcgattggcaAAGTAAAGATAATTTTAAGAgttttagagctagaaatagc
Q0144_03	chrM:53812-53835(+)	NA	NA	NA	NA	NA	NA	NA	NA	NA	NA	Q0144_03	NA	tctgggagctgcgattggcaTGTTATAATCTTAATGTTCCgttttagagctagaaatagc
Q0144_04	chrM:53813-53836(+)	NA	NA	NA	NA	NA	NA	NA	NA	NA	NA	Q0144_04	NA	tctgggagctgcgattggcaGTTATAATCTTAATGTTCCGgttttagagctagaaatagc
Q0144_05	chrM:53818-53841(+)	NA	NA	NA	NA	NA	NA	NA	NA	NA	NA	Q0144_05	NA	tctgggagctgcgattggcaAATCTTAATGTTCCGGGGCCgttttagagctagaaatagc
Q0144_06	chrM:53824-53847(+)	NA	NA	NA	NA	NA	NA	NA	NA	NA	NA	Q0144_06	NA	tctgggagctgcgattggcaAATGTTCCGGGGCCCGGCCAgttttagagctagaaatagc
Q0144_07	chrM:53825-53848(+)	NA	NA	NA	NA	NA	NA	NA	NA	NA	NA	Q0144_07	NA	tctgggagctgcgattggcaATGTTCCGGGGCCCGGCCACgttttagagctagaaatagc
Q0144_08	chrM:53913-53936(-)	NA	NA	NA	NA	NA	NA	NA	NA	NA	NA	Q0144_08	NA	tctgggagctgcgattggcaTAAAGATAATTTTAAGAAGGgttttagagctagaaatagc
Q0144_09	chrM:53857-53880(-)	NA	NA	NA	NA	NA	NA	NA	NA	NA	NA	Q0144_09	NA	tctgggagctgcgattggcaATTTATATACTTCTCCTTTCgttttagagctagaaatagc
Q0160_00	chrM:60667-60690(+)	NA	NA	NA	NA	NA	NA	NA	NA	NA	NA	Q0160_00	NA	tctgggagctgcgattggcaACAAATAACACTGATTGTAAgttttagagctagaaatagc
Q0160_01	chrM:60771-60794(+)	NA	NA	NA	NA	NA	NA	NA	NA	NA	NA	Q0160_01	NA	tctgggagctgcgattggcaATTATTTAATTGAAGTAAATgttttagagctagaaatagc
Q0160_02	chrM:60858-60881(+)	NA	NA	NA	NA	NA	NA	NA	NA	NA	NA	Q0160_02	NA	tctgggagctgcgattggcaCTTTCATATATGTATATATAgttttagagctagaaatagc
Q0160_03	chrM:60959-60982(+)	NA	NA	NA	NA	NA	NA	NA	NA	NA	NA	Q0160_03	NA	tctgggagctgcgattggcaAAATATTAAATAAATATCAAgttttagagctagaaatagc
Q0160_04	chrM:60697-60720(+)	NA	NA	NA	NA	NA	NA	NA	NA	NA	NA	Q0160_04	NA	tctgggagctgcgattggcaTAACGAATAAAAGTTACGCTgttttagagctagaaatagc
Q0160_05	chrM:60698-60721(+)	NA	NA	NA	NA	NA	NA	NA	NA	NA	NA	Q0160_05	NA	tctgggagctgcgattggcaAACGAATAAAAGTTACGCTAgttttagagctagaaatagc
Q0160_06	chrM:60772-60795(+)	NA	NA	NA	NA	NA	NA	NA	NA	NA	NA	Q0160_06	NA	tctgggagctgcgattggcaTTATTTAATTGAAGTAAATTgttttagagctagaaatagc
Q0160_07	chrM:60809-60832(+)	NA	NA	NA	NA	NA	NA	NA	NA	NA	NA	Q0160_07	NA	tctgggagctgcgattggcaATCCATATAGATAAAAATAAgttttagagctagaaatagc
Q0160_08	chrM:60892-60915(+)	NA	NA	NA	NA	NA	NA	NA	NA	NA	NA	Q0160_08	NA	tctgggagctgcgattggcaTTCAACGACTAGATGATGAGgttttagagctagaaatagc
Q0160_09	chrM:60942-60965(-)	NA	NA	NA	NA	NA	NA	NA	NA	NA	NA	Q0160_09	NA	tctgggagctgcgattggcaATATTTTATTTATTCGACATgttttagagctagaaatagc
Q0182_00	chrM:65547-65570(-)	NA	NA	NA	NA	NA	NA	NA	NA	NA	NA	Q0182_00	NA	tctgggagctgcgattggcaGATATATTAATAATTTATAAgttttagagctagaaatagc
Q0182_01	chrM:65569-65592(-)	NA	NA	NA	NA	NA	NA	NA	NA	NA	NA	Q0182_01	NA	tctgggagctgcgattggcaTTTATTTTATTTAATTAAAAgttttagagctagaaatagc
Q0182_02	chrM:65722-65745(-)	NA	NA	NA	NA	NA	NA	NA	NA	NA	NA	Q0182_02	NA	tctgggagctgcgattggcaTAATTTAAGTCGAACTCCTTgttttagagctagaaatagc
Q0182_03	chrM:65720-65743(-)	NA	NA	NA	NA	NA	NA	NA	NA	NA	NA	Q0182_03	NA	tctgggagctgcgattggcaATTTAAGTCGAACTCCTTCGgttttagagctagaaatagc
Q0182_04	chrM:65721-65744(-)	NA	NA	NA	NA	NA	NA	NA	NA	NA	NA	Q0182_04	NA	tctgggagctgcgattggcaAATTTAAGTCGAACTCCTTCgttttagagctagaaatagc
Q0182_05	chrM:65677-65700(+)	NA	NA	NA	NA	NA	NA	NA	NA	NA	NA	Q0182_05	NA	tctgggagctgcgattggcaTTTATTATTAATAAATAGTCgttttagagctagaaatagc
Q0182_06	chrM:65756-65779(+)	NA	NA	NA	NA	NA	NA	NA	NA	NA	NA	Q0182_06	NA	tctgggagctgcgattggcaTTTTTATTTATTAATAGTTTgttttagagctagaaatagc
Q0182_07	chrM:65757-65780(+)	NA	NA	NA	NA	NA	NA	NA	NA	NA	NA	Q0182_07	NA	tctgggagctgcgattggcaTTTTATTTATTAATAGTTTCgttttagagctagaaatagc
Q0182_08	chrM:65758-65781(+)	NA	NA	NA	NA	NA	NA	NA	NA	NA	NA	Q0182_08	NA	tctgggagctgcgattggcaTTTATTTATTAATAGTTTCGgttttagagctagaaatagc
Q0182_09	chrM:65706-65729(+)	NA	NA	NA	NA	NA	NA	NA	NA	NA	NA	Q0182_09	NA	tctgggagctgcgattggcaCCCTGCGGGGCGGACCCCGAgttttagagctagaaatagc
Q0250_00	chrM:73434-73457(+)	NA	NA	NA	NA	NA	NA	NA	NA	NA	NA	Q0250_00	NA	tctgggagctgcgattggcaTATTATTAGTTTTTGGGAAGgttttagagctagaaatagc
Q0250_01	chrM:73484-73507(-)	NA	NA	NA	NA	NA	NA	NA	NA	NA	NA	Q0250_01	NA	tctgggagctgcgattggcaCTTCGGTCCTCCTCCCGTTAgttttagagctagaaatagc
Q0250_02	chrM:73597-73620(+)	NA	NA	NA	NA	NA	NA	NA	NA	NA	NA	Q0250_02	NA	tctgggagctgcgattggcaTAATTATTTTTAATAAAAAAgttttagagctagaaatagc
Q0250_03	chrM:73435-73458(+)	NA	NA	NA	NA	NA	NA	NA	NA	NA	NA	Q0250_03	NA	tctgggagctgcgattggcaATTATTAGTTTTTGGGAAGCgttttagagctagaaatagc
Q0250_04	chrM:73427-73450(+)	NA	NA	NA	NA	NA	NA	NA	NA	NA	NA	Q0250_04	NA	tctgggagctgcgattggcaATATGAATATTATTAGTTTTgttttagagctagaaatagc
Q0250_05	chrM:73454-73477(+)	NA	NA	NA	NA	NA	NA	NA	NA	NA	NA	Q0250_05	NA	tctgggagctgcgattggcaCGGGAATCCCGTAAGGAGTGgttttagagctagaaatagc
Q0250_06	chrM:73455-73478(+)	NA	NA	NA	NA	NA	NA	NA	NA	NA	NA	Q0250_06	NA	tctgggagctgcgattggcaGGGAATCCCGTAAGGAGTGAgttttagagctagaaatagc
Q0250_07	chrM:73461-73484(-)	NA	NA	NA	NA	NA	NA	NA	NA	NA	NA	Q0250_07	NA	tctgggagctgcgattggcaAGGGGTCCCTCACTCCTTACgttttagagctagaaatagc
Q0250_08	chrM:73471-73494(+)	NA	NA	NA	NA	NA	NA	NA	NA	NA	NA	Q0250_08	NA	tctgggagctgcgattggcaGTGAGGGACCCCTCCCTAACgttttagagctagaaatagc
Q0250_09	chrM:73601-73624(+)	NA	NA	NA	NA	NA	NA	NA	NA	NA	NA	Q0250_09	NA	tctgggagctgcgattggcaTATTTTTAATAAAAAAAGGTgttttagagctagaaatagc
Q0255_00	chrM:74147-74170(+)	NA	NA	NA	NA	NA	NA	NA	NA	NA	NA	Q0255_00	NA	tctgggagctgcgattggcaTCAGATTTTATTAATGATAGgttttagagctagaaatagc
Q0255_01	chrM:74264-74287(-)	NA	NA	NA	NA	NA	NA	NA	NA	NA	NA	Q0255_01	NA	tctgggagctgcgattggcaAATCTAATATGTGTATCTACgttttagagctagaaatagc
Q0255_02	chrM:74315-74338(+)	NA	NA	NA	NA	NA	NA	NA	NA	NA	NA	Q0255_02	NA	tctgggagctgcgattggcaGATTTTGCTATTCCAAGTTTgttttagagctagaaatagc
Q0255_03	chrM:74378-74401(+)	NA	NA	NA	NA	NA	NA	NA	NA	NA	NA	Q0255_03	NA	tctgggagctgcgattggcaTCTGCTTTAATTCAAAGAGAgttttagagctagaaatagc
Q0255_04	chrM:74201-74224(+)	NA	NA	NA	NA	NA	NA	NA	NA	NA	NA	Q0255_04	NA	tctgggagctgcgattggcaCCTGATGAATTATTAGAAGAgttttagagctagaaatagc
Q0255_05	chrM:74339-74362(+)	NA	NA	NA	NA	NA	NA	NA	NA	NA	NA	Q0255_05	NA	tctgggagctgcgattggcaATTAAAGTTGATGCTACTCCgttttagagctagaaatagc
Q0255_06	chrM:74390-74413(+)	NA	NA	NA	NA	NA	NA	NA	NA	NA	NA	Q0255_06	NA	tctgggagctgcgattggcaCAAAGAGAAGGTGTCTTCTAgttttagagctagaaatagc
Q0255_07	chrM:74411-74434(+)	NA	NA	NA	NA	NA	NA	NA	NA	NA	NA	Q0255_07	NA	tctgggagctgcgattggcaGGAGCATGTTCTGAGTTGTGgttttagagctagaaatagc
Q0255_08	chrM:74412-74435(+)	NA	NA	NA	NA	NA	NA	NA	NA	NA	NA	Q0255_08	NA	tctgggagctgcgattggcaGAGCATGTTCTGAGTTGTGTgttttagagctagaaatagc
Q0255_09	chrM:74417-74440(+)	NA	NA	NA	NA	NA	NA	NA	NA	NA	NA	Q0255_09	NA	tctgggagctgcgattggcaTGTTCTGAGTTGTGTGGGACgttttagagctagaaatagc
Q0275_00	chrM:78899-78922(+)	NA	NA	NA	NA	NA	NA	NA	NA	NA	NA	Q0275_00	NA	tctgggagctgcgattggcaTAATAATTGAATAAATAATCgttttagagctagaaatagc
Q0275_01	chrM:79111-79134(+)	NA	NA	NA	NA	NA	NA	NA	NA	NA	NA	Q0275_01	NA	tctgggagctgcgattggcaTAATTTTATTATATAGTTTAgttttagagctagaaatagc
Q0275_02	chrM:79112-79135(+)	NA	NA	NA	NA	NA	NA	NA	NA	NA	NA	Q0275_02	NA	tctgggagctgcgattggcaAATTTTATTATATAGTTTAAgttttagagctagaaatagc
Q0275_03	chrM:78918-78941(-)	NA	NA	NA	NA	NA	NA	NA	NA	NA	NA	Q0275_03	NA	tctgggagctgcgattggcaGAATTAATATCTCTTTCGACgttttagagctagaaatagc
Q0297_00	chrM:85293-85316(+)	NA	NA	NA	NA	NA	NA	NA	NA	NA	NA	Q0297_00	NA	tctgggagctgcgattggcaAAGATATTTATATTATTAATgttttagagctagaaatagc
RDN18-1_00	chrXII:457993-458016(+)	RDN18-1	-273	CDS	NA	NA	NA	NA	NA	NA	RDN18-1	RDN18-1_00	Yorf1	tctgggagctgcgattggcaTACCCCGGTGTTTCACGGAAgttttagagctagaaatagc
RDN18-1_01	chrXII:457956-457979(+)	RDN18-1	-236	CDS	NA	NA	NA	NA	NA	NA	RDN18-1	RDN18-1_01	Yorf1	tctgggagctgcgattggcaTCTTTGAGTTTCCTCTAATCgttttagagctagaaatagc
RDN18-1_02	chrXII:457852-457875(+)	RDN18-1	-132	CDS	NA	NA	NA	NA	NA	NA	RDN18-1	RDN18-1_02	Yorf1	tctgggagctgcgattggcaTCCAGAAAAATTGCTTTTTCgttttagagctagaaatagc
RDN18-1_03	chrXII:457816-457839(+)	RDN18-1	-96	CDS	NA	NA	NA	NA	NA	NA	RDN18-1	RDN18-1_03	Yorf1	tctgggagctgcgattggcaTAGAAGATACTTATTGAGTTgttttagagctagaaatagc
RDN18-1_04	chrXII:457867-457890(+)	RDN18-1	-147	CDS	NA	NA	NA	NA	NA	NA	RDN18-1	RDN18-1_04	Yorf1	tctgggagctgcgattggcaTTTTCAGGTCTCTCTGCTGCgttttagagctagaaatagc
RDN18-1_05	chrXII:457978-458001(+)	RDN18-1	-258	CDS	NA	NA	NA	NA	NA	NA	RDN18-1	RDN18-1_05	Yorf1	tctgggagctgcgattggcaGTTCCACCAAACAGATACCCgttttagagctagaaatagc
RDN18-1_06	chrXII:457988-458011(+)	RDN18-1	-268	CDS	NA	NA	NA	NA	NA	NA	RDN18-1	RDN18-1_06	Yorf1	tctgggagctgcgattggcaACAGATACCCCGGTGTTTCAgttttagagctagaaatagc
RDN18-1_07	chrXII:458020-458043(+)	RDN18-1	-300	CDS	NA	NA	NA	NA	NA	NA	RDN18-1	RDN18-1_07	Yorf1	tctgggagctgcgattggcaTTTGATATCGCTGATTTGAGgttttagagctagaaatagc
RDN18-1_08	chrXII:458023-458046(+)	RDN18-1	-303	CDS	NA	NA	NA	NA	NA	NA	RDN18-1	RDN18-1_08	Yorf1	tctgggagctgcgattggcaGATATCGCTGATTTGAGAGGgttttagagctagaaatagc
RDN18-1_09	chrXII:458055-458078(+)	RDN18-1	-335	CDS	NA	NA	NA	NA	NA	NA	RDN18-1	RDN18-1_09	Yorf1	tctgggagctgcgattggcaAAGAATCACAGTCTTGCGACgttttagagctagaaatagc
RDN25-1_00	chrXII:455447-455470(-)	ITS2-1	-46	CDS	RDN25-1	-278	CDS	NA	NA	NA	ITS2-1,RDN25-1	RDN25-1_00	Yorf2	tctgggagctgcgattggcaTGAACGCACATTGCGCCCCTgttttagagctagaaatagc
RDN25-1_01	chrXII:455391-455414(-)	RDN25-1	-222	CDS	NA	NA	NA	NA	NA	NA	RDN25-1	RDN25-1_01	Yorf1	tctgggagctgcgattggcaTCCTTCTCAAACATTCTGTTgttttagagctagaaatagc
RDN25-1_02	chrXII:455305-455328(+)	RDN25-1	-136	CDS	NA	NA	NA	NA	NA	NA	RDN25-1	RDN25-1_02	Yorf1	tctgggagctgcgattggcaCACGCAGAGAAACCTCTCTTgttttagagctagaaatagc
RDN25-1_03	chrXII:455228-455251(-)	RDN25-1	-59	CDS	NA	NA	NA	NA	NA	NA	RDN25-1	RDN25-1_03	Yorf1	tctgggagctgcgattggcaTTTTTTTATACTGAGCGTATgttttagagctagaaatagc
RDN25-1_04	chrXII:455328-455351(+)	RDN25-1	-159	CDS	NA	NA	NA	NA	NA	NA	RDN25-1	RDN25-1_04	Yorf1	tctgggagctgcgattggcaAAAAAAAACATCCAATGAAAgttttagagctagaaatagc
RDN25-1_05	chrXII:455390-455413(+)	RDN25-1	-221	CDS	NA	NA	NA	NA	NA	NA	RDN25-1	RDN25-1_05	Yorf1	tctgggagctgcgattggcaACCAAACAGAATGTTTGAGAgttttagagctagaaatagc
RDN25-1_06	chrXII:455198-455221(-)	RDN25-1	-29	CDS	NA	NA	NA	NA	NA	NA	RDN25-1	RDN25-1_06	Yorf1	tctgggagctgcgattggcaTCGATAAGAAGAGAGCGTCTgttttagagctagaaatagc
RDN25-1_07	chrXII:455244-455267(+)	RDN25-1	-75	CDS	NA	NA	NA	NA	NA	NA	RDN25-1	RDN25-1_07	Yorf1	tctgggagctgcgattggcaAAAAAAAGATTAGCCGCAGTgttttagagctagaaatagc
RDN25-1_08	chrXII:455257-455280(-)	RDN25-1	-88	CDS	NA	NA	NA	NA	NA	NA	RDN25-1	RDN25-1_08	Yorf1	tctgggagctgcgattggcaGTTTTAGGTTTTACCAACTGgttttagagctagaaatagc
RDN25-1_09	chrXII:455272-455295(-)	RDN25-1	-103	CDS	NA	NA	NA	NA	NA	NA	RDN25-1	RDN25-1_09	Yorf1	tctgggagctgcgattggcaAATGCAAGTACGGTCGTTTTgttttagagctagaaatagc
RDN5-1_00	chrXII:459382-459405(-)	RDN5-1	-283	CDS	NA	NA	NA	NA	NA	NA	RDN5-1	RDN5-1_00	Yorf1	tctgggagctgcgattggcaGGTGACAGGTTATGAAGATAgttttagagctagaaatagc
RDN5-1_01	chrXII:459462-459485(-)	RDN5-1	-203	CDS	NA	NA	NA	NA	NA	NA	RDN5-1	RDN5-1_01	Yorf1	tctgggagctgcgattggcaGGTGATTTGTCATTTACAAGgttttagagctagaaatagc
RDN5-1_02	chrXII:459545-459568(-)	RDN5-1	-120	CDS	NA	NA	NA	NA	NA	NA	RDN5-1	RDN5-1_02	Yorf1	tctgggagctgcgattggcaTAATAGCAATAGGATATGACgttttagagctagaaatagc
RDN5-1_03	chrXII:459613-459636(+)	RDN5-1	-52	CDS	NA	NA	NA	NA	NA	NA	RDN5-1	RDN5-1_03	Yorf1	tctgggagctgcgattggcaTCCCACCTACTGAACATGTCgttttagagctagaaatagc
RDN5-1_04	chrXII:459654-459677(+)	RDN5-1	-11	CDS	NA	NA	NA	NA	NA	NA	RDN5-1	RDN5-1_04	Yorf1	tctgggagctgcgattggcaCTGCGTTTCCGTTAAACTATgttttagagctagaaatagc
RDN5-1_05	chrXII:459660-459683(+)	RDN5-1	-5	CDS	NA	NA	NA	NA	NA	NA	RDN5-1	RDN5-1_05	Yorf1	tctgggagctgcgattggcaTTCCGTTAAACTATCGGTTGgttttagagctagaaatagc
RDN5-1_06	chrXII:459662-459685(-)	RDN5-1	-3	CDS	NA	NA	NA	NA	NA	NA	RDN5-1	RDN5-1_06	Yorf1	tctgggagctgcgattggcaGGCCGCAACCGATAGTTTAAgttttagagctagaaatagc
RDN5-1_07	chrXII:459653-459676(-)	RDN5-1	-12	CDS	NA	NA	NA	NA	NA	NA	RDN5-1	RDN5-1_07	Yorf1	tctgggagctgcgattggcaCGATAGTTTAACGGAAACGCgttttagagctagaaatagc
RDN5-1_08	chrXII:459643-459666(-)	RDN5-1	-22	CDS	NA	NA	NA	NA	NA	NA	RDN5-1	RDN5-1_08	Yorf1	tctgggagctgcgattggcaACGGAAACGCAGGTGATATGgttttagagctagaaatagc
RDN5-1_09	chrXII:459642-459665(-)	RDN5-1	-23	CDS	NA	NA	NA	NA	NA	NA	RDN5-1	RDN5-1_09	Yorf1	tctgggagctgcgattggcaCGGAAACGCAGGTGATATGAgttttagagctagaaatagc
RDN58-1_00	chrXII:455835-455858(-)	RDN58-1	-276	CDS	NA	NA	NA	NA	NA	NA	RDN58-1	RDN58-1_00	Yorf1	tctgggagctgcgattggcaCAAGAGATGGAGAGTCCAGCgttttagagctagaaatagc
RDN58-1_01	chrXII:455773-455796(-)	RDN58-1	-214	CDS	NA	NA	NA	NA	NA	NA	RDN58-1	RDN58-1_01	Yorf1	tctgggagctgcgattggcaTTCTTTCTTGCTATTCCAAAgttttagagctagaaatagc
RDN58-1_02	chrXII:455712-455735(+)	RDN58-1	-153	CDS	ITS2-1	-311	CDS	NA	NA	NA	RDN58-1,ITS2-1	RDN58-1_02	Yorf1	tctgggagctgcgattggcaCACAGTGTGTTGTATTGAAAgttttagagctagaaatagc
RDN58-1_03	chrXII:455639-455662(+)	RDN58-1	-80	CDS	ITS2-1	-238	CDS	NA	NA	NA	RDN58-1,ITS2-1	RDN58-1_03	Yorf1	tctgggagctgcgattggcaTGTTTGTGTTTGTTACCTCTgttttagagctagaaatagc
RDN58-1_04	chrXII:455815-455838(-)	RDN58-1	-256	CDS	NA	NA	NA	NA	NA	NA	RDN58-1	RDN58-1_04	Yorf1	tctgggagctgcgattggcaCGGGCCTGCGCTTAAGTGCGgttttagagctagaaatagc
RDN58-1_05	chrXII:455758-455781(+)	RDN58-1	-199	CDS	NA	NA	NA	NA	NA	NA	RDN58-1	RDN58-1_05	Yorf1	tctgggagctgcgattggcaCACAGAAATCTCTCACCGTTgttttagagctagaaatagc
RDN58-1_06	chrXII:455811-455834(+)	RDN58-1	-252	CDS	NA	NA	NA	NA	NA	NA	RDN58-1	RDN58-1_06	Yorf1	tctgggagctgcgattggcaAAGACCGCGCACTTAAGCGCgttttagagctagaaatagc
RDN58-1_07	chrXII:455816-455839(+)	RDN58-1	-257	CDS	NA	NA	NA	NA	NA	NA	RDN58-1	RDN58-1_07	Yorf1	tctgggagctgcgattggcaCGCGCACTTAAGCGCAGGCCgttttagagctagaaatagc
RDN58-1_08	chrXII:455820-455843(+)	RDN58-1	-261	CDS	NA	NA	NA	NA	NA	NA	RDN58-1	RDN58-1_08	Yorf1	tctgggagctgcgattggcaCACTTAAGCGCAGGCCCGGCgttttagagctagaaatagc
RDN58-1_09	chrXII:455906-455929(-)	RDN58-1	-347	CDS	NA	NA	NA	NA	NA	NA	RDN58-1	RDN58-1_09	Yorf1	tctgggagctgcgattggcaAAATTTAATAATTTTGAAAAgttttagagctagaaatagc
RNA170_00	chrXIII:667725-667748(+)	RNA170	-281	CDS	NA	NA	NA	NA	NA	NA	RNA170	RNA170_00	Yorf1	tctgggagctgcgattggcaGACGCACTTGCCTCTCATTAgttttagagctagaaatagc
RNA170_01	chrXIII:667694-667717(+)	RNA170	-250	CDS	NA	NA	NA	NA	NA	NA	RNA170	RNA170_01	Yorf1	tctgggagctgcgattggcaATCCACTGAAGACCTGTTACgttttagagctagaaatagc
RNA170_02	chrXIII:667632-667655(-)	RNA170	-188	CDS	NA	NA	NA	NA	NA	NA	RNA170	RNA170_02	Yorf1	tctgggagctgcgattggcaCATATTTCGTTCAAAGTTTTgttttagagctagaaatagc
RNA170_03	chrXIII:667525-667548(-)	RNA170	-81	CDS	NA	NA	NA	NA	NA	NA	RNA170	RNA170_03	Yorf1	tctgggagctgcgattggcaGAAAAACTTCATGGCTATAAgttttagagctagaaatagc
RNA170_04	chrXIII:667696-667719(-)	RNA170	-252	CDS	NA	NA	NA	NA	NA	NA	RNA170	RNA170_04	Yorf1	tctgggagctgcgattggcaATCCTGTAACAGGTCTTCAGgttttagagctagaaatagc
RNA170_05	chrXIII:667706-667729(-)	RNA170	-262	CDS	NA	NA	NA	NA	NA	NA	RNA170	RNA170_05	Yorf1	tctgggagctgcgattggcaCGTCTCTGACATCCTGTAACgttttagagctagaaatagc
RNA170_06	chrXIII:667668-667691(+)	RNA170	-224	CDS	NA	NA	NA	NA	NA	NA	RNA170	RNA170_06	Yorf1	tctgggagctgcgattggcaAGCAAACACAACGCAGCAGAgttttagagctagaaatagc
RNA170_07	chrXIII:667534-667557(-)	RNA170	-90	CDS	NA	NA	NA	NA	NA	NA	RNA170	RNA170_07	Yorf1	tctgggagctgcgattggcaAAGGAGTGGGAAAAACTTCAgttttagagctagaaatagc
RNA170_08	chrXIII:667545-667568(+)	RNA170	-101	CDS	NA	NA	NA	NA	NA	NA	RNA170	RNA170_08	Yorf1	tctgggagctgcgattggcaTTCCCACTCCTTTTGTTGATgttttagagctagaaatagc
RNA170_09	chrXIII:667726-667749(+)	RNA170	-282	CDS	NA	NA	NA	NA	NA	NA	RNA170	RNA170_09	Yorf1	tctgggagctgcgattggcaACGCACTTGCCTCTCATTACgttttagagctagaaatagc
RPR1_00	chrV:118338-118361(-)	RPR1	-315	CDS	NA	NA	NA	NA	NA	NA	RPR1	RPR1_00	Yorf1	tctgggagctgcgattggcaGAATTACGAATTACATATATgttttagagctagaaatagc
RPR1_01	chrV:118222-118245(+)	RPR1	-199	CDS	NA	NA	NA	NA	NA	NA	RPR1	RPR1_01	Yorf1	tctgggagctgcgattggcaATCCTGTTGACAATGATTACgttttagagctagaaatagc
RPR1_02	chrV:118144-118167(+)	RPR1	-121	CDS	NA	NA	NA	NA	NA	NA	RPR1	RPR1_02	Yorf1	tctgggagctgcgattggcaTAGGGGAGTATAGAGACAGCgttttagagctagaaatagc
RPR1_03	chrV:118081-118104(+)	RPR1	-58	CDS	NA	NA	NA	NA	NA	NA	RPR1	RPR1_03	Yorf1	tctgggagctgcgattggcaAGCGTACCATGTGCGCCACGgttttagagctagaaatagc
RPR1_04	chrV:118125-118148(+)	RPR1	-102	CDS	NA	NA	NA	NA	NA	NA	RPR1	RPR1_04	Yorf1	tctgggagctgcgattggcaAACGAAAAGAAACAGACTATgttttagagctagaaatagc
RPR1_05	chrV:118126-118149(+)	RPR1	-103	CDS	NA	NA	NA	NA	NA	NA	RPR1	RPR1_05	Yorf1	tctgggagctgcgattggcaACGAAAAGAAACAGACTATAgttttagagctagaaatagc
RPR1_06	chrV:118127-118150(+)	RPR1	-104	CDS	NA	NA	NA	NA	NA	NA	RPR1	RPR1_06	Yorf1	tctgggagctgcgattggcaCGAAAAGAAACAGACTATAGgttttagagctagaaatagc
RPR1_07	chrV:118158-118181(+)	RPR1	-135	CDS	NA	NA	NA	NA	NA	NA	RPR1	RPR1_07	Yorf1	tctgggagctgcgattggcaGACAGCCGGCCAATAAGAAGgttttagagctagaaatagc
RPR1_08	chrV:118188-118211(+)	RPR1	-165	CDS	NA	NA	NA	NA	NA	NA	RPR1	RPR1_08	Yorf1	tctgggagctgcgattggcaAATACTAGCGTTTATCAATGgttttagagctagaaatagc
RPR1_09	chrV:118189-118212(+)	RPR1	-166	CDS	NA	NA	NA	NA	NA	NA	RPR1	RPR1_09	Yorf1	tctgggagctgcgattggcaATACTAGCGTTTATCAATGTgttttagagctagaaatagc
RUF20_00	chrVI:131808-131831(+)	RUF20	-317	CDS	NA	NA	NA	NA	NA	NA	RUF20	RUF20_00	Yorf1	tctgggagctgcgattggcaCATGCTGTTTGGAGTGAAGTgttttagagctagaaatagc
RUF20_01	chrVI:131687-131710(+)	YFL004W	-22	TSS	RUF20	-196	CDS	NA	NA	NA	YFL004W,RUF20	RUF20_01	Yorf2	tctgggagctgcgattggcaTTCTATCGGAAGCGAATTACgttttagagctagaaatagc
RUF20_02	chrVI:131628-131651(-)	RUF20	-137	CDS	YFL004W	-81	TSS	NA	NA	NA	RUF20,YFL004W	RUF20_02	Yorf1	tctgggagctgcgattggcaATAATAGGATGGAAAAAAGTgttttagagctagaaatagc
RUF20_03	chrVI:131570-131593(+)	RUF20	-79	CDS	YFL004W	-139	TSS	NA	NA	NA	RUF20,YFL004W	RUF20_03	Yorf1	tctgggagctgcgattggcaTTATGGAGTGTTTAAGCAATgttttagagctagaaatagc
RUF20_04	chrVI:131817-131840(+)	RUF20	-326	CDS	NA	NA	NA	NA	NA	NA	RUF20	RUF20_04	Yorf1	tctgggagctgcgattggcaTGGAGTGAAGTTGGCTAATGgttttagagctagaaatagc
RUF20_05	chrVI:131797-131820(+)	RUF20	-306	CDS	NA	NA	NA	NA	NA	NA	RUF20	RUF20_05	Yorf1	tctgggagctgcgattggcaCACTTTTTTGACATGCTGTTgttttagagctagaaatagc
RUF20_06	chrVI:131831-131854(+)	RUF20	-340	CDS	NA	NA	NA	NA	NA	NA	RUF20	RUF20_06	Yorf1	tctgggagctgcgattggcaCTAATGAGGTTTATCCTCCTgttttagagctagaaatagc
RUF20_07	chrVI:131835-131858(+)	RUF20	-344	CDS	NA	NA	NA	NA	NA	NA	RUF20	RUF20_07	Yorf1	tctgggagctgcgattggcaTGAGGTTTATCCTCCTTGGAgttttagagctagaaatagc
RUF20_08	chrVI:131836-131859(+)	RUF20	-345	CDS	NA	NA	NA	NA	NA	NA	RUF20	RUF20_08	Yorf1	tctgggagctgcgattggcaGAGGTTTATCCTCCTTGGAAgttttagagctagaaatagc
RUF20_09	chrVI:131783-131806(-)	RUF20	-292	CDS	NA	NA	NA	NA	NA	NA	RUF20	RUF20_09	Yorf1	tctgggagctgcgattggcaAAAAAAGTGTCGTTATGTTGgttttagagctagaaatagc
RUF21_00	chrVI:58790-58813(-)	RUF21	-281	CDS	NA	NA	NA	NA	NA	NA	RUF21	RUF21_00	Yorf1	tctgggagctgcgattggcaTTCACGAGCGATTTATAGGCgttttagagctagaaatagc
RUF21_01	chrVI:58771-58794(+)	RUF21	-262	CDS	NA	NA	NA	NA	NA	NA	RUF21	RUF21_01	Yorf1	tctgggagctgcgattggcaTTCACTCAATATGCTGAGACgttttagagctagaaatagc
RUF21_02	chrVI:58636-58659(+)	RUF21	-127	CDS	NA	NA	NA	NA	NA	NA	RUF21	RUF21_02	Yorf1	tctgggagctgcgattggcaTTTAAGAAAGTCGCTTTAAAgttttagagctagaaatagc
RUF21_03	chrVI:58594-58617(-)	RUF21	-85	CDS	NA	NA	NA	NA	NA	NA	RUF21	RUF21_03	Yorf1	tctgggagctgcgattggcaGTATCTTTTGTAAAAGCTGGgttttagagctagaaatagc
RUF21_04	chrVI:58597-58620(-)	RUF21	-88	CDS	NA	NA	NA	NA	NA	NA	RUF21	RUF21_04	Yorf1	tctgggagctgcgattggcaGTGGTATCTTTTGTAAAAGCgttttagagctagaaatagc
RUF21_05	chrVI:58616-58639(-)	RUF21	-107	CDS	NA	NA	NA	NA	NA	NA	RUF21	RUF21_05	Yorf1	tctgggagctgcgattggcaAAAAACTATTCACAAGCTGGgttttagagctagaaatagc
RUF21_06	chrVI:58619-58642(-)	RUF21	-110	CDS	NA	NA	NA	NA	NA	NA	RUF21	RUF21_06	Yorf1	tctgggagctgcgattggcaCTTAAAAACTATTCACAAGCgttttagagctagaaatagc
RUF21_07	chrVI:58794-58817(-)	RUF21	-285	CDS	NA	NA	NA	NA	NA	NA	RUF21	RUF21_07	Yorf1	tctgggagctgcgattggcaTGTTTTCACGAGCGATTTATgttttagagctagaaatagc
RUF21_08	chrVI:58760-58783(-)	RUF21	-251	CDS	NA	NA	NA	NA	NA	NA	RUF21	RUF21_08	Yorf1	tctgggagctgcgattggcaATATTGAGTGAATATCAAAGgttttagagctagaaatagc
RUF21_09	chrVI:58759-58782(-)	RUF21	-250	CDS	NA	NA	NA	NA	NA	NA	RUF21	RUF21_09	Yorf1	tctgggagctgcgattggcaTATTGAGTGAATATCAAAGAgttttagagctagaaatagc
RUF22_00	chrVI:200089-200112(+)	RUF22	-288	CDS	NA	NA	NA	NA	NA	NA	RUF22	RUF22_00	Yorf1	tctgggagctgcgattggcaAACAAATCCGGTCACAAGAAgttttagagctagaaatagc
RUF22_01	chrVI:200019-200042(-)	RUF22	-218	CDS	NA	NA	NA	NA	NA	NA	RUF22	RUF22_01	Yorf1	tctgggagctgcgattggcaACGATCTGGATGTTTTTTCGgttttagagctagaaatagc
RUF22_02	chrVI:199920-199943(+)	RUF22	-119	CDS	NA	NA	NA	NA	NA	NA	RUF22	RUF22_02	Yorf1	tctgggagctgcgattggcaCCTGAATATTTTGAAAAACCgttttagagctagaaatagc
RUF22_03	chrVI:199893-199916(+)	RUF22	-92	CDS	NA	NA	NA	NA	NA	NA	RUF22	RUF22_03	Yorf1	tctgggagctgcgattggcaAAAACCTTCTATACTCAGTAgttttagagctagaaatagc
RUF22_04	chrVI:199985-200008(+)	RUF22	-184	CDS	NA	NA	NA	NA	NA	NA	RUF22	RUF22_04	Yorf1	tctgggagctgcgattggcaACCCCGTAGTTACTCCTATTgttttagagctagaaatagc
RUF22_05	chrVI:199897-199920(-)	RUF22	-96	CDS	NA	NA	NA	NA	NA	NA	RUF22	RUF22_05	Yorf1	tctgggagctgcgattggcaGGAACCATACTGAGTATAGAgttttagagctagaaatagc
RUF22_06	chrVI:200137-200160(+)	RUF22	-336	CDS	NA	NA	NA	NA	NA	NA	RUF22	RUF22_06	Yorf1	tctgggagctgcgattggcaAAACTAGTTCCGCTATTCATgttttagagctagaaatagc
RUF22_07	chrVI:200146-200169(-)	RUF22	-345	CDS	NA	NA	NA	NA	NA	NA	RUF22	RUF22_07	Yorf1	tctgggagctgcgattggcaTGGAGGTCACCAATGAATAGgttttagagctagaaatagc
RUF22_08	chrVI:200096-200119(-)	RUF22	-295	CDS	NA	NA	NA	NA	NA	NA	RUF22	RUF22_08	Yorf1	tctgggagctgcgattggcaCAATTTTCCATTCTTGTGACgttttagagctagaaatagc
RUF22_09	chrVI:199999-200022(-)	RUF22	-198	CDS	NA	NA	NA	NA	NA	NA	RUF22	RUF22_09	Yorf1	tctgggagctgcgattggcaTGGTAGTCGTCTGGCCTAATgttttagagctagaaatagc
RUF23_00	chrVI:221380-221403(+)	RUF23	-323	CDS	NA	NA	NA	NA	NA	NA	RUF23	RUF23_00	Yorf1	tctgggagctgcgattggcaATCACATGGTTGTTAAATCAgttttagagctagaaatagc
RUF23_02	chrVI:221590-221613(+)	RUF23	-113	CDS	YFR031C-A	-159	TSS	NA	NA	NA	RUF23,YFR031C-A	RUF23_02	Yorf1	tctgggagctgcgattggcaATGTGCACTGGTGCTGCGTTgttttagagctagaaatagc
RUF23_03	chrVI:221670-221693(-)	RUF23	-33	CDS	NA	NA	NA	NA	NA	NA	RUF23	RUF23_03	Yorf1	tctgggagctgcgattggcaTTGTTTCACCGTTGGGCCTAgttttagagctagaaatagc
RUF23_04	chrVI:221369-221392(-)	RUF23	-334	CDS	NA	NA	NA	NA	NA	NA	RUF23	RUF23_04	Yorf1	tctgggagctgcgattggcaCAACCATGTGATTGTCGTAAgttttagagctagaaatagc
RUF23_05	chrVI:221366-221389(+)	RUF23	-337	CDS	NA	NA	NA	NA	NA	NA	RUF23	RUF23_05	Yorf1	tctgggagctgcgattggcaGCGCCATTACGACAATCACAgttttagagctagaaatagc
RUF23_06	chrVI:221678-221701(-)	RUF23	-25	CDS	NA	NA	NA	NA	NA	NA	RUF23	RUF23_06	Yorf1	tctgggagctgcgattggcaTCCGCGTATTGTTTCACCGTgttttagagctagaaatagc
RUF23_07	chrVI:221677-221700(-)	RUF23	-26	CDS	NA	NA	NA	NA	NA	NA	RUF23	RUF23_07	Yorf1	tctgggagctgcgattggcaCCGCGTATTGTTTCACCGTTgttttagagctagaaatagc
RUF23_08	chrVI:221677-221700(+)	RUF23	-26	CDS	NA	NA	NA	NA	NA	NA	RUF23	RUF23_08	Yorf1	tctgggagctgcgattggcaCCCAACGGTGAAACAATACGgttttagagctagaaatagc
RUF23_09	chrVI:221663-221686(-)	RUF23	-40	CDS	NA	NA	NA	NA	NA	NA	RUF23	RUF23_09	Yorf1	tctgggagctgcgattggcaACCGTTGGGCCTACGGTCGAgttttagagctagaaatagc
RUF5-1_00	chrVIII:212097-212120(+)	RUF5-1	-301	CDS	NA	NA	NA	NA	NA	NA	RUF5-1	RUF5-1_00	Yorf1	tctgggagctgcgattggcaTAAAGTCATTATTTGAATATgttttagagctagaaatagc
RUF5-1_01	chrVIII:212179-212202(+)	RUF5-1	-219	CDS	NA	NA	NA	NA	NA	NA	RUF5-1	RUF5-1_01	Yorf1	tctgggagctgcgattggcaAAATAGATCATTGAAAGTGAgttttagagctagaaatagc
RUF5-1_02	chrVIII:212228-212251(+)	RUF5-1	-170	CDS	NA	NA	NA	NA	NA	NA	RUF5-1	RUF5-1_02	Yorf1	tctgggagctgcgattggcaACGTTCTCATAATACATTTTgttttagagctagaaatagc
RUF5-1_03_DEGEN	chrVIII:212291-212314(+)	RUF5-1	-107	CDS	NA	NA	NA	NA	NA	NA	RUF5-1	RUF5-1_03	Yorf1	tctgggagctgcgattggcaTCTATACAGAGTTGTAAGTTgttttagagctagaaatagc
RUF5-1_04	chrVIII:212105-212128(+)	RUF5-1	-293	CDS	NA	NA	NA	NA	NA	NA	RUF5-1	RUF5-1_04	Yorf1	tctgggagctgcgattggcaTTATTTGAATATTGGTTTCTgttttagagctagaaatagc
RUF5-1_05	chrVIII:212180-212203(+)	RUF5-1	-218	CDS	NA	NA	NA	NA	NA	NA	RUF5-1	RUF5-1_05	Yorf1	tctgggagctgcgattggcaAATAGATCATTGAAAGTGACgttttagagctagaaatagc
RUF5-1_06	chrVIII:212181-212204(+)	RUF5-1	-217	CDS	NA	NA	NA	NA	NA	NA	RUF5-1	RUF5-1_06	Yorf1	tctgggagctgcgattggcaATAGATCATTGAAAGTGACGgttttagagctagaaatagc
RUF5-1_07	chrVIII:212264-212287(+)	RUF5-1	-134	CDS	NA	NA	NA	NA	NA	NA	RUF5-1	RUF5-1_07	Yorf1	tctgggagctgcgattggcaCTTTTTTTTTATTCGAAATCgttttagagctagaaatagc
RUF5-1_08	chrVIII:212218-212241(-)	RUF5-1	-180	CDS	NA	NA	NA	NA	NA	NA	RUF5-1	RUF5-1_08	Yorf1	tctgggagctgcgattggcaATTATGAGAACGTCTTTTAAgttttagagctagaaatagc
RUF5-1_09	chrVIII:212168-212191(-)	RUF5-1	-230	CDS	NA	NA	NA	NA	NA	NA	RUF5-1	RUF5-1_09	Yorf1	tctgggagctgcgattggcaAATGATCTATTTATTTGAAGgttttagagctagaaatagc
SCR1_00	chrV:441631-441654(-)	SCR1	-345	CDS	NA	NA	NA	NA	NA	NA	SCR1	SCR1_00	Yorf1	tctgggagctgcgattggcaGGATTGCATGAAAGCACTGTgttttagagctagaaatagc
SCR1_01	chrV:441761-441784(-)	SCR1	-215	CDS	NA	NA	NA	NA	NA	NA	SCR1	SCR1_01	Yorf1	tctgggagctgcgattggcaAGTCAGATTGTCACAAGCTAgttttagagctagaaatagc
SCR1_02	chrV:441835-441858(-)	SCR1	-141	CDS	YER137C	-7	TSS	NA	NA	NA	SCR1,YER137C	SCR1_02	Yorf1	tctgggagctgcgattggcaAGTTTGTTAAAAGAATACCGgttttagagctagaaatagc
SCR1_03	chrV:441930-441953(+)	YER137C	-102	TSS	SCR1	-46	CDS	NA	NA	NA	YER137C,SCR1	SCR1_03	Yorf2	tctgggagctgcgattggcaTCTGTGTAAAGGAAAGAAAAgttttagagctagaaatagc
SCR1_04	chrV:441734-441757(+)	SCR1	-242	CDS	NA	NA	NA	NA	NA	NA	SCR1	SCR1_04	Yorf1	tctgggagctgcgattggcaTTGAAATGATCAACTTAGCCgttttagagctagaaatagc
SCR1_05	chrV:441632-441655(-)	SCR1	-344	CDS	NA	NA	NA	NA	NA	NA	SCR1	SCR1_05	Yorf1	tctgggagctgcgattggcaGGGATTGCATGAAAGCACTGgttttagagctagaaatagc
SCR1_06	chrV:441652-441675(-)	SCR1	-324	CDS	NA	NA	NA	NA	NA	NA	SCR1	SCR1_06	Yorf1	tctgggagctgcgattggcaAAATTCATTAACCTACTACTgttttagagctagaaatagc
SCR1_07	chrV:441641-441664(+)	SCR1	-335	CDS	NA	NA	NA	NA	NA	NA	SCR1	SCR1_07	Yorf1	tctgggagctgcgattggcaTTTCATGCAATCCCAGTAGTgttttagagctagaaatagc
SCR1_08	chrV:441653-441676(-)	SCR1	-323	CDS	NA	NA	NA	NA	NA	NA	SCR1	SCR1_08	Yorf1	tctgggagctgcgattggcaGAAATTCATTAACCTACTACgttttagagctagaaatagc
SCR1_09	chrV:441721-441744(-)	SCR1	-255	CDS	NA	NA	NA	NA	NA	NA	SCR1	SCR1_09	Yorf1	tctgggagctgcgattggcaATCATTTCAAAGCAAAAAGAgttttagagctagaaatagc
snR10_02	chrVII:345849-345872(-)	snR10	-126	CDS	NA	NA	NA	NA	NA	NA	snR10	snR10_02	Yorf1	tctgggagctgcgattggcaAGAGAAAAAAATAATAAGTGgttttagagctagaaatagc
snR10_03	chrVII:345872-345895(+)	snR10	-103	CDS	NA	NA	NA	NA	NA	NA	snR10	snR10_03	Yorf1	tctgggagctgcgattggcaTTTTTTTTCTTAGCTATAAAgttttagagctagaaatagc
snR10_04	chrVII:345952-345975(-)	snR10	-23	CDS	NA	NA	NA	NA	NA	NA	snR10	snR10_04	Yorf1	tctgggagctgcgattggcaAATAACACTAAAATAAGAAAgttttagagctagaaatagc
snR10_05	chrVII:345931-345954(-)	snR10	-44	CDS	NA	NA	NA	NA	NA	NA	snR10	snR10_05	Yorf1	tctgggagctgcgattggcaGGAAAGTAAATAAATAGTAAgttttagagctagaaatagc
snR10_06	chrVII:345848-345871(-)	snR10	-127	CDS	NA	NA	NA	NA	NA	NA	snR10	snR10_06	Yorf1	tctgggagctgcgattggcaGAGAAAAAAATAATAAGTGCgttttagagctagaaatagc
snR10_07	chrVII:345825-345848(-)	snR10	-150	CDS	NA	NA	NA	NA	NA	NA	snR10	snR10_07	Yorf1	tctgggagctgcgattggcaTAACCTCATGCATTGTAAAAgttttagagctagaaatagc
snR10_08	chrVII:345822-345845(+)	snR10	-153	CDS	YGL088W	-2	CDS	NA	NA	NA	snR10,YGL088W	snR10_08	Yorf1	tctgggagctgcgattggcaCTACCGTTTTACAATGCATGgttttagagctagaaatagc
snR10_09	chrVII:345821-345844(-)	snR10	-154	CDS	YGL088W	-3	CDS	NA	NA	NA	snR10,YGL088W	snR10_09	Yorf1	tctgggagctgcgattggcaCTCATGCATTGTAAAACGGTgttttagagctagaaatagc
snR11_00	chrXIII:651948-651971(+)	snR11	-316	CDS	NA	NA	NA	NA	NA	NA	snR11	snR11_00	Yorf1	tctgggagctgcgattggcaTCATATTTTCTTTTTAACTTgttttagagctagaaatagc
snR11_01	chrXIII:651997-652020(+)	snR11	-267	CDS	NA	NA	NA	NA	NA	NA	snR11	snR11_01	Yorf1	tctgggagctgcgattggcaCCAATACTTTCACACATGAGgttttagagctagaaatagc
snR11_02	chrXIII:652152-652175(-)	snR11	-112	CDS	NA	NA	NA	NA	NA	NA	snR11	snR11_02	Yorf1	tctgggagctgcgattggcaTATACCAGAAAAAGATATAAgttttagagctagaaatagc
snR11_03	chrXIII:652202-652225(+)	snR11	-62	CDS	NA	NA	NA	NA	NA	NA	snR11	snR11_03	Yorf1	tctgggagctgcgattggcaTGTGGTGCAAGAATCTTTATgttttagagctagaaatagc
snR11_04	chrXIII:652250-652273(+)	snR11	-14	CDS	NA	NA	NA	NA	NA	NA	snR11	snR11_04	Yorf1	tctgggagctgcgattggcaTTTTTTGGTTTTTTGAAAAAgttttagagctagaaatagc
snR11_05	chrXIII:652249-652272(+)	snR11	-15	CDS	NA	NA	NA	NA	NA	NA	snR11	snR11_05	Yorf1	tctgggagctgcgattggcaTTTTTTTGGTTTTTTGAAAAgttttagagctagaaatagc
snR11_06	chrXIII:652247-652270(-)	snR11	-17	CDS	NA	NA	NA	NA	NA	NA	snR11	snR11_06	Yorf1	tctgggagctgcgattggcaTTTTTCAAAAAACCAAAAAAgttttagagctagaaatagc
snR11_07	chrXIII:652235-652258(+)	snR11	-29	CDS	NA	NA	NA	NA	NA	NA	snR11	snR11_07	Yorf1	tctgggagctgcgattggcaATCTTTTCTTTTCCTTTTTTgttttagagctagaaatagc
snR11_08	chrXIII:652200-652223(-)	snR11	-64	CDS	NA	NA	NA	NA	NA	NA	snR11	snR11_08	Yorf1	tctgggagctgcgattggcaAATAAAGATTCTTGCACCACgttttagagctagaaatagc
snR11_09	chrXIII:652184-652207(+)	snR11	-80	CDS	NA	NA	NA	NA	NA	NA	snR11	snR11_09	Yorf1	tctgggagctgcgattggcaGAGTTTAGAAGAAGTTCCTGgttttagagctagaaatagc
snR128_01	chrX:139933-139956(-)	snR128	-254	CDS	NA	NA	NA	NA	NA	NA	snR128	snR128_01	Yorf1	tctgggagctgcgattggcaTTGATTGGCCCTGATGATAAgttttagagctagaaatagc
snR128_02	chrX:139804-139827(-)	snR128	-125	CDS	NA	NA	NA	NA	NA	NA	snR128	snR128_02	Yorf1	tctgggagctgcgattggcaTAATCATTTGTGTTTGCAAAgttttagagctagaaatagc
snR128_03	chrX:139769-139792(+)	snR128	-90	CDS	NA	NA	NA	NA	NA	NA	snR128	snR128_03	Yorf1	tctgggagctgcgattggcaCTGCATGTGTTGTATAACACgttttagagctagaaatagc
snR128_04	chrX:139925-139948(+)	snR128	-246	CDS	NA	NA	NA	NA	NA	NA	snR128	snR128_04	Yorf1	tctgggagctgcgattggcaAAGAGACACCATTATCATCAgttttagagctagaaatagc
snR128_05	chrX:139924-139947(+)	snR128	-245	CDS	NA	NA	NA	NA	NA	NA	snR128	snR128_05	Yorf1	tctgggagctgcgattggcaGAAGAGACACCATTATCATCgttttagagctagaaatagc
snR128_06	chrX:139803-139826(-)	snR128	-124	CDS	NA	NA	NA	NA	NA	NA	snR128	snR128_06	Yorf1	tctgggagctgcgattggcaAATCATTTGTGTTTGCAAACgttttagagctagaaatagc
snR128_07	chrX:139898-139921(+)	snR128	-219	CDS	NA	NA	NA	NA	NA	NA	snR128	snR128_07	Yorf1	tctgggagctgcgattggcaCGTCATGGTCGAATCGGACGgttttagagctagaaatagc
snR128_08	chrX:139892-139915(+)	snR128	-213	CDS	NA	NA	NA	NA	NA	NA	snR128	snR128_08	Yorf1	tctgggagctgcgattggcaCCTTGTCGTCATGGTCGAATgttttagagctagaaatagc
snR128_09	chrX:139892-139915(-)	snR128	-213	CDS	NA	NA	NA	NA	NA	NA	snR128	snR128_09	Yorf1	tctgggagctgcgattggcaCCGATTCGACCATGACGACAgttttagagctagaaatagc
snR13_00	chrIV:1402575-1402598(-)	snR13	-333	CDS	NA	NA	NA	NA	NA	NA	snR13	snR13_00	Yorf1	tctgggagctgcgattggcaCACAGAAAAAAGTTAGGTTTgttttagagctagaaatagc
snR13_01	chrIV:1402668-1402691(+)	snR13	-240	CDS	NA	NA	NA	NA	NA	NA	snR13	snR13_01	Yorf1	tctgggagctgcgattggcaAAACACTACCACTAAATATTgttttagagctagaaatagc
snR13_02	chrIV:1402761-1402784(-)	snR13	-147	CDS	NA	NA	NA	NA	NA	NA	snR13	snR13_02	Yorf1	tctgggagctgcgattggcaATGATCAAAATAAAGTTCTTgttttagagctagaaatagc
snR13_03	chrIV:1402821-1402844(-)	snR13	-87	CDS	NA	NA	NA	NA	NA	NA	snR13	snR13_03	Yorf1	tctgggagctgcgattggcaCCTTTTATATGTAAAGAAGCgttttagagctagaaatagc
snR13_04	chrIV:1402581-1402604(-)	snR13	-327	CDS	NA	NA	NA	NA	NA	NA	snR13	snR13_04	Yorf1	tctgggagctgcgattggcaATAGTACACAGAAAAAAGTTgttttagagctagaaatagc
snR13_05	chrIV:1402628-1402651(-)	snR13	-280	CDS	NA	NA	NA	NA	NA	NA	snR13	snR13_05	Yorf1	tctgggagctgcgattggcaATGAATTTTTAATTATGTGAgttttagagctagaaatagc
snR13_06	chrIV:1402821-1402844(+)	snR13	-87	CDS	NA	NA	NA	NA	NA	NA	snR13	snR13_06	Yorf1	tctgggagctgcgattggcaCCAGCTTCTTTACATATAAAgttttagagctagaaatagc
snR13_07	chrIV:1402822-1402845(+)	snR13	-86	CDS	NA	NA	NA	NA	NA	NA	snR13	snR13_07	Yorf1	tctgggagctgcgattggcaCAGCTTCTTTACATATAAAAgttttagagctagaaatagc
snR13_08	chrIV:1402826-1402849(+)	snR13	-82	CDS	NA	NA	NA	NA	NA	NA	snR13	snR13_08	Yorf1	tctgggagctgcgattggcaTTCTTTACATATAAAAGGGAgttttagagctagaaatagc
snR13_09	chrIV:1402898-1402921(+)	snR13	-10	CDS	NA	NA	NA	NA	NA	NA	snR13	snR13_09	Yorf1	tctgggagctgcgattggcaATTGGATTTTTTAAAGGGTCgttttagagctagaaatagc
snR14_00	chrV:167900-167923(+)	snR14	-326	CDS	NA	NA	NA	NA	NA	NA	snR14	snR14_00	Yorf1	tctgggagctgcgattggcaTAGTTTCAAGTATAGTGAGAgttttagagctagaaatagc
snR14_01	chrV:167780-167803(+)	snR14	-206	CDS	NA	NA	NA	NA	NA	NA	snR14	snR14_01	Yorf1	tctgggagctgcgattggcaAATATGAAGCGACAATGCAGgttttagagctagaaatagc
snR14_02	chrV:167628-167651(+)	snR14	-54	CDS	NA	NA	NA	NA	NA	NA	snR14	snR14_02	Yorf1	tctgggagctgcgattggcaACGTAAGTAACAATAGTAATgttttagagctagaaatagc
snR14_03	chrV:167575-167598(+)	snR14	-1	CDS	NA	NA	NA	NA	NA	NA	snR14	snR14_03	Yorf1	tctgggagctgcgattggcaTGCATAAGGATGGAGTATTAgttttagagctagaaatagc
snR14_04	chrV:167579-167602(+)	snR14	-5	CDS	NA	NA	NA	NA	NA	NA	snR14	snR14_04	Yorf1	tctgggagctgcgattggcaTAAGGATGGAGTATTAAGGAgttttagagctagaaatagc
snR14_05	chrV:167677-167700(-)	snR14	-103	CDS	NA	NA	NA	NA	NA	NA	snR14	snR14_05	Yorf1	tctgggagctgcgattggcaTTTTTTTTTCTGAATATAAAgttttagagctagaaatagc
snR14_06	chrV:167789-167812(+)	snR14	-215	CDS	NA	NA	NA	NA	NA	NA	snR14	snR14_06	Yorf1	tctgggagctgcgattggcaCGACAATGCAGAGGTTACTTgttttagagctagaaatagc
snR14_07	chrV:167871-167894(-)	snR14	-297	CDS	NA	NA	NA	NA	NA	NA	snR14	snR14_07	Yorf1	tctgggagctgcgattggcaGTAATTGATAAACACTATAGgttttagagctagaaatagc
snR14_08	chrV:167870-167893(-)	snR14	-296	CDS	NA	NA	NA	NA	NA	NA	snR14	snR14_08	Yorf1	tctgggagctgcgattggcaTAATTGATAAACACTATAGAgttttagagctagaaatagc
snR14_09	chrV:167824-167847(-)	snR14	-250	CDS	NA	NA	NA	NA	NA	NA	snR14	snR14_09	Yorf1	tctgggagctgcgattggcaCGATATCATAAGTGCGTTCGgttttagagctagaaatagc
snR161_00	chrII:307613-307636(-)	snR161	-280	CDS	NA	NA	NA	NA	NA	NA	snR161	snR161_00	Yorf1	tctgggagctgcgattggcaACAGCCATTGACATTTTCATgttttagagctagaaatagc
snR161_01	chrII:307587-307610(+)	snR161	-254	CDS	NA	NA	NA	NA	NA	NA	snR161	snR161_01	Yorf1	tctgggagctgcgattggcaATAAAACTAGAGAGGAAGATgttttagagctagaaatagc
snR161_03	chrII:307366-307389(+)	snR161	-33	CDS	TLC1	-210	CDS	NA	NA	NA	snR161,TLC1	snR161_03	Yorf1	tctgggagctgcgattggcaATTTTATATCACTATATGTGgttttagagctagaaatagc
snR161_04	chrII:307612-307635(-)	snR161	-279	CDS	NA	NA	NA	NA	NA	NA	snR161	snR161_04	Yorf1	tctgggagctgcgattggcaCAGCCATTGACATTTTCATAgttttagagctagaaatagc
snR161_05	chrII:307609-307632(+)	snR161	-276	CDS	NA	NA	NA	NA	NA	NA	snR161	snR161_05	Yorf1	tctgggagctgcgattggcaGTACCCTATGAAAATGTCAAgttttagagctagaaatagc
snR161_06	chrII:307579-307602(+)	snR161	-246	CDS	NA	NA	NA	NA	NA	NA	snR161	snR161_06	Yorf1	tctgggagctgcgattggcaGTTTGAGAATAAAACTAGAGgttttagagctagaaatagc
snR161_07	chrII:307671-307694(-)	snR161	-338	CDS	NA	NA	NA	NA	NA	NA	snR161	snR161_07	Yorf1	tctgggagctgcgattggcaCGTAGAATGTACAAAAAACAgttttagagctagaaatagc
snR161_08	chrII:307557-307580(+)	TLC1	-19	CDS	snR161	-224	CDS	NA	NA	NA	TLC1,snR161	snR161_08	Yorf2	tctgggagctgcgattggcaAGCTTTTAGTGTGATTTTTCgttttagagctagaaatagc
snR161_09	chrII:307547-307570(-)	TLC1	-29	CDS	snR161	-214	CDS	NA	NA	NA	TLC1,snR161	snR161_09	Yorf2	tctgggagctgcgattggcaCACACTAAAAGCTACAAAGAgttttagagctagaaatagc
snR17a_00	chrXV:779800-779823(-)	snR17a	-296	CDS	NA	NA	NA	NA	NA	NA	snR17a	snR17a_00	Yorf1	tctgggagctgcgattggcaAATATTTTTTTTGAAACGTAgttttagagctagaaatagc
snR17a_01	chrXV:779903-779926(-)	snR17a	-193	CDS	NA	NA	NA	NA	NA	NA	snR17a	snR17a_01	Yorf1	tctgggagctgcgattggcaAAAAGGTATGTGGGGTATGGgttttagagctagaaatagc
snR17a_02	chrXV:779935-779958(-)	snR17a	-161	CDS	NA	NA	NA	NA	NA	NA	snR17a	snR17a_02	Yorf1	tctgggagctgcgattggcaATGTGAAAAGAAAAAAAATCgttttagagctagaaatagc
snR17a_03	chrXV:780007-780030(+)	snR17a	-89	CDS	NA	NA	NA	NA	NA	NA	snR17a	snR17a_03	Yorf1	tctgggagctgcgattggcaCCCCCACCAGACATATATAAgttttagagctagaaatagc
snR17a_04	chrXV:779934-779957(-)	snR17a	-162	CDS	NA	NA	NA	NA	NA	NA	snR17a	snR17a_04	Yorf1	tctgggagctgcgattggcaTGTGAAAAGAAAAAAAATCAgttttagagctagaaatagc
snR17a_05	chrXV:779884-779907(-)	snR17a	-212	CDS	NA	NA	NA	NA	NA	NA	snR17a	snR17a_05	Yorf1	tctgggagctgcgattggcaGGGGGGTGAAAAAATTTTGAgttttagagctagaaatagc
snR17a_06	chrXV:779901-779924(-)	snR17a	-195	CDS	NA	NA	NA	NA	NA	NA	snR17a	snR17a_06	Yorf1	tctgggagctgcgattggcaAAGGTATGTGGGGTATGGGGgttttagagctagaaatagc
snR17a_07	chrXV:779861-779884(+)	snR17a	-235	CDS	NA	NA	NA	NA	NA	NA	snR17a	snR17a_07	Yorf1	tctgggagctgcgattggcaCTGATTGTATGGGTTTATACgttttagagctagaaatagc
snR17a_08	chrXV:779949-779972(+)	snR17a	-147	CDS	NA	NA	NA	NA	NA	NA	snR17a	snR17a_08	Yorf1	tctgggagctgcgattggcaTTTTCACATACAGCGCCTTAgttttagagctagaaatagc
snR17a_09	chrXV:779920-779943(-)	snR17a	-176	CDS	NA	NA	NA	NA	NA	NA	snR17a	snR17a_09	Yorf1	tctgggagctgcgattggcaAAATCAGGGTTAATAGTAAAgttttagagctagaaatagc
snR17b_00	chrXVI:281637-281660(-)	snR17b	-276	CDS	NA	NA	NA	NA	NA	NA	snR17b	snR17b_00	Yorf1	tctgggagctgcgattggcaTAGTTTTTCCATTCTCGATGgttttagagctagaaatagc
snR17b_01	chrXVI:281571-281594(+)	snR17b	-210	CDS	NA	NA	NA	NA	NA	NA	snR17b	snR17b_01	Yorf1	tctgggagctgcgattggcaAGTGAAGTTATCAAGTTGTTgttttagagctagaaatagc
snR17b_02	chrXVI:281541-281564(+)	snR17b	-180	CDS	NA	NA	NA	NA	NA	NA	snR17b	snR17b_02	Yorf1	tctgggagctgcgattggcaAAGAGAATAAAACTAAGAAAgttttagagctagaaatagc
snR17b_03	chrXVI:281395-281418(-)	snR17b	-34	CDS	NA	NA	NA	NA	NA	NA	snR17b	snR17b_03	Yorf1	tctgggagctgcgattggcaTCTTCTATTTCACCAGCTTCgttttagagctagaaatagc
snR17b_04	chrXVI:281383-281406(+)	snR17b	-22	CDS	NA	NA	NA	NA	NA	NA	snR17b	snR17b_04	Yorf1	tctgggagctgcgattggcaTGTTAGTCAAAACCTGAAGCgttttagagctagaaatagc
snR17b_05	chrXVI:281398-281421(+)	snR17b	-37	CDS	NA	NA	NA	NA	NA	NA	snR17b	snR17b_05	Yorf1	tctgggagctgcgattggcaGAAGCTGGTGAAATAGAAGAgttttagagctagaaatagc
snR17b_06	chrXVI:281369-281392(-)	snR17b	-8	CDS	NA	NA	NA	NA	NA	NA	snR17b	snR17b_06	Yorf1	tctgggagctgcgattggcaTGACTAACACATTCAACAGTgttttagagctagaaatagc
snR17b_07	chrXVI:281474-281497(-)	snR17b	-113	CDS	NA	NA	NA	NA	NA	NA	snR17b	snR17b_07	Yorf1	tctgggagctgcgattggcaTTTATACCATATACTTTATTgttttagagctagaaatagc
snR17b_08	chrXVI:281468-281491(+)	snR17b	-107	CDS	NA	NA	NA	NA	NA	NA	snR17b	snR17b_08	Yorf1	tctgggagctgcgattggcaTATATTCCTAATAAAGTATAgttttagagctagaaatagc
snR17b_09	chrXVI:281434-281457(+)	snR17b	-73	CDS	NA	NA	NA	NA	NA	NA	snR17b	snR17b_09	Yorf1	tctgggagctgcgattggcaCAATCGCATTGCCTAATTATgttttagagctagaaatagc
snR18_02	chrI:142231-142254(+)	snR18	-125	CDS	NA	NA	NA	NA	NA	NA	snR18	snR18_02	Yorf1	tctgggagctgcgattggcaCTGACAAGTCATACATTGAAgttttagagctagaaatagc
snR18_03	chrI:142260-142283(-)	snR18	-96	CDS	NA	NA	NA	NA	NA	NA	snR18	snR18_03	Yorf1	tctgggagctgcgattggcaATCTATAAAGTAAACTAAATgttttagagctagaaatagc
snR18_04	chrI:142294-142317(+)	snR18	-62	CDS	NA	NA	NA	NA	NA	NA	snR18	snR18_04	Yorf1	tctgggagctgcgattggcaTTTCTTTTTTTTTTTTCCTAgttttagagctagaaatagc
snR18_05	chrI:142307-142330(+)	snR18	-49	CDS	NA	NA	NA	NA	NA	NA	snR18	snR18_05	Yorf1	tctgggagctgcgattggcaTTTCCTATGGTTACATGTAAgttttagagctagaaatagc
snR18_06	chrI:142308-142331(+)	snR18	-48	CDS	NA	NA	NA	NA	NA	NA	snR18	snR18_06	Yorf1	tctgggagctgcgattggcaTTCCTATGGTTACATGTAAAgttttagagctagaaatagc
snR18_07	chrI:142310-142333(-)	snR18	-46	CDS	NA	NA	NA	NA	NA	NA	snR18	snR18_07	Yorf1	tctgggagctgcgattggcaTTCCCTTTACATGTAACCATgttttagagctagaaatagc
snR18_08	chrI:142230-142253(+)	snR18	-126	CDS	NA	NA	NA	NA	NA	NA	snR18	snR18_08	Yorf1	tctgggagctgcgattggcaGCTGACAAGTCATACATTGAgttttagagctagaaatagc
snR18_09	chrI:142208-142231(+)	snR18	-148	CDS	NA	NA	NA	NA	NA	NA	snR18	snR18_09	Yorf1	tctgggagctgcgattggcaGAAACAATTAAACGCTTCTTgttttagagctagaaatagc
snR189_00	chrIII:179073-179096(+)	snR189	-287	CDS	NA	NA	NA	NA	NA	NA	snR189	snR189_00	Yorf1	tctgggagctgcgattggcaTGCTCTCAGACCATAAAGACgttttagagctagaaatagc
snR189_01	chrIII:179017-179040(+)	snR189	-231	CDS	NA	NA	NA	NA	NA	NA	snR189	snR189_01	Yorf1	tctgggagctgcgattggcaGCGTTGCAAAGCTTTGTTTGgttttagagctagaaatagc
snR189_02	chrIII:178950-178973(+)	snR189	-164	CDS	NA	NA	NA	NA	NA	NA	snR189	snR189_02	Yorf1	tctgggagctgcgattggcaGTAACAATGTGATTCATGCAgttttagagctagaaatagc
snR189_03	chrIII:178835-178858(+)	snR189	-49	CDS	NA	NA	NA	NA	NA	NA	snR189	snR189_03	Yorf1	tctgggagctgcgattggcaCACAGTGAATCAATAAAAGAgttttagagctagaaatagc
snR189_04	chrIII:179007-179030(-)	snR189	-221	CDS	NA	NA	NA	NA	NA	NA	snR189	snR189_04	Yorf1	tctgggagctgcgattggcaAGCTTTGCAACGCAAATTTTgttttagagctagaaatagc
snR189_05	chrIII:178811-178834(+)	snR189	-25	CDS	NA	NA	NA	NA	NA	NA	snR189	snR189_05	Yorf1	tctgggagctgcgattggcaGTTCACAGTTGAAAAAACAAgttttagagctagaaatagc
snR189_06	chrIII:178862-178885(+)	snR189	-76	CDS	NA	NA	NA	NA	NA	NA	snR189	snR189_06	Yorf1	tctgggagctgcgattggcaCACTTTATAAAGAAAAGAACgttttagagctagaaatagc
snR189_07	chrIII:178882-178905(+)	snR189	-96	CDS	NA	NA	NA	NA	NA	NA	snR189	snR189_07	Yorf1	tctgggagctgcgattggcaAGGAAAAAAAAATGTATATCgttttagagctagaaatagc
snR189_08	chrIII:178883-178906(+)	snR189	-97	CDS	NA	NA	NA	NA	NA	NA	snR189	snR189_08	Yorf1	tctgggagctgcgattggcaGGAAAAAAAAATGTATATCTgttttagagctagaaatagc
snR189_09	chrIII:178946-178969(-)	snR189	-160	CDS	NA	NA	NA	NA	NA	NA	snR189	snR189_09	Yorf1	tctgggagctgcgattggcaGCATGAATCACATTGTTACCgttttagagctagaaatagc
snR19_00	chrXIV:230946-230969(+)	snR19	-286	CDS	NA	NA	NA	NA	NA	NA	snR19	snR19_00	Yorf1	tctgggagctgcgattggcaATGTGTACGTATAGAGTTCCgttttagagctagaaatagc
snR19_01	chrXIV:230860-230883(+)	snR19	-200	CDS	NA	NA	NA	NA	NA	NA	snR19	snR19_01	Yorf1	tctgggagctgcgattggcaTGAATCAATGAGCCCTATGAgttttagagctagaaatagc
snR19_02	chrXIV:230790-230813(+)	snR19	-130	CDS	NA	NA	NA	NA	NA	NA	snR19	snR19_02	Yorf1	tctgggagctgcgattggcaCGTCGCCTTAGAAAAAAAAAgttttagagctagaaatagc
snR19_03	chrXIV:230726-230749(+)	snR19	-66	CDS	NA	NA	NA	NA	NA	NA	snR19	snR19_03	Yorf1	tctgggagctgcgattggcaTGTAAAATAGTTCTATTAAAgttttagagctagaaatagc
snR19_04	chrXIV:230761-230784(+)	snR19	-101	CDS	NA	NA	NA	NA	NA	NA	snR19	snR19_04	Yorf1	tctgggagctgcgattggcaCTATTTATACGTCTTGCCAAgttttagagctagaaatagc
snR19_05	chrXIV:230801-230824(+)	snR19	-141	CDS	NA	NA	NA	NA	NA	NA	snR19	snR19_05	Yorf1	tctgggagctgcgattggcaAAAAAAAAAAGGTGCAAAGAgttttagagctagaaatagc
snR19_06	chrXIV:230802-230825(+)	snR19	-142	CDS	NA	NA	NA	NA	NA	NA	snR19	snR19_06	Yorf1	tctgggagctgcgattggcaAAAAAAAAAGGTGCAAAGACgttttagagctagaaatagc
snR19_07	chrXIV:230834-230857(+)	snR19	-174	CDS	NA	NA	NA	NA	NA	NA	snR19	snR19_07	Yorf1	tctgggagctgcgattggcaCATTGACATTTTCAAGAGCTgttttagagctagaaatagc
snR19_08	chrXIV:230835-230858(+)	snR19	-175	CDS	NA	NA	NA	NA	NA	NA	snR19	snR19_08	Yorf1	tctgggagctgcgattggcaATTGACATTTTCAAGAGCTAgttttagagctagaaatagc
snR19_09	chrXIV:231010-231033(-)	snR19	-350	CDS	NA	NA	NA	NA	NA	NA	snR19	snR19_09	Yorf1	tctgggagctgcgattggcaCTATAAAGCTATGTATACAGgttttagagctagaaatagc
snR190_01	chrX:140138-140161(+)	snR190	-200	CDS	NA	NA	NA	NA	NA	NA	snR190	snR190_01	Yorf1	tctgggagctgcgattggcaGATTATTATAACCTTACAGAgttttagagctagaaatagc
snR190_02	chrX:140127-140150(-)	snR190	-189	CDS	NA	NA	NA	NA	NA	NA	snR190	snR190_02	Yorf1	tctgggagctgcgattggcaGTTATAATAATCTCGACATTgttttagagctagaaatagc
snR190_03	chrX:140035-140058(+)	snR190	-97	CDS	NA	NA	NA	NA	NA	NA	snR190	snR190_03	Yorf1	tctgggagctgcgattggcaTGCAATGCTGAAGTCGAAAGgttttagagctagaaatagc
snR190_04	chrX:140038-140061(+)	snR190	-100	CDS	NA	NA	NA	NA	NA	NA	snR190	snR190_04	Yorf1	tctgggagctgcgattggcaAATGCTGAAGTCGAAAGAGGgttttagagctagaaatagc
snR190_05	chrX:140090-140113(+)	snR190	-152	CDS	NA	NA	NA	NA	NA	NA	snR190	snR190_05	Yorf1	tctgggagctgcgattggcaACTGCTGTTTGTTCTTATGTgttttagagctagaaatagc
snR190_06	chrX:140091-140114(+)	snR190	-153	CDS	NA	NA	NA	NA	NA	NA	snR190	snR190_06	Yorf1	tctgggagctgcgattggcaCTGCTGTTTGTTCTTATGTAgttttagagctagaaatagc
snR190_07	chrX:140092-140115(+)	snR190	-154	CDS	NA	NA	NA	NA	NA	NA	snR190	snR190_07	Yorf1	tctgggagctgcgattggcaTGCTGTTTGTTCTTATGTAGgttttagagctagaaatagc
snR190_08	chrX:140005-140028(+)	snR190	-67	CDS	snR128	-326	CDS	NA	NA	NA	snR190,snR128	snR190_08	Yorf1	tctgggagctgcgattggcaTCAAACTTGAATGTATCAAAgttttagagctagaaatagc
snR190_09	chrX:140006-140029(+)	snR190	-68	CDS	snR128	-327	CDS	NA	NA	NA	snR190,snR128	snR190_09	Yorf1	tctgggagctgcgattggcaCAAACTTGAATGTATCAAATgttttagagctagaaatagc
snR191_00	chrXIV:722506-722529(+)	snR191	-307	CDS	NA	NA	NA	NA	NA	NA	snR191	snR191_00	Yorf1	tctgggagctgcgattggcaAATAGCTTCTTTTGCTGCGGgttttagagctagaaatagc
snR191_01	chrXIV:722467-722490(+)	snR191	-268	CDS	NA	NA	NA	NA	NA	NA	snR191	snR191_01	Yorf1	tctgggagctgcgattggcaTAATTCGTTCCAAATACGTTgttttagagctagaaatagc
snR191_02	chrXIV:722385-722408(-)	snR191	-186	CDS	NA	NA	NA	NA	NA	NA	snR191	snR191_02	Yorf1	tctgggagctgcgattggcaGGGTACCCGTTGTAAGTCCGgttttagagctagaaatagc
snR191_03	chrXIV:722243-722266(+)	snR191	-44	CDS	NA	NA	NA	NA	NA	NA	snR191	snR191_03	Yorf1	tctgggagctgcgattggcaTCTCGTGCTATCCTCTTGGTgttttagagctagaaatagc
snR191_04	chrXIV:722503-722526(+)	snR191	-304	CDS	NA	NA	NA	NA	NA	NA	snR191	snR191_04	Yorf1	tctgggagctgcgattggcaGAAAATAGCTTCTTTTGCTGgttttagagctagaaatagc
snR191_05	chrXIV:722496-722519(-)	snR191	-297	CDS	NA	NA	NA	NA	NA	NA	snR191	snR191_05	Yorf1	tctgggagctgcgattggcaAAAAGAAGCTATTTTCAGTAgttttagagctagaaatagc
snR191_06	chrXIV:722495-722518(-)	snR191	-296	CDS	NA	NA	NA	NA	NA	NA	snR191	snR191_06	Yorf1	tctgggagctgcgattggcaAAAGAAGCTATTTTCAGTAAgttttagagctagaaatagc
snR191_07	chrXIV:722530-722553(-)	snR191	-331	CDS	NA	NA	NA	NA	NA	NA	snR191	snR191_07	Yorf1	tctgggagctgcgattggcaAGGAAGACAAAGAAAATGGGgttttagagctagaaatagc
snR191_08	chrXIV:722532-722555(+)	snR191	-333	CDS	NA	NA	NA	NA	NA	NA	snR191	snR191_08	Yorf1	tctgggagctgcgattggcaACCCATTTTCTTTGTCTTCCgttttagagctagaaatagc
snR191_09	chrXIV:722533-722556(-)	snR191	-334	CDS	NA	NA	NA	NA	NA	NA	snR191	snR191_09	Yorf1	tctgggagctgcgattggcaACCAGGAAGACAAAGAAAATgttttagagctagaaatagc
snR24_00	chrXIII:500403-500426(+)	snR24	-343	CDS	NA	NA	NA	NA	NA	NA	snR24	snR24_00	Yorf1	tctgggagctgcgattggcaGGCAACATCCCATAATCTCAgttttagagctagaaatagc
snR24_01	chrXIII:500314-500337(-)	snR24	-254	CDS	NA	NA	NA	NA	NA	NA	snR24	snR24_01	Yorf1	tctgggagctgcgattggcaAAGGCTTCCATGATTATCTCgttttagagctagaaatagc
snR24_02	chrXIII:500241-500264(+)	snR24	-181	CDS	NA	NA	NA	NA	NA	NA	snR24	snR24_02	Yorf1	tctgggagctgcgattggcaGTCATTGTGACCCAACAAAGgttttagagctagaaatagc
snR24_03	chrXIII:500108-500131(+)	snR24	-48	CDS	NA	NA	NA	NA	NA	NA	snR24	snR24_03	Yorf1	tctgggagctgcgattggcaATTGTCATCATATTCTATCAgttttagagctagaaatagc
snR24_04	chrXIII:500087-500110(-)	snR24	-27	CDS	NA	NA	NA	NA	NA	NA	snR24	snR24_04	Yorf1	tctgggagctgcgattggcaATCGAGTAGAAGAAGAAAAGgttttagagctagaaatagc
snR24_05	chrXIII:500398-500421(-)	snR24	-338	CDS	NA	NA	NA	NA	NA	NA	snR24	snR24_05	Yorf1	tctgggagctgcgattggcaAGATTATGGGATGTTGCCACgttttagagctagaaatagc
snR24_06	chrXIII:500382-500405(+)	snR24	-322	CDS	NA	NA	NA	NA	NA	NA	snR24	snR24_06	Yorf1	tctgggagctgcgattggcaTCTTTGGTAGGTTTCACCGGgttttagagctagaaatagc
snR24_07	chrXIII:500379-500402(+)	snR24	-319	CDS	NA	NA	NA	NA	NA	NA	snR24	snR24_07	Yorf1	tctgggagctgcgattggcaGAATCTTTGGTAGGTTTCACgttttagagctagaaatagc
snR24_08	chrXIII:500374-500397(-)	snR24	-314	CDS	NA	NA	NA	NA	NA	NA	snR24	snR24_08	Yorf1	tctgggagctgcgattggcaGAAACCTACCAAAGATTCGTgttttagagctagaaatagc
snR24_09	chrXIII:500370-500393(+)	snR24	-310	CDS	NA	NA	NA	NA	NA	NA	snR24	snR24_09	Yorf1	tctgggagctgcgattggcaGTGACCGACGAATCTTTGGTgttttagagctagaaatagc
snR3_00	chrX:663445-663468(+)	snR3	-293	CDS	NA	NA	NA	NA	NA	NA	snR3	snR3_00	Yorf1	tctgggagctgcgattggcaCCAGCCCATGAGTCTGCTGTgttttagagctagaaatagc
snR3_01	chrX:663469-663492(+)	snR3	-269	CDS	NA	NA	NA	NA	NA	NA	snR3	snR3_01	Yorf1	tctgggagctgcgattggcaGGCAACCCAGTTACAGATAAgttttagagctagaaatagc
snR3_02	chrX:663570-663593(+)	snR3	-168	CDS	NA	NA	NA	NA	NA	NA	snR3	snR3_02	Yorf1	tctgggagctgcgattggcaCCTAACGTTCCAGTAATTGAgttttagagctagaaatagc
snR3_03	chrX:663652-663675(+)	snR3	-86	CDS	NA	NA	NA	NA	NA	NA	snR3	snR3_03	Yorf1	tctgggagctgcgattggcaAAAAGTATAAAAGAAAGCACgttttagagctagaaatagc
snR3_04	chrX:663448-663471(+)	snR3	-290	CDS	NA	NA	NA	NA	NA	NA	snR3	snR3_04	Yorf1	tctgggagctgcgattggcaGCCCATGAGTCTGCTGTTGGgttttagagctagaaatagc
snR3_05	chrX:663571-663594(+)	snR3	-167	CDS	NA	NA	NA	NA	NA	NA	snR3	snR3_05	Yorf1	tctgggagctgcgattggcaCTAACGTTCCAGTAATTGAAgttttagagctagaaatagc
snR3_06	chrX:663580-663603(+)	snR3	-158	CDS	NA	NA	NA	NA	NA	NA	snR3	snR3_06	Yorf1	tctgggagctgcgattggcaCAGTAATTGAAGGGTAACCGgttttagagctagaaatagc
snR3_07	chrX:663589-663612(+)	snR3	-149	CDS	NA	NA	NA	NA	NA	NA	snR3	snR3_07	Yorf1	tctgggagctgcgattggcaAAGGGTAACCGAGGTTTCCGgttttagagctagaaatagc
snR3_08	chrX:663614-663637(+)	snR3	-124	CDS	NA	NA	NA	NA	NA	NA	snR3	snR3_08	Yorf1	tctgggagctgcgattggcaAAAAACCGTGTATAAGCAAGgttttagagctagaaatagc
snR3_09	chrX:663736-663759(-)	snR3	-2	CDS	NA	NA	NA	NA	NA	NA	snR3	snR3_09	Yorf1	tctgggagctgcgattggcaAGGACAAAGTTACTTTTTTTgttttagagctagaaatagc
snR30_00	chrXII:198427-198450(+)	snR30	-346	CDS	NA	NA	NA	NA	NA	NA	snR30	snR30_00	Yorf1	tctgggagctgcgattggcaCCGTAATTATTCTTATCTTTgttttagagctagaaatagc
snR30_01	chrXII:198516-198539(-)	snR30	-257	CDS	NA	NA	NA	NA	NA	NA	snR30	snR30_01	Yorf1	tctgggagctgcgattggcaATTTTTTAAACTCTCAATGTgttttagagctagaaatagc
snR30_02	chrXII:198630-198653(-)	snR30	-143	CDS	NA	NA	NA	NA	NA	NA	snR30	snR30_02	Yorf1	tctgggagctgcgattggcaTGAAATAAAAAAGCACTGTCgttttagagctagaaatagc
snR30_03	chrXII:198742-198765(-)	snR30	-31	CDS	NA	NA	NA	NA	NA	NA	snR30	snR30_03	Yorf1	tctgggagctgcgattggcaAAGCAAAGAGAAACTTGAATgttttagagctagaaatagc
snR30_04	chrXII:198427-198450(-)	snR30	-346	CDS	NA	NA	NA	NA	NA	NA	snR30	snR30_04	Yorf1	tctgggagctgcgattggcaCCCAAAGATAAGAATAATTAgttttagagctagaaatagc
snR30_05	chrXII:198426-198449(+)	snR30	-347	CDS	NA	NA	NA	NA	NA	NA	snR30	snR30_05	Yorf1	tctgggagctgcgattggcaTCCGTAATTATTCTTATCTTgttttagagctagaaatagc
snR30_06	chrXII:198437-198460(+)	snR30	-336	CDS	NA	NA	NA	NA	NA	NA	snR30	snR30_06	Yorf1	tctgggagctgcgattggcaTCTTATCTTTGGGTGCTTTGgttttagagctagaaatagc
snR30_07	chrXII:198447-198470(+)	snR30	-326	CDS	NA	NA	NA	NA	NA	NA	snR30	snR30_07	Yorf1	tctgggagctgcgattggcaGGGTGCTTTGTGGCAGCTACgttttagagctagaaatagc
snR30_08	chrXII:198491-198514(-)	snR30	-282	CDS	NA	NA	NA	NA	NA	NA	snR30	snR30_08	Yorf1	tctgggagctgcgattggcaATTTCATTTAACTGCACTAGgttttagagctagaaatagc
snR30_09	chrXII:198743-198766(-)	snR30	-30	CDS	NA	NA	NA	NA	NA	NA	snR30	snR30_09	Yorf1	tctgggagctgcgattggcaTAAGCAAAGAGAAACTTGAAgttttagagctagaaatagc
snR31_00	chrXV:842506-842529(-)	snR31	-336	CDS	NA	NA	NA	NA	NA	NA	snR31	snR31_00	Yorf1	tctgggagctgcgattggcaGATTTCAATAATGAAAAGCTgttttagagctagaaatagc
snR31_01	chrXV:842431-842454(-)	snR31	-261	CDS	NA	NA	NA	NA	NA	NA	snR31	snR31_01	Yorf1	tctgggagctgcgattggcaGAGGCGTGATGTCTTAAGCAgttttagagctagaaatagc
snR31_02	chrXV:842358-842381(+)	snR31	-188	CDS	snR5	-34	CDS	NA	NA	NA	snR31,snR5	snR31_02	Yorf1	tctgggagctgcgattggcaTTTGAACTTACTTCATTTGCgttttagagctagaaatagc
snR31_04	chrXV:842491-842514(-)	snR31	-321	CDS	NA	NA	NA	NA	NA	NA	snR31	snR31_04	Yorf1	tctgggagctgcgattggcaAAGCTAGGAACAAAAAAAATgttttagagctagaaatagc
snR31_05	chrXV:842461-842484(+)	snR31	-291	CDS	NA	NA	NA	NA	NA	NA	snR31	snR31_05	Yorf1	tctgggagctgcgattggcaCTATATAAAGCGCAAATGGCgttttagagctagaaatagc
snR31_06	chrXV:842457-842480(+)	snR31	-287	CDS	NA	NA	NA	NA	NA	NA	snR31	snR31_06	Yorf1	tctgggagctgcgattggcaATGTCTATATAAAGCGCAAAgttttagagctagaaatagc
snR31_07	chrXV:842453-842476(-)	snR31	-283	CDS	NA	NA	NA	NA	NA	NA	snR31	snR31_07	Yorf1	tctgggagctgcgattggcaTTGCGCTTTATATAGACATAgttttagagctagaaatagc
snR31_08	chrXV:842450-842473(-)	snR31	-280	CDS	NA	NA	NA	NA	NA	NA	snR31	snR31_08	Yorf1	tctgggagctgcgattggcaCGCTTTATATAGACATATGGgttttagagctagaaatagc
snR31_09	chrXV:842423-842446(-)	snR31	-253	CDS	NA	NA	NA	NA	NA	NA	snR31	snR31_09	Yorf1	tctgggagctgcgattggcaATGTCTTAAGCATGGTAATCgttttagagctagaaatagc
snR32_00	chrVIII:381246-381269(-)	snR32	-283	CDS	NA	NA	NA	NA	NA	NA	snR32	snR32_00	Yorf1	tctgggagctgcgattggcaGCCGACTTCTTGATGTATTTgttttagagctagaaatagc
snR32_01	chrVIII:381393-381416(+)	snR32	-136	CDS	NA	NA	NA	NA	NA	NA	snR32	snR32_01	Yorf1	tctgggagctgcgattggcaACCCAAAAAATCAATCACCAgttttagagctagaaatagc
snR32_02	chrVIII:381419-381442(+)	snR32	-110	CDS	NA	NA	NA	NA	NA	NA	snR32	snR32_02	Yorf1	tctgggagctgcgattggcaGCGGGAAAAAAAAAAAGTGTgttttagagctagaaatagc
snR32_03	chrVIII:381245-381268(+)	snR32	-284	CDS	NA	NA	NA	NA	NA	NA	snR32	snR32_03	Yorf1	tctgggagctgcgattggcaGCCAAAATACATCAAGAAGTgttttagagctagaaatagc
snR32_04	chrVIII:381255-381278(+)	snR32	-274	CDS	NA	NA	NA	NA	NA	NA	snR32	snR32_04	Yorf1	tctgggagctgcgattggcaATCAAGAAGTCGGCAAAGAAgttttagagctagaaatagc
snR32_05	chrVIII:381243-381266(-)	snR32	-286	CDS	NA	NA	NA	NA	NA	NA	snR32	snR32_05	Yorf1	tctgggagctgcgattggcaGACTTCTTGATGTATTTTGGgttttagagctagaaatagc
snR32_06	chrVIII:381194-381217(+)	snR32	-335	CDS	NA	NA	NA	NA	NA	NA	snR32	snR32_06	Yorf1	tctgggagctgcgattggcaTGTTGTTGCTACTATTACGTgttttagagctagaaatagc
snR32_07	chrVIII:381193-381216(+)	snR32	-336	CDS	NA	NA	NA	NA	NA	NA	snR32	snR32_07	Yorf1	tctgggagctgcgattggcaTTGTTGTTGCTACTATTACGgttttagagctagaaatagc
snR32_08	chrVIII:381514-381537(+)	snR32	-15	CDS	NA	NA	NA	NA	NA	NA	snR32	snR32_08	Yorf1	tctgggagctgcgattggcaTTTTGGTTTTTGTTTTAAAAgttttagagctagaaatagc
snR32_09	chrVIII:381400-381423(+)	snR32	-129	CDS	NA	NA	NA	NA	NA	NA	snR32	snR32_09	Yorf1	tctgggagctgcgattggcaAAATCAATCACCAGGGTAAGgttttagagctagaaatagc
snR33_00	chrIII:142844-142867(+)	snR33	-310	CDS	NA	NA	NA	NA	NA	NA	snR33	snR33_00	Yorf1	tctgggagctgcgattggcaGGATAGAGGAATCCTCAAAAgttttagagctagaaatagc
snR33_01	chrIII:142798-142821(+)	snR33	-264	CDS	NA	NA	NA	NA	NA	NA	snR33	snR33_01	Yorf1	tctgggagctgcgattggcaAAGCAACAATATTATGTATAgttttagagctagaaatagc
snR33_02	chrIII:142690-142713(+)	snR33	-156	CDS	NA	NA	NA	NA	NA	NA	snR33	snR33_02	Yorf1	tctgggagctgcgattggcaGTAAAAAAGATGCGCAAGCCgttttagagctagaaatagc
snR33_03	chrIII:142636-142659(+)	snR33	-102	CDS	NA	NA	NA	NA	NA	NA	snR33	snR33_03	Yorf1	tctgggagctgcgattggcaAATTTTTCATGAAAAAATTTgttttagagctagaaatagc
snR33_04	chrIII:142830-142853(+)	snR33	-296	CDS	NA	NA	NA	NA	NA	NA	snR33	snR33_04	Yorf1	tctgggagctgcgattggcaGGAGTTCTCTTCAAGGATAGgttttagagctagaaatagc
snR33_05	chrIII:142823-142846(+)	snR33	-289	CDS	NA	NA	NA	NA	NA	NA	snR33	snR33_05	Yorf1	tctgggagctgcgattggcaTATACTAGGAGTTCTCTTCAgttttagagctagaaatagc
snR33_06	chrIII:142753-142776(-)	snR33	-219	CDS	NA	NA	NA	NA	NA	NA	snR33	snR33_06	Yorf1	tctgggagctgcgattggcaTACTAGCGCAAGTGGTTTAGgttttagagctagaaatagc
snR33_07	chrIII:142761-142784(-)	snR33	-227	CDS	NA	NA	NA	NA	NA	NA	snR33	snR33_07	Yorf1	tctgggagctgcgattggcaATCAAGATTACTAGCGCAAGgttttagagctagaaatagc
snR33_08	chrIII:142635-142658(+)	snR33	-101	CDS	NA	NA	NA	NA	NA	NA	snR33	snR33_08	Yorf1	tctgggagctgcgattggcaAAATTTTTCATGAAAAAATTgttttagagctagaaatagc
snR33_09	chrIII:142633-142656(-)	snR33	-99	CDS	NA	NA	NA	NA	NA	NA	snR33	snR33_09	Yorf1	tctgggagctgcgattggcaAAATTTTTTCATGAAAAATTgttttagagctagaaatagc
snR34_00	chrXII:898822-898845(-)	snR34	-347	CDS	NA	NA	NA	NA	NA	NA	snR34	snR34_00	Yorf1	tctgggagctgcgattggcaTCGTCATTGTTTATTTATGAgttttagagctagaaatagc
snR34_01	chrXII:898900-898923(-)	snR34	-269	CDS	NA	NA	NA	NA	NA	NA	snR34	snR34_01	Yorf1	tctgggagctgcgattggcaCTAAAGATTCGGGGAGCAATgttttagagctagaaatagc
snR34_02	chrXII:899052-899075(-)	snR34	-117	CDS	NA	NA	NA	NA	NA	NA	snR34	snR34_02	Yorf1	tctgggagctgcgattggcaCGAAAATAATGGAATTGATCgttttagagctagaaatagc
snR34_03	chrXII:899091-899114(-)	snR34	-78	CDS	NA	NA	NA	NA	NA	NA	snR34	snR34_03	Yorf1	tctgggagctgcgattggcaGTCCTGCCTTTTTATACAACgttttagagctagaaatagc
snR34_04	chrXII:899155-899178(+)	snR34	-14	CDS	NA	NA	NA	NA	NA	NA	snR34	snR34_04	Yorf1	tctgggagctgcgattggcaTTTCTGATTTTTTTTTAAGAgttttagagctagaaatagc
snR34_05	chrXII:899154-899177(+)	snR34	-15	CDS	NA	NA	NA	NA	NA	NA	snR34	snR34_05	Yorf1	tctgggagctgcgattggcaTTTTCTGATTTTTTTTTAAGgttttagagctagaaatagc
snR34_06	chrXII:898876-898899(+)	snR34	-293	CDS	NA	NA	NA	NA	NA	NA	snR34	snR34_06	Yorf1	tctgggagctgcgattggcaAACTGCCTTTGTACTTTTTAgttttagagctagaaatagc
snR34_07	chrXII:899147-899170(-)	snR34	-22	CDS	NA	NA	NA	NA	NA	NA	snR34	snR34_07	Yorf1	tctgggagctgcgattggcaAAAAAAAATCAGAAAAAATGgttttagagctagaaatagc
snR34_08	chrXII:898881-898904(-)	snR34	-288	CDS	NA	NA	NA	NA	NA	NA	snR34	snR34_08	Yorf1	tctgggagctgcgattggcaTAGGACCATAAAAAGTACAAgttttagagctagaaatagc
snR34_09	chrXII:898909-898932(-)	snR34	-260	CDS	NA	NA	NA	NA	NA	NA	snR34	snR34_09	Yorf1	tctgggagctgcgattggcaATATAGGATCTAAAGATTCGgttttagagctagaaatagc
snR35_00	chrXV:759801-759824(+)	snR35	-284	CDS	NA	NA	NA	NA	NA	NA	snR35	snR35_00	Yorf1	tctgggagctgcgattggcaACCCACACATAACGGATCGCgttttagagctagaaatagc
snR35_01	chrXV:759785-759808(-)	snR35	-268	CDS	NA	NA	NA	NA	NA	NA	snR35	snR35_01	Yorf1	tctgggagctgcgattggcaTGTGGGTAATAATGGTTCTGgttttagagctagaaatagc
snR35_03	chrXV:759563-759586(+)	snR35	-46	CDS	YOR223W	-166	TSS	NA	NA	NA	snR35,YOR223W	snR35_03	Yorf1	tctgggagctgcgattggcaATATACAAGAAGTAAAACCGgttttagagctagaaatagc
snR35_04	chrXV:759802-759825(+)	snR35	-285	CDS	NA	NA	NA	NA	NA	NA	snR35	snR35_04	Yorf1	tctgggagctgcgattggcaCCCACACATAACGGATCGCAgttttagagctagaaatagc
snR35_05	chrXV:759802-759825(-)	snR35	-285	CDS	NA	NA	NA	NA	NA	NA	snR35	snR35_05	Yorf1	tctgggagctgcgattggcaCCCTGCGATCCGTTATGTGTgttttagagctagaaatagc
snR35_06	chrXV:759803-759826(-)	snR35	-286	CDS	NA	NA	NA	NA	NA	NA	snR35	snR35_06	Yorf1	tctgggagctgcgattggcaTCCCTGCGATCCGTTATGTGgttttagagctagaaatagc
snR35_07	chrXV:759805-759828(+)	snR35	-288	CDS	NA	NA	NA	NA	NA	NA	snR35	snR35_07	Yorf1	tctgggagctgcgattggcaACACATAACGGATCGCAGGGgttttagagctagaaatagc
snR35_08	chrXV:759806-759829(+)	snR35	-289	CDS	NA	NA	NA	NA	NA	NA	snR35	snR35_08	Yorf1	tctgggagctgcgattggcaCACATAACGGATCGCAGGGAgttttagagctagaaatagc
snR35_09	chrXV:759807-759830(+)	snR35	-290	CDS	NA	NA	NA	NA	NA	NA	snR35	snR35_09	Yorf1	tctgggagctgcgattggcaACATAACGGATCGCAGGGAGgttttagagctagaaatagc
snR36_00	chrXV:681134-681157(+)	snR36	-280	CDS	NA	NA	NA	NA	NA	NA	snR36	snR36_00	Yorf1	tctgggagctgcgattggcaTCTAGTAAAAAATAAAAATTgttttagagctagaaatagc
snR36_01	chrXV:681069-681092(+)	snR36	-215	CDS	NA	NA	NA	NA	NA	NA	snR36	snR36_01	Yorf1	tctgggagctgcgattggcaTACTTTTCATTGAAAACTTTgttttagagctagaaatagc
snR36_02	chrXV:681044-681067(+)	snR36	-190	CDS	NA	NA	NA	NA	NA	NA	snR36	snR36_02	Yorf1	tctgggagctgcgattggcaAAGAAGTATCTCTTTTCAAGgttttagagctagaaatagc
snR36_03	chrXV:680930-680953(+)	snR36	-76	CDS	NA	NA	NA	NA	NA	NA	snR36	snR36_03	Yorf1	tctgggagctgcgattggcaCAATTAAATGAAAACATAATgttttagagctagaaatagc
snR36_04	chrXV:680854-680877(+)	snR36	0	CDS	NA	NA	NA	NA	NA	NA	snR36	snR36_04	Yorf1	tctgggagctgcgattggcaGGCACAGGGCAAAGAGAATGgttttagagctagaaatagc
snR36_05	chrXV:680855-680878(+)	snR36	-1	CDS	NA	NA	NA	NA	NA	NA	snR36	snR36_05	Yorf1	tctgggagctgcgattggcaGCACAGGGCAAAGAGAATGTgttttagagctagaaatagc
snR36_06	chrXV:680931-680954(+)	snR36	-77	CDS	NA	NA	NA	NA	NA	NA	snR36	snR36_06	Yorf1	tctgggagctgcgattggcaAATTAAATGAAAACATAATTgttttagagctagaaatagc
snR36_07	chrXV:681073-681096(+)	snR36	-219	CDS	NA	NA	NA	NA	NA	NA	snR36	snR36_07	Yorf1	tctgggagctgcgattggcaTTTCATTGAAAACTTTTGGAgttttagagctagaaatagc
snR36_08	chrXV:681074-681097(+)	snR36	-220	CDS	NA	NA	NA	NA	NA	NA	snR36	snR36_08	Yorf1	tctgggagctgcgattggcaTTCATTGAAAACTTTTGGACgttttagagctagaaatagc
snR36_09	chrXV:681098-681121(+)	snR36	-244	CDS	NA	NA	NA	NA	NA	NA	snR36	snR36_09	Yorf1	tctgggagctgcgattggcaAAAAAAAAAAAAGCGCCAGCgttttagagctagaaatagc
snR37_00	chrX:228765-228788(+)	snR37	-298	CDS	NA	NA	NA	NA	NA	NA	snR37	snR37_00	Yorf1	tctgggagctgcgattggcaAGTTATGCTTAAAATTCTTCgttttagagctagaaatagc
snR37_01	chrX:228698-228721(-)	snR37	-231	CDS	NA	NA	NA	NA	NA	NA	snR37	snR37_01	Yorf1	tctgggagctgcgattggcaCAAGAATTTATAATATTATTgttttagagctagaaatagc
snR37_02	chrX:228580-228603(+)	snR37	-113	CDS	NA	NA	NA	NA	NA	NA	snR37	snR37_02	Yorf1	tctgggagctgcgattggcaTTTTCTGTTGCTCCAAAAACgttttagagctagaaatagc
snR37_03	chrX:228514-228537(+)	snR37	-47	CDS	NA	NA	NA	NA	NA	NA	snR37	snR37_03	Yorf1	tctgggagctgcgattggcaTTTTAAAGAAGAAGTAACAAgttttagagctagaaatagc
snR37_04	chrX:228515-228538(+)	snR37	-48	CDS	NA	NA	NA	NA	NA	NA	snR37	snR37_04	Yorf1	tctgggagctgcgattggcaTTTAAAGAAGAAGTAACAAAgttttagagctagaaatagc
snR37_05	chrX:228535-228558(+)	snR37	-68	CDS	NA	NA	NA	NA	NA	NA	snR37	snR37_05	Yorf1	tctgggagctgcgattggcaGGGAAGAAGTTTTTGCCAATgttttagagctagaaatagc
snR37_06	chrX:228613-228636(+)	snR37	-146	CDS	NA	NA	NA	NA	NA	NA	snR37	snR37_06	Yorf1	tctgggagctgcgattggcaTTTTTCAATTTAGTGTGACCgttttagagctagaaatagc
snR37_07	chrX:228628-228651(+)	snR37	-161	CDS	NA	NA	NA	NA	NA	NA	snR37	snR37_07	Yorf1	tctgggagctgcgattggcaTGACCCGGCTAATAATAAAGgttttagagctagaaatagc
snR37_08	chrX:228629-228652(+)	snR37	-162	CDS	NA	NA	NA	NA	NA	NA	snR37	snR37_08	Yorf1	tctgggagctgcgattggcaGACCCGGCTAATAATAAAGAgttttagagctagaaatagc
snR37_09	chrX:228639-228662(+)	snR37	-172	CDS	NA	NA	NA	NA	NA	NA	snR37	snR37_09	Yorf1	tctgggagctgcgattggcaATAATAAAGAGGGAAGTAATgttttagagctagaaatagc
snR38_00	chrXI:282895-282918(-)	snR38	-279	CDS	NA	NA	NA	NA	NA	NA	snR38	snR38_00	Yorf1	tctgggagctgcgattggcaTATTAATGTATAAAGTACCTgttttagagctagaaatagc
snR38_01	chrXI:282923-282946(-)	snR38	-251	CDS	NA	NA	NA	NA	NA	NA	snR38	snR38_01	Yorf1	tctgggagctgcgattggcaGCTTCAGAAGCGTAGTTTCTgttttagagctagaaatagc
snR38_02	chrXI:283057-283080(+)	snR38	-117	CDS	NA	NA	NA	NA	NA	NA	snR38	snR38_02	Yorf1	tctgggagctgcgattggcaCTTAAAGCTAACTGAAGCTTgttttagagctagaaatagc
snR38_03	chrXI:283102-283125(-)	snR38	-72	CDS	NA	NA	NA	NA	NA	NA	snR38	snR38_03	Yorf1	tctgggagctgcgattggcaGGAAGTGTTAAAATAAAATAgttttagagctagaaatagc
snR38_04	chrXI:282894-282917(-)	snR38	-280	CDS	NA	NA	NA	NA	NA	NA	snR38	snR38_04	Yorf1	tctgggagctgcgattggcaATTAATGTATAAAGTACCTTgttttagagctagaaatagc
snR38_05	chrXI:282878-282901(+)	snR38	-296	CDS	NA	NA	NA	NA	NA	NA	snR38	snR38_05	Yorf1	tctgggagctgcgattggcaGATAGATTCAAGATGTCCCAgttttagagctagaaatagc
snR38_06	chrXI:283123-283146(-)	snR38	-51	CDS	NA	NA	NA	NA	NA	NA	snR38	snR38_06	Yorf1	tctgggagctgcgattggcaAACGCGCAAAACAATGTATGgttttagagctagaaatagc
snR38_07	chrXI:283084-283107(-)	snR38	-90	CDS	NA	NA	NA	NA	NA	NA	snR38	snR38_07	Yorf1	tctgggagctgcgattggcaTATGGAACATACAATAAAATgttttagagctagaaatagc
snR38_08	chrXI:283141-283164(+)	snR38	-33	CDS	NA	NA	NA	NA	NA	NA	snR38	snR38_08	Yorf1	tctgggagctgcgattggcaGCGTTTCCCGTTCGTTTATTgttttagagctagaaatagc
snR38_09	chrXI:283049-283072(-)	snR38	-125	CDS	NA	NA	NA	NA	NA	NA	snR38	snR38_09	Yorf1	tctgggagctgcgattggcaTCAGTTAGCTTTAAGCCCTTgttttagagctagaaatagc
snR39_00	chrVII:365564-365587(+)	snR39	-325	CDS	NA	NA	NA	NA	NA	NA	snR39	snR39_00	Yorf1	tctgggagctgcgattggcaAACCGAAAATAGAATGAATTgttttagagctagaaatagc
snR39_01	chrVII:365492-365515(+)	snR39	-253	CDS	NA	NA	NA	NA	NA	NA	snR39	snR39_01	Yorf1	tctgggagctgcgattggcaCTTCTTCAACTGAGATTCTGgttttagagctagaaatagc
snR39_02	chrVII:365375-365398(-)	snR39	-136	CDS	NA	NA	NA	NA	NA	NA	snR39	snR39_02	Yorf1	tctgggagctgcgattggcaGCTGCAACACATTTTCTTACgttttagagctagaaatagc
snR39_03	chrVII:365327-365350(+)	snR39	-88	CDS	NA	NA	NA	NA	NA	NA	snR39	snR39_03	Yorf1	tctgggagctgcgattggcaCGAATGATACTTATCAAAATgttttagagctagaaatagc
snR39_04	chrVII:365566-365589(-)	snR39	-327	CDS	NA	NA	NA	NA	NA	NA	snR39	snR39_04	Yorf1	tctgggagctgcgattggcaAACCTAATTCATTCTATTTTgttttagagctagaaatagc
snR39_05	chrVII:365491-365514(+)	snR39	-252	CDS	NA	NA	NA	NA	NA	NA	snR39	snR39_05	Yorf1	tctgggagctgcgattggcaACTTCTTCAACTGAGATTCTgttttagagctagaaatagc
snR39_06	chrVII:365490-365513(+)	snR39	-251	CDS	NA	NA	NA	NA	NA	NA	snR39	snR39_06	Yorf1	tctgggagctgcgattggcaGACTTCTTCAACTGAGATTCgttttagagctagaaatagc
snR39_07	chrVII:365434-365457(-)	snR39	-195	CDS	NA	NA	NA	NA	NA	NA	snR39	snR39_07	Yorf1	tctgggagctgcgattggcaTGCTGAAAGAGCTGCTCGTAgttttagagctagaaatagc
snR39_08	chrVII:365485-365508(-)	snR39	-246	CDS	NA	NA	NA	NA	NA	NA	snR39	snR39_08	Yorf1	tctgggagctgcgattggcaATCTCAGTTGAAGAAGTCTAgttttagagctagaaatagc
snR39_09	chrVII:365374-365397(-)	snR39	-135	CDS	NA	NA	NA	NA	NA	NA	snR39	snR39_09	Yorf1	tctgggagctgcgattggcaCTGCAACACATTTTCTTACTgttttagagctagaaatagc
snR39B_00	chrVII:366783-366806(+)	snR39B	-326	CDS	NA	NA	NA	NA	NA	NA	snR39B	snR39B_00	Yorf1	tctgggagctgcgattggcaAAAAAAAAAAAAATAAAGTTgttttagagctagaaatagc
snR39B_01	chrVII:366663-366686(+)	snR39B	-206	CDS	NA	NA	NA	NA	NA	NA	snR39B	snR39B_01	Yorf1	tctgggagctgcgattggcaAACAAAATGAGAAAAGACCAgttttagagctagaaatagc
snR39B_02	chrVII:366591-366614(-)	snR39B	-134	CDS	NA	NA	NA	NA	NA	NA	snR39B	snR39B_02	Yorf1	tctgggagctgcgattggcaATAACACAAAATAATGTGCGgttttagagctagaaatagc
snR39B_03	chrVII:366491-366514(-)	snR39B	-34	CDS	NA	NA	NA	NA	NA	NA	snR39B	snR39B_03	Yorf1	tctgggagctgcgattggcaTAAACTCTCTATCCAAGATGgttttagagctagaaatagc
snR39B_04	chrVII:366479-366502(+)	snR39B	-22	CDS	NA	NA	NA	NA	NA	NA	snR39B	snR39B_04	Yorf1	tctgggagctgcgattggcaCTTTATCCTATTCCTCATCTgttttagagctagaaatagc
snR39B_05	chrVII:366485-366508(-)	snR39B	-28	CDS	NA	NA	NA	NA	NA	NA	snR39B	snR39B_05	Yorf1	tctgggagctgcgattggcaCTCTATCCAAGATGAGGAATgttttagagctagaaatagc
snR39B_06	chrVII:366634-366657(-)	snR39B	-177	CDS	NA	NA	NA	NA	NA	NA	snR39B	snR39B_06	Yorf1	tctgggagctgcgattggcaATATATACTTATAATAGCACgttttagagctagaaatagc
snR39B_07	chrVII:366680-366703(-)	snR39B	-223	CDS	NA	NA	NA	NA	NA	NA	snR39B	snR39B_07	Yorf1	tctgggagctgcgattggcaCAGCAACACATTCTTTACCTgttttagagctagaaatagc
snR39B_08	chrVII:366715-366738(+)	snR39B	-258	CDS	NA	NA	NA	NA	NA	NA	snR39B	snR39B_08	Yorf1	tctgggagctgcgattggcaCATCCTTTTTATACTTCGAAgttttagagctagaaatagc
snR39B_09	chrVII:366748-366771(+)	snR39B	-291	CDS	NA	NA	NA	NA	NA	NA	snR39B	snR39B_09	Yorf1	tctgggagctgcgattggcaCTCGTTCATCGCAAGGGTGAgttttagagctagaaatagc
snR4_00	chrV:424357-424380(+)	snR4	-330	CDS	NA	NA	NA	NA	NA	NA	snR4	snR4_00	Yorf1	tctgggagctgcgattggcaTCATTTATTTTTTTTAATAGgttttagagctagaaatagc
snR4_01	chrV:424487-424510(+)	snR4	-200	CDS	NA	NA	NA	NA	NA	NA	snR4	snR4_01	Yorf1	tctgggagctgcgattggcaTGTATTTGTATCCGTACTACgttttagagctagaaatagc
snR4_02	chrV:424544-424567(-)	snR4	-143	CDS	NA	NA	NA	NA	NA	NA	snR4	snR4_02	Yorf1	tctgggagctgcgattggcaAAATTTCTCGACTGCTTACAgttttagagctagaaatagc
snR4_03	chrV:424607-424630(+)	snR4	-80	CDS	NA	NA	NA	NA	NA	NA	snR4	snR4_03	Yorf1	tctgggagctgcgattggcaTGTTCTTGTCGATTTGAAGAgttttagagctagaaatagc
snR4_04	chrV:424591-424614(-)	snR4	-96	CDS	NA	NA	NA	NA	NA	NA	snR4	snR4_04	Yorf1	tctgggagctgcgattggcaAAGAACACTTCTATTTATATgttttagagctagaaatagc
snR4_05	chrV:424581-424604(-)	snR4	-106	CDS	NA	NA	NA	NA	NA	NA	snR4	snR4_05	Yorf1	tctgggagctgcgattggcaCTATTTATATAGGTATGAAAgttttagagctagaaatagc
snR4_06	chrV:424535-424558(-)	snR4	-152	CDS	NA	NA	NA	NA	NA	NA	snR4	snR4_06	Yorf1	tctgggagctgcgattggcaGACTGCTTACAAGGTGCCGTgttttagagctagaaatagc
snR4_07	chrV:424519-424542(+)	snR4	-168	CDS	NA	NA	NA	NA	NA	NA	snR4	snR4_07	Yorf1	tctgggagctgcgattggcaGATGAATTAATCGTATCCTAgttttagagctagaaatagc
snR4_08	chrV:424498-424521(-)	snR4	-189	CDS	NA	NA	NA	NA	NA	NA	snR4	snR4_08	Yorf1	tctgggagctgcgattggcaTCGCACGTACGCCAGTAGTAgttttagagctagaaatagc
snR4_09	chrV:424460-424483(+)	snR4	-227	CDS	NA	NA	NA	NA	NA	NA	snR4	snR4_09	Yorf1	tctgggagctgcgattggcaGTTCATACTCAATTCACAGTgttttagagctagaaatagc
snR40_00	chrXIV:88863-88886(+)	snR40	-336	CDS	NA	NA	NA	NA	NA	NA	snR40	snR40_00	Yorf1	tctgggagctgcgattggcaACTGAACACAACATTAAAAAgttttagagctagaaatagc
snR40_01	chrXIV:88939-88962(+)	snR40	-260	CDS	NA	NA	NA	NA	NA	NA	snR40	snR40_01	Yorf1	tctgggagctgcgattggcaCGGGTGATACCTGCAATATGgttttagagctagaaatagc
snR40_02	chrXIV:89020-89043(+)	snR40	-179	CDS	NA	NA	NA	NA	NA	NA	snR40	snR40_02	Yorf1	tctgggagctgcgattggcaATGCAGAAGTTTTCTCTCAGgttttagagctagaaatagc
snR40_03	chrXIV:89110-89133(+)	snR40	-89	CDS	NA	NA	NA	NA	NA	NA	snR40	snR40_03	Yorf1	tctgggagctgcgattggcaAACTTTGATAAGTTTATCAAgttttagagctagaaatagc
snR40_04	chrXIV:88919-88942(+)	snR40	-280	CDS	NA	NA	NA	NA	NA	NA	snR40	snR40_04	Yorf1	tctgggagctgcgattggcaGTGCCGTTATAACTTCCATTgttttagagctagaaatagc
snR40_05	chrXIV:88920-88943(+)	snR40	-279	CDS	NA	NA	NA	NA	NA	NA	snR40	snR40_05	Yorf1	tctgggagctgcgattggcaTGCCGTTATAACTTCCATTCgttttagagctagaaatagc
snR40_06	chrXIV:88979-89002(+)	snR40	-220	CDS	NA	NA	NA	NA	NA	NA	snR40	snR40_06	Yorf1	tctgggagctgcgattggcaTTTTCTTCTTAAAGTATAAAgttttagagctagaaatagc
snR40_07	chrXIV:88982-89005(+)	snR40	-217	CDS	NA	NA	NA	NA	NA	NA	snR40	snR40_07	Yorf1	tctgggagctgcgattggcaTCTTCTTAAAGTATAAAAGGgttttagagctagaaatagc
snR40_08	chrXIV:89081-89104(+)	snR40	-118	CDS	NA	NA	NA	NA	NA	NA	snR40	snR40_08	Yorf1	tctgggagctgcgattggcaCAAAGTATCGTAGTGCGAACgttttagagctagaaatagc
snR40_09	chrXIV:89179-89202(+)	snR40	-20	CDS	NA	NA	NA	NA	NA	NA	snR40	snR40_09	Yorf1	tctgggagctgcgattggcaGAAAATTAAACATGAATTCAgttttagagctagaaatagc
snR41_00	chrXVI:719559-719582(+)	snR41	-329	CDS	NA	NA	NA	NA	NA	NA	snR41	snR41_00	Yorf1	tctgggagctgcgattggcaACTCATCATGACAGTAAATTgttttagagctagaaatagc
snR41_01	chrXVI:719450-719473(+)	snR41	-220	CDS	NA	NA	NA	NA	NA	NA	snR41	snR41_01	Yorf1	tctgggagctgcgattggcaTTTATACGTCGTACGAGAGAgttttagagctagaaatagc
snR41_02	chrXVI:719413-719436(+)	snR41	-183	CDS	NA	NA	NA	NA	NA	NA	snR41	snR41_02	Yorf1	tctgggagctgcgattggcaGATGTGAAAAAAAAATTCTAgttttagagctagaaatagc
snR41_03	chrXVI:719278-719301(+)	snR41	-48	CDS	snR70	-240	CDS	NA	NA	NA	snR41,snR70	snR41_03	Yorf1	tctgggagctgcgattggcaCTCATATATTATCTCTTCCAgttttagagctagaaatagc
snR41_04	chrXVI:719414-719437(+)	snR41	-184	CDS	NA	NA	NA	NA	NA	NA	snR41	snR41_04	Yorf1	tctgggagctgcgattggcaATGTGAAAAAAAAATTCTATgttttagagctagaaatagc
snR41_05	chrXVI:719451-719474(+)	snR41	-221	CDS	NA	NA	NA	NA	NA	NA	snR41	snR41_05	Yorf1	tctgggagctgcgattggcaTTATACGTCGTACGAGAGATgttttagagctagaaatagc
snR41_06	chrXVI:719467-719490(+)	snR41	-237	CDS	NA	NA	NA	NA	NA	NA	snR41	snR41_06	Yorf1	tctgggagctgcgattggcaAGATGGGTCACCCGCTTCTGgttttagagctagaaatagc
snR41_07	chrXVI:719468-719491(+)	snR41	-238	CDS	NA	NA	NA	NA	NA	NA	snR41	snR41_07	Yorf1	tctgggagctgcgattggcaGATGGGTCACCCGCTTCTGAgttttagagctagaaatagc
snR41_08	chrXVI:719479-719502(+)	snR41	-249	CDS	NA	NA	NA	NA	NA	NA	snR41	snR41_08	Yorf1	tctgggagctgcgattggcaCGCTTCTGAGGGTTTTTTTTgttttagagctagaaatagc
snR41_09	chrXVI:719480-719503(+)	snR41	-250	CDS	NA	NA	NA	NA	NA	NA	snR41	snR41_09	Yorf1	tctgggagctgcgattggcaGCTTCTGAGGGTTTTTTTTAgttttagagctagaaatagc
snR42_00	chrXI:559657-559680(+)	snR42	-303	CDS	NA	NA	NA	NA	NA	NA	snR42	snR42_00	Yorf1	tctgggagctgcgattggcaCTTTTGCGATGAGTAAAAACgttttagagctagaaatagc
snR42_01	chrXI:559622-559645(-)	snR42	-268	CDS	NA	NA	NA	NA	NA	NA	snR42	snR42_01	Yorf1	tctgggagctgcgattggcaTCCAAATCGAACGAACTACTgttttagagctagaaatagc
snR42_03	chrXI:559388-559411(+)	snR42	-34	CDS	YKR062W	-206	TSS	NA	NA	NA	snR42,YKR062W	snR42_03	Yorf1	tctgggagctgcgattggcaTTTTAAAGCATCAAAGGTCCgttttagagctagaaatagc
snR42_04	chrXI:559621-559644(+)	snR42	-267	CDS	NA	NA	NA	NA	NA	NA	snR42	snR42_04	Yorf1	tctgggagctgcgattggcaACCAAGTAGTTCGTTCGATTgttttagagctagaaatagc
snR42_05	chrXI:559658-559681(+)	snR42	-304	CDS	NA	NA	NA	NA	NA	NA	snR42	snR42_05	Yorf1	tctgggagctgcgattggcaTTTTGCGATGAGTAAAAACAgttttagagctagaaatagc
snR42_06	chrXI:559670-559693(+)	snR42	-316	CDS	NA	NA	NA	NA	NA	NA	snR42	snR42_06	Yorf1	tctgggagctgcgattggcaTAAAAACAGGGACCCTCTACgttttagagctagaaatagc
snR42_07	chrXI:559682-559705(-)	snR42	-328	CDS	NA	NA	NA	NA	NA	NA	snR42	snR42_07	Yorf1	tctgggagctgcgattggcaCGTTCAAATTAGCCAGTAGAgttttagagctagaaatagc
snR42_08	chrXI:559683-559706(-)	snR42	-329	CDS	NA	NA	NA	NA	NA	NA	snR42	snR42_08	Yorf1	tctgggagctgcgattggcaGCGTTCAAATTAGCCAGTAGgttttagagctagaaatagc
snR42_09	chrXI:559382-559405(+)	snR42	-28	CDS	YKR062W	-212	TSS	NA	NA	NA	snR42,YKR062W	snR42_09	Yorf1	tctgggagctgcgattggcaAATGTTTTTTAAAGCATCAAgttttagagctagaaatagc
snR43_00	chrIII:108034-108057(+)	snR43	-334	CDS	NA	NA	NA	NA	NA	NA	snR43	snR43_00	Yorf1	tctgggagctgcgattggcaTTGGAGCGTGCAGCTATGCAgttttagagctagaaatagc
snR43_02	chrIII:107819-107842(+)	snR43	-119	CDS	YCL005W	-145	TSS	NA	NA	NA	snR43,YCL005W	snR43_02	Yorf1	tctgggagctgcgattggcaTGTGCTGCTAATGATTATGTgttttagagctagaaatagc
snR43_03	chrIII:107758-107781(+)	snR43	-58	CDS	YCL005W	-206	TSS	NA	NA	NA	snR43,YCL005W	snR43_03	Yorf1	tctgggagctgcgattggcaCGTGTGCACATACACTTATGgttttagagctagaaatagc
snR43_04	chrIII:108035-108058(+)	snR43	-335	CDS	NA	NA	NA	NA	NA	NA	snR43	snR43_04	Yorf1	tctgggagctgcgattggcaTGGAGCGTGCAGCTATGCATgttttagagctagaaatagc
snR43_05	chrIII:108015-108038(+)	snR43	-315	CDS	NA	NA	NA	NA	NA	NA	snR43	snR43_05	Yorf1	tctgggagctgcgattggcaGCAATATGTTTGTGGTGGATgttttagagctagaaatagc
snR43_06	chrIII:108013-108036(-)	snR43	-313	CDS	NA	NA	NA	NA	NA	NA	snR43	snR43_06	Yorf1	tctgggagctgcgattggcaAATCCACCACAAACATATTGgttttagagctagaaatagc
snR43_07	chrIII:108010-108033(+)	snR43	-310	CDS	NA	NA	NA	NA	NA	NA	snR43	snR43_07	Yorf1	tctgggagctgcgattggcaTAGCCGCAATATGTTTGTGGgttttagagctagaaatagc
snR43_08	chrIII:108007-108030(+)	snR43	-307	CDS	NA	NA	NA	NA	NA	NA	snR43	snR43_08	Yorf1	tctgggagctgcgattggcaAACTAGCCGCAATATGTTTGgttttagagctagaaatagc
snR43_09	chrIII:107714-107737(+)	snR43	-14	CDS	NA	NA	NA	NA	NA	NA	snR43	snR43_09	Yorf1	tctgggagctgcgattggcaATATCCTTGCATGCGCAAGTgttttagagctagaaatagc
snR44_00	chrXII:856412-856435(+)	snR44	-287	CDS	NA	NA	NA	NA	NA	NA	snR44	snR44_00	Yorf1	tctgggagctgcgattggcaCGTTTCAAAACATAGTAATTgttttagagctagaaatagc
snR44_01	chrXII:856480-856503(+)	snR44	-219	CDS	NA	NA	NA	NA	NA	NA	snR44	snR44_01	Yorf1	tctgggagctgcgattggcaATTAATAACGCCGAAAAGACgttttagagctagaaatagc
snR44_02	chrXII:856515-856538(+)	snR44	-184	CDS	NA	NA	NA	NA	NA	NA	snR44	snR44_02	Yorf1	tctgggagctgcgattggcaTCTATTGAGACCTTCTTCCAgttttagagctagaaatagc
snR44_03	chrXII:856624-856647(+)	snR44	-75	CDS	NA	NA	NA	NA	NA	NA	snR44	snR44_03	Yorf1	tctgggagctgcgattggcaTATTTTTAAATGTTACCACGgttttagagctagaaatagc
snR44_04	chrXII:856691-856714(+)	snR44	-8	CDS	NA	NA	NA	NA	NA	NA	snR44	snR44_04	Yorf1	tctgggagctgcgattggcaATTGCCATTGTTTTTTACTCgttttagagctagaaatagc
snR44_05	chrXII:856692-856715(+)	snR44	-7	CDS	NA	NA	NA	NA	NA	NA	snR44	snR44_05	Yorf1	tctgggagctgcgattggcaTTGCCATTGTTTTTTACTCCgttttagagctagaaatagc
snR44_06	chrXII:856695-856718(-)	snR44	-4	CDS	NA	NA	NA	NA	NA	NA	snR44	snR44_06	Yorf1	tctgggagctgcgattggcaCAGCCCGGAGTAAAAAACAAgttttagagctagaaatagc
snR44_07	chrXII:856491-856514(+)	snR44	-208	CDS	NA	NA	NA	NA	NA	NA	snR44	snR44_07	Yorf1	tctgggagctgcgattggcaCGAAAAGACCGGTAAACGTCgttttagagctagaaatagc
snR44_08	chrXII:856552-856575(+)	snR44	-147	CDS	NA	NA	NA	NA	NA	NA	snR44	snR44_08	Yorf1	tctgggagctgcgattggcaTTACAAGTTATGCAAAAGCAgttttagagctagaaatagc
snR44_09	chrXII:856652-856675(-)	snR44	-47	CDS	NA	NA	NA	NA	NA	NA	snR44	snR44_09	Yorf1	tctgggagctgcgattggcaGAGTTGCGCAACATTGAACTgttttagagctagaaatagc
snR45_00	chrXVI:821381-821404(-)	snR45	-340	CDS	NA	NA	NA	NA	NA	NA	snR45	snR45_00	Yorf1	tctgggagctgcgattggcaAAATTAAAGATATTGCCAAGgttttagagctagaaatagc
snR45_02	chrXVI:821562-821585(+)	snR45	-159	CDS	YPR144C	-127	TSS	NA	NA	NA	snR45,YPR144C	snR45_02	Yorf1	tctgggagctgcgattggcaGCCCTAAACCTTCAAATACGgttttagagctagaaatagc
snR45_03	chrXVI:821690-821713(+)	snR45	-31	CDS	NA	NA	NA	NA	NA	NA	snR45	snR45_03	Yorf1	tctgggagctgcgattggcaACGCGTTAGATTTTCTTTGGgttttagagctagaaatagc
snR45_04	chrXVI:821687-821710(+)	snR45	-34	CDS	NA	NA	NA	NA	NA	NA	snR45	snR45_04	Yorf1	tctgggagctgcgattggcaAAGACGCGTTAGATTTTCTTgttttagagctagaaatagc
snR45_05	chrXVI:821685-821708(-)	snR45	-36	CDS	NA	NA	NA	NA	NA	NA	snR45	snR45_05	Yorf1	tctgggagctgcgattggcaAAAGAAAATCTAACGCGTCTgttttagagctagaaatagc
snR45_09	chrXVI:821563-821586(-)	snR45	-158	CDS	YPR144C	-128	TSS	NA	NA	NA	snR45,YPR144C	snR45_09	Yorf1	tctgggagctgcgattggcaTCCTCGTATTTGAAGGTTTAgttttagagctagaaatagc
snR46_00	chrVII:545069-545092(-)	snR46	-290	CDS	NA	NA	NA	NA	NA	NA	snR46	snR46_00	Yorf1	tctgggagctgcgattggcaAAAAAGTCTTGCTTTTTATGgttttagagctagaaatagc
snR46_01	chrVII:545123-545146(+)	snR46	-236	CDS	NA	NA	NA	NA	NA	NA	snR46	snR46_01	Yorf1	tctgggagctgcgattggcaCATTAACACAGACACGAATTgttttagagctagaaatagc
snR46_02	chrVII:545173-545196(+)	snR46	-186	CDS	NA	NA	NA	NA	NA	NA	snR46	snR46_02	Yorf1	tctgggagctgcgattggcaTGAAAAGTAGAAATTGTTTAgttttagagctagaaatagc
snR46_03	chrVII:545283-545306(+)	snR46	-76	CDS	NA	NA	NA	NA	NA	NA	snR46	snR46_03	Yorf1	tctgggagctgcgattggcaTCCATATTCCTTTATTGTCAgttttagagctagaaatagc
snR46_04	chrVII:545358-545381(-)	snR46	-1	CDS	NA	NA	NA	NA	NA	NA	snR46	snR46_04	Yorf1	tctgggagctgcgattggcaCGAAGAGGCCATGTTTATGTgttttagagctagaaatagc
snR46_05	chrVII:545174-545197(+)	snR46	-185	CDS	NA	NA	NA	NA	NA	NA	snR46	snR46_05	Yorf1	tctgggagctgcgattggcaGAAAAGTAGAAATTGTTTAAgttttagagctagaaatagc
snR46_06	chrVII:545210-545233(+)	snR46	-149	CDS	NA	NA	NA	NA	NA	NA	snR46	snR46_06	Yorf1	tctgggagctgcgattggcaTGACCACTGATACTAGAATAgttttagagctagaaatagc
snR46_07	chrVII:545234-545257(+)	snR46	-125	CDS	NA	NA	NA	NA	NA	NA	snR46	snR46_07	Yorf1	tctgggagctgcgattggcaAATAAGAAAAGTTGCTAAGTgttttagagctagaaatagc
snR46_08	chrVII:545284-545307(+)	snR46	-75	CDS	NA	NA	NA	NA	NA	NA	snR46	snR46_08	Yorf1	tctgggagctgcgattggcaCCATATTCCTTTATTGTCATgttttagagctagaaatagc
snR46_09	chrVII:545316-545339(+)	snR46	-43	CDS	NA	NA	NA	NA	NA	NA	snR46	snR46_09	Yorf1	tctgggagctgcgattggcaTATATGTTAGTGAAAGTTTTgttttagagctagaaatagc
snR47_00	chrIV:542024-542047(-)	snR47	-336	CDS	NA	NA	NA	NA	NA	NA	snR47	snR47_00	Yorf1	tctgggagctgcgattggcaAGAGCTGCAAGCGTTTTACTgttttagagctagaaatagc
snR47_01	chrIV:541953-541976(+)	snR47	-265	CDS	NA	NA	NA	NA	NA	NA	snR47	snR47_01	Yorf1	tctgggagctgcgattggcaATCTTCGGGTATTTCTTCTAgttttagagctagaaatagc
snR47_02	chrIV:541801-541824(-)	snR47	-113	CDS	NA	NA	NA	NA	NA	NA	snR47	snR47_02	Yorf1	tctgggagctgcgattggcaTGAAATCATGTAAACGCATGgttttagagctagaaatagc
snR47_03	chrIV:541745-541768(-)	snR47	-57	CDS	NA	NA	NA	NA	NA	NA	snR47	snR47_03	Yorf1	tctgggagctgcgattggcaTGAACATGTTCAGAAGAACGgttttagagctagaaatagc
snR47_04	chrIV:541987-542010(+)	snR47	-299	CDS	NA	NA	NA	NA	NA	NA	snR47	snR47_04	Yorf1	tctgggagctgcgattggcaTAATTAACTATACTATTGTTgttttagagctagaaatagc
snR47_05	chrIV:541713-541736(+)	snR47	-25	CDS	NA	NA	NA	NA	NA	NA	snR47	snR47_05	Yorf1	tctgggagctgcgattggcaCGCCAAGAGAATGTATAATAgttttagagctagaaatagc
snR47_06	chrIV:541715-541738(-)	snR47	-27	CDS	NA	NA	NA	NA	NA	NA	snR47	snR47_06	Yorf1	tctgggagctgcgattggcaTTCCTTATTATACATTCTCTgttttagagctagaaatagc
snR47_07	chrIV:541772-541795(-)	snR47	-84	CDS	NA	NA	NA	NA	NA	NA	snR47	snR47_07	Yorf1	tctgggagctgcgattggcaTACTGAGCAAAGTAGGAGAAgttttagagctagaaatagc
snR47_08	chrIV:541779-541802(-)	snR47	-91	CDS	NA	NA	NA	NA	NA	NA	snR47	snR47_08	Yorf1	tctgggagctgcgattggcaGCTCAAGTACTGAGCAAAGTgttttagagctagaaatagc
snR47_09	chrIV:541802-541825(-)	snR47	-114	CDS	NA	NA	NA	NA	NA	NA	snR47	snR47_09	Yorf1	tctgggagctgcgattggcaTTGAAATCATGTAAACGCATgttttagagctagaaatagc
snR48_00	chrVII:609234-609257(+)	snR48	-339	CDS	NA	NA	NA	NA	NA	NA	snR48	snR48_00	Yorf1	tctgggagctgcgattggcaATGTGAGACTAAAGTAAATCgttttagagctagaaatagc
snR48_01	chrVII:609314-609337(+)	snR48	-259	CDS	NA	NA	NA	NA	NA	NA	snR48	snR48_01	Yorf1	tctgggagctgcgattggcaAAAAAAAAAAATTGTATTTAgttttagagctagaaatagc
snR48_02	chrVII:609422-609445(+)	snR48	-151	CDS	NA	NA	NA	NA	NA	NA	snR48	snR48_02	Yorf1	tctgggagctgcgattggcaAAAAAAATCATAAGCAAGAGgttttagagctagaaatagc
snR48_03	chrVII:609538-609561(-)	snR48	-35	CDS	NA	NA	NA	NA	NA	NA	snR48	snR48_03	Yorf1	tctgggagctgcgattggcaAAAAAACTGAAAAGAAAAAAgttttagagctagaaatagc
snR48_04	chrVII:609235-609258(+)	snR48	-338	CDS	NA	NA	NA	NA	NA	NA	snR48	snR48_04	Yorf1	tctgggagctgcgattggcaTGTGAGACTAAAGTAAATCCgttttagagctagaaatagc
snR48_05	chrVII:609284-609307(+)	snR48	-289	CDS	NA	NA	NA	NA	NA	NA	snR48	snR48_05	Yorf1	tctgggagctgcgattggcaTCTTCACAGCGTTTTTTCGAgttttagagctagaaatagc
snR48_06	chrVII:609287-609310(+)	snR48	-286	CDS	NA	NA	NA	NA	NA	NA	snR48	snR48_06	Yorf1	tctgggagctgcgattggcaTCACAGCGTTTTTTCGACGGgttttagagctagaaatagc
snR48_07	chrVII:609290-609313(+)	snR48	-283	CDS	NA	NA	NA	NA	NA	NA	snR48	snR48_07	Yorf1	tctgggagctgcgattggcaCAGCGTTTTTTCGACGGAGGgttttagagctagaaatagc
snR48_08	chrVII:609291-609314(+)	snR48	-282	CDS	NA	NA	NA	NA	NA	NA	snR48	snR48_08	Yorf1	tctgggagctgcgattggcaAGCGTTTTTTCGACGGAGGAgttttagagctagaaatagc
snR48_09	chrVII:609427-609450(+)	snR48	-146	CDS	NA	NA	NA	NA	NA	NA	snR48	snR48_09	Yorf1	tctgggagctgcgattggcaAATCATAAGCAAGAGTGGTAgttttagagctagaaatagc
snR49_00	chrXIV:715786-715809(+)	snR49	-323	CDS	NA	NA	NA	NA	NA	NA	snR49	snR49_00	Yorf1	tctgggagctgcgattggcaTTTGCTCCACCGCTCTCTACgttttagagctagaaatagc
snR49_01	chrXIV:715842-715865(-)	snR49	-267	CDS	NA	NA	NA	NA	NA	NA	snR49	snR49_01	Yorf1	tctgggagctgcgattggcaCGTATCTAAGTGCCACGTAGgttttagagctagaaatagc
snR49_02	chrXIV:715987-716010(-)	snR49	-122	CDS	NA	NA	NA	NA	NA	NA	snR49	snR49_02	Yorf1	tctgggagctgcgattggcaATACCGATTTTGAAAAGTCGgttttagagctagaaatagc
snR49_03	chrXIV:715792-715815(-)	snR49	-317	CDS	NA	NA	NA	NA	NA	NA	snR49	snR49_03	Yorf1	tctgggagctgcgattggcaATAATACCTGTAGAGAGCGGgttttagagctagaaatagc
snR49_04	chrXIV:715795-715818(-)	snR49	-314	CDS	NA	NA	NA	NA	NA	NA	snR49	snR49_04	Yorf1	tctgggagctgcgattggcaAATATAATACCTGTAGAGAGgttttagagctagaaatagc
snR49_05	chrXIV:715798-715821(+)	snR49	-311	CDS	NA	NA	NA	NA	NA	NA	snR49	snR49_05	Yorf1	tctgggagctgcgattggcaCTCTCTACAGGTATTATATTgttttagagctagaaatagc
snR49_06	chrXIV:715815-715838(+)	snR49	-294	CDS	NA	NA	NA	NA	NA	NA	snR49	snR49_06	Yorf1	tctgggagctgcgattggcaATTTGGAAATCATCAAATGAgttttagagctagaaatagc
snR49_07	chrXIV:715816-715839(+)	snR49	-293	CDS	NA	NA	NA	NA	NA	NA	snR49	snR49_07	Yorf1	tctgggagctgcgattggcaTTTGGAAATCATCAAATGATgttttagagctagaaatagc
snR49_08	chrXIV:715830-715853(+)	snR49	-279	CDS	NA	NA	NA	NA	NA	NA	snR49	snR49_08	Yorf1	tctgggagctgcgattggcaAATGATGGGAATCCCCTACGgttttagagctagaaatagc
snR49_09	chrXIV:715986-716009(-)	snR49	-123	CDS	NA	NA	NA	NA	NA	NA	snR49	snR49_09	Yorf1	tctgggagctgcgattggcaTACCGATTTTGAAAAGTCGCgttttagagctagaaatagc
snR5_00	chrXV:842116-842139(-)	snR5	-276	CDS	NA	NA	NA	NA	NA	NA	snR5	snR5_00	Yorf1	tctgggagctgcgattggcaTTGTACTCATAATGTGGCTTgttttagagctagaaatagc
snR5_01	chrXV:842145-842168(+)	snR5	-247	CDS	NA	NA	NA	NA	NA	NA	snR5	snR5_01	Yorf1	tctgggagctgcgattggcaCTGACGTTAATAGGAACTCAgttttagagctagaaatagc
snR5_02	chrXV:842232-842255(-)	snR5	-160	CDS	snR31	-62	CDS	NA	NA	NA	snR5,snR31	snR5_02	Yorf1	tctgggagctgcgattggcaTTGAGTATATTTAAAGCATGgttttagagctagaaatagc
snR5_04	chrXV:842136-842159(+)	snR5	-256	CDS	NA	NA	NA	NA	NA	NA	snR5	snR5_04	Yorf1	tctgggagctgcgattggcaCAAAAGAGGCTGACGTTAATgttttagagctagaaatagc
snR5_05	chrXV:842122-842145(+)	snR5	-270	CDS	NA	NA	NA	NA	NA	NA	snR5	snR5_05	Yorf1	tctgggagctgcgattggcaCCACATTATGAGTACAAAAGgttttagagctagaaatagc
snR5_06	chrXV:842122-842145(-)	snR5	-270	CDS	NA	NA	NA	NA	NA	NA	snR5	snR5_06	Yorf1	tctgggagctgcgattggcaCCTCTTTTGTACTCATAATGgttttagagctagaaatagc
snR5_07	chrXV:842105-842128(-)	snR5	-287	CDS	NA	NA	NA	NA	NA	NA	snR5	snR5_07	Yorf1	tctgggagctgcgattggcaATGTGGCTTCGGATGTTTGAgttttagagctagaaatagc
snR5_08	chrXV:842104-842127(-)	snR5	-288	CDS	NA	NA	NA	NA	NA	NA	snR5	snR5_08	Yorf1	tctgggagctgcgattggcaTGTGGCTTCGGATGTTTGATgttttagagctagaaatagc
snR5_09	chrXV:842084-842107(-)	snR5	-308	CDS	NA	NA	NA	NA	NA	NA	snR5	snR5_09	Yorf1	tctgggagctgcgattggcaGGGCGTTGCTTCAGTGCGTAgttttagagctagaaatagc
snR50_00	chrXV:259181-259204(+)	snR50	-297	CDS	NA	NA	NA	NA	NA	NA	snR50	snR50_00	Yorf1	tctgggagctgcgattggcaTTCCTTAAATTACTCTAATTgttttagagctagaaatagc
snR50_01	chrXV:259209-259232(+)	snR50	-269	CDS	NA	NA	NA	NA	NA	NA	snR50	snR50_01	Yorf1	tctgggagctgcgattggcaAGCCCTACCTTTTTTTTTTTgttttagagctagaaatagc
snR50_02	chrXV:259364-259387(+)	snR50	-114	CDS	NA	NA	NA	NA	NA	NA	snR50	snR50_02	Yorf1	tctgggagctgcgattggcaAAGATCACTACGATATTCGTgttttagagctagaaatagc
snR50_03	chrXV:259446-259469(+)	snR50	-32	CDS	NA	NA	NA	NA	NA	NA	snR50	snR50_03	Yorf1	tctgggagctgcgattggcaTTGGTATTGCTCGAACATCTgttttagagctagaaatagc
snR50_04	chrXV:259458-259481(+)	snR50	-20	CDS	NA	NA	NA	NA	NA	NA	snR50	snR50_04	Yorf1	tctgggagctgcgattggcaGAACATCTAGGAATAAGAGAgttttagagctagaaatagc
snR50_05	chrXV:259183-259206(-)	snR50	-295	CDS	NA	NA	NA	NA	NA	NA	snR50	snR50_05	Yorf1	tctgggagctgcgattggcaATCCTAATTAGAGTAATTTAgttttagagctagaaatagc
snR50_06	chrXV:259436-259459(-)	snR50	-42	CDS	NA	NA	NA	NA	NA	NA	snR50	snR50_06	Yorf1	tctgggagctgcgattggcaCGAGCAATACCAATTAAACTgttttagagctagaaatagc
snR50_07	chrXV:259185-259208(+)	snR50	-293	CDS	NA	NA	NA	NA	NA	NA	snR50	snR50_07	Yorf1	tctgggagctgcgattggcaTTAAATTACTCTAATTAGGAgttttagagctagaaatagc
snR50_08	chrXV:259427-259450(+)	snR50	-51	CDS	NA	NA	NA	NA	NA	NA	snR50	snR50_08	Yorf1	tctgggagctgcgattggcaCGCATCGTGCCAAGTTTAATgttttagagctagaaatagc
snR50_09	chrXV:259408-259431(-)	snR50	-70	CDS	NA	NA	NA	NA	NA	NA	snR50	snR50_09	Yorf1	tctgggagctgcgattggcaTGCGTGCAATTAAGAGTAATgttttagagctagaaatagc
snR51_01	chrXVI:719032-719055(+)	snR51	-238	CDS	NA	NA	NA	NA	NA	NA	snR51	snR51_01	Yorf1	tctgggagctgcgattggcaCAACAAATCATCATATCAAAgttttagagctagaaatagc
snR51_02	chrXVI:718918-718941(-)	snR51	-124	CDS	NA	NA	NA	NA	NA	NA	snR51	snR51_02	Yorf1	tctgggagctgcgattggcaATGGCATTATGGTTCTTTAGgttttagagctagaaatagc
snR51_03	chrXVI:718879-718902(-)	snR51	-85	CDS	NA	NA	NA	NA	NA	NA	snR51	snR51_03	Yorf1	tctgggagctgcgattggcaCACAAGACATCTGATTTTTTgttttagagctagaaatagc
snR51_04	chrXVI:718835-718858(-)	snR51	-41	CDS	NA	NA	NA	NA	NA	NA	snR51	snR51_04	Yorf1	tctgggagctgcgattggcaTTATTCCTTATCAGTTGATTgttttagagctagaaatagc
snR51_05	chrXVI:718830-718853(+)	snR51	-36	CDS	NA	NA	NA	NA	NA	NA	snR51	snR51_05	Yorf1	tctgggagctgcgattggcaATCATCCAAATCAACTGATAgttttagagctagaaatagc
snR51_06	chrXVI:718903-718926(-)	snR51	-109	CDS	NA	NA	NA	NA	NA	NA	snR51	snR51_06	Yorf1	tctgggagctgcgattggcaTTTAGTGGAGAATTGATGATgttttagagctagaaatagc
snR51_07	chrXVI:718813-718836(-)	snR51	-19	CDS	NA	NA	NA	NA	NA	NA	snR51	snR51_07	Yorf1	tctgggagctgcgattggcaGATGATAAAAGAGACTGTTGgttttagagctagaaatagc
snR51_08	chrXVI:718929-718952(-)	snR51	-135	CDS	NA	NA	NA	NA	NA	NA	snR51	snR51_08	Yorf1	tctgggagctgcgattggcaGAGCGATGTTGATGGCATTAgttttagagctagaaatagc
snR51_09	chrXVI:718937-718960(-)	snR51	-143	CDS	NA	NA	NA	NA	NA	NA	snR51	snR51_09	Yorf1	tctgggagctgcgattggcaTTTTAAAGGAGCGATGTTGAgttttagagctagaaatagc
snR52_00	chrV:431499-431522(+)	snR52	-291	CDS	NA	NA	NA	NA	NA	NA	snR52	snR52_00	Yorf1	tctgggagctgcgattggcaGTGAATTTTGAGATAATTGTgttttagagctagaaatagc
snR52_01	chrV:431476-431499(+)	snR52	-268	CDS	NA	NA	NA	NA	NA	NA	snR52	snR52_01	Yorf1	tctgggagctgcgattggcaATCTTTTCAAAGATGAAGAGgttttagagctagaaatagc
snR52_02	chrV:431341-431364(+)	snR52	-133	CDS	NA	NA	NA	NA	NA	NA	snR52	snR52_02	Yorf1	tctgggagctgcgattggcaACCTTTACCGCTAGCCCAAGgttttagagctagaaatagc
snR52_03	chrV:431302-431325(+)	snR52	-94	CDS	NA	NA	NA	NA	NA	NA	snR52	snR52_03	Yorf1	tctgggagctgcgattggcaTCTTTTGAACAGAACATTGTgttttagagctagaaatagc
snR52_04	chrV:431219-431242(+)	snR52	-11	CDS	NA	NA	NA	NA	NA	NA	snR52	snR52_04	Yorf1	tctgggagctgcgattggcaAGATCATTTATCTTTCACTGgttttagagctagaaatagc
snR52_05	chrV:431303-431326(+)	snR52	-95	CDS	NA	NA	NA	NA	NA	NA	snR52	snR52_05	Yorf1	tctgggagctgcgattggcaCTTTTGAACAGAACATTGTAgttttagagctagaaatagc
snR52_06	chrV:431342-431365(+)	snR52	-134	CDS	NA	NA	NA	NA	NA	NA	snR52	snR52_06	Yorf1	tctgggagctgcgattggcaCCTTTACCGCTAGCCCAAGAgttttagagctagaaatagc
snR52_07	chrV:431477-431500(+)	snR52	-269	CDS	NA	NA	NA	NA	NA	NA	snR52	snR52_07	Yorf1	tctgggagctgcgattggcaTCTTTTCAAAGATGAAGAGTgttttagagctagaaatagc
snR52_08	chrV:431408-431431(-)	snR52	-200	CDS	NA	NA	NA	NA	NA	NA	snR52	snR52_08	Yorf1	tctgggagctgcgattggcaTTTTCTTTCGAGTATATACAgttttagagctagaaatagc
snR52_09	chrV:431356-431379(-)	snR52	-148	CDS	NA	NA	NA	NA	NA	NA	snR52	snR52_09	Yorf1	tctgggagctgcgattggcaTAGATTTTGTAGTGCCCTCTgttttagagctagaaatagc
snR53_00	chrV:61375-61398(-)	snR53	-313	CDS	NA	NA	NA	NA	NA	NA	snR53	snR53_00	Yorf1	tctgggagctgcgattggcaAGTCATTTCAAAGATCCGCTgttttagagctagaaatagc
snR53_01	chrV:61454-61477(+)	snR53	-234	CDS	NA	NA	NA	NA	NA	NA	snR53	snR53_01	Yorf1	tctgggagctgcgattggcaAAACATCAAAAGTTTTCTCAgttttagagctagaaatagc
snR53_02	chrV:61552-61575(+)	snR53	-136	CDS	NA	NA	NA	NA	NA	NA	snR53	snR53_02	Yorf1	tctgggagctgcgattggcaTTTGTACACAGCGGTACGGTgttttagagctagaaatagc
snR53_03	chrV:61603-61626(+)	snR53	-85	CDS	NA	NA	NA	NA	NA	NA	snR53	snR53_03	Yorf1	tctgggagctgcgattggcaTTTTTTTGTTAAGCACAATTgttttagagctagaaatagc
snR53_04	chrV:61479-61502(+)	snR53	-209	CDS	NA	NA	NA	NA	NA	NA	snR53	snR53_04	Yorf1	tctgggagctgcgattggcaCATGTATTTAATGCAAGAAAgttttagagctagaaatagc
snR53_05	chrV:61671-61694(-)	snR53	-17	CDS	NA	NA	NA	NA	NA	NA	snR53	snR53_05	Yorf1	tctgggagctgcgattggcaAAAAAAAAGAGGAGTGATAAgttttagagctagaaatagc
snR53_06	chrV:61494-61517(+)	snR53	-194	CDS	NA	NA	NA	NA	NA	NA	snR53	snR53_06	Yorf1	tctgggagctgcgattggcaAGAAAAGGATTGCTGAAGAAgttttagagctagaaatagc
snR53_07	chrV:61597-61620(-)	snR53	-91	CDS	NA	NA	NA	NA	NA	NA	snR53	snR53_07	Yorf1	tctgggagctgcgattggcaTGTGCTTAACAAAAAAAACTgttttagagctagaaatagc
snR53_08	chrV:61589-61612(-)	snR53	-99	CDS	NA	NA	NA	NA	NA	NA	snR53	snR53_08	Yorf1	tctgggagctgcgattggcaACAAAAAAAACTAGGTCGAAgttttagagctagaaatagc
snR53_09	chrV:61548-61571(+)	snR53	-140	CDS	NA	NA	NA	NA	NA	NA	snR53	snR53_09	Yorf1	tctgggagctgcgattggcaCTCATTTGTACACAGCGGTAgttttagagctagaaatagc
snR54_00	chrXIII:163941-163964(-)	snR54	-333	CDS	NA	NA	NA	NA	NA	NA	snR54	snR54_00	Yorf1	tctgggagctgcgattggcaTCCTTTTGTCTCTTCTCCTAgttttagagctagaaatagc
snR54_01	chrXIII:163814-163837(-)	snR54	-206	CDS	NA	NA	NA	NA	NA	NA	snR54	snR54_01	Yorf1	tctgggagctgcgattggcaAAAGTTAAAATGTTTGAAAAgttttagagctagaaatagc
snR54_02	chrXIII:163778-163801(+)	snR54	-170	CDS	NA	NA	NA	NA	NA	NA	snR54	snR54_02	Yorf1	tctgggagctgcgattggcaGTGGTTGGAGAAATTACTATgttttagagctagaaatagc
snR54_03	chrXIII:163689-163712(-)	snR54	-81	CDS	NA	NA	NA	NA	NA	NA	snR54	snR54_03	Yorf1	tctgggagctgcgattggcaGTTATAATAGACAAAATTTTgttttagagctagaaatagc
snR54_04	chrXIII:163940-163963(+)	snR54	-332	CDS	NA	NA	NA	NA	NA	NA	snR54	snR54_04	Yorf1	tctgggagctgcgattggcaTCCATAGGAGAAGAGACAAAgttttagagctagaaatagc
snR54_05	chrXIII:163633-163656(-)	snR54	-25	CDS	NA	NA	NA	NA	NA	NA	snR54	snR54_05	Yorf1	tctgggagctgcgattggcaATCATCCATAAAGTTTTCCAgttttagagctagaaatagc
snR54_06	chrXIII:163628-163651(+)	snR54	-20	CDS	NA	NA	NA	NA	NA	NA	snR54	snR54_06	Yorf1	tctgggagctgcgattggcaTCACACCTTGGAAAACTTTAgttttagagctagaaatagc
snR54_07	chrXIII:163925-163948(+)	snR54	-317	CDS	NA	NA	NA	NA	NA	NA	snR54	snR54_07	Yorf1	tctgggagctgcgattggcaGCTTCAGTGACTGTGTCCATgttttagagctagaaatagc
snR54_08	chrXIII:163825-163848(+)	snR54	-217	CDS	NA	NA	NA	NA	NA	NA	snR54	snR54_08	Yorf1	tctgggagctgcgattggcaCATTTTAACTTTCTTGACCAgttttagagctagaaatagc
snR54_09	chrXIII:163917-163940(-)	snR54	-309	CDS	NA	NA	NA	NA	NA	NA	snR54	snR54_09	Yorf1	tctgggagctgcgattggcaCACAGTCACTGAAGCTGATAgttttagagctagaaatagc
snR55_01	chrXII:794984-795007(-)	snR55	-202	CDS	NA	NA	NA	NA	NA	NA	snR55	snR55_01	Yorf1	tctgggagctgcgattggcaATGATTTAAATATTTTTCTGgttttagagctagaaatagc
snR55_02	chrXII:794971-794994(-)	snR55	-189	CDS	NA	NA	NA	NA	NA	NA	snR55	snR55_02	Yorf1	tctgggagctgcgattggcaTTTTCTGAGGAAGTATATGCgttttagagctagaaatagc
snR55_03	chrXII:794846-794869(+)	snR55	-64	CDS	snR61	-283	CDS	NA	NA	NA	snR55,snR61	snR55_03	Yorf1	tctgggagctgcgattggcaTGAGAAGAAAATTATTGAACgttttagagctagaaatagc
snR55_04	chrXII:794954-794977(-)	snR55	-172	CDS	NA	NA	NA	NA	NA	NA	snR55	snR55_04	Yorf1	tctgggagctgcgattggcaTGCAGGACATATTGTGAATTgttttagagctagaaatagc
snR55_05	chrXII:794933-794956(-)	snR55	-151	CDS	NA	NA	NA	NA	NA	NA	snR55	snR55_05	Yorf1	tctgggagctgcgattggcaGGAATTCTTCGTTTATGATCgttttagagctagaaatagc
snR55_06	chrXII:794898-794921(+)	snR55	-116	CDS	snR61	-335	CDS	NA	NA	NA	snR55,snR61	snR55_06	Yorf1	tctgggagctgcgattggcaCTTTTTGATGTAGTCTAAGTgttttagagctagaaatagc
snR55_07	chrXII:794910-794933(+)	snR55	-128	CDS	snR61	-347	CDS	NA	NA	NA	snR55,snR61	snR55_07	Yorf1	tctgggagctgcgattggcaGTCTAAGTTGGAAAATAAAGgttttagagctagaaatagc
snR55_08	chrXII:795030-795053(+)	snR57	-18	CDS	snR55	-248	CDS	NA	NA	NA	snR57,snR55	snR55_08	Yorf2	tctgggagctgcgattggcaGATATCTCCCAAACTAAAATgttttagagctagaaatagc
snR55_09	chrXII:795039-795062(+)	snR57	-27	CDS	snR55	-257	CDS	NA	NA	NA	snR57,snR55	snR55_09	Yorf2	tctgggagctgcgattggcaCAAACTAAAATCGGTATCAAgttttagagctagaaatagc
snR56_01	chrII:87986-88009(+)	snR56	-193	CDS	YBL074C	-197	TSS	NA	NA	NA	snR56,YBL074C	snR56_01	Yorf1	tctgggagctgcgattggcaTTTTCCTTTTCACATCCCATgttttagagctagaaatagc
snR56_02	chrII:88061-88084(-)	snR56	-118	CDS	NA	NA	NA	NA	NA	NA	snR56	snR56_02	Yorf1	tctgggagctgcgattggcaTTTTTTCACAATTGCAGCTGgttttagagctagaaatagc
snR56_03	chrII:88142-88165(+)	snR56	-37	CDS	NA	NA	NA	NA	NA	NA	snR56	snR56_03	Yorf1	tctgggagctgcgattggcaTGGCTAGACGGTGCTTTTGCgttttagagctagaaatagc
snR56_04	chrII:88130-88153(+)	snR56	-49	CDS	NA	NA	NA	NA	NA	NA	snR56	snR56_04	Yorf1	tctgggagctgcgattggcaTTTTTTTTGAAATGGCTAGAgttttagagctagaaatagc
snR56_05	chrII:88122-88145(+)	snR56	-57	CDS	NA	NA	NA	NA	NA	NA	snR56	snR56_05	Yorf1	tctgggagctgcgattggcaTTCTTTTTTTTTTTTTGAAAgttttagagctagaaatagc
snR56_06	chrII:88102-88125(-)	snR56	-77	CDS	NA	NA	NA	NA	NA	NA	snR56	snR56_06	Yorf1	tctgggagctgcgattggcaGAAAAAGAGAAAAAAACAGTgttttagagctagaaatagc
snR56_07	chrII:88101-88124(-)	snR56	-78	CDS	NA	NA	NA	NA	NA	NA	snR56	snR56_07	Yorf1	tctgggagctgcgattggcaAAAAAGAGAAAAAAACAGTTgttttagagctagaaatagc
snR56_08	chrII:88075-88098(+)	snR56	-104	CDS	NA	NA	NA	NA	NA	NA	snR56	snR56_08	Yorf1	tctgggagctgcgattggcaGTGAAAAAAATTGATAGGTGgttttagagctagaaatagc
snR56_09	chrII:88070-88093(+)	snR56	-109	CDS	NA	NA	NA	NA	NA	NA	snR56	snR56_09	Yorf1	tctgggagctgcgattggcaCAATTGTGAAAAAAATTGATgttttagagctagaaatagc
snR57_00	chrXII:795289-795312(+)	snR57	-277	CDS	NA	NA	NA	NA	NA	NA	snR57	snR57_00	Yorf1	tctgggagctgcgattggcaGAAAAATTTTCTTCGGATGTgttttagagctagaaatagc
snR57_01	chrXII:795211-795234(+)	snR57	-199	CDS	NA	NA	NA	NA	NA	NA	snR57	snR57_01	Yorf1	tctgggagctgcgattggcaCATTGTTCTTAGCAAAAAAAgttttagagctagaaatagc
snR57_02	chrXII:795137-795160(+)	snR57	-125	CDS	NA	NA	NA	NA	NA	NA	snR57	snR57_02	Yorf1	tctgggagctgcgattggcaCAATTATCACAACACTTTTTgttttagagctagaaatagc
snR57_03	chrXII:795121-795144(-)	snR57	-109	CDS	snR55	-339	CDS	NA	NA	NA	snR57,snR55	snR57_03	Yorf1	tctgggagctgcgattggcaATAATTGTCTTTTGTATGCTgttttagagctagaaatagc
snR57_04	chrXII:795142-795165(+)	snR57	-130	CDS	NA	NA	NA	NA	NA	NA	snR57	snR57_04	Yorf1	tctgggagctgcgattggcaATCACAACACTTTTTAGGCGgttttagagctagaaatagc
snR57_05	chrXII:795184-795207(+)	snR57	-172	CDS	NA	NA	NA	NA	NA	NA	snR57	snR57_05	Yorf1	tctgggagctgcgattggcaCTGCCACTTCAAAATTTGTTgttttagagctagaaatagc
snR57_06	chrXII:795187-795210(-)	snR57	-175	CDS	NA	NA	NA	NA	NA	NA	snR57	snR57_06	Yorf1	tctgggagctgcgattggcaCAGCCAAACAAATTTTGAAGgttttagagctagaaatagc
snR57_07	chrXII:795188-795211(+)	snR57	-176	CDS	NA	NA	NA	NA	NA	NA	snR57	snR57_07	Yorf1	tctgggagctgcgattggcaCACTTCAAAATTTGTTTGGCgttttagagctagaaatagc
snR57_08	chrXII:795246-795269(-)	snR57	-234	CDS	NA	NA	NA	NA	NA	NA	snR57	snR57_08	Yorf1	tctgggagctgcgattggcaTCTAACTTTCTTAATTGAGTgttttagagctagaaatagc
snR57_09	chrXII:795273-795296(-)	snR57	-261	CDS	NA	NA	NA	NA	NA	NA	snR57	snR57_09	Yorf1	tctgggagctgcgattggcaATTTTTCTTCATCATATATAgttttagagctagaaatagc
snR58_00	chrXV:136458-136481(+)	snR58	-287	CDS	NA	NA	NA	NA	NA	NA	snR58	snR58_00	Yorf1	tctgggagctgcgattggcaTTAGTGTTAAACTACAATTTgttttagagctagaaatagc
snR58_01	chrXV:136398-136421(+)	snR58	-227	CDS	NA	NA	NA	NA	NA	NA	snR58	snR58_01	Yorf1	tctgggagctgcgattggcaTCTATAGAAATAGTGAGGTCgttttagagctagaaatagc
snR58_02	chrXV:136284-136307(-)	snR58	-113	CDS	NA	NA	NA	NA	NA	NA	snR58	snR58_02	Yorf1	tctgggagctgcgattggcaCATTCTCACACCAAGAAGCGgttttagagctagaaatagc
snR58_03	chrXV:136226-136249(-)	snR58	-55	CDS	NA	NA	NA	NA	NA	NA	snR58	snR58_03	Yorf1	tctgggagctgcgattggcaGTGCTCAGATGAGCAGATCAgttttagagctagaaatagc
snR58_04	chrXV:136250-136273(+)	snR58	-79	CDS	NA	NA	NA	NA	NA	NA	snR58	snR58_04	Yorf1	tctgggagctgcgattggcaAAAACCTAACCTGCAAGTACgttttagagctagaaatagc
snR58_05	chrXV:136254-136277(-)	snR58	-83	CDS	NA	NA	NA	NA	NA	NA	snR58	snR58_05	Yorf1	tctgggagctgcgattggcaCAGGCCAGTACTTGCAGGTTgttttagagctagaaatagc
snR58_06	chrXV:136259-136282(-)	snR58	-88	CDS	NA	NA	NA	NA	NA	NA	snR58	snR58_06	Yorf1	tctgggagctgcgattggcaGCTAACAGGCCAGTACTTGCgttttagagctagaaatagc
snR58_07	chrXV:136273-136296(-)	snR58	-102	CDS	NA	NA	NA	NA	NA	NA	snR58	snR58_07	Yorf1	tctgggagctgcgattggcaCAAGAAGCGAGGAAGCTAACgttttagagctagaaatagc
snR58_08	chrXV:136274-136297(+)	snR58	-103	CDS	NA	NA	NA	NA	NA	NA	snR58	snR58_08	Yorf1	tctgggagctgcgattggcaCTGTTAGCTTCCTCGCTTCTgttttagagctagaaatagc
snR58_09	chrXV:136285-136308(+)	snR58	-114	CDS	NA	NA	NA	NA	NA	NA	snR58	snR58_09	Yorf1	tctgggagctgcgattggcaCTCGCTTCTTGGTGTGAGAAgttttagagctagaaatagc
snR59_00	chrXVI:173473-173496(-)	snR59	-343	CDS	NA	NA	NA	NA	NA	NA	snR59	snR59_00	Yorf1	tctgggagctgcgattggcaACCACTTTTCATTCGATGGAgttttagagctagaaatagc
snR59_01	chrXVI:173584-173607(-)	snR59	-232	CDS	NA	NA	NA	NA	NA	NA	snR59	snR59_01	Yorf1	tctgggagctgcgattggcaGTCTTCTTCAATTGAGATTCgttttagagctagaaatagc
snR59_02	chrXVI:173704-173727(-)	snR59	-112	CDS	NA	NA	NA	NA	NA	NA	snR59	snR59_02	Yorf1	tctgggagctgcgattggcaTTTTGTGAACTCACTGTAAAgttttagagctagaaatagc
snR59_03	chrXVI:173770-173793(-)	snR59	-46	CDS	NA	NA	NA	NA	NA	NA	snR59	snR59_03	Yorf1	tctgggagctgcgattggcaTTCGCGACTAACAAATGCCAgttttagagctagaaatagc
snR59_04	chrXVI:173753-173776(+)	snR59	-63	CDS	NA	NA	NA	NA	NA	NA	snR59	snR59_04	Yorf1	tctgggagctgcgattggcaTTCTCGGTTTTACATTTCCTgttttagagctagaaatagc
snR59_05	chrXVI:173737-173760(+)	snR59	-79	CDS	NA	NA	NA	NA	NA	NA	snR59	snR59_05	Yorf1	tctgggagctgcgattggcaTTGTTAAAGAGATCTTTTCTgttttagagctagaaatagc
snR59_06	chrXVI:173472-173495(+)	snR59	-344	CDS	NA	NA	NA	NA	NA	NA	snR59	snR59_06	Yorf1	tctgggagctgcgattggcaCCCTTCCATCGAATGAAAAGgttttagagctagaaatagc
snR59_07	chrXVI:173472-173495(-)	snR59	-344	CDS	NA	NA	NA	NA	NA	NA	snR59	snR59_07	Yorf1	tctgggagctgcgattggcaCCACTTTTCATTCGATGGAAgttttagagctagaaatagc
snR59_08	chrXVI:173678-173701(-)	snR59	-138	CDS	NA	NA	NA	NA	NA	NA	snR59	snR59_08	Yorf1	tctgggagctgcgattggcaGATATAATATCTTTCAAACAgttttagagctagaaatagc
snR59_09	chrXVI:173663-173686(-)	snR59	-153	CDS	NA	NA	NA	NA	NA	NA	snR59	snR59_09	Yorf1	tctgggagctgcgattggcaAAACATGGTAAATGAACATAgttttagagctagaaatagc
snR6_00	chrXII:365884-365907(+)	snR6	-340	CDS	NA	NA	NA	NA	NA	NA	snR6	snR6_00	Yorf1	tctgggagctgcgattggcaGATACTAAATGTTCTCTCCGgttttagagctagaaatagc
snR6_01	chrXII:366026-366049(-)	snR6	-198	CDS	NA	NA	NA	NA	NA	NA	snR6	snR6_01	Yorf1	tctgggagctgcgattggcaGAAACAGTCATTAAGTCTAAgttttagagctagaaatagc
snR6_02	chrXII:366050-366073(+)	snR6	-174	CDS	NA	NA	NA	NA	NA	NA	snR6	snR6_02	Yorf1	tctgggagctgcgattggcaCAATTTTTATGTCATCTTCCgttttagagctagaaatagc
snR6_03	chrXII:366138-366161(+)	snR6	-86	CDS	NA	NA	NA	NA	NA	NA	snR6	snR6_03	Yorf1	tctgggagctgcgattggcaGCAACAGTTTCAACACAGCCgttttagagctagaaatagc
snR6_04	chrXII:365891-365914(+)	snR6	-333	CDS	NA	NA	NA	NA	NA	NA	snR6	snR6_04	Yorf1	tctgggagctgcgattggcaAATGTTCTCTCCGAGGATATgttttagagctagaaatagc
snR6_05	chrXII:365905-365928(+)	snR6	-319	CDS	NA	NA	NA	NA	NA	NA	snR6	snR6_05	Yorf1	tctgggagctgcgattggcaGGATATAGGAATGCTCACAAgttttagagctagaaatagc
snR6_06	chrXII:366150-366173(+)	snR6	-74	CDS	NA	NA	NA	NA	NA	NA	snR6	snR6_06	Yorf1	tctgggagctgcgattggcaACACAGCCTGGCATGAACAGgttttagagctagaaatagc
snR6_07	chrXII:366177-366200(+)	snR6	-47	CDS	NA	NA	NA	NA	NA	NA	snR6	snR6_07	Yorf1	tctgggagctgcgattggcaAGTATTTCGTCCACTATTTTgttttagagctagaaatagc
snR6_08	chrXII:366187-366210(-)	snR6	-37	CDS	NA	NA	NA	NA	NA	NA	snR6	snR6_08	Yorf1	tctgggagctgcgattggcaTTTATAGTAGCCGAAAATAGgttttagagctagaaatagc
snR6_09	chrXII:366156-366179(-)	snR6	-68	CDS	NA	NA	NA	NA	NA	NA	snR6	snR6_09	Yorf1	tctgggagctgcgattggcaCTTTTACCACTGTTCATGCCgttttagagctagaaatagc
snR60_00	chrX:349548-349571(+)	snR60	-327	CDS	NA	NA	NA	NA	NA	NA	snR60	snR60_00	Yorf1	tctgggagctgcgattggcaTAGTTAGGTAATATATAAGAgttttagagctagaaatagc
snR60_01	chrX:349485-349508(+)	snR60	-264	CDS	NA	NA	NA	NA	NA	NA	snR60	snR60_01	Yorf1	tctgggagctgcgattggcaGAAAGGAAATAAAATGCTGTgttttagagctagaaatagc
snR60_02	chrX:349392-349415(+)	snR60	-171	CDS	YJL047C-A	-171	TSS	NA	NA	NA	snR60,YJL047C-A	snR60_02	Yorf1	tctgggagctgcgattggcaTGTTGTATTGAACGTGGACAgttttagagctagaaatagc
snR60_04	chrX:349533-349556(+)	snR60	-312	CDS	NA	NA	NA	NA	NA	NA	snR60	snR60_04	Yorf1	tctgggagctgcgattggcaTATAAACTATCTCAGTAGTTgttttagagctagaaatagc
snR60_05	chrX:349508-349531(+)	snR60	-287	CDS	NA	NA	NA	NA	NA	NA	snR60	snR60_05	Yorf1	tctgggagctgcgattggcaAAAAAAAGTTAGGGCTGGTAgttttagagctagaaatagc
snR60_06	chrX:349503-349526(+)	snR60	-282	CDS	NA	NA	NA	NA	NA	NA	snR60	snR60_06	Yorf1	tctgggagctgcgattggcaGTCGGAAAAAAAGTTAGGGCgttttagagctagaaatagc
snR60_07	chrX:349499-349522(+)	snR60	-278	CDS	NA	NA	NA	NA	NA	NA	snR60	snR60_07	Yorf1	tctgggagctgcgattggcaTGCTGTCGGAAAAAAAGTTAgttttagagctagaaatagc
snR60_08	chrX:349498-349521(+)	snR60	-277	CDS	NA	NA	NA	NA	NA	NA	snR60	snR60_08	Yorf1	tctgggagctgcgattggcaATGCTGTCGGAAAAAAAGTTgttttagagctagaaatagc
snR60_09	chrX:349468-349491(+)	snR60	-247	CDS	NA	NA	NA	NA	NA	NA	snR60	snR60_09	Yorf1	tctgggagctgcgattggcaACGAAGTCGAAAAAAACGAAgttttagagctagaaatagc
snR61_01	chrXII:794800-794823(-)	snR55	-18	CDS	snR61	-237	CDS	NA	NA	NA	snR55,snR61	snR61_01	Yorf2	tctgggagctgcgattggcaATTGATAAATGGTATATGTTgttttagagctagaaatagc
snR61_02	chrXII:794751-794774(-)	snR61	-188	CDS	NA	NA	NA	NA	NA	NA	snR61	snR61_02	Yorf1	tctgggagctgcgattggcaACAATCGTCTTTTTTTTATCgttttagagctagaaatagc
snR61_03	chrXII:794639-794662(+)	snR61	-76	CDS	NA	NA	NA	NA	NA	NA	snR61	snR61_03	Yorf1	tctgggagctgcgattggcaTCTTCAATATTGATAAACAAgttttagagctagaaatagc
snR61_04	chrXII:794657-794680(+)	snR61	-94	CDS	NA	NA	NA	NA	NA	NA	snR61	snR61_04	Yorf1	tctgggagctgcgattggcaAATGGAAATAATGAAAATCCgttttagagctagaaatagc
snR61_05	chrXII:794668-794691(+)	snR61	-105	CDS	NA	NA	NA	NA	NA	NA	snR61	snR61_05	Yorf1	tctgggagctgcgattggcaTGAAAATCCAGGTAATATAAgttttagagctagaaatagc
snR61_06	chrXII:794669-794692(+)	snR61	-106	CDS	NA	NA	NA	NA	NA	NA	snR61	snR61_06	Yorf1	tctgggagctgcgattggcaGAAAATCCAGGTAATATAATgttttagagctagaaatagc
snR61_07	chrXII:794683-794706(+)	snR61	-120	CDS	NA	NA	NA	NA	NA	NA	snR61	snR61_07	Yorf1	tctgggagctgcgattggcaTATAATGGGTTAAAATCAGAgttttagagctagaaatagc
snR61_08	chrXII:794705-794728(+)	snR61	-142	CDS	NA	NA	NA	NA	NA	NA	snR61	snR61_08	Yorf1	tctgggagctgcgattggcaGTGATGCATGATGTAATCCAgttttagagctagaaatagc
snR61_09	chrXII:794720-794743(+)	snR61	-157	CDS	NA	NA	NA	NA	NA	NA	snR61	snR61_09	Yorf1	tctgggagctgcgattggcaATCCATGGCACATATTCCAAgttttagagctagaaatagc
snR62_00	chrXV:410187-410210(-)	snR62	-335	CDS	NA	NA	NA	NA	NA	NA	snR62	snR62_00	Yorf1	tctgggagctgcgattggcaGGGATTTTCATACACCCATCgttttagagctagaaatagc
snR62_01	chrXV:410119-410142(+)	snR62	-267	CDS	NA	NA	NA	NA	NA	NA	snR62	snR62_01	Yorf1	tctgggagctgcgattggcaGATAGGTTACGTGCTATATCgttttagagctagaaatagc
snR62_02	chrXV:409978-410001(-)	snR62	-126	CDS	NA	NA	NA	NA	NA	NA	snR62	snR62_02	Yorf1	tctgggagctgcgattggcaCACATTACGAAAATGTCAATgttttagagctagaaatagc
snR62_03	chrXV:409936-409959(-)	snR62	-84	CDS	NA	NA	NA	NA	NA	NA	snR62	snR62_03	Yorf1	tctgggagctgcgattggcaTGCTGTTACAATACGTAGAAgttttagagctagaaatagc
snR62_04	chrXV:410183-410206(-)	snR62	-331	CDS	NA	NA	NA	NA	NA	NA	snR62	snR62_04	Yorf1	tctgggagctgcgattggcaTTTTCATACACCCATCAGGTgttttagagctagaaatagc
snR62_05	chrXV:410173-410196(+)	snR62	-321	CDS	NA	NA	NA	NA	NA	NA	snR62	snR62_05	Yorf1	tctgggagctgcgattggcaAAGAATTCAACCAACCTGATgttttagagctagaaatagc
snR62_06	chrXV:410172-410195(+)	snR62	-320	CDS	NA	NA	NA	NA	NA	NA	snR62	snR62_06	Yorf1	tctgggagctgcgattggcaAAAGAATTCAACCAACCTGAgttttagagctagaaatagc
snR62_07	chrXV:410138-410161(-)	snR62	-286	CDS	NA	NA	NA	NA	NA	NA	snR62	snR62_07	Yorf1	tctgggagctgcgattggcaACTCATCTTTCTTTATTTTCgttttagagctagaaatagc
snR62_08	chrXV:410102-410125(+)	snR62	-250	CDS	NA	NA	NA	NA	NA	NA	snR62	snR62_08	Yorf1	tctgggagctgcgattggcaCCTTAAGAAAAAAAAATGATgttttagagctagaaatagc
snR62_09	chrXV:410102-410125(-)	snR62	-250	CDS	NA	NA	NA	NA	NA	NA	snR62	snR62_09	Yorf1	tctgggagctgcgattggcaCCTATCATTTTTTTTTCTTAgttttagagctagaaatagc
snR63_00	chrIV:323804-323827(-)	snR63	-345	CDS	NA	NA	NA	NA	NA	NA	snR63	snR63_00	Yorf1	tctgggagctgcgattggcaATATAATACTTTGGGCGGCCgttttagagctagaaatagc
snR63_01	chrIV:323690-323713(+)	snR63	-231	CDS	NA	NA	NA	NA	NA	NA	snR63	snR63_01	Yorf1	tctgggagctgcgattggcaTATATATATATATATATGTAgttttagagctagaaatagc
snR63_02	chrIV:323603-323626(-)	snR63	-144	CDS	NA	NA	NA	NA	NA	NA	snR63	snR63_02	Yorf1	tctgggagctgcgattggcaAATAGCAGAATCATATCAACgttttagagctagaaatagc
snR63_03	chrIV:323519-323542(+)	snR63	-60	CDS	NA	NA	NA	NA	NA	NA	snR63	snR63_03	Yorf1	tctgggagctgcgattggcaAAAGAAATGACAAGAACTATgttttagagctagaaatagc
snR63_04	chrIV:323732-323755(+)	snR63	-273	CDS	NA	NA	NA	NA	NA	NA	snR63	snR63_04	Yorf1	tctgggagctgcgattggcaATCTTGAACAAGCGCGATTAgttttagagctagaaatagc
snR63_05	chrIV:323764-323787(+)	snR63	-305	CDS	NA	NA	NA	NA	NA	NA	snR63	snR63_05	Yorf1	tctgggagctgcgattggcaAAAATCACAGAAAATTTTTCgttttagagctagaaatagc
snR63_06	chrIV:323770-323793(+)	snR63	-311	CDS	NA	NA	NA	NA	NA	NA	snR63	snR63_06	Yorf1	tctgggagctgcgattggcaACAGAAAATTTTTCAGGTCGgttttagagctagaaatagc
snR63_07	chrIV:323771-323794(+)	snR63	-312	CDS	NA	NA	NA	NA	NA	NA	snR63	snR63_07	Yorf1	tctgggagctgcgattggcaCAGAAAATTTTTCAGGTCGCgttttagagctagaaatagc
snR63_08	chrIV:323786-323809(+)	snR63	-327	CDS	NA	NA	NA	NA	NA	NA	snR63	snR63_08	Yorf1	tctgggagctgcgattggcaGTCGCGGGCGTTCTCTCACCgttttagagctagaaatagc
snR63_09	chrIV:323809-323832(-)	snR63	-350	CDS	NA	NA	NA	NA	NA	NA	snR63	snR63_09	Yorf1	tctgggagctgcgattggcaGATTCATATAATACTTTGGGgttttagagctagaaatagc
snR64_00	chrXI:38502-38525(-)	snR64	-298	CDS	NA	NA	NA	NA	NA	NA	snR64	snR64_00	Yorf1	tctgggagctgcgattggcaTTTTGAACTATTTTCTGTTAgttttagagctagaaatagc
snR64_01	chrXI:38553-38576(+)	snR64	-247	CDS	NA	NA	NA	NA	NA	NA	snR64	snR64_01	Yorf1	tctgggagctgcgattggcaAATACGAAAAAATACTCCAGgttttagagctagaaatagc
snR64_02	chrXI:38667-38690(+)	snR64	-133	CDS	NA	NA	NA	NA	NA	NA	snR64	snR64_02	Yorf1	tctgggagctgcgattggcaTTGCAAGCAAAAACAGCGACgttttagagctagaaatagc
snR64_03	chrXI:38709-38732(+)	snR64	-91	CDS	NA	NA	NA	NA	NA	NA	snR64	snR64_03	Yorf1	tctgggagctgcgattggcaAATGCATGTCTCTGTCCAGCgttttagagctagaaatagc
snR64_04	chrXI:38503-38526(-)	snR64	-297	CDS	NA	NA	NA	NA	NA	NA	snR64	snR64_04	Yorf1	tctgggagctgcgattggcaTTTTTGAACTATTTTCTGTTgttttagagctagaaatagc
snR64_05	chrXI:38505-38528(+)	snR64	-295	CDS	NA	NA	NA	NA	NA	NA	snR64	snR64_05	Yorf1	tctgggagctgcgattggcaTAACAGAAAATAGTTCAAAAgttttagagctagaaatagc
snR64_06	chrXI:38724-38747(-)	snR64	-76	CDS	NA	NA	NA	NA	NA	NA	snR64	snR64_06	Yorf1	tctgggagctgcgattggcaCTAAGGCTCGCTTTTCCTGCgttttagagctagaaatagc
snR64_07	chrXI:38741-38764(-)	snR64	-59	CDS	NA	NA	NA	NA	NA	NA	snR64	snR64_07	Yorf1	tctgggagctgcgattggcaCGAGAAAATAAGAAACACTAgttttagagctagaaatagc
snR64_08	chrXI:38765-38788(+)	snR64	-35	CDS	NA	NA	NA	NA	NA	NA	snR64	snR64_08	Yorf1	tctgggagctgcgattggcaTCGCCTCACTAGTTTGTAGTgttttagagctagaaatagc
snR64_09	chrXI:38766-38789(+)	snR64	-34	CDS	NA	NA	NA	NA	NA	NA	snR64	snR64_09	Yorf1	tctgggagctgcgattggcaCGCCTCACTAGTTTGTAGTAgttttagagctagaaatagc
snR65_00	chrIII:176827-176850(-)	snR65	-345	CDS	NA	NA	NA	NA	NA	NA	snR65	snR65_00	Yorf1	tctgggagctgcgattggcaCAGCTTACGCATTCACAGTCgttttagagctagaaatagc
snR65_01	chrIII:176930-176953(-)	snR65	-242	CDS	NA	NA	NA	NA	NA	NA	snR65	snR65_01	Yorf1	tctgggagctgcgattggcaACATTGCTTAGGGTTGAGTGgttttagagctagaaatagc
snR65_02	chrIII:177058-177081(+)	snR65	-114	CDS	NA	NA	NA	NA	NA	NA	snR65	snR65_02	Yorf1	tctgggagctgcgattggcaAGAATGAAATGGACACGAAAgttttagagctagaaatagc
snR65_03	chrIII:177125-177148(-)	snR65	-47	CDS	NA	NA	NA	NA	NA	NA	snR65	snR65_03	Yorf1	tctgggagctgcgattggcaCTACCCCTTTTTAAAATACGgttttagagctagaaatagc
snR65_04	chrIII:176861-176884(-)	snR65	-311	CDS	NA	NA	NA	NA	NA	NA	snR65	snR65_04	Yorf1	tctgggagctgcgattggcaTGATAACAATATTTTACAGGgttttagagctagaaatagc
snR65_05	chrIII:176823-176846(-)	snR65	-349	CDS	NA	NA	NA	NA	NA	NA	snR65	snR65_05	Yorf1	tctgggagctgcgattggcaTTACGCATTCACAGTCAGGTgttttagagctagaaatagc
snR65_06	chrIII:176864-176887(-)	snR65	-308	CDS	NA	NA	NA	NA	NA	NA	snR65	snR65_06	Yorf1	tctgggagctgcgattggcaTATTGATAACAATATTTTACgttttagagctagaaatagc
snR65_07	chrIII:177148-177171(-)	snR65	-24	CDS	NA	NA	NA	NA	NA	NA	snR65	snR65_07	Yorf1	tctgggagctgcgattggcaACAAGAACATCTGGTGAAGCgttttagagctagaaatagc
snR65_08	chrIII:177157-177180(-)	snR65	-15	CDS	NA	NA	NA	NA	NA	NA	snR65	snR65_08	Yorf1	tctgggagctgcgattggcaATTTTGTTGACAAGAACATCgttttagagctagaaatagc
snR65_09	chrIII:176874-176897(+)	snR65	-298	CDS	NA	NA	NA	NA	NA	NA	snR65	snR65_09	Yorf1	tctgggagctgcgattggcaATTGTTATCAATAAGTAGACgttttagagctagaaatagc
snR66_00	chrXIV:585737-585760(+)	snR66	-342	CDS	NA	NA	NA	NA	NA	NA	snR66	snR66_00	Yorf1	tctgggagctgcgattggcaCTCATTAAGGAGGATGCCCTgttttagagctagaaatagc
snR66_01	chrXIV:585887-585910(-)	snR66	-192	CDS	NA	NA	NA	NA	NA	NA	snR66	snR66_01	Yorf1	tctgggagctgcgattggcaCAAGAATAGTAAGCTCCATTgttttagagctagaaatagc
snR66_02	chrXIV:585925-585948(-)	snR66	-154	CDS	NA	NA	NA	NA	NA	NA	snR66	snR66_02	Yorf1	tctgggagctgcgattggcaAAACTGTTAAAAAAATAAAAgttttagagctagaaatagc
snR66_03	chrXIV:586027-586050(+)	snR66	-52	CDS	NA	NA	NA	NA	NA	NA	snR66	snR66_03	Yorf1	tctgggagctgcgattggcaAACTCAGATGAGTTATTTATgttttagagctagaaatagc
snR66_04	chrXIV:586051-586074(+)	snR66	-28	CDS	NA	NA	NA	NA	NA	NA	snR66	snR66_04	Yorf1	tctgggagctgcgattggcaAAACTTGTGTAAGAAGAAGAgttttagagctagaaatagc
snR66_05	chrXIV:585999-586022(-)	snR66	-80	CDS	NA	NA	NA	NA	NA	NA	snR66	snR66_05	Yorf1	tctgggagctgcgattggcaGACTTTTTATTAGATCAGTTgttttagagctagaaatagc
snR66_06	chrXIV:585738-585761(+)	snR66	-341	CDS	NA	NA	NA	NA	NA	NA	snR66	snR66_06	Yorf1	tctgggagctgcgattggcaTCATTAAGGAGGATGCCCTTgttttagagctagaaatagc
snR66_07	chrXIV:585924-585947(-)	snR66	-155	CDS	NA	NA	NA	NA	NA	NA	snR66	snR66_07	Yorf1	tctgggagctgcgattggcaAACTGTTAAAAAAATAAAAAgttttagagctagaaatagc
snR66_08	chrXIV:585923-585946(-)	snR66	-156	CDS	NA	NA	NA	NA	NA	NA	snR66	snR66_08	Yorf1	tctgggagctgcgattggcaACTGTTAAAAAAATAAAAAGgttttagagctagaaatagc
snR66_09	chrXIV:585753-585776(-)	snR66	-326	CDS	NA	NA	NA	NA	NA	NA	snR66	snR66_09	Yorf1	tctgggagctgcgattggcaTCAAGAAGCAGAATACCCAAgttttagagctagaaatagc
snR67_00	chrV:61066-61089(-)	YEL050C	-175	TSS	snR67	-275	CDS	NA	NA	NA	YEL050C,snR67	snR67_00	Yorf2	tctgggagctgcgattggcaAGATGAATAAGTATATTCTAgttttagagctagaaatagc
snR67_01	chrV:61140-61163(+)	snR67	-201	CDS	NA	NA	NA	NA	NA	NA	snR67	snR67_01	Yorf1	tctgggagctgcgattggcaTATAGAATGTGTTAAGGAACgttttagagctagaaatagc
snR67_02	chrV:61226-61249(+)	snR67	-115	CDS	NA	NA	NA	NA	NA	NA	snR67	snR67_02	Yorf1	tctgggagctgcgattggcaATGCTTATAAAGCCAAGAGGgttttagagctagaaatagc
snR67_03	chrV:61238-61261(-)	snR67	-103	CDS	NA	NA	NA	NA	NA	NA	snR67	snR67_03	Yorf1	tctgggagctgcgattggcaATACACAAACATCCCCCTCTgttttagagctagaaatagc
snR67_04	chrV:61225-61248(+)	snR67	-116	CDS	NA	NA	NA	NA	NA	NA	snR67	snR67_04	Yorf1	tctgggagctgcgattggcaTATGCTTATAAAGCCAAGAGgttttagagctagaaatagc
snR67_05	chrV:61224-61247(+)	snR67	-117	CDS	NA	NA	NA	NA	NA	NA	snR67	snR67_05	Yorf1	tctgggagctgcgattggcaGTATGCTTATAAAGCCAAGAgttttagagctagaaatagc
snR67_06	chrV:61223-61246(+)	snR67	-118	CDS	NA	NA	NA	NA	NA	NA	snR67	snR67_06	Yorf1	tctgggagctgcgattggcaCGTATGCTTATAAAGCCAAGgttttagagctagaaatagc
snR67_07	chrV:61167-61190(-)	snR67	-174	CDS	NA	NA	NA	NA	NA	NA	snR67	snR67_07	Yorf1	tctgggagctgcgattggcaACGATCTATTTTTGTTTGTCgttttagagctagaaatagc
snR67_08	chrV:61297-61320(-)	snR67	-44	CDS	NA	NA	NA	NA	NA	NA	snR67	snR67_08	Yorf1	tctgggagctgcgattggcaGTTGTCTTTATCATCTCTAAgttttagagctagaaatagc
snR67_09	chrV:61134-61157(+)	snR67	-207	CDS	NA	NA	NA	NA	NA	NA	snR67	snR67_09	Yorf1	tctgggagctgcgattggcaTATTTCTATAGAATGTGTTAgttttagagctagaaatagc
snR68_00	chrIX:96825-96848(+)	YIL134C-A	-112	CDS	snR68	-275	CDS	NA	NA	NA	YIL134C-A,snR68	snR68_00	Yorf2	tctgggagctgcgattggcaCACTCCATGTGTTTCTGAAAgttttagagctagaaatagc
snR68_02	chrIX:96926-96949(+)	snR68	-174	CDS	YIL134C-A	-213	CDS	NA	NA	NA	snR68,YIL134C-A	snR68_02	Yorf1	tctgggagctgcgattggcaGTGTTGAAAAGAGTTAATTAgttttagagctagaaatagc
snR68_03	chrIX:97062-97085(-)	snR68	-38	CDS	YIL134C-A	-349	CDS	NA	NA	NA	snR68,YIL134C-A	snR68_03	Yorf1	tctgggagctgcgattggcaGAAACTGAAAAGAAAAAAAAgttttagagctagaaatagc
snR68_04	chrIX:97084-97107(-)	snR68	-16	CDS	NA	NA	NA	NA	NA	NA	snR68	snR68_04	Yorf1	tctgggagctgcgattggcaCCAACAAAAAAATAAACGGAgttttagagctagaaatagc
snR68_05	chrIX:97084-97107(+)	snR68	-16	CDS	NA	NA	NA	NA	NA	NA	snR68	snR68_05	Yorf1	tctgggagctgcgattggcaCCTTCCGTTTATTTTTTTGTgttttagagctagaaatagc
snR68_06	chrIX:97088-97111(-)	snR68	-12	CDS	NA	NA	NA	NA	NA	NA	snR68	snR68_06	Yorf1	tctgggagctgcgattggcaAAATCCAACAAAAAAATAAAgttttagagctagaaatagc
snR68_07	chrIX:96931-96954(+)	snR68	-169	CDS	YIL134C-A	-218	CDS	NA	NA	NA	snR68,YIL134C-A	snR68_07	Yorf1	tctgggagctgcgattggcaGAAAAGAGTTAATTATGGAAgttttagagctagaaatagc
snR68_08	chrIX:96935-96958(+)	snR68	-165	CDS	YIL134C-A	-222	CDS	NA	NA	NA	snR68,YIL134C-A	snR68_08	Yorf1	tctgggagctgcgattggcaAGAGTTAATTATGGAACGGTgttttagagctagaaatagc
snR68_09	chrIX:96975-96998(+)	snR68	-125	CDS	YIL134C-A	-262	CDS	NA	NA	NA	snR68,YIL134C-A	snR68_09	Yorf1	tctgggagctgcgattggcaTCAATGTCGTCATGTTTGTAgttttagagctagaaatagc
snR69_00	chrXI:364466-364489(+)	snR69	-299	CDS	NA	NA	NA	NA	NA	NA	snR69	snR69_00	Yorf1	tctgggagctgcgattggcaGTATTTATTTAGCCGCTCGCgttttagagctagaaatagc
snR69_01	chrXI:364560-364583(+)	snR69	-205	CDS	NA	NA	NA	NA	NA	NA	snR69	snR69_01	Yorf1	tctgggagctgcgattggcaTATAAAATGGAAGAGAAAATgttttagagctagaaatagc
snR69_02	chrXI:364648-364671(-)	snR69	-117	CDS	NA	NA	NA	NA	NA	NA	snR69	snR69_02	Yorf1	tctgggagctgcgattggcaGTTGTTCATCCTTGAACAAAgttttagagctagaaatagc
snR69_03	chrXI:364667-364690(+)	snR69	-98	CDS	NA	NA	NA	NA	NA	NA	snR69	snR69_03	Yorf1	tctgggagctgcgattggcaCAACGAAGCCAGATAACGTAgttttagagctagaaatagc
snR69_04	chrXI:364649-364672(-)	snR69	-116	CDS	NA	NA	NA	NA	NA	NA	snR69	snR69_04	Yorf1	tctgggagctgcgattggcaCGTTGTTCATCCTTGAACAAgttttagagctagaaatagc
snR69_05	chrXI:364639-364662(+)	snR69	-126	CDS	NA	NA	NA	NA	NA	NA	snR69	snR69_05	Yorf1	tctgggagctgcgattggcaTGAGGAATTCCCTTTGTTCAgttttagagctagaaatagc
snR69_06	chrXI:364632-364655(-)	snR69	-133	CDS	NA	NA	NA	NA	NA	NA	snR69	snR69_06	Yorf1	tctgggagctgcgattggcaCAAAGGGAATTCCTCACTTCgttttagagctagaaatagc
snR69_07	chrXI:364621-364644(+)	snR69	-144	CDS	NA	NA	NA	NA	NA	NA	snR69	snR69_07	Yorf1	tctgggagctgcgattggcaACGCAGGAAGACCAGAAGTGgttttagagctagaaatagc
snR69_08	chrXI:364675-364698(-)	snR69	-90	CDS	NA	NA	NA	NA	NA	NA	snR69	snR69_08	Yorf1	tctgggagctgcgattggcaGCGCGCAACCTTACGTTATCgttttagagctagaaatagc
snR69_09	chrXI:364605-364628(+)	snR69	-160	CDS	NA	NA	NA	NA	NA	NA	snR69	snR69_09	Yorf1	tctgggagctgcgattggcaTTGTTTATGAGAAGAGACGCgttttagagctagaaatagc
snR7-S_00	chrVII:939971-939994(-)	snR7-S	-311	CDS	snR7-L	-311	CDS	NA	NA	NA	snR7-S,snR7-L	snR7-S_00	Yorf1	tctgggagctgcgattggcaGGAGCCAAGAACTCTTCCCGgttttagagctagaaatagc
snR7-S_02	chrVII:939773-939796(-)	snR7-S	-113	CDS	snR7-L	-113	CDS	YGR222W	-139	TSS	snR7-S,snR7-L,YGR222W	snR7-S_02	Yorf1	tctgggagctgcgattggcaAATTGAAAATTTTGTAGAAAgttttagagctagaaatagc
snR7-S_03	chrVII:939696-939719(+)	snR7-S	-36	CDS	snR7-L	-36	CDS	YGR222W	-216	TSS	snR7-S,snR7-L,YGR222W	snR7-S_03	Yorf1	tctgggagctgcgattggcaAAAAGTATTTTAAAATATATgttttagagctagaaatagc
snR7-S_04	chrVII:939967-939990(+)	snR7-S	-307	CDS	snR7-L	-307	CDS	NA	NA	NA	snR7-S,snR7-L	snR7-S_04	Yorf1	tctgggagctgcgattggcaAAGTCCACGGGAAGAGTTCTgttttagagctagaaatagc
snR7-S_05	chrVII:939982-940005(+)	snR7-S	-322	CDS	snR7-L	-322	CDS	NA	NA	NA	snR7-S,snR7-L	snR7-S_05	Yorf1	tctgggagctgcgattggcaGTTCTTGGCTCCGTAGAGTCgttttagagctagaaatagc
snR7-S_06	chrVII:939960-939983(-)	snR7-S	-300	CDS	snR7-L	-300	CDS	NA	NA	NA	snR7-S,snR7-L	snR7-S_06	Yorf1	tctgggagctgcgattggcaCTCTTCCCGTGGACTTCAGAgttttagagctagaaatagc
snR7-S_07	chrVII:939955-939978(+)	snR7-S	-295	CDS	snR7-L	-295	CDS	NA	NA	NA	snR7-S,snR7-L	snR7-S_07	Yorf1	tctgggagctgcgattggcaCTGGACCATCTGAAGTCCACgttttagagctagaaatagc
snR7-S_08	chrVII:939992-940015(-)	snR7-S	-332	CDS	snR7-L	-332	CDS	NA	NA	NA	snR7-S,snR7-L	snR7-S_08	Yorf1	tctgggagctgcgattggcaTGCTGAATTTCCTGACTCTAgttttagagctagaaatagc
snR7-S_09	chrVII:939954-939977(+)	snR7-S	-294	CDS	snR7-L	-294	CDS	NA	NA	NA	snR7-S,snR7-L	snR7-S_09	Yorf1	tctgggagctgcgattggcaACTGGACCATCTGAAGTCCAgttttagagctagaaatagc
snR70_00	chrXVI:719331-719354(+)	snR41	-101	CDS	snR70	-293	CDS	NA	NA	NA	snR41,snR70	snR70_00	Yorf2	tctgggagctgcgattggcaTAGTGCAGTAGCACTCACAAgttttagagctagaaatagc
snR70_02	chrXVI:719218-719241(+)	snR70	-180	CDS	NA	NA	NA	NA	NA	NA	snR70	snR70_02	Yorf1	tctgggagctgcgattggcaTTAATAATTTTTAATCATAGgttttagagctagaaatagc
snR70_03	chrXVI:719145-719168(+)	snR70	-107	CDS	NA	NA	NA	NA	NA	NA	snR70	snR70_03	Yorf1	tctgggagctgcgattggcaGGCTGAAACTTAACGAAAAAgttttagagctagaaatagc
snR70_04	chrXVI:719217-719240(+)	snR70	-179	CDS	NA	NA	NA	NA	NA	NA	snR70	snR70_04	Yorf1	tctgggagctgcgattggcaATTAATAATTTTTAATCATAgttttagagctagaaatagc
snR70_05	chrXVI:719216-719239(+)	snR70	-178	CDS	NA	NA	NA	NA	NA	NA	snR70	snR70_05	Yorf1	tctgggagctgcgattggcaGATTAATAATTTTTAATCATgttttagagctagaaatagc
snR70_06	chrXVI:719188-719211(+)	snR70	-150	CDS	NA	NA	NA	NA	NA	NA	snR70	snR70_06	Yorf1	tctgggagctgcgattggcaCACTATTCAGTCGGAACAATgttttagagctagaaatagc
snR70_07	chrXVI:719187-719210(-)	snR70	-149	CDS	NA	NA	NA	NA	NA	NA	snR70	snR70_07	Yorf1	tctgggagctgcgattggcaCAATTGTTCCGACTGAATAGgttttagagctagaaatagc
snR70_08	chrXVI:719179-719202(+)	snR70	-141	CDS	NA	NA	NA	NA	NA	NA	snR70	snR70_08	Yorf1	tctgggagctgcgattggcaTAGTTAAACCACTATTCAGTgttttagagctagaaatagc
snR70_09	chrXVI:719068-719091(-)	snR70	-30	CDS	snR51	-274	CDS	NA	NA	NA	snR70,snR51	snR70_09	Yorf1	tctgggagctgcgattggcaTATCTTTTTCATGCCTGCAAgttttagagctagaaatagc
snR71_00	chrVIII:410896-410919(+)	snR71	-321	CDS	NA	NA	NA	NA	NA	NA	snR71	snR71_00	Yorf1	tctgggagctgcgattggcaCATAGCATTTTATATAATTGgttttagagctagaaatagc
snR71_01	chrVIII:411002-411025(+)	snR71	-215	CDS	NA	NA	NA	NA	NA	NA	snR71	snR71_01	Yorf1	tctgggagctgcgattggcaTATAAGAGACCATAAACAGTgttttagagctagaaatagc
snR71_02	chrVIII:411038-411061(+)	snR71	-179	CDS	NA	NA	NA	NA	NA	NA	snR71	snR71_02	Yorf1	tctgggagctgcgattggcaAAATTTATCAGCCCAATTTAgttttagagctagaaatagc
snR71_03	chrVIII:411107-411130(+)	snR71	-110	CDS	NA	NA	NA	NA	NA	NA	snR71	snR71_03	Yorf1	tctgggagctgcgattggcaGGTGATTCTTACGCGCCAGGgttttagagctagaaatagc
snR71_04	chrVIII:410934-410957(+)	snR71	-283	CDS	NA	NA	NA	NA	NA	NA	snR71	snR71_04	Yorf1	tctgggagctgcgattggcaCTTTTTTTTTTCGCCCTTTCgttttagagctagaaatagc
snR71_05	chrVIII:410935-410958(+)	snR71	-282	CDS	NA	NA	NA	NA	NA	NA	snR71	snR71_05	Yorf1	tctgggagctgcgattggcaTTTTTTTTTTCGCCCTTTCCgttttagagctagaaatagc
snR71_06	chrVIII:411057-411080(+)	snR71	-160	CDS	NA	NA	NA	NA	NA	NA	snR71	snR71_06	Yorf1	tctgggagctgcgattggcaATGGCAGCTTAAAAATGTCTgttttagagctagaaatagc
snR71_07	chrVIII:411086-411109(+)	snR71	-131	CDS	NA	NA	NA	NA	NA	NA	snR71	snR71_07	Yorf1	tctgggagctgcgattggcaCTTTCAACGATATCTTTATCgttttagagctagaaatagc
snR71_08	chrVIII:411104-411127(+)	snR71	-113	CDS	NA	NA	NA	NA	NA	NA	snR71	snR71_08	Yorf1	tctgggagctgcgattggcaTCAGGTGATTCTTACGCGCCgttttagagctagaaatagc
snR71_09	chrVIII:411114-411137(+)	snR71	-103	CDS	NA	NA	NA	NA	NA	NA	snR71	snR71_09	Yorf1	tctgggagctgcgattggcaCTTACGCGCCAGGTGGATAGgttttagagctagaaatagc
snR72_01	chrXIII:298313-298336(+)	snR72	-230	CDS	NA	NA	NA	NA	NA	NA	snR72	snR72_01	Yorf1	tctgggagctgcgattggcaATGATTTCCACATTTCACGAgttttagagctagaaatagc
snR72_02	chrXIII:298372-298395(+)	snR72	-171	CDS	NA	NA	NA	NA	NA	NA	snR72	snR72_02	Yorf1	tctgggagctgcgattggcaGATGATATTTCGCCTGTGACgttttagagctagaaatagc
snR72_03	chrXIII:298449-298472(+)	snR72	-94	CDS	NA	NA	NA	NA	NA	NA	snR72	snR72_03	Yorf1	tctgggagctgcgattggcaCCATTGTAATGCTGACTATTgttttagagctagaaatagc
snR72_04	chrXIII:298320-298343(-)	snR72	-223	CDS	NA	NA	NA	NA	NA	NA	snR72	snR72_04	Yorf1	tctgggagctgcgattggcaCAGTTGACCGTCGTGAAATGgttttagagctagaaatagc
snR72_05	chrXIII:298373-298396(+)	snR72	-170	CDS	NA	NA	NA	NA	NA	NA	snR72	snR72_05	Yorf1	tctgggagctgcgattggcaATGATATTTCGCCTGTGACAgttttagagctagaaatagc
snR72_06	chrXIII:298378-298401(+)	snR72	-165	CDS	NA	NA	NA	NA	NA	NA	snR72	snR72_06	Yorf1	tctgggagctgcgattggcaATTTCGCCTGTGACAGGGCGgttttagagctagaaatagc
snR72_07	chrXIII:298384-298407(-)	snR72	-159	CDS	NA	NA	NA	NA	NA	NA	snR72	snR72_07	Yorf1	tctgggagctgcgattggcaTCAGTACCACGCCCTGTCACgttttagagctagaaatagc
snR72_08	chrXIII:298449-298472(-)	snR72	-94	CDS	NA	NA	NA	NA	NA	NA	snR72	snR72_08	Yorf1	tctgggagctgcgattggcaCCAAATAGTCAGCATTACAAgttttagagctagaaatagc
snR72_09	chrXIII:298416-298439(+)	snR72	-127	CDS	NA	NA	NA	NA	NA	NA	snR72	snR72_09	Yorf1	tctgggagctgcgattggcaTTTTTAGCAAATTTAGAAATgttttagagctagaaatagc
snR73_01	chrXIII:298094-298117(-)	snR73	-202	CDS	snR74	-33	CDS	NA	NA	NA	snR73,snR74	snR73_01	Yorf1	tctgggagctgcgattggcaGAAATTTTCTTTAAAAAACAgttttagagctagaaatagc
snR73_02	chrXIII:298119-298142(-)	snR73	-177	CDS	snR74	-8	CDS	NA	NA	NA	snR73,snR74	snR73_02	Yorf1	tctgggagctgcgattggcaCTGCAGCATTGACGTCTCTAgttttagagctagaaatagc
snR73_03	chrXIII:298254-298277(+)	snR73	-42	CDS	snR72	-289	CDS	NA	NA	NA	snR73,snR72	snR73_03	Yorf1	tctgggagctgcgattggcaAGATCGTACAAACTGTTTCAgttttagagctagaaatagc
snR73_04	chrXIII:298291-298314(-)	snR73	-5	CDS	snR72	-252	CDS	NA	NA	NA	snR73,snR72	snR73_04	Yorf1	tctgggagctgcgattggcaTCATAAACAATTTTTGAAATgttttagagctagaaatagc
snR73_05	chrXIII:297989-298012(-)	snR74	-138	CDS	snR73	-307	CDS	NA	NA	NA	snR74,snR73	snR73_05	Yorf2	tctgggagctgcgattggcaTAATGTAAACAGCTTCAGAAgttttagagctagaaatagc
snR73_06	chrXIII:297980-298003(-)	snR74	-147	CDS	snR73	-316	CDS	NA	NA	NA	snR74,snR73	snR73_06	Yorf2	tctgggagctgcgattggcaCAGCTTCAGAAAGGCATGAAgttttagagctagaaatagc
snR74_01	chrXIII:297891-297914(+)	snR75	-16	CDS	snR74	-236	CDS	NA	NA	NA	snR75,snR74	snR74_01	Yorf2	tctgggagctgcgattggcaTTTCGTATAATTATGTGAATgttttagagctagaaatagc
snR74_02	chrXIII:298015-298038(+)	snR74	-112	CDS	snR73	-281	CDS	NA	NA	NA	snR74,snR73	snR74_02	Yorf1	tctgggagctgcgattggcaTTTTCGATTAGCAAAGAATTgttttagagctagaaatagc
snR74_04	chrXIII:297847-297870(+)	snR75	-60	CDS	snR74	-280	CDS	NA	NA	NA	snR75,snR74	snR74_04	Yorf2	tctgggagctgcgattggcaGGCTAACAGAATTTTCTATAgttttagagctagaaatagc
snR74_05	chrXIII:297846-297869(+)	snR75	-61	CDS	snR74	-281	CDS	NA	NA	NA	snR75,snR74	snR74_05	Yorf2	tctgggagctgcgattggcaGGGCTAACAGAATTTTCTATgttttagagctagaaatagc
snR74_06	chrXIII:297827-297850(-)	snR75	-80	CDS	snR74	-300	CDS	NA	NA	NA	snR75,snR74	snR74_06	Yorf2	tctgggagctgcgattggcaGCCCTCAGAAAAACTTACAAgttttagagctagaaatagc
snR74_07	chrXIII:297826-297849(+)	snR75	-81	CDS	snR74	-301	CDS	NA	NA	NA	snR75,snR74	snR74_07	Yorf2	tctgggagctgcgattggcaTCCATTGTAAGTTTTTCTGAgttttagagctagaaatagc
snR74_08	chrXIII:297825-297848(+)	snR75	-82	CDS	snR74	-302	CDS	NA	NA	NA	snR75,snR74	snR74_08	Yorf2	tctgggagctgcgattggcaATCCATTGTAAGTTTTTCTGgttttagagctagaaatagc
snR74_09	chrXIII:297814-297837(-)	snR75	-93	CDS	snR74	-313	CDS	NA	NA	NA	snR75,snR74	snR74_09	Yorf2	tctgggagctgcgattggcaCTTACAATGGATCAGTTGCGgttttagagctagaaatagc
snR75_01	chrXIII:297692-297715(-)	snR75	-215	CDS	snR76	-22	CDS	NA	NA	NA	snR75,snR76	snR75_01	Yorf1	tctgggagctgcgattggcaAGATCGAAAACATCAATCTAgttttagagctagaaatagc
snR75_02	chrXIII:297728-297751(+)	snR75	-179	CDS	NA	NA	NA	NA	NA	NA	snR75	snR75_02	Yorf1	tctgggagctgcgattggcaGAAATGAGGATCCACAGCACgttttagagctagaaatagc
snR75_03	chrXIII:297855-297878(+)	snR75	-52	CDS	snR74	-272	CDS	NA	NA	NA	snR75,snR74	snR75_03	Yorf1	tctgggagctgcgattggcaGAATTTTCTATAGGGAAGAAgttttagagctagaaatagc
snR75_04	chrXIII:297729-297752(+)	snR75	-178	CDS	NA	NA	NA	NA	NA	NA	snR75	snR75_04	Yorf1	tctgggagctgcgattggcaAAATGAGGATCCACAGCACTgttttagagctagaaatagc
snR75_05	chrXIII:297773-297796(-)	snR75	-134	CDS	NA	NA	NA	NA	NA	NA	snR75	snR75_05	Yorf1	tctgggagctgcgattggcaAGCATTGTCACTCATTTGAAgttttagagctagaaatagc
snR75_06	chrXIII:297737-297760(+)	snR75	-170	CDS	NA	NA	NA	NA	NA	NA	snR75	snR75_06	Yorf1	tctgggagctgcgattggcaATCCACAGCACTGGGCACTGgttttagagctagaaatagc
snR75_07	chrXIII:297738-297761(+)	snR75	-169	CDS	NA	NA	NA	NA	NA	NA	snR75	snR75_07	Yorf1	tctgggagctgcgattggcaTCCACAGCACTGGGCACTGAgttttagagctagaaatagc
snR75_08	chrXIII:297739-297762(+)	snR75	-168	CDS	NA	NA	NA	NA	NA	NA	snR75	snR75_08	Yorf1	tctgggagctgcgattggcaCCACAGCACTGGGCACTGAGgttttagagctagaaatagc
snR75_09	chrXIII:297739-297762(-)	snR75	-168	CDS	NA	NA	NA	NA	NA	NA	snR75	snR75_09	Yorf1	tctgggagctgcgattggcaCCCCTCAGTGCCCAGTGCTGgttttagagctagaaatagc
snR76_01	chrXIII:297516-297539(+)	snR76	-198	CDS	NA	NA	NA	NA	NA	NA	snR76	snR76_01	Yorf1	tctgggagctgcgattggcaATTATAACAAAAACAAAAGCgttttagagctagaaatagc
snR76_02	chrXIII:297525-297548(+)	snR76	-189	CDS	NA	NA	NA	NA	NA	NA	snR76	snR76_02	Yorf1	tctgggagctgcgattggcaAAAACAAAAGCTGGAATTACgttttagagctagaaatagc
snR76_03	chrXIII:297633-297656(-)	snR76	-81	CDS	snR75	-274	CDS	NA	NA	NA	snR76,snR75	snR76_03	Yorf1	tctgggagctgcgattggcaAAATGTATTCTTCCAATTTAgttttagagctagaaatagc
snR76_04	chrXIII:297621-297644(+)	snR76	-93	CDS	snR75	-286	CDS	NA	NA	NA	snR76,snR75	snR76_04	Yorf1	tctgggagctgcgattggcaGTTGACACATTTCCATAAATgttttagagctagaaatagc
snR76_06	chrXIII:297599-297622(-)	snR76	-115	CDS	snR75	-308	CDS	NA	NA	NA	snR76,snR75	snR76_06	Yorf1	tctgggagctgcgattggcaCTTTCTAGTATTTATTTTAAgttttagagctagaaatagc
snR76_07	chrXIII:297706-297729(+)	snR75	-201	CDS	snR76	-8	CDS	NA	NA	NA	snR75,snR76	snR76_07	Yorf2	tctgggagctgcgattggcaTTTCGATCTATTTGATACAAgttttagagctagaaatagc
snR76_08	chrXIII:297714-297737(+)	snR75	-193	CDS	snR76	0	CDS	NA	NA	NA	snR75,snR76	snR76_08	Yorf2	tctgggagctgcgattggcaTATTTGATACAATGGAAATGgttttagagctagaaatagc
snR77_01	chrXIII:297288-297311(-)	snR77	-207	CDS	NA	NA	NA	NA	NA	NA	snR77	snR77_01	Yorf1	tctgggagctgcgattggcaTAGTTTGTAAAAATTTATTTgttttagagctagaaatagc
snR77_02	chrXIII:297336-297359(+)	snR77	-159	CDS	NA	NA	NA	NA	NA	NA	snR77	snR77_02	Yorf1	tctgggagctgcgattggcaAACGTTTATTCTTATTTCTGgttttagagctagaaatagc
snR77_03	chrXIII:297443-297466(-)	snR77	-52	CDS	snR76	-271	CDS	NA	NA	NA	snR77,snR76	snR77_03	Yorf1	tctgggagctgcgattggcaAAATGGGTGTGGTAAATGAAgttttagagctagaaatagc
snR77_04	chrXIII:297279-297302(-)	snR77	-216	CDS	NA	NA	NA	NA	NA	NA	snR77	snR77_04	Yorf1	tctgggagctgcgattggcaAAAATTTATTTTGGTCATCAgttttagagctagaaatagc
snR77_05	chrXIII:297278-297301(-)	snR77	-217	CDS	NA	NA	NA	NA	NA	NA	snR77	snR77_05	Yorf1	tctgggagctgcgattggcaAAATTTATTTTGGTCATCAAgttttagagctagaaatagc
snR77_06	chrXIII:297372-297395(+)	snR77	-123	CDS	snR76	-342	CDS	NA	NA	NA	snR77,snR76	snR77_06	Yorf1	tctgggagctgcgattggcaATAAAGAAGAAAAAACTGAAgttttagagctagaaatagc
snR77_09	chrXIII:297454-297477(-)	snR77	-41	CDS	snR76	-260	CDS	NA	NA	NA	snR77,snR76	snR77_09	Yorf1	tctgggagctgcgattggcaAAAGAAAATTGAAATGGGTGgttttagagctagaaatagc
snR78_00	chrXIII:296969-296992(-)	YMR013C	-243	CDS	snR78	-298	CDS	NA	NA	NA	YMR013C,snR78	snR78_00	Yorf2	tctgggagctgcgattggcaTGAAAAAAGTTCTAGATGTAgttttagagctagaaatagc
snR78_01	chrXIII:297073-297096(-)	snR78	-194	CDS	YMR013C	-347	CDS	NA	NA	NA	snR78,YMR013C	snR78_01	Yorf1	tctgggagctgcgattggcaTATTGTAACTTATTAAAGAGgttttagagctagaaatagc
snR78_02	chrXIII:297133-297156(+)	snR78	-134	CDS	NA	NA	NA	NA	NA	NA	snR78	snR78_02	Yorf1	tctgggagctgcgattggcaAAAGAAATATTCAGATGAGTgttttagagctagaaatagc
snR78_03	chrXIII:297186-297209(-)	snR78	-81	CDS	snR77	-309	CDS	NA	NA	NA	snR78,snR77	snR78_03	Yorf1	tctgggagctgcgattggcaACACGGAAAAAAACGTTTTAgttttagagctagaaatagc
snR78_04	chrXIII:297132-297155(+)	snR78	-135	CDS	NA	NA	NA	NA	NA	NA	snR78	snR78_04	Yorf1	tctgggagctgcgattggcaAAAAGAAATATTCAGATGAGgttttagagctagaaatagc
snR78_05	chrXIII:297103-297126(-)	snR78	-164	CDS	NA	NA	NA	NA	NA	NA	snR78	snR78_05	Yorf1	tctgggagctgcgattggcaATCTTTGTGATGGAAATCATgttttagagctagaaatagc
snR78_06	chrXIII:297113-297136(-)	snR78	-154	CDS	NA	NA	NA	NA	NA	NA	snR78	snR78_06	Yorf1	tctgggagctgcgattggcaTTTTGTATTGATCTTTGTGAgttttagagctagaaatagc
snR78_07	chrXIII:297145-297168(+)	snR78	-122	CDS	snR77	-350	CDS	NA	NA	NA	snR78,snR77	snR78_07	Yorf1	tctgggagctgcgattggcaAGATGAGTGGGAGCTATGAAgttttagagctagaaatagc
snR78_08	chrXIII:297203-297226(-)	snR78	-64	CDS	snR77	-292	CDS	NA	NA	NA	snR78,snR77	snR78_08	Yorf1	tctgggagctgcgattggcaTAAAGAAGAAAAAAAGAACAgttttagagctagaaatagc
snR78_09	chrXIII:297038-297061(+)	snR78	-229	CDS	YMR013C	-312	CDS	NA	NA	NA	snR78,YMR013C	snR78_09	Yorf1	tctgggagctgcgattggcaAGAGACGCAGAAATGGTTATgttttagagctagaaatagc
snR79_00	chrXII:348843-348866(+)	snR79	-345	CDS	NA	NA	NA	NA	NA	NA	snR79	snR79_00	Yorf1	tctgggagctgcgattggcaTTTTTATATCAGGTTTATATgttttagagctagaaatagc
snR79_01	chrXII:348729-348752(-)	snR79	-231	CDS	NA	NA	NA	NA	NA	NA	snR79	snR79_01	Yorf1	tctgggagctgcgattggcaTCTTTTTTTTTTTTTTTGAAgttttagagctagaaatagc
snR79_02	chrXII:348614-348637(-)	snR79	-116	CDS	NA	NA	NA	NA	NA	NA	snR79	snR79_02	Yorf1	tctgggagctgcgattggcaGTTTGAGAGCTCGTAGGCTTgttttagagctagaaatagc
snR79_03	chrXII:348599-348622(-)	snR79	-101	CDS	NA	NA	NA	NA	NA	NA	snR79	snR79_03	Yorf1	tctgggagctgcgattggcaGGCTTTGGTTGTTAAGAGAAgttttagagctagaaatagc
snR79_04	chrXII:348583-348606(-)	snR79	-85	CDS	NA	NA	NA	NA	NA	NA	snR79	snR79_04	Yorf1	tctgggagctgcgattggcaAGAACGGACTAAATAACACCgttttagagctagaaatagc
snR79_05	chrXII:348580-348603(-)	snR79	-82	CDS	NA	NA	NA	NA	NA	NA	snR79	snR79_05	Yorf1	tctgggagctgcgattggcaACGGACTAAATAACACCAGGgttttagagctagaaatagc
snR79_06	chrXII:348565-348588(+)	snR79	-67	CDS	NA	NA	NA	NA	NA	NA	snR79	snR79_06	Yorf1	tctgggagctgcgattggcaCTAAGTCTAGACACACCTCCgttttagagctagaaatagc
snR79_07	chrXII:348620-348643(-)	snR79	-122	CDS	NA	NA	NA	NA	NA	NA	snR79	snR79_07	Yorf1	tctgggagctgcgattggcaAGAGCTGTTTGAGAGCTCGTgttttagagctagaaatagc
snR79_08	chrXII:348650-348673(+)	snR79	-152	CDS	NA	NA	NA	NA	NA	NA	snR79	snR79_08	Yorf1	tctgggagctgcgattggcaTAACTTCCTATAGAACTGAAgttttagagctagaaatagc
snR79_09	chrXII:348651-348674(+)	snR79	-153	CDS	NA	NA	NA	NA	NA	NA	snR79	snR79_09	Yorf1	tctgggagctgcgattggcaAACTTCCTATAGAACTGAATgttttagagctagaaatagc
snR8_00	chrXV:832022-832045(-)	snR8	-299	CDS	NA	NA	NA	NA	NA	NA	snR8	snR8_00	Yorf1	tctgggagctgcgattggcaAATATGGCATCATCAGTCCCgttttagagctagaaatagc
snR8_01	chrXV:832051-832074(-)	snR8	-270	CDS	NA	NA	NA	NA	NA	NA	snR8	snR8_01	Yorf1	tctgggagctgcgattggcaTCGAAAGAAAAAAATAAACAgttttagagctagaaatagc
snR8_02	chrXV:832209-832232(+)	snR8	-112	CDS	YOR271C	-118	TSS	NA	NA	NA	snR8,YOR271C	snR8_02	Yorf1	tctgggagctgcgattggcaGAAAAACTTTTCGTTCGTCTgttttagagctagaaatagc
snR8_03	chrXV:832253-832276(-)	snR8	-68	CDS	YOR271C	-162	TSS	NA	NA	NA	snR8,YOR271C	snR8_03	Yorf1	tctgggagctgcgattggcaTAGAAAAATGATCGCTGCCTgttttagagctagaaatagc
snR8_04	chrXV:832021-832044(-)	snR8	-300	CDS	NA	NA	NA	NA	NA	NA	snR8	snR8_04	Yorf1	tctgggagctgcgattggcaATATGGCATCATCAGTCCCAgttttagagctagaaatagc
snR8_05	chrXV:832038-832061(-)	snR8	-283	CDS	NA	NA	NA	NA	NA	NA	snR8	snR8_05	Yorf1	tctgggagctgcgattggcaATAAACAAGGCAGAGAAATAgttttagagctagaaatagc
snR8_06	chrXV:832005-832028(+)	snR8	-316	CDS	NA	NA	NA	NA	NA	NA	snR8	snR8_06	Yorf1	tctgggagctgcgattggcaCGGGCAAATCGATGGGCCCTgttttagagctagaaatagc
snR8_07	chrXV:832004-832027(+)	snR8	-317	CDS	NA	NA	NA	NA	NA	NA	snR8	snR8_07	Yorf1	tctgggagctgcgattggcaTCGGGCAAATCGATGGGCCCgttttagagctagaaatagc
snR8_08	chrXV:832061-832084(+)	snR8	-260	CDS	NA	NA	NA	NA	NA	NA	snR8	snR8_08	Yorf1	tctgggagctgcgattggcaTTTTTTCTTTCGATGCTGTGgttttagagctagaaatagc
snR8_09	chrXV:831998-832021(+)	snR8	-323	CDS	NA	NA	NA	NA	NA	NA	snR8	snR8_09	Yorf1	tctgggagctgcgattggcaCGGGATTCGGGCAAATCGATgttttagagctagaaatagc
snR80_00	chrV:52619-52642(+)	snR80	-311	CDS	NA	NA	NA	NA	NA	NA	snR80	snR80_00	Yorf1	tctgggagctgcgattggcaAAATTAGAAAATAAACGTATgttttagagctagaaatagc
snR80_01	chrV:52558-52581(-)	snR80	-250	CDS	NA	NA	NA	NA	NA	NA	snR80	snR80_01	Yorf1	tctgggagctgcgattggcaTTGTCTCTTCTCTTCCTCTCgttttagagctagaaatagc
snR80_02	chrV:52452-52475(+)	snR80	-144	CDS	NA	NA	NA	NA	NA	NA	snR80	snR80_02	Yorf1	tctgggagctgcgattggcaAAAATGAAAAAACAAAAAAAgttttagagctagaaatagc
snR80_03	chrV:52377-52400(+)	snR80	-69	CDS	NA	NA	NA	NA	NA	NA	snR80	snR80_03	Yorf1	tctgggagctgcgattggcaTAATAGTAAAGAATCAAGCAgttttagagctagaaatagc
snR80_04	chrV:52602-52625(-)	snR80	-294	CDS	NA	NA	NA	NA	NA	NA	snR80	snR80_04	Yorf1	tctgggagctgcgattggcaTAATTTTTGATTTCGATTCTgttttagagctagaaatagc
snR80_05	chrV:52601-52624(-)	snR80	-293	CDS	NA	NA	NA	NA	NA	NA	snR80	snR80_05	Yorf1	tctgggagctgcgattggcaAATTTTTGATTTCGATTCTAgttttagagctagaaatagc
snR80_06	chrV:52455-52478(+)	snR80	-147	CDS	NA	NA	NA	NA	NA	NA	snR80	snR80_06	Yorf1	tctgggagctgcgattggcaATGAAAAAACAAAAAAACGGgttttagagctagaaatagc
snR80_07	chrV:52456-52479(+)	snR80	-148	CDS	NA	NA	NA	NA	NA	NA	snR80	snR80_07	Yorf1	tctgggagctgcgattggcaTGAAAAAACAAAAAAACGGAgttttagagctagaaatagc
snR80_08	chrV:52484-52507(+)	snR80	-176	CDS	NA	NA	NA	NA	NA	NA	snR80	snR80_08	Yorf1	tctgggagctgcgattggcaTCACATGCAGATATAATTTTgttttagagctagaaatagc
snR80_09	chrV:52544-52567(+)	snR80	-236	CDS	NA	NA	NA	NA	NA	NA	snR80	snR80_09	Yorf1	tctgggagctgcgattggcaTTCATTGTGGTTATCCAGAGgttttagagctagaaatagc
snR81_00	chrXV:234027-234050(+)	snR81	-308	CDS	NA	NA	NA	NA	NA	NA	snR81	snR81_00	Yorf1	tctgggagctgcgattggcaGATGGAAGGCTACATATCTCgttttagagctagaaatagc
snR81_01	chrXV:234073-234096(+)	snR81	-262	CDS	NA	NA	NA	NA	NA	NA	snR81	snR81_01	Yorf1	tctgggagctgcgattggcaTTTGAAATTCTTCTAGCCCTgttttagagctagaaatagc
snR81_02	chrXV:234209-234232(-)	snR81	-126	CDS	NA	NA	NA	NA	NA	NA	snR81	snR81_02	Yorf1	tctgggagctgcgattggcaCGGAGCTCTTCATCTTAATCgttttagagctagaaatagc
snR81_03	chrXV:234279-234302(-)	snR81	-56	CDS	NA	NA	NA	NA	NA	NA	snR81	snR81_03	Yorf1	tctgggagctgcgattggcaGTCTGTTGCACAAATATCGTgttttagagctagaaatagc
snR81_04	chrXV:234013-234036(+)	snR81	-322	CDS	NA	NA	NA	NA	NA	NA	snR81	snR81_04	Yorf1	tctgggagctgcgattggcaTGGATATTACTACTGATGGAgttttagagctagaaatagc
snR81_05	chrXV:234009-234032(+)	snR81	-326	CDS	NA	NA	NA	NA	NA	NA	snR81	snR81_05	Yorf1	tctgggagctgcgattggcaTTATTGGATATTACTACTGAgttttagagctagaaatagc
snR81_06	chrXV:234004-234027(-)	snR81	-331	CDS	NA	NA	NA	NA	NA	NA	snR81	snR81_06	Yorf1	tctgggagctgcgattggcaAGTAGTAATATCCAATAAATgttttagagctagaaatagc
snR81_07	chrXV:234003-234026(-)	snR81	-332	CDS	NA	NA	NA	NA	NA	NA	snR81	snR81_07	Yorf1	tctgggagctgcgattggcaGTAGTAATATCCAATAAATTgttttagagctagaaatagc
snR81_08	chrXV:233995-234018(-)	snR81	-340	CDS	NA	NA	NA	NA	NA	NA	snR81	snR81_08	Yorf1	tctgggagctgcgattggcaATCCAATAAATTGGGCACCAgttttagagctagaaatagc
snR81_09	chrXV:233993-234016(+)	snR81	-342	CDS	NA	NA	NA	NA	NA	NA	snR81	snR81_09	Yorf1	tctgggagctgcgattggcaAACCATGGTGCCCAATTTATgttttagagctagaaatagc
snR82_00	chrVII:316460-316483(+)	snR82	-317	CDS	NA	NA	NA	NA	NA	NA	snR82	snR82_00	Yorf1	tctgggagctgcgattggcaAAAGTTCAAAATAGTTCAGCgttttagagctagaaatagc
snR82_01	chrVII:316533-316556(+)	snR82	-244	CDS	NA	NA	NA	NA	NA	NA	snR82	snR82_01	Yorf1	tctgggagctgcgattggcaTTAGCATTGAAAATAATTAGgttttagagctagaaatagc
snR82_02	chrVII:316609-316632(-)	snR82	-168	CDS	NA	NA	NA	NA	NA	NA	snR82	snR82_02	Yorf1	tctgggagctgcgattggcaCAAATAACGCTGTCATTAATgttttagagctagaaatagc
snR82_03	chrVII:316746-316769(-)	snR82	-31	CDS	NA	NA	NA	NA	NA	NA	snR82	snR82_03	Yorf1	tctgggagctgcgattggcaTCGAAAGAAGAATTAAACTGgttttagagctagaaatagc
snR82_04	chrVII:316768-316791(+)	snR82	-9	CDS	NA	NA	NA	NA	NA	NA	snR82	snR82_04	Yorf1	tctgggagctgcgattggcaAATAAAAAATAAAAATATCAgttttagagctagaaatagc
snR82_05	chrVII:316722-316745(-)	snR82	-55	CDS	NA	NA	NA	NA	NA	NA	snR82	snR82_05	Yorf1	tctgggagctgcgattggcaAAGAAAGAGCAAATTAATAGgttttagagctagaaatagc
snR82_06	chrVII:316721-316744(-)	snR82	-56	CDS	NA	NA	NA	NA	NA	NA	snR82	snR82_06	Yorf1	tctgggagctgcgattggcaAGAAAGAGCAAATTAATAGAgttttagagctagaaatagc
snR82_07	chrVII:316700-316723(-)	snR82	-77	CDS	NA	NA	NA	NA	NA	NA	snR82	snR82_07	Yorf1	tctgggagctgcgattggcaGGCCGTTTTATAATATCTCTgttttagagctagaaatagc
snR82_08	chrVII:316640-316663(-)	snR82	-137	CDS	NA	NA	NA	NA	NA	NA	snR82	snR82_08	Yorf1	tctgggagctgcgattggcaGAACATAGTTTTATTATCTTgttttagagctagaaatagc
snR82_09	chrVII:316698-316721(+)	snR82	-79	CDS	NA	NA	NA	NA	NA	NA	snR82	snR82_09	Yorf1	tctgggagctgcgattggcaGTCCTAGAGATATTATAAAAgttttagagctagaaatagc
snR83_00	chrXIII:625992-626015(+)	snR83	-346	CDS	NA	NA	NA	NA	NA	NA	snR83	snR83_00	Yorf1	tctgggagctgcgattggcaAAGTGCTACTGTAGGTCGTCgttttagagctagaaatagc
snR83_01	chrXIII:626075-626098(+)	snR83	-263	CDS	NA	NA	NA	NA	NA	NA	snR83	snR83_01	Yorf1	tctgggagctgcgattggcaCCCTCAAAAAACACAACGTGgttttagagctagaaatagc
snR83_02	chrXIII:626201-626224(+)	snR83	-137	CDS	NA	NA	NA	NA	NA	NA	snR83	snR83_02	Yorf1	tctgggagctgcgattggcaCCGAGCGCTTCAATGTTGATgttttagagctagaaatagc
snR83_03	chrXIII:626247-626270(+)	snR83	-91	CDS	NA	NA	NA	NA	NA	NA	snR83	snR83_03	Yorf1	tctgggagctgcgattggcaATAAAGTCTAGTACGTGTGCgttttagagctagaaatagc
snR83_04	chrXIII:626015-626038(-)	snR83	-323	CDS	NA	NA	NA	NA	NA	NA	snR83	snR83_04	Yorf1	tctgggagctgcgattggcaCTCGAAGAGCAGTACATCAAgttttagagctagaaatagc
snR83_05	chrXIII:626050-626073(-)	snR83	-288	CDS	NA	NA	NA	NA	NA	NA	snR83	snR83_05	Yorf1	tctgggagctgcgattggcaTGAGCAAATTCTTACAGTTAgttttagagctagaaatagc
snR83_06	chrXIII:626075-626098(-)	snR83	-263	CDS	NA	NA	NA	NA	NA	NA	snR83	snR83_06	Yorf1	tctgggagctgcgattggcaCCGCACGTTGTGTTTTTTGAgttttagagctagaaatagc
snR83_07	chrXIII:626076-626099(+)	snR83	-262	CDS	NA	NA	NA	NA	NA	NA	snR83	snR83_07	Yorf1	tctgggagctgcgattggcaCCTCAAAAAACACAACGTGCgttttagagctagaaatagc
snR83_08	chrXIII:626076-626099(-)	snR83	-262	CDS	NA	NA	NA	NA	NA	NA	snR83	snR83_08	Yorf1	tctgggagctgcgattggcaCCCGCACGTTGTGTTTTTTGgttttagagctagaaatagc
snR83_09	chrXIII:626147-626170(+)	snR83	-191	CDS	NA	NA	NA	NA	NA	NA	snR83	snR83_09	Yorf1	tctgggagctgcgattggcaTGGGCACTATAAAAGGCGAAgttttagagctagaaatagc
snR84_00	chrIV:1493286-1493309(+)	snR84	-272	CDS	NA	NA	NA	NA	NA	NA	snR84	snR84_00	Yorf1	tctgggagctgcgattggcaAAAATTTCAGATCATATGTCgttttagagctagaaatagc
snR84_01	chrIV:1493209-1493232(+)	snR84	-195	CDS	NA	NA	NA	NA	NA	NA	snR84	snR84_01	Yorf1	tctgggagctgcgattggcaTTTCACCTAGTTAGGATACCgttttagagctagaaatagc
snR84_02	chrIV:1493201-1493224(+)	snR84	-187	CDS	NA	NA	NA	NA	NA	NA	snR84	snR84_02	Yorf1	tctgggagctgcgattggcaTTTTCACTTTTCACCTAGTTgttttagagctagaaatagc
snR84_03	chrIV:1493089-1493112(+)	snR84	-75	CDS	NA	NA	NA	NA	NA	NA	snR84	snR84_03	Yorf1	tctgggagctgcgattggcaGTTATTCAAACTTTAAACTTgttttagagctagaaatagc
snR84_04	chrIV:1493213-1493236(+)	snR84	-199	CDS	NA	NA	NA	NA	NA	NA	snR84	snR84_04	Yorf1	tctgggagctgcgattggcaACCTAGTTAGGATACCCGGCgttttagagctagaaatagc
snR84_05	chrIV:1493237-1493260(+)	snR84	-223	CDS	NA	NA	NA	NA	NA	NA	snR84	snR84_05	Yorf1	tctgggagctgcgattggcaTTCTTTTGTACTAACCTCTAgttttagagctagaaatagc
snR84_06	chrIV:1493246-1493269(+)	snR84	-232	CDS	NA	NA	NA	NA	NA	NA	snR84	snR84_06	Yorf1	tctgggagctgcgattggcaACTAACCTCTATGGATTTCGgttttagagctagaaatagc
snR84_07	chrIV:1493287-1493310(+)	snR84	-273	CDS	NA	NA	NA	NA	NA	NA	snR84	snR84_07	Yorf1	tctgggagctgcgattggcaAAATTTCAGATCATATGTCAgttttagagctagaaatagc
snR84_08	chrIV:1493305-1493328(+)	snR84	-291	CDS	NA	NA	NA	NA	NA	NA	snR84	snR84_08	Yorf1	tctgggagctgcgattggcaCAGGGTAACATTTATGCACTgttttagagctagaaatagc
snR84_09	chrIV:1493270-1493293(-)	snR84	-256	CDS	NA	NA	NA	NA	NA	NA	snR84	snR84_09	Yorf1	tctgggagctgcgattggcaAAATTTTGACGTGACATGAGgttttagagctagaaatagc
snR85_01	chrXIII:68193-68216(+)	YML102W	-61	TSS	snR85	-267	CDS	NA	NA	NA	YML102W,snR85	snR85_01	Yorf2	tctgggagctgcgattggcaTAACTCGCTGTCTAACTGATgttttagagctagaaatagc
snR85_02	chrXIII:68068-68091(+)	snR85	-142	CDS	YML102W	-186	TSS	NA	NA	NA	snR85,YML102W	snR85_02	Yorf1	tctgggagctgcgattggcaAAACTACTAGCTTTTATAGAgttttagagctagaaatagc
snR85_03	chrXIII:67971-67994(-)	snR85	-45	CDS	NA	NA	NA	NA	NA	NA	snR85	snR85_03	Yorf1	tctgggagctgcgattggcaAAGCATGTGCAGCAACGGACgttttagagctagaaatagc
snR85_04	chrXIII:67944-67967(-)	snR85	-18	CDS	NA	NA	NA	NA	NA	NA	snR85	snR85_04	Yorf1	tctgggagctgcgattggcaGTGCGCACAAACTTGCTCAGgttttagagctagaaatagc
snR85_05	chrXIII:67945-67968(-)	snR85	-19	CDS	NA	NA	NA	NA	NA	NA	snR85	snR85_05	Yorf1	tctgggagctgcgattggcaCGTGCGCACAAACTTGCTCAgttttagagctagaaatagc
snR85_06	chrXIII:67946-67969(-)	snR85	-20	CDS	NA	NA	NA	NA	NA	NA	snR85	snR85_06	Yorf1	tctgggagctgcgattggcaTCGTGCGCACAAACTTGCTCgttttagagctagaaatagc
snR85_07	chrXIII:67976-67999(-)	snR85	-50	CDS	NA	NA	NA	NA	NA	NA	snR85	snR85_07	Yorf1	tctgggagctgcgattggcaCACGCAAGCATGTGCAGCAAgttttagagctagaaatagc
snR85_08	chrXIII:67977-68000(+)	snR85	-51	CDS	NA	NA	NA	NA	NA	NA	snR85	snR85_08	Yorf1	tctgggagctgcgattggcaCGTTGCTGCACATGCTTGCGgttttagagctagaaatagc
snR85_09	chrXIII:67978-68001(+)	snR85	-52	CDS	NA	NA	NA	NA	NA	NA	snR85	snR85_09	Yorf1	tctgggagctgcgattggcaGTTGCTGCACATGCTTGCGTgttttagagctagaaatagc
snR86_00	chrXIII:763415-763438(+)	snR86	-314	CDS	NA	NA	NA	NA	NA	NA	snR86	snR86_00	Yorf1	tctgggagctgcgattggcaACTTGTAAAGACATGCTCCGgttttagagctagaaatagc
snR86_01	chrXIII:763342-763365(+)	snR86	-241	CDS	NA	NA	NA	NA	NA	NA	snR86	snR86_01	Yorf1	tctgggagctgcgattggcaGCGATAGTCTACCTTCTAAAgttttagagctagaaatagc
snR86_02	chrXIII:763214-763237(+)	snR86	-113	CDS	NA	NA	NA	NA	NA	NA	snR86	snR86_02	Yorf1	tctgggagctgcgattggcaTTTCCAGAATATCCGGGTGAgttttagagctagaaatagc
snR86_03	chrXIII:763207-763230(+)	snR86	-106	CDS	NA	NA	NA	NA	NA	NA	snR86	snR86_03	Yorf1	tctgggagctgcgattggcaGAAAAAATTTCCAGAATATCgttttagagctagaaatagc
snR86_04	chrXIII:763124-763147(+)	snR86	-23	CDS	NA	NA	NA	NA	NA	NA	snR86	snR86_04	Yorf1	tctgggagctgcgattggcaGTAGCTAAAAACTGAAAACAgttttagagctagaaatagc
snR86_05	chrXIII:763208-763231(+)	snR86	-107	CDS	NA	NA	NA	NA	NA	NA	snR86	snR86_05	Yorf1	tctgggagctgcgattggcaAAAAAATTTCCAGAATATCCgttttagagctagaaatagc
snR86_06	chrXIII:763215-763238(+)	snR86	-114	CDS	NA	NA	NA	NA	NA	NA	snR86	snR86_06	Yorf1	tctgggagctgcgattggcaTTCCAGAATATCCGGGTGATgttttagagctagaaatagc
snR86_07	chrXIII:763219-763242(+)	snR86	-118	CDS	NA	NA	NA	NA	NA	NA	snR86	snR86_07	Yorf1	tctgggagctgcgattggcaAGAATATCCGGGTGATGGGCgttttagagctagaaatagc
snR86_08	chrXIII:763224-763247(+)	snR86	-123	CDS	NA	NA	NA	NA	NA	NA	snR86	snR86_08	Yorf1	tctgggagctgcgattggcaATCCGGGTGATGGGCTGGATgttttagagctagaaatagc
snR86_09	chrXIII:763229-763252(+)	snR86	-128	CDS	NA	NA	NA	NA	NA	NA	snR86	snR86_09	Yorf1	tctgggagctgcgattggcaGGTGATGGGCTGGATTGGCAgttttagagctagaaatagc
snR87_00	chrXI:431401-431424(-)	snR87	-275	CDS	NA	NA	NA	NA	NA	NA	snR87	snR87_00	Yorf1	tctgggagctgcgattggcaTTTTACTTCACAACTAATGCgttttagagctagaaatagc
snR87_01	chrXI:431343-431366(+)	snR87	-217	CDS	NA	NA	NA	NA	NA	NA	snR87	snR87_01	Yorf1	tctgggagctgcgattggcaAATCAAACATGAATACACATgttttagagctagaaatagc
snR87_02	chrXI:431282-431305(+)	snR87	-156	CDS	NA	NA	NA	NA	NA	NA	snR87	snR87_02	Yorf1	tctgggagctgcgattggcaCAGCTGCGATTAACAGTCATgttttagagctagaaatagc
snR87_03	chrXI:431200-431223(-)	snR87	-74	CDS	NA	NA	NA	NA	NA	NA	snR87	snR87_03	Yorf1	tctgggagctgcgattggcaAGAATGATAGTATGATACAGgttttagagctagaaatagc
snR87_04	chrXI:431259-431282(-)	snR87	-133	CDS	NA	NA	NA	NA	NA	NA	snR87	snR87_04	Yorf1	tctgggagctgcgattggcaCTAGTGAGATGACTGACAAAgttttagagctagaaatagc
snR87_05	chrXI:431363-431386(+)	snR87	-237	CDS	NA	NA	NA	NA	NA	NA	snR87	snR87_05	Yorf1	tctgggagctgcgattggcaTGGAGTTCACTGAAGAAATTgttttagagctagaaatagc
snR87_06	chrXI:431175-431198(-)	snR87	-49	CDS	NA	NA	NA	NA	NA	NA	snR87	snR87_06	Yorf1	tctgggagctgcgattggcaTCATATTTCGTTCCTATTTGgttttagagctagaaatagc
snR87_07	chrXI:431137-431160(-)	snR87	-11	CDS	NA	NA	NA	NA	NA	NA	snR87	snR87_07	Yorf1	tctgggagctgcgattggcaTCAAGAAGATTCAATGAGAAgttttagagctagaaatagc
snR87_08	chrXI:431150-431173(+)	snR87	-24	CDS	NA	NA	NA	NA	NA	NA	snR87	snR87_08	Yorf1	tctgggagctgcgattggcaATCTTCTTGATAAGAACTACgttttagagctagaaatagc
snR87_09	chrXI:431163-431186(+)	snR87	-37	CDS	NA	NA	NA	NA	NA	NA	snR87	snR87_09	Yorf1	tctgggagctgcgattggcaGAACTACTGGTACCTCAAATgttttagagctagaaatagc
snR9_00	chrXV:408426-408449(+)	snR9	-304	CDS	NA	NA	NA	NA	NA	NA	snR9	snR9_00	Yorf1	tctgggagctgcgattggcaGGAAGAAAAGGAAGGTATCAgttttagagctagaaatagc
snR9_01	chrXV:408392-408415(-)	snR9	-270	CDS	NA	NA	NA	NA	NA	NA	snR9	snR9_01	Yorf1	tctgggagctgcgattggcaTTGGCAATATCGTTTTGCTGgttttagagctagaaatagc
snR9_03	chrXV:408156-408179(+)	snR9	-34	CDS	YOR042W	-201	TSS	NA	NA	NA	snR9,YOR042W	snR9_03	Yorf1	tctgggagctgcgattggcaAAGAAAGAGAAGGAGGAAAAgttttagagctagaaatagc
snR9_04	chrXV:408418-408441(+)	snR9	-296	CDS	NA	NA	NA	NA	NA	NA	snR9	snR9_04	Yorf1	tctgggagctgcgattggcaAAAATCATGGAAGAAAAGGAgttttagagctagaaatagc
snR9_05	chrXV:408414-408437(+)	snR9	-292	CDS	NA	NA	NA	NA	NA	NA	snR9	snR9_05	Yorf1	tctgggagctgcgattggcaAATCAAAATCATGGAAGAAAgttttagagctagaaatagc
snR9_06	chrXV:408411-408434(-)	snR9	-289	CDS	NA	NA	NA	NA	NA	NA	snR9	snR9_06	Yorf1	tctgggagctgcgattggcaTTTCTTCCATGATTTTGATTgttttagagctagaaatagc
snR9_07	chrXV:408405-408428(+)	snR9	-283	CDS	NA	NA	NA	NA	NA	NA	snR9	snR9_07	Yorf1	tctgggagctgcgattggcaATATTGCCAAATCAAAATCAgttttagagctagaaatagc
snR9_08	chrXV:408394-408417(-)	snR9	-272	CDS	NA	NA	NA	NA	NA	NA	snR9	snR9_08	Yorf1	tctgggagctgcgattggcaATTTGGCAATATCGTTTTGCgttttagagctagaaatagc
snR9_09	chrXV:408393-408416(-)	snR9	-271	CDS	NA	NA	NA	NA	NA	NA	snR9	snR9_09	Yorf1	tctgggagctgcgattggcaTTTGGCAATATCGTTTTGCTgttttagagctagaaatagc
SRG1_00	chrV:321883-321906(-)	SRG1	-318	CDS	NA	NA	NA	NA	NA	NA	SRG1	SRG1_00	Yorf1	tctgggagctgcgattggcaACGTTCTATACAGTTGAATGgttttagagctagaaatagc
SRG1_01	chrV:321931-321954(-)	SRG1	-270	CDS	NA	NA	NA	NA	NA	NA	SRG1	SRG1_01	Yorf1	tctgggagctgcgattggcaGATTCCATTGTGTACAAAAAgttttagagctagaaatagc
SRG1_02	chrV:322088-322111(-)	SRG1	-113	CDS	YER081W	-114	TSS	NA	NA	NA	SRG1,YER081W	SRG1_02	Yorf1	tctgggagctgcgattggcaAAAGATAATGGGGAGAAAGGgttttagagctagaaatagc
SRG1_03	chrV:322100-322123(-)	SRG1	-101	CDS	YER081W	-102	TSS	NA	NA	NA	SRG1,YER081W	SRG1_03	Yorf1	tctgggagctgcgattggcaTGAGGAAAATTCAAAGATAAgttttagagctagaaatagc
SRG1_04	chrV:321927-321950(+)	SRG1	-274	CDS	NA	NA	NA	NA	NA	NA	SRG1	SRG1_04	Yorf1	tctgggagctgcgattggcaAAACCCTTTTTTGTACACAAgttttagagctagaaatagc
SRG1_05	chrV:321930-321953(-)	SRG1	-271	CDS	NA	NA	NA	NA	NA	NA	SRG1	SRG1_05	Yorf1	tctgggagctgcgattggcaATTCCATTGTGTACAAAAAAgttttagagctagaaatagc
SRG1_06	chrV:321969-321992(+)	SRG1	-232	CDS	NA	NA	NA	NA	NA	NA	SRG1	SRG1_06	Yorf1	tctgggagctgcgattggcaTCAACTTAACAATGCTGGATgttttagagctagaaatagc
SRG1_07	chrV:321964-321987(+)	SRG1	-237	CDS	NA	NA	NA	NA	NA	NA	SRG1	SRG1_07	Yorf1	tctgggagctgcgattggcaACTAATCAACTTAACAATGCgttttagagctagaaatagc
SRG1_08	chrV:321958-321981(-)	SRG1	-243	CDS	NA	NA	NA	NA	NA	NA	SRG1	SRG1_08	Yorf1	tctgggagctgcgattggcaTTGTTAAGTTGATTAGTAAAgttttagagctagaaatagc
SRG1_09	chrV:322099-322122(-)	SRG1	-102	CDS	YER081W	-103	TSS	NA	NA	NA	SRG1,YER081W	SRG1_09	Yorf1	tctgggagctgcgattggcaGAGGAAAATTCAAAGATAATgttttagagctagaaatagc
TLC1_00	chrII:307233-307256(+)	TLC1	-343	CDS	NA	NA	NA	NA	NA	NA	TLC1	TLC1_00	Yorf1	tctgggagctgcgattggcaACTTCACAACGGAACTTAAGgttttagagctagaaatagc
TLC1_01	chrII:307308-307331(+)	TLC1	-268	CDS	NA	NA	NA	NA	NA	NA	TLC1	TLC1_01	Yorf1	tctgggagctgcgattggcaACACGGGCAGCCAAAAATACgttttagagctagaaatagc
TLC1_02	chrII:307406-307429(-)	snR161	-73	CDS	TLC1	-170	CDS	NA	NA	NA	snR161,TLC1	TLC1_02	Yorf2	tctgggagctgcgattggcaTTAGATATAAAAGCTTTAGCgttttagagctagaaatagc
TLC1_03	chrII:307509-307532(+)	TLC1	-67	CDS	snR161	-176	CDS	NA	NA	NA	TLC1,snR161	TLC1_03	Yorf1	tctgggagctgcgattggcaATGGTGACATATAGATCTCAgttttagagctagaaatagc
TLC1_04	chrII:307275-307298(-)	TLC1	-301	CDS	NA	NA	NA	NA	NA	NA	TLC1	TLC1_04	Yorf1	tctgggagctgcgattggcaCACGGGTAGTCTCTCTAAGCgttttagagctagaaatagc
TLC1_05	chrII:307276-307299(+)	TLC1	-300	CDS	NA	NA	NA	NA	NA	NA	TLC1	TLC1_05	Yorf1	tctgggagctgcgattggcaCAGCTTAGAGAGACTACCCGgttttagagctagaaatagc
TLC1_06	chrII:307291-307314(+)	TLC1	-285	CDS	NA	NA	NA	NA	NA	NA	TLC1	TLC1_06	Yorf1	tctgggagctgcgattggcaACCCGTGGTAGAGAAAGACAgttttagagctagaaatagc
TLC1_07	chrII:307292-307315(+)	TLC1	-284	CDS	NA	NA	NA	NA	NA	NA	TLC1	TLC1_07	Yorf1	tctgggagctgcgattggcaCCCGTGGTAGAGAAAGACACgttttagagctagaaatagc
TLC1_08	chrII:307292-307315(-)	TLC1	-284	CDS	NA	NA	NA	NA	NA	NA	TLC1	TLC1_08	Yorf1	tctgggagctgcgattggcaCCCGTGTCTTTCTCTACCACgttttagagctagaaatagc
TLC1_09	chrII:307293-307316(-)	TLC1	-283	CDS	NA	NA	NA	NA	NA	NA	TLC1	TLC1_09	Yorf1	tctgggagctgcgattggcaGCCCGTGTCTTTCTCTACCAgttttagagctagaaatagc
YAL001C_00	chrI:151439-151462(-)	YAL001C	-285	CDS	NA	NA	NA	NA	NA	NA	YAL001C	YAL001C_00	Yorf1	tctgggagctgcgattggcaGACTTAAATCATTACATAAAgttttagagctagaaatagc
YAL001C_01	chrI:151395-151418(-)	YAL001C	-241	CDS	NA	NA	NA	NA	NA	NA	YAL001C	YAL001C_01	Yorf1	tctgggagctgcgattggcaTCAATATAATAAGCATACTAgttttagagctagaaatagc
YAL001C_02	chrI:151280-151303(+)	YAL001C	-126	CDS	NA	NA	NA	NA	NA	NA	YAL001C	YAL001C_02	Yorf1	tctgggagctgcgattggcaTTATGATGCAAAAAACCAAGgttttagagctagaaatagc
YAL001C_03	chrI:151193-151216(+)	YAL001C	-39	CDS	NA	NA	NA	NA	NA	NA	YAL001C	YAL001C_03	Yorf1	tctgggagctgcgattggcaAAACGTCCTCTTCTCTCTTAgttttagagctagaaatagc
YAL001C_04	chrI:151154-151177(+)	YAL001C	0	CDS	NA	NA	NA	NA	NA	NA	YAL001C	YAL001C_04	Yorf1	tctgggagctgcgattggcaCGTCAGTACCATTTTTCTTGgttttagagctagaaatagc
YAL001C_05	chrI:151162-151185(+)	YAL001C	-8	CDS	NA	NA	NA	NA	NA	NA	YAL001C	YAL001C_05	Yorf1	tctgggagctgcgattggcaCCATTTTTCTTGTGGCTAGTgttttagagctagaaatagc
YAL001C_06	chrI:151220-151243(+)	YAL001C	-66	CDS	NA	NA	NA	NA	NA	NA	YAL001C	YAL001C_06	Yorf1	tctgggagctgcgattggcaAAGAAAGTTATATGTGTGACgttttagagctagaaatagc
YAL001C_07	chrI:151363-151386(-)	YAL001C	-209	CDS	NA	NA	NA	NA	NA	NA	YAL001C	YAL001C_07	Yorf1	tctgggagctgcgattggcaGCAAATCGAGTTATTGAAGCgttttagagctagaaatagc
YAL001C_08	chrI:151295-151318(-)	YAL001C	-141	CDS	NA	NA	NA	NA	NA	NA	YAL001C	YAL001C_08	Yorf1	tctgggagctgcgattggcaCTGCATTTTCAAATACCGCTgttttagagctagaaatagc
YAL001C_09	chrI:151277-151300(-)	YAL001C	-123	CDS	NA	NA	NA	NA	NA	NA	YAL001C	YAL001C_09	Yorf1	tctgggagctgcgattggcaCTTGGTTTTTTGCATCATAAgttttagagctagaaatagc
YAL002W_00	chrI:143451-143474(+)	YAL002W	-150	TSS	NA	NA	NA	NA	NA	NA	YAL002W	YAL002W_00	Yorf1	tctgggagctgcgattggcaCGCGGTGTAGGGAGTTATGGgttttagagctagaaatagc
YAL002W_01	chrI:143508-143531(+)	YAL002W	-93	TSS	NA	NA	NA	NA	NA	NA	YAL002W	YAL002W_01	Yorf1	tctgggagctgcgattggcaTCATTATTCGTAGCTTAACAgttttagagctagaaatagc
YAL002W_02	chrI:143568-143591(-)	YAL002W	-33	TSS	NA	NA	NA	NA	NA	NA	YAL002W	YAL002W_02	Yorf1	tctgggagctgcgattggcaTCCCTTTTTTTTTTTTCCACgttttagagctagaaatagc
YAL002W_03	chrI:143567-143590(+)	YAL002W	-34	TSS	NA	NA	NA	NA	NA	NA	YAL002W	YAL002W_03	Yorf1	tctgggagctgcgattggcaTCCTGTGGAAAAAAAAAAAAgttttagagctagaaatagc
YAL002W_04	chrI:143566-143589(+)	YAL002W	-35	TSS	NA	NA	NA	NA	NA	NA	YAL002W	YAL002W_04	Yorf1	tctgggagctgcgattggcaTTCCTGTGGAAAAAAAAAAAgttttagagctagaaatagc
YAL002W_05	chrI:143576-143599(+)	YAL002W	-25	TSS	NA	NA	NA	NA	NA	NA	YAL002W	YAL002W_05	Yorf1	tctgggagctgcgattggcaAAAAAAAAAAAGGGAACCTCgttttagagctagaaatagc
YAL002W_06	chrI:143552-143575(+)	YAL002W	-49	TSS	NA	NA	NA	NA	NA	NA	YAL002W	YAL002W_06	Yorf1	tctgggagctgcgattggcaATCAAAACGTGAGTTTCCTGgttttagagctagaaatagc
YAL002W_07	chrI:143592-143615(-)	YAL002W	-9	TSS	NA	NA	NA	NA	NA	NA	YAL002W	YAL002W_07	Yorf1	tctgggagctgcgattggcaAGGTATATCATCGTAACCAGgttttagagctagaaatagc
YAL002W_08	chrI:143604-143627(+)	YAL002W	3	TSS	NA	NA	NA	NA	NA	NA	YAL002W	YAL002W_08	Yorf1	tctgggagctgcgattggcaATGATATACCTGCGTGAAAAgttttagagctagaaatagc
YAL002W_09	chrI:143612-143635(-)	YAL002W	11	TSS	NA	NA	NA	NA	NA	NA	YAL002W	YAL002W_09	Yorf1	tctgggagctgcgattggcaATAACTGTCCTTTTTCACGCgttttagagctagaaatagc
YAL003W_00	chrI:141943-141966(-)	YAL003W	-199	TSS	NA	NA	NA	NA	NA	NA	YAL003W	YAL003W_00	Yorf1	tctgggagctgcgattggcaTAAAGCGCTTCTTCACCTGCgttttagagctagaaatagc
YAL003W_01	chrI:142005-142028(-)	YAL003W	-137	TSS	NA	NA	NA	NA	NA	NA	YAL003W	YAL003W_01	Yorf1	tctgggagctgcgattggcaGTGAAAAATTTTTTCTTCAAgttttagagctagaaatagc
YAL003W_02	chrI:142154-142177(+)	YAL003W	12	TSS	snR18	-202	CDS	NA	NA	NA	YAL003W,snR18	YAL003W_02	Yorf1	tctgggagctgcgattggcaCCGAATATATACACACATAAgttttagagctagaaatagc
YAL003W_03	chrI:141928-141951(+)	YAL003W	-214	TSS	NA	NA	NA	NA	NA	NA	YAL003W	YAL003W_03	Yorf1	tctgggagctgcgattggcaTCTTAGGGCTCAGAACCTGCgttttagagctagaaatagc
YAL003W_04	chrI:142000-142023(-)	YAL003W	-142	TSS	NA	NA	NA	NA	NA	NA	YAL003W	YAL003W_04	Yorf1	tctgggagctgcgattggcaAAATTTTTTCTTCAAAGGCTgttttagagctagaaatagc
YAL003W_05	chrI:142154-142177(-)	YAL003W	12	TSS	snR18	-202	CDS	NA	NA	NA	YAL003W,snR18	YAL003W_05	Yorf1	tctgggagctgcgattggcaCCATTATGTGTGTATATATTgttttagagctagaaatagc
YAL003W_06	chrI:142150-142173(-)	YAL003W	8	TSS	snR18	-206	CDS	NA	NA	NA	YAL003W,snR18	YAL003W_06	Yorf1	tctgggagctgcgattggcaTATGTGTGTATATATTCGGTgttttagagctagaaatagc
YAL003W_07	chrI:142095-142118(-)	YAL003W	-47	TSS	snR18	-261	CDS	NA	NA	NA	YAL003W,snR18	YAL003W_07	Yorf1	tctgggagctgcgattggcaGTAAAAAGATAAAGAGTAGAgttttagagctagaaatagc
YAL003W_08	chrI:142034-142057(+)	YAL003W	-108	TSS	snR18	-322	CDS	NA	NA	NA	YAL003W,snR18	YAL003W_08	Yorf1	tctgggagctgcgattggcaGCCTCTAAATAAATAGTTTAgttttagagctagaaatagc
YAL003W_09	chrI:142035-142058(-)	YAL003W	-107	TSS	snR18	-321	CDS	NA	NA	NA	YAL003W,snR18	YAL003W_09	Yorf1	tctgggagctgcgattggcaACCTTAAACTATTTATTTAGgttttagagctagaaatagc
YAL004W_01	chrI:138693-138716(+)	NA	NA	NA	NA	NA	NA	NA	NA	NA	NA	YAL004W_01	NA	tctgggagctgcgattggcaATTATTTAAAGTTCACAGAGgttttagagctagaaatagc
YAL004W_02	chrI:138732-138755(+)	NA	NA	NA	NA	NA	NA	NA	NA	NA	NA	YAL004W_02	NA	tctgggagctgcgattggcaGAAAAATAGGTAGTGATTTAgttttagagctagaaatagc
YAL004W_03	chrI:138702-138725(+)	NA	NA	NA	NA	NA	NA	NA	NA	NA	NA	YAL004W_03	NA	tctgggagctgcgattggcaAGTTCACAGAGTGGCTTCCTgttttagagctagaaatagc
YAL004W_04	chrI:138705-138728(+)	NA	NA	NA	NA	NA	NA	NA	NA	NA	NA	YAL004W_04	NA	tctgggagctgcgattggcaTCACAGAGTGGCTTCCTTGGgttttagagctagaaatagc
YAL004W_05	chrI:138719-138742(+)	NA	NA	NA	NA	NA	NA	NA	NA	NA	NA	YAL004W_05	NA	tctgggagctgcgattggcaCCTTGGCGGATCTGAAAAATgttttagagctagaaatagc
YAL004W_06	chrI:138791-138814(+)	NA	NA	NA	NA	NA	NA	NA	NA	NA	NA	YAL004W_06	NA	tctgggagctgcgattggcaTTTCCTCGAAGACCAGCAGAgttttagagctagaaatagc
YAL004W_07	chrI:138792-138815(+)	NA	NA	NA	NA	NA	NA	NA	NA	NA	NA	YAL004W_07	NA	tctgggagctgcgattggcaTTCCTCGAAGACCAGCAGAAgttttagagctagaaatagc
YAL004W_08	chrI:138803-138826(-)	NA	NA	NA	NA	NA	NA	NA	NA	NA	NA	YAL004W_08	NA	tctgggagctgcgattggcaTGATATTGGTTCCCTTCTGCgttttagagctagaaatagc
YAL004W_09	chrI:138794-138817(-)	NA	NA	NA	NA	NA	NA	NA	NA	NA	NA	YAL004W_09	NA	tctgggagctgcgattggcaTTCCCTTCTGCTGGTCTTCGgttttagagctagaaatagc
YAL005C_00	chrI:141673-141696(-)	YAL005C	-191	TSS	NA	NA	NA	NA	NA	NA	YAL005C	YAL005C_00	Yorf1	tctgggagctgcgattggcaCTTTTTCCAGAACGTTCCATgttttagagctagaaatagc
YAL005C_01	chrI:141561-141584(-)	YAL005C	-79	TSS	NA	NA	NA	NA	NA	NA	YAL005C	YAL005C_01	Yorf1	tctgggagctgcgattggcaGATTGATGTATCTTCGAGAAgttttagagctagaaatagc
YAL005C_02	chrI:141517-141540(+)	YAL005C	-35	TSS	NA	NA	NA	NA	NA	NA	YAL005C	YAL005C_02	Yorf1	tctgggagctgcgattggcaAAAACAACTTAAGTAAGAATgttttagagctagaaatagc
YAL005C_03	chrI:141518-141541(+)	YAL005C	-36	TSS	NA	NA	NA	NA	NA	NA	YAL005C	YAL005C_03	Yorf1	tctgggagctgcgattggcaAAACAACTTAAGTAAGAATTgttttagagctagaaatagc
YAL005C_04	chrI:141670-141693(-)	YAL005C	-188	TSS	NA	NA	NA	NA	NA	NA	YAL005C	YAL005C_04	Yorf1	tctgggagctgcgattggcaTTTCCAGAACGTTCCATCGGgttttagagctagaaatagc
YAL005C_05	chrI:141667-141690(+)	YAL005C	-185	TSS	NA	NA	NA	NA	NA	NA	YAL005C	YAL005C_05	Yorf1	tctgggagctgcgattggcaTTGCCGCCGATGGAACGTTCgttttagagctagaaatagc
YAL005C_06	chrI:141562-141585(-)	YAL005C	-80	TSS	NA	NA	NA	NA	NA	NA	YAL005C	YAL005C_06	Yorf1	tctgggagctgcgattggcaGGATTGATGTATCTTCGAGAgttttagagctagaaatagc
YAL005C_07	chrI:141663-141686(-)	YAL005C	-181	TSS	NA	NA	NA	NA	NA	NA	YAL005C	YAL005C_07	Yorf1	tctgggagctgcgattggcaAACGTTCCATCGGCGGCAAAgttttagagctagaaatagc
YAL005C_08	chrI:141583-141606(-)	YAL005C	-101	TSS	NA	NA	NA	NA	NA	NA	YAL005C	YAL005C_08	Yorf1	tctgggagctgcgattggcaCTTCAAGGTTATATAAGGGGgttttagagctagaaatagc
YAL005C_09	chrI:141586-141609(-)	YAL005C	-104	TSS	NA	NA	NA	NA	NA	NA	YAL005C	YAL005C_09	Yorf1	tctgggagctgcgattggcaGGACTTCAAGGTTATATAAGgttttagagctagaaatagc
YAL007C_00	chrI:138548-138571(+)	YAL007C	-145	TSS	NA	NA	NA	NA	NA	NA	YAL007C	YAL007C_00	Yorf1	tctgggagctgcgattggcaTAACCAAACGCCATCATGTAgttttagagctagaaatagc
YAL007C_01	chrI:138473-138496(+)	YAL007C	-70	TSS	NA	NA	NA	NA	NA	NA	YAL007C	YAL007C_01	Yorf1	tctgggagctgcgattggcaATTTTAACTAGTTCAAGTTTgttttagagctagaaatagc
YAL007C_02	chrI:138393-138416(+)	YAL007C	10	TSS	NA	NA	NA	NA	NA	NA	YAL007C	YAL007C_02	Yorf1	tctgggagctgcgattggcaTGGGTCACCTGATGCAGAATgttttagagctagaaatagc
YAL007C_03	chrI:138396-138419(+)	YAL007C	7	TSS	NA	NA	NA	NA	NA	NA	YAL007C	YAL007C_03	Yorf1	tctgggagctgcgattggcaGTCACCTGATGCAGAATTGGgttttagagctagaaatagc
YAL007C_04	chrI:138411-138434(+)	YAL007C	-8	TSS	NA	NA	NA	NA	NA	NA	YAL007C	YAL007C_04	Yorf1	tctgggagctgcgattggcaATTGGCGGTGTCGATCCCTAgttttagagctagaaatagc
YAL007C_05	chrI:138432-138455(+)	YAL007C	-29	TSS	NA	NA	NA	NA	NA	NA	YAL007C	YAL007C_05	Yorf1	tctgggagctgcgattggcaGGTTAATGAATCGAAATCACgttttagagctagaaatagc
YAL007C_06	chrI:138498-138521(+)	YAL007C	-95	TSS	NA	NA	NA	NA	NA	NA	YAL007C	YAL007C_06	Yorf1	tctgggagctgcgattggcaGAATGTACTTTTTCGTGTTTgttttagagctagaaatagc
YAL007C_07	chrI:138499-138522(+)	YAL007C	-96	TSS	NA	NA	NA	NA	NA	NA	YAL007C	YAL007C_07	Yorf1	tctgggagctgcgattggcaAATGTACTTTTTCGTGTTTCgttttagagctagaaatagc
YAL007C_08	chrI:138516-138539(+)	YAL007C	-113	TSS	NA	NA	NA	NA	NA	NA	YAL007C	YAL007C_08	Yorf1	tctgggagctgcgattggcaTTCGGGACACGTCGCTGAAAgttttagagctagaaatagc
YAL007C_09	chrI:138573-138596(+)	YAL007C	-170	TSS	NA	NA	NA	NA	NA	NA	YAL007C	YAL007C_09	Yorf1	tctgggagctgcgattggcaCAGTGAACATTAGCGCTAAGgttttagagctagaaatagc
YAL008W_00	chrI:136644-136667(+)	YAL008W	-211	TSS	NA	NA	NA	NA	NA	NA	YAL008W	YAL008W_00	Yorf1	tctgggagctgcgattggcaGGCTTCTTCCTTCGAATAAGgttttagagctagaaatagc
YAL008W_01	chrI:136793-136816(-)	YAL008W	-62	TSS	NA	NA	NA	NA	NA	NA	YAL008W	YAL008W_01	Yorf1	tctgggagctgcgattggcaCTAGGTTTTCTAGCACTTGTgttttagagctagaaatagc
YAL008W_02	chrI:136795-136818(+)	YAL008W	-60	TSS	NA	NA	NA	NA	NA	NA	YAL008W	YAL008W_02	Yorf1	tctgggagctgcgattggcaAACAAGTGCTAGAAAACCTAgttttagagctagaaatagc
YAL008W_03	chrI:136794-136817(+)	YAL008W	-61	TSS	NA	NA	NA	NA	NA	NA	YAL008W	YAL008W_03	Yorf1	tctgggagctgcgattggcaCAACAAGTGCTAGAAAACCTgttttagagctagaaatagc
YAL008W_04	chrI:136796-136819(+)	YAL008W	-59	TSS	NA	NA	NA	NA	NA	NA	YAL008W	YAL008W_04	Yorf1	tctgggagctgcgattggcaACAAGTGCTAGAAAACCTAGgttttagagctagaaatagc
YAL008W_05	chrI:136809-136832(+)	YAL008W	-46	TSS	NA	NA	NA	NA	NA	NA	YAL008W	YAL008W_05	Yorf1	tctgggagctgcgattggcaAACCTAGGGGTTGTTGAAATgttttagagctagaaatagc
YAL008W_06	chrI:136819-136842(+)	YAL008W	-36	TSS	NA	NA	NA	NA	NA	NA	YAL008W	YAL008W_06	Yorf1	tctgggagctgcgattggcaTTGTTGAAATTGGTTAAACAgttttagagctagaaatagc
YAL008W_07	chrI:136855-136878(+)	YAL008W	0	TSS	NA	NA	NA	NA	NA	NA	YAL008W	YAL008W_07	Yorf1	tctgggagctgcgattggcaATACAACAGCATAACGCTAGgttttagagctagaaatagc
YAL008W_08	chrI:136856-136879(+)	YAL008W	1	TSS	NA	NA	NA	NA	NA	NA	YAL008W	YAL008W_08	Yorf1	tctgggagctgcgattggcaTACAACAGCATAACGCTAGAgttttagagctagaaatagc
YAL008W_09	chrI:136857-136880(+)	YAL008W	2	TSS	NA	NA	NA	NA	NA	NA	YAL008W	YAL008W_09	Yorf1	tctgggagctgcgattggcaACAACAGCATAACGCTAGAGgttttagagctagaaatagc
YAL009W_00	chrI:135625-135648(+)	YAL009W	-218	TSS	NA	NA	NA	NA	NA	NA	YAL009W	YAL009W_00	Yorf1	tctgggagctgcgattggcaGATAAAATGCCCTTAGTACTgttttagagctagaaatagc
YAL009W_02	chrI:135828-135851(+)	YAL009W	-15	TSS	YAL010C	-151	TSS	NA	NA	NA	YAL009W,YAL010C	YAL009W_02	Yorf1	tctgggagctgcgattggcaAGTGGAAAGCTAAATAAAGGgttttagagctagaaatagc
YAL009W_03	chrI:135635-135658(+)	YAL009W	-208	TSS	NA	NA	NA	NA	NA	NA	YAL009W	YAL009W_03	Yorf1	tctgggagctgcgattggcaCCTTAGTACTTGGTCCATATgttttagagctagaaatagc
YAL009W_04	chrI:135636-135659(+)	YAL009W	-207	TSS	NA	NA	NA	NA	NA	NA	YAL009W	YAL009W_04	Yorf1	tctgggagctgcgattggcaCTTAGTACTTGGTCCATATAgttttagagctagaaatagc
YAL009W_05	chrI:135651-135674(+)	YAL009W	-192	TSS	NA	NA	NA	NA	NA	NA	YAL009W	YAL009W_05	Yorf1	tctgggagctgcgattggcaATATAGGGTAGCATCAAGATgttttagagctagaaatagc
YAL009W_06	chrI:135634-135657(-)	YAL009W	-209	TSS	NA	NA	NA	NA	NA	NA	YAL009W	YAL009W_06	Yorf1	tctgggagctgcgattggcaCTATATGGACCAAGTACTAAgttttagagctagaaatagc
YAL009W_07	chrI:135635-135658(-)	YAL009W	-208	TSS	NA	NA	NA	NA	NA	NA	YAL009W	YAL009W_07	Yorf1	tctgggagctgcgattggcaCCTATATGGACCAAGTACTAgttttagagctagaaatagc
YAL009W_08	chrI:135649-135672(-)	YAL009W	-194	TSS	NA	NA	NA	NA	NA	NA	YAL009W	YAL009W_08	Yorf1	tctgggagctgcgattggcaGATCTTGATGCTACCCTATAgttttagagctagaaatagc
YAL009W_09	chrI:135804-135827(+)	YAL009W	-39	TSS	YAL010C	-127	TSS	NA	NA	NA	YAL009W,YAL010C	YAL009W_09	Yorf1	tctgggagctgcgattggcaTTATACACACAAAGGAAGAAgttttagagctagaaatagc
YAL010C_00	chrI:135873-135896(+)	YAL010C	-196	TSS	NA	NA	NA	NA	NA	NA	YAL010C	YAL010C_00	Yorf1	tctgggagctgcgattggcaCGATGTGGGGAACCATGCCCgttttagagctagaaatagc
YAL010C_01	chrI:135750-135773(+)	YAL010C	-73	TSS	YAL009W	-93	TSS	NA	NA	NA	YAL010C,YAL009W	YAL010C_01	Yorf1	tctgggagctgcgattggcaAAATACTAATTATTCTTAAAgttttagagctagaaatagc
YAL010C_02	chrI:135696-135719(-)	YAL010C	-19	TSS	YAL009W	-147	TSS	NA	NA	NA	YAL010C,YAL009W	YAL010C_02	Yorf1	tctgggagctgcgattggcaAAACAAAGCAAATATACGTTgttttagagctagaaatagc
YAL010C_03	chrI:135891-135914(-)	YAL010C	-214	TSS	NA	NA	NA	NA	NA	NA	YAL010C	YAL010C_03	Yorf1	tctgggagctgcgattggcaCTATACTGGCACTATCATCCgttttagagctagaaatagc
YAL010C_04	chrI:135890-135913(-)	YAL010C	-213	TSS	NA	NA	NA	NA	NA	NA	YAL010C	YAL010C_04	Yorf1	tctgggagctgcgattggcaTATACTGGCACTATCATCCTgttttagagctagaaatagc
YAL010C_05	chrI:135885-135908(-)	YAL010C	-208	TSS	NA	NA	NA	NA	NA	NA	YAL010C	YAL010C_05	Yorf1	tctgggagctgcgattggcaTGGCACTATCATCCTGGGCAgttttagagctagaaatagc
YAL010C_06	chrI:135751-135774(+)	YAL010C	-74	TSS	YAL009W	-92	TSS	NA	NA	NA	YAL010C,YAL009W	YAL010C_06	Yorf1	tctgggagctgcgattggcaAATACTAATTATTCTTAAAAgttttagagctagaaatagc
YAL010C_07	chrI:135796-135819(+)	YAL009W	-47	TSS	YAL010C	-119	TSS	NA	NA	NA	YAL009W,YAL010C	YAL010C_07	Yorf2	tctgggagctgcgattggcaTCTATTGATTATACACACAAgttttagagctagaaatagc
YAL010C_09	chrI:135810-135833(+)	YAL009W	-33	TSS	YAL010C	-133	TSS	NA	NA	NA	YAL009W,YAL010C	YAL010C_09	Yorf2	tctgggagctgcgattggcaACACAAAGGAAGAAAGGTAGgttttagagctagaaatagc
YAL011W_00	chrI:131986-132009(-)	YAL011W	-198	TSS	NA	NA	NA	NA	NA	NA	YAL011W	YAL011W_00	Yorf1	tctgggagctgcgattggcaCGAAGGCAGAGACGTGGCACgttttagagctagaaatagc
YAL011W_01	chrI:132065-132088(-)	YAL011W	-119	TSS	NA	NA	NA	NA	NA	NA	YAL011W	YAL011W_01	Yorf1	tctgggagctgcgattggcaTTGATTGAGCACAGTATTAAgttttagagctagaaatagc
YAL011W_02	chrI:132201-132224(-)	YAL011W	17	TSS	NA	NA	NA	NA	NA	NA	YAL011W	YAL011W_02	Yorf1	tctgggagctgcgattggcaGACCTGGTTCTCAAGACAGCgttttagagctagaaatagc
YAL011W_03	chrI:132199-132222(+)	YAL011W	15	TSS	NA	NA	NA	NA	NA	NA	YAL011W	YAL011W_03	Yorf1	tctgggagctgcgattggcaTGCCTGCTGTCTTGAGAACCgttttagagctagaaatagc
YAL011W_04	chrI:132182-132205(-)	YAL011W	-2	TSS	NA	NA	NA	NA	NA	NA	YAL011W	YAL011W_04	Yorf1	tctgggagctgcgattggcaCAGGCATTCTTACTTGTCTAgttttagagctagaaatagc
YAL011W_05	chrI:131991-132014(+)	YAL011W	-193	TSS	NA	NA	NA	NA	NA	NA	YAL011W	YAL011W_05	Yorf1	tctgggagctgcgattggcaGCCACGTCTCTGCCTTCGACgttttagagctagaaatagc
YAL011W_06	chrI:131992-132015(-)	YAL011W	-192	TSS	NA	NA	NA	NA	NA	NA	YAL011W	YAL011W_06	Yorf1	tctgggagctgcgattggcaTCCGGTCGAAGGCAGAGACGgttttagagctagaaatagc
YAL011W_07	chrI:131975-131998(-)	YAL011W	-209	TSS	NA	NA	NA	NA	NA	NA	YAL011W	YAL011W_07	Yorf1	tctgggagctgcgattggcaACGTGGCACTGGCGATTAGTgttttagagctagaaatagc
YAL011W_08	chrI:131972-131995(-)	YAL011W	-212	TSS	NA	NA	NA	NA	NA	NA	YAL011W	YAL011W_08	Yorf1	tctgggagctgcgattggcaTGGCACTGGCGATTAGTTGGgttttagagctagaaatagc
YAL011W_09	chrI:132003-132026(-)	YAL011W	-181	TSS	NA	NA	NA	NA	NA	NA	YAL011W	YAL011W_09	Yorf1	tctgggagctgcgattggcaACTTAAAAAGGTCCGGTCGAgttttagagctagaaatagc
YAL012W_00	chrI:130553-130576(-)	YAL012W	-180	TSS	NA	NA	NA	NA	NA	NA	YAL012W	YAL012W_00	Yorf1	tctgggagctgcgattggcaTAATTATTAGTAATGAAGGGgttttagagctagaaatagc
YAL012W_01	chrI:130665-130688(+)	YAL012W	-68	TSS	NA	NA	NA	NA	NA	NA	YAL012W	YAL012W_01	Yorf1	tctgggagctgcgattggcaTATTTAAAGCATAAGATGCCgttttagagctagaaatagc
YAL012W_02	chrI:130738-130761(-)	YAL012W	5	TSS	NA	NA	NA	NA	NA	NA	YAL012W	YAL012W_02	Yorf1	tctgggagctgcgattggcaGTGCAAATGTCTATGTGTATgttttagagctagaaatagc
YAL012W_03	chrI:130715-130738(+)	YAL012W	-18	TSS	NA	NA	NA	NA	NA	NA	YAL012W	YAL012W_03	Yorf1	tctgggagctgcgattggcaGAATTTTGAAAGTACAATTGgttttagagctagaaatagc
YAL012W_04	chrI:130708-130731(-)	YAL012W	-25	TSS	NA	NA	NA	NA	NA	NA	YAL012W	YAL012W_04	Yorf1	tctgggagctgcgattggcaTGTACTTTCAAAATTCAATCgttttagagctagaaatagc
YAL012W_05	chrI:130703-130726(-)	YAL012W	-30	TSS	NA	NA	NA	NA	NA	NA	YAL012W	YAL012W_05	Yorf1	tctgggagctgcgattggcaTTTCAAAATTCAATCTGGCAgttttagagctagaaatagc
YAL012W_06	chrI:130683-130706(-)	YAL012W	-50	TSS	NA	NA	NA	NA	NA	NA	YAL012W	YAL012W_06	Yorf1	tctgggagctgcgattggcaCGGCACAAGTTCCATCTACCgttttagagctagaaatagc
YAL012W_07	chrI:130672-130695(+)	YAL012W	-61	TSS	NA	NA	NA	NA	NA	NA	YAL012W	YAL012W_07	Yorf1	tctgggagctgcgattggcaAGCATAAGATGCCAGGTAGAgttttagagctagaaatagc
YAL012W_08	chrI:130631-130654(-)	YAL012W	-102	TSS	NA	NA	NA	NA	NA	NA	YAL012W	YAL012W_08	Yorf1	tctgggagctgcgattggcaTTTTTCTTTTCTTTTCCTCGgttttagagctagaaatagc
YAL012W_09	chrI:130556-130579(-)	YAL012W	-177	TSS	NA	NA	NA	NA	NA	NA	YAL012W	YAL012W_09	Yorf1	tctgggagctgcgattggcaGGCTAATTATTAGTAATGAAgttttagagctagaaatagc
YAL013W_00	chrI:129015-129038(-)	YAL013W	-210	TSS	NA	NA	NA	NA	NA	NA	YAL013W	YAL013W_00	Yorf1	tctgggagctgcgattggcaATGCGTAAGCACACACGGTAgttttagagctagaaatagc
YAL013W_02	chrI:129243-129266(+)	YAL013W	18	TSS	YAL014C	-182	TSS	NA	NA	NA	YAL013W,YAL014C	YAL013W_02	Yorf1	tctgggagctgcgattggcaAAGAGGAGGCGCATCGATCGgttttagagctagaaatagc
YAL013W_03	chrI:129020-129043(-)	YAL013W	-205	TSS	NA	NA	NA	NA	NA	NA	YAL013W	YAL013W_03	Yorf1	tctgggagctgcgattggcaAATAGATGCGTAAGCACACAgttttagagctagaaatagc
YAL013W_04	chrI:129229-129252(+)	YAL013W	4	TSS	YAL014C	-168	TSS	NA	NA	NA	YAL013W,YAL014C	YAL013W_04	Yorf1	tctgggagctgcgattggcaGGAAGCACAGAAGCAAGAGGgttttagagctagaaatagc
YAL013W_05	chrI:129226-129249(+)	YAL013W	1	TSS	YAL014C	-165	TSS	NA	NA	NA	YAL013W,YAL014C	YAL013W_05	Yorf1	tctgggagctgcgattggcaGAAGGAAGCACAGAAGCAAGgttttagagctagaaatagc
YAL013W_07	chrI:129208-129231(+)	YAL013W	-17	TSS	YAL014C	-147	TSS	NA	NA	NA	YAL013W,YAL014C	YAL013W_07	Yorf1	tctgggagctgcgattggcaCAACGGCAAAGTACAAGGGAgttttagagctagaaatagc
YAL013W_08	chrI:129204-129227(+)	YAL013W	-21	TSS	YAL014C	-143	TSS	NA	NA	NA	YAL013W,YAL014C	YAL013W_08	Yorf1	tctgggagctgcgattggcaAGTGCAACGGCAAAGTACAAgttttagagctagaaatagc
YAL013W_09	chrI:129203-129226(+)	YAL013W	-22	TSS	YAL014C	-142	TSS	NA	NA	NA	YAL013W,YAL014C	YAL013W_09	Yorf1	tctgggagctgcgattggcaCAGTGCAACGGCAAAGTACAgttttagagctagaaatagc
YAL014C_00	chrI:129268-129291(+)	YAL014C	-207	TSS	NA	NA	NA	NA	NA	NA	YAL014C	YAL014C_00	Yorf1	tctgggagctgcgattggcaGATGAGTCAGCAAACACCACgttttagagctagaaatagc
YAL014C_01	chrI:129191-129214(+)	YAL013W	-34	TSS	YAL014C	-130	TSS	NA	NA	NA	YAL013W,YAL014C	YAL014C_01	Yorf2	tctgggagctgcgattggcaATAAACTCATAACAGTGCAAgttttagagctagaaatagc
YAL014C_02	chrI:129081-129104(-)	YAL014C	-20	TSS	YAL013W	-144	TSS	NA	NA	NA	YAL014C,YAL013W	YAL014C_02	Yorf1	tctgggagctgcgattggcaTAAATGCTGAGACTTTACAAgttttagagctagaaatagc
YAL014C_09	chrI:129114-129137(+)	YAL014C	-53	TSS	YAL013W	-111	TSS	NA	NA	NA	YAL014C,YAL013W	YAL014C_09	Yorf1	tctgggagctgcgattggcaTTTACTTGTTTTTGCCCTTTgttttagagctagaaatagc
YAL015C_00	chrI:128253-128276(+)	YAL015C	-162	TSS	NA	NA	NA	NA	NA	NA	YAL015C	YAL015C_00	Yorf1	tctgggagctgcgattggcaATAATACTAATAGAAGCAACgttttagagctagaaatagc
YAL015C_01	chrI:128230-128253(-)	YAL015C	-139	TSS	NA	NA	NA	NA	NA	NA	YAL015C	YAL015C_01	Yorf1	tctgggagctgcgattggcaAACATTATATTCTGTTTTTTgttttagagctagaaatagc
YAL015C_02	chrI:128096-128119(+)	YAL015C	-5	TSS	NA	NA	NA	NA	NA	NA	YAL015C	YAL015C_02	Yorf1	tctgggagctgcgattggcaTTGCATATTTTTTTTTTTTTgttttagagctagaaatagc
YAL015C_03	chrI:128280-128303(-)	YAL015C	-189	TSS	NA	NA	NA	NA	NA	NA	YAL015C	YAL015C_03	Yorf1	tctgggagctgcgattggcaGATTATTCTTGTGCTGATAGgttttagagctagaaatagc
YAL015C_04	chrI:128097-128120(+)	YAL015C	-6	TSS	NA	NA	NA	NA	NA	NA	YAL015C	YAL015C_04	Yorf1	tctgggagctgcgattggcaTGCATATTTTTTTTTTTTTTgttttagagctagaaatagc
YAL015C_05	chrI:128144-128167(+)	YAL015C	-53	TSS	NA	NA	NA	NA	NA	NA	YAL015C	YAL015C_05	Yorf1	tctgggagctgcgattggcaTATATGATGAATCATTAAAGgttttagagctagaaatagc
YAL015C_06	chrI:128147-128170(+)	YAL015C	-56	TSS	NA	NA	NA	NA	NA	NA	YAL015C	YAL015C_06	Yorf1	tctgggagctgcgattggcaATGATGAATCATTAAAGAGGgttttagagctagaaatagc
YAL015C_07	chrI:128212-128235(-)	YAL015C	-121	TSS	NA	NA	NA	NA	NA	NA	YAL015C	YAL015C_07	Yorf1	tctgggagctgcgattggcaTTAGGCTCGAATACGAAGTTgttttagagctagaaatagc
YAL015C_08	chrI:128071-128094(-)	YAL015C	20	TSS	NA	NA	NA	NA	NA	NA	YAL015C	YAL015C_08	Yorf1	tctgggagctgcgattggcaGATCAGTAAATACTCATCTAgttttagagctagaaatagc
YAL016C-A_00	chrI:125345-125368(-)	NA	NA	NA	NA	NA	NA	NA	NA	NA	NA	YAL016C-A_00	NA	tctgggagctgcgattggcaTAGCTAAATGTTCAATTAAAgttttagagctagaaatagc
YAL016C-A_01	chrI:125306-125329(-)	NA	NA	NA	NA	NA	NA	NA	NA	NA	NA	YAL016C-A_01	NA	tctgggagctgcgattggcaATTGTTCTTGAGAAAGTTCTgttttagagctagaaatagc
YAL016C-A_02	chrI:125246-125269(+)	NA	NA	NA	NA	NA	NA	NA	NA	NA	NA	YAL016C-A_02	NA	tctgggagctgcgattggcaGGCATCTGCAGAAGAAACTTgttttagagctagaaatagc
YAL016C-A_03	chrI:125167-125190(-)	NA	NA	NA	NA	NA	NA	NA	NA	NA	NA	YAL016C-A_03	NA	tctgggagctgcgattggcaGACAAATTTTCCTAACTGTTgttttagagctagaaatagc
YAL016C-A_04	chrI:125305-125328(-)	NA	NA	NA	NA	NA	NA	NA	NA	NA	NA	YAL016C-A_04	NA	tctgggagctgcgattggcaTTGTTCTTGAGAAAGTTCTTgttttagagctagaaatagc
YAL016C-A_05	chrI:125282-125305(+)	NA	NA	NA	NA	NA	NA	NA	NA	NA	NA	YAL016C-A_05	NA	tctgggagctgcgattggcaCGTAGATTCTCTGAATAACGgttttagagctagaaatagc
YAL016C-A_06	chrI:125281-125304(-)	NA	NA	NA	NA	NA	NA	NA	NA	NA	NA	YAL016C-A_06	NA	tctgggagctgcgattggcaCACGTTATTCAGAGAATCTAgttttagagctagaaatagc
YAL016C-A_07	chrI:125346-125369(-)	NA	NA	NA	NA	NA	NA	NA	NA	NA	NA	YAL016C-A_07	NA	tctgggagctgcgattggcaGTAGCTAAATGTTCAATTAAgttttagagctagaaatagc
YAL016C-A_08	chrI:125258-125281(+)	NA	NA	NA	NA	NA	NA	NA	NA	NA	NA	YAL016C-A_08	NA	tctgggagctgcgattggcaAGAAACTTTGGTTAGAGAAAgttttagagctagaaatagc
YAL016C-A_09	chrI:125356-125379(+)	NA	NA	NA	NA	NA	NA	NA	NA	NA	NA	YAL016C-A_09	NA	tctgggagctgcgattggcaAACATTTAGCTACTGCAGATgttttagagctagaaatagc
YAL016C-B_00	chrI:124809-124832(+)	NA	NA	NA	NA	NA	NA	NA	NA	NA	NA	YAL016C-B_00	NA	tctgggagctgcgattggcaATTTCGACGACTATAACAACgttttagagctagaaatagc
YAL016C-B_03	chrI:124531-124554(+)	NA	NA	NA	NA	NA	NA	NA	NA	NA	NA	YAL016C-B_03	NA	tctgggagctgcgattggcaATATTTAGAAAACAAAGATAgttttagagctagaaatagc
YAL016C-B_04	chrI:124530-124553(+)	NA	NA	NA	NA	NA	NA	NA	NA	NA	NA	YAL016C-B_04	NA	tctgggagctgcgattggcaCATATTTAGAAAACAAAGATgttttagagctagaaatagc
YAL016C-B_05	chrI:124492-124515(-)	NA	NA	NA	NA	NA	NA	NA	NA	NA	NA	YAL016C-B_05	NA	tctgggagctgcgattggcaTAAGTCTTGATTAACTGCTTgttttagagctagaaatagc
YAL016W_00	chrI:124578-124601(-)	YAL016W	-193	TSS	NA	NA	NA	NA	NA	NA	YAL016W	YAL016W_00	Yorf1	tctgggagctgcgattggcaGTATTTCTGCTTTTAAGGTAgttttagagctagaaatagc
YAL016W_01	chrI:124644-124667(-)	YAL016W	-127	TSS	NA	NA	NA	NA	NA	NA	YAL016W	YAL016W_01	Yorf1	tctgggagctgcgattggcaGGTAATAAGCTCTTTGCATTgttttagagctagaaatagc
YAL016W_02	chrI:124781-124804(+)	YAL016W	10	TSS	NA	NA	NA	NA	NA	NA	YAL016W	YAL016W_02	Yorf1	tctgggagctgcgattggcaAGATAGCAACAATACTAACGgttttagagctagaaatagc
YAL016W_03	chrI:124583-124606(-)	YAL016W	-188	TSS	NA	NA	NA	NA	NA	NA	YAL016W	YAL016W_03	Yorf1	tctgggagctgcgattggcaTATCAGTATTTCTGCTTTTAgttttagagctagaaatagc
YAL016W_04	chrI:124606-124629(-)	YAL016W	-165	TSS	NA	NA	NA	NA	NA	NA	YAL016W	YAL016W_04	Yorf1	tctgggagctgcgattggcaGTATTGATCAATAGTTCATGgttttagagctagaaatagc
YAL016W_05	chrI:124757-124780(+)	YAL016W	-14	TSS	NA	NA	NA	NA	NA	NA	YAL016W	YAL016W_05	Yorf1	tctgggagctgcgattggcaGGGAACTAAGTTACGAAGGAgttttagagctagaaatagc
YAL016W_06	chrI:124753-124776(+)	YAL016W	-18	TSS	NA	NA	NA	NA	NA	NA	YAL016W	YAL016W_06	Yorf1	tctgggagctgcgattggcaGTTAGGGAACTAAGTTACGAgttttagagctagaaatagc
YAL016W_07	chrI:124737-124760(+)	YAL016W	-34	TSS	NA	NA	NA	NA	NA	NA	YAL016W	YAL016W_07	Yorf1	tctgggagctgcgattggcaGTTAACAGGAGAAAGTGTTAgttttagagctagaaatagc
YAL016W_08	chrI:124736-124759(+)	YAL016W	-35	TSS	NA	NA	NA	NA	NA	NA	YAL016W	YAL016W_08	Yorf1	tctgggagctgcgattggcaAGTTAACAGGAGAAAGTGTTgttttagagctagaaatagc
YAL016W_09	chrI:124723-124746(+)	YAL016W	-48	TSS	NA	NA	NA	NA	NA	NA	YAL016W	YAL016W_09	Yorf1	tctgggagctgcgattggcaAAAAAGGTGAAAGAGTTAACgttttagagctagaaatagc
YAL017W_00	chrI:119932-119955(+)	YAL017W	-281	CDS	NA	NA	NA	NA	NA	NA	YAL017W	YAL017W_00	Yorf1	tctgggagctgcgattggcaCTCTTCTTTTCCTTTGTTTCgttttagagctagaaatagc
YAL017W_01	chrI:119985-120008(+)	YAL017W	-228	CDS	NA	NA	NA	NA	NA	NA	YAL017W	YAL017W_01	Yorf1	tctgggagctgcgattggcaTCATAAAAGATTAGAAACCCgttttagagctagaaatagc
YAL017W_02	chrI:120032-120055(+)	YAL017W	-181	CDS	NA	NA	NA	NA	NA	NA	YAL017W	YAL017W_02	Yorf1	tctgggagctgcgattggcaATAGTTATTTTGCATCTTTTgttttagagctagaaatagc
YAL017W_03	chrI:120134-120157(-)	YAL017W	-79	CDS	NA	NA	NA	NA	NA	NA	YAL017W	YAL017W_03	Yorf1	tctgggagctgcgattggcaTAGAAGAAACAGAAAAACAAgttttagagctagaaatagc
YAL017W_04	chrI:120003-120026(+)	YAL017W	-210	CDS	NA	NA	NA	NA	NA	NA	YAL017W	YAL017W_04	Yorf1	tctgggagctgcgattggcaCCCGGATATCGTCACAACAGgttttagagctagaaatagc
YAL017W_05	chrI:120184-120207(+)	YAL017W	-29	CDS	NA	NA	NA	NA	NA	NA	YAL017W	YAL017W_05	Yorf1	tctgggagctgcgattggcaTCTCTCCCTAATTTGCATATgttttagagctagaaatagc
YAL017W_06	chrI:120190-120213(-)	YAL017W	-23	CDS	NA	NA	NA	NA	NA	NA	YAL017W	YAL017W_06	Yorf1	tctgggagctgcgattggcaTGTTTACCTATATGCAAATTgttttagagctagaaatagc
YAL017W_07	chrI:120189-120212(-)	YAL017W	-24	CDS	NA	NA	NA	NA	NA	NA	YAL017W	YAL017W_07	Yorf1	tctgggagctgcgattggcaGTTTACCTATATGCAAATTAgttttagagctagaaatagc
YAL017W_08	chrI:120115-120138(-)	YAL017W	-98	CDS	NA	NA	NA	NA	NA	NA	YAL017W	YAL017W_08	Yorf1	tctgggagctgcgattggcaAAGGTGAAAAAAAACAAAAGgttttagagctagaaatagc
YAL017W_09	chrI:120114-120137(-)	YAL017W	-99	CDS	NA	NA	NA	NA	NA	NA	YAL017W	YAL017W_09	Yorf1	tctgggagctgcgattggcaAGGTGAAAAAAAACAAAAGAgttttagagctagaaatagc
YAL018C_00	chrI:119744-119767(+)	YAL018C	-164	TSS	NA	NA	NA	NA	NA	NA	YAL018C	YAL018C_00	Yorf1	tctgggagctgcgattggcaGAGTCACGTGCTTTATTCCAgttttagagctagaaatagc
YAL018C_01	chrI:119720-119743(-)	YAL018C	-140	TSS	NA	NA	NA	NA	NA	NA	YAL018C	YAL018C_01	Yorf1	tctgggagctgcgattggcaATAATACGACGGGATCTTTCgttttagagctagaaatagc
YAL018C_02	chrI:119586-119609(+)	YAL018C	-6	TSS	NA	NA	NA	NA	NA	NA	YAL018C	YAL018C_02	Yorf1	tctgggagctgcgattggcaACTATAACAACACTTATTCGgttttagagctagaaatagc
YAL018C_03	chrI:119747-119770(+)	YAL018C	-167	TSS	NA	NA	NA	NA	NA	NA	YAL018C	YAL018C_03	Yorf1	tctgggagctgcgattggcaTCACGTGCTTTATTCCATGGgttttagagctagaaatagc
YAL018C_04	chrI:119748-119771(+)	YAL018C	-168	TSS	NA	NA	NA	NA	NA	NA	YAL018C	YAL018C_04	Yorf1	tctgggagctgcgattggcaCACGTGCTTTATTCCATGGCgttttagagctagaaatagc
YAL018C_05	chrI:119768-119791(+)	YAL018C	-188	TSS	NA	NA	NA	NA	NA	NA	YAL018C	YAL018C_05	Yorf1	tctgggagctgcgattggcaGGGTAATAAATATTAAAACAgttttagagctagaaatagc
YAL018C_06	chrI:119769-119792(+)	YAL018C	-189	TSS	NA	NA	NA	NA	NA	NA	YAL018C	YAL018C_06	Yorf1	tctgggagctgcgattggcaGGTAATAAATATTAAAACAAgttttagagctagaaatagc
YAL018C_07	chrI:119798-119821(+)	YAL018C	-218	TSS	NA	NA	NA	NA	NA	NA	YAL018C	YAL018C_07	Yorf1	tctgggagctgcgattggcaAAGTAAATGATTACATGCTAgttttagagctagaaatagc
YAL018C_08	chrI:119761-119784(-)	YAL018C	-181	TSS	NA	NA	NA	NA	NA	NA	YAL018C	YAL018C_08	Yorf1	tctgggagctgcgattggcaTTAATATTTATTACCCGCCAgttttagagctagaaatagc
YAL018C_09	chrI:119731-119754(-)	YAL018C	-151	TSS	NA	NA	NA	NA	NA	NA	YAL018C	YAL018C_09	Yorf1	tctgggagctgcgattggcaCACGTGACTCAATAATACGAgttttagagctagaaatagc
YAL019W_00	chrI:114562-114585(-)	YAL019W	-345	CDS	NA	NA	NA	NA	NA	NA	YAL019W	YAL019W_00	Yorf1	tctgggagctgcgattggcaGGGCAAAGGCAACTGGGACTgttttagagctagaaatagc
YAL019W_02	chrI:114784-114807(+)	YAL019W	-123	CDS	YAL020C	-158	TSS	NA	NA	NA	YAL019W,YAL020C	YAL019W_02	Yorf1	tctgggagctgcgattggcaCACGTAACTTAAATCAGTACgttttagagctagaaatagc
YAL019W_03	chrI:114851-114874(+)	YAL019W	-56	CDS	NA	NA	NA	NA	NA	NA	YAL019W	YAL019W_03	Yorf1	tctgggagctgcgattggcaACACCCGACTATCTACAGTAgttttagagctagaaatagc
YAL019W_04	chrI:114563-114586(-)	YAL019W	-344	CDS	NA	NA	NA	NA	NA	NA	YAL019W	YAL019W_04	Yorf1	tctgggagctgcgattggcaTGGGCAAAGGCAACTGGGACgttttagagctagaaatagc
YAL019W_05	chrI:114561-114584(-)	YAL019W	-346	CDS	NA	NA	NA	NA	NA	NA	YAL019W	YAL019W_05	Yorf1	tctgggagctgcgattggcaGGCAAAGGCAACTGGGACTGgttttagagctagaaatagc
YAL019W_06	chrI:114854-114877(-)	YAL019W	-53	CDS	NA	NA	NA	NA	NA	NA	YAL019W	YAL019W_06	Yorf1	tctgggagctgcgattggcaGTTCCTTACTGTAGATAGTCgttttagagctagaaatagc
YAL019W_07	chrI:114855-114878(-)	YAL019W	-52	CDS	NA	NA	NA	NA	NA	NA	YAL019W	YAL019W_07	Yorf1	tctgggagctgcgattggcaCGTTCCTTACTGTAGATAGTgttttagagctagaaatagc
YAL019W_08	chrI:114568-114591(-)	YAL019W	-339	CDS	NA	NA	NA	NA	NA	NA	YAL019W	YAL019W_08	Yorf1	tctgggagctgcgattggcaTCTAATGGGCAAAGGCAACTgttttagagctagaaatagc
YAL019W_09	chrI:114569-114592(-)	YAL019W	-338	CDS	NA	NA	NA	NA	NA	NA	YAL019W	YAL019W_09	Yorf1	tctgggagctgcgattggcaGTCTAATGGGCAAAGGCAACgttttagagctagaaatagc
YAL019W-A_00	chrI:113891-113914(-)	NA	NA	NA	NA	NA	NA	NA	NA	NA	NA	YAL019W-A_00	NA	tctgggagctgcgattggcaGTGGAATGCGCGCCTCAATAgttttagagctagaaatagc
YAL019W-A_01	chrI:114038-114061(-)	NA	NA	NA	NA	NA	NA	NA	NA	NA	NA	YAL019W-A_01	NA	tctgggagctgcgattggcaGGCCATGGGCAAGGACTTCAgttttagagctagaaatagc
YAL019W-A_02	chrI:114105-114128(+)	NA	NA	NA	NA	NA	NA	NA	NA	NA	NA	YAL019W-A_02	NA	tctgggagctgcgattggcaCTCTTTCAGTGATCGGGATTgttttagagctagaaatagc
YAL019W-A_03	chrI:114152-114175(+)	NA	NA	NA	NA	NA	NA	NA	NA	NA	NA	YAL019W-A_03	NA	tctgggagctgcgattggcaTGCTGCCCCAGCCGTATACTgttttagagctagaaatagc
YAL019W-A_04	chrI:114106-114129(+)	NA	NA	NA	NA	NA	NA	NA	NA	NA	NA	YAL019W-A_04	NA	tctgggagctgcgattggcaTCTTTCAGTGATCGGGATTTgttttagagctagaaatagc
YAL019W-A_05	chrI:114099-114122(+)	NA	NA	NA	NA	NA	NA	NA	NA	NA	NA	YAL019W-A_05	NA	tctgggagctgcgattggcaTACGGGCTCTTTCAGTGATCgttttagagctagaaatagc
YAL019W-A_06	chrI:114098-114121(+)	NA	NA	NA	NA	NA	NA	NA	NA	NA	NA	YAL019W-A_06	NA	tctgggagctgcgattggcaATACGGGCTCTTTCAGTGATgttttagagctagaaatagc
YAL019W-A_07	chrI:114095-114118(-)	NA	NA	NA	NA	NA	NA	NA	NA	NA	NA	YAL019W-A_07	NA	tctgggagctgcgattggcaATCACTGAAAGAGCCCGTATgttttagagctagaaatagc
YAL019W-A_08	chrI:114082-114105(+)	NA	NA	NA	NA	NA	NA	NA	NA	NA	NA	YAL019W-A_08	NA	tctgggagctgcgattggcaCCGGTATCGTACACCAATACgttttagagctagaaatagc
YAL019W-A_09	chrI:114082-114105(-)	NA	NA	NA	NA	NA	NA	NA	NA	NA	NA	YAL019W-A_09	NA	tctgggagctgcgattggcaCCCGTATTGGTGTACGATACgttttagagctagaaatagc
YAL020C_00	chrI:114828-114851(+)	YAL019W	-79	CDS	YAL020C	-202	TSS	NA	NA	NA	YAL019W,YAL020C	YAL020C_00	Yorf2	tctgggagctgcgattggcaTTCGAGTTTGTTGCTACTGGgttttagagctagaaatagc
YAL020C_01	chrI:114726-114749(+)	YAL020C	-100	TSS	YAL019W	-181	CDS	NA	NA	NA	YAL020C,YAL019W	YAL020C_01	Yorf1	tctgggagctgcgattggcaTTCATAATTTTTCACTTTGTgttttagagctagaaatagc
YAL020C_02	chrI:114624-114647(-)	YAL020C	2	TSS	YAL019W	-283	CDS	NA	NA	NA	YAL020C,YAL019W	YAL020C_02	Yorf1	tctgggagctgcgattggcaTGATCATTAAAGGCTATAACgttttagagctagaaatagc
YAL020C_03	chrI:114825-114848(+)	YAL019W	-82	CDS	YAL020C	-199	TSS	NA	NA	NA	YAL019W,YAL020C	YAL020C_03	Yorf2	tctgggagctgcgattggcaATATTCGAGTTTGTTGCTACgttttagagctagaaatagc
YAL020C_05	chrI:114634-114657(-)	YAL020C	-8	TSS	YAL019W	-273	CDS	NA	NA	NA	YAL020C,YAL019W	YAL020C_05	Yorf1	tctgggagctgcgattggcaTGATGGAATGTGATCATTAAgttttagagctagaaatagc
YAL020C_06	chrI:114768-114791(-)	YAL019W	-139	CDS	YAL020C	-142	TSS	NA	NA	NA	YAL019W,YAL020C	YAL020C_06	Yorf2	tctgggagctgcgattggcaTTACGTGTTGCATTGCGAGAgttttagagctagaaatagc
YAL020C_07	chrI:114767-114790(-)	YAL019W	-140	CDS	YAL020C	-141	TSS	NA	NA	NA	YAL019W,YAL020C	YAL020C_07	Yorf2	tctgggagctgcgattggcaTACGTGTTGCATTGCGAGATgttttagagctagaaatagc
YAL020C_08	chrI:114646-114669(+)	YAL020C	-20	TSS	YAL019W	-261	CDS	NA	NA	NA	YAL020C,YAL019W	YAL020C_08	Yorf1	tctgggagctgcgattggcaACATTCCATCACTTGCGCTTgttttagagctagaaatagc
YAL020C_09	chrI:114651-114674(-)	YAL020C	-25	TSS	YAL019W	-256	CDS	NA	NA	NA	YAL020C,YAL019W	YAL020C_09	Yorf1	tctgggagctgcgattggcaCAGATCCAAAGCGCAAGTGAgttttagagctagaaatagc
YAL021C_00	chrI:113610-113633(+)	YAL021C	-218	TSS	NA	NA	NA	NA	NA	NA	YAL021C	YAL021C_00	Yorf1	tctgggagctgcgattggcaGTGCTAGAGCACGATCCACGgttttagagctagaaatagc
YAL021C_01	chrI:113531-113554(-)	YAL021C	-139	TSS	NA	NA	NA	NA	NA	NA	YAL021C	YAL021C_01	Yorf1	tctgggagctgcgattggcaCTCATCGTGGTAGATCTCAAgttttagagctagaaatagc
YAL021C_02	chrI:113382-113405(+)	YAL021C	10	TSS	NA	NA	NA	NA	NA	NA	YAL021C	YAL021C_02	Yorf1	tctgggagctgcgattggcaGTCAGTCGGAGTTCCCTTGCgttttagagctagaaatagc
YAL021C_03	chrI:113570-113593(+)	YAL021C	-178	TSS	NA	NA	NA	NA	NA	NA	YAL021C	YAL021C_03	Yorf1	tctgggagctgcgattggcaACATCTATGTATATGATAGTgttttagagctagaaatagc
YAL021C_04	chrI:113569-113592(+)	YAL021C	-177	TSS	NA	NA	NA	NA	NA	NA	YAL021C	YAL021C_04	Yorf1	tctgggagctgcgattggcaGACATCTATGTATATGATAGgttttagagctagaaatagc
YAL021C_05	chrI:113547-113570(+)	YAL021C	-155	TSS	NA	NA	NA	NA	NA	NA	YAL021C	YAL021C_05	Yorf1	tctgggagctgcgattggcaCGATGAGAATTAATGCTGAAgttttagagctagaaatagc
YAL021C_06	chrI:113544-113567(-)	YAL021C	-152	TSS	NA	NA	NA	NA	NA	NA	YAL021C	YAL021C_06	Yorf1	tctgggagctgcgattggcaTTCAGCATTAATTCTCATCGgttttagagctagaaatagc
YAL021C_07	chrI:113395-113418(-)	YAL021C	-3	TSS	NA	NA	NA	NA	NA	NA	YAL021C	YAL021C_07	Yorf1	tctgggagctgcgattggcaAGCATAAGGGACACCAGCAAgttttagagctagaaatagc
YAL021C_08	chrI:113396-113419(-)	YAL021C	-4	TSS	NA	NA	NA	NA	NA	NA	YAL021C	YAL021C_08	Yorf1	tctgggagctgcgattggcaCAGCATAAGGGACACCAGCAgttttagagctagaaatagc
YAL021C_09	chrI:113408-113431(-)	YAL021C	-16	TSS	NA	NA	NA	NA	NA	NA	YAL021C	YAL021C_09	Yorf1	tctgggagctgcgattggcaAGCACAAGGGCACAGCATAAgttttagagctagaaatagc
YAL022C_00	chrI:110589-110612(+)	YAL022C	-154	TSS	NA	NA	NA	NA	NA	NA	YAL022C	YAL022C_00	Yorf1	tctgggagctgcgattggcaGTTATAGAATACAAGATTCTgttttagagctagaaatagc
YAL022C_01	chrI:110515-110538(+)	YAL022C	-80	TSS	NA	NA	NA	NA	NA	NA	YAL022C	YAL022C_01	Yorf1	tctgggagctgcgattggcaGTCAATTTTTTTTTCTTTTTgttttagagctagaaatagc
YAL022C_02	chrI:110420-110443(+)	YAL022C	15	TSS	NA	NA	NA	NA	NA	NA	YAL022C	YAL022C_02	Yorf1	tctgggagctgcgattggcaTAGTACTCATTTTTGCAATCgttttagagctagaaatagc
YAL022C_03	chrI:110516-110539(+)	YAL022C	-81	TSS	NA	NA	NA	NA	NA	NA	YAL022C	YAL022C_03	Yorf1	tctgggagctgcgattggcaTCAATTTTTTTTTCTTTTTCgttttagagctagaaatagc
YAL022C_04	chrI:110535-110558(+)	YAL022C	-100	TSS	NA	NA	NA	NA	NA	NA	YAL022C	YAL022C_04	Yorf1	tctgggagctgcgattggcaCGGGAAATTAATTCTGTTTTgttttagagctagaaatagc
YAL022C_05	chrI:110562-110585(+)	YAL022C	-127	TSS	NA	NA	NA	NA	NA	NA	YAL022C	YAL022C_05	Yorf1	tctgggagctgcgattggcaAATAACAACAAGAAGAATTAgttttagagctagaaatagc
YAL022C_06	chrI:110594-110617(+)	YAL022C	-159	TSS	NA	NA	NA	NA	NA	NA	YAL022C	YAL022C_06	Yorf1	tctgggagctgcgattggcaAGAATACAAGATTCTTGGTTgttttagagctagaaatagc
YAL022C_07	chrI:110608-110631(+)	YAL022C	-173	TSS	NA	NA	NA	NA	NA	NA	YAL022C	YAL022C_07	Yorf1	tctgggagctgcgattggcaTTGGTTTGGTTAAATAATTTgttttagagctagaaatagc
YAL022C_08	chrI:110654-110677(+)	YAL022C	-219	TSS	NA	NA	NA	NA	NA	NA	YAL022C	YAL022C_08	Yorf1	tctgggagctgcgattggcaTACTTAAGTAAGAAAGAAACgttttagagctagaaatagc
YAL022C_09	chrI:110500-110523(-)	YAL022C	-65	TSS	NA	NA	NA	NA	NA	NA	YAL022C	YAL022C_09	Yorf1	tctgggagctgcgattggcaAAATTGACTTAAAAAATCATgttttagagctagaaatagc
YAL023C_00	chrI:108837-108860(+)	YAL023C	-209	TSS	NA	NA	NA	NA	NA	NA	YAL023C	YAL023C_00	Yorf1	tctgggagctgcgattggcaGACTGTAAATGATGGCGTTTgttttagagctagaaatagc
YAL023C_01	chrI:108704-108727(-)	YAL023C	-76	TSS	NA	NA	NA	NA	NA	NA	YAL023C	YAL023C_01	Yorf1	tctgggagctgcgattggcaAAAAAGAACGAAAGAACTTAgttttagagctagaaatagc
YAL023C_02	chrI:108610-108633(-)	YAL023C	18	TSS	NA	NA	NA	NA	NA	NA	YAL023C	YAL023C_02	Yorf1	tctgggagctgcgattggcaCGAGACTAACAACATTACCAgttttagagctagaaatagc
YAL023C_03	chrI:108641-108664(-)	YAL023C	-13	TSS	NA	NA	NA	NA	NA	NA	YAL023C	YAL023C_03	Yorf1	tctgggagctgcgattggcaTCTTTTTGAGGGTAAAAAAAgttttagagctagaaatagc
YAL023C_04	chrI:108652-108675(-)	YAL023C	-24	TSS	NA	NA	NA	NA	NA	NA	YAL023C	YAL023C_04	Yorf1	tctgggagctgcgattggcaTAGTGTTGCATTCTTTTTGAgttttagagctagaaatagc
YAL023C_05	chrI:108653-108676(-)	YAL023C	-25	TSS	NA	NA	NA	NA	NA	NA	YAL023C	YAL023C_05	Yorf1	tctgggagctgcgattggcaATAGTGTTGCATTCTTTTTGgttttagagctagaaatagc
YAL023C_06	chrI:108675-108698(+)	YAL023C	-47	TSS	NA	NA	NA	NA	NA	NA	YAL023C	YAL023C_06	Yorf1	tctgggagctgcgattggcaTTAATAAACAGTACACGAAAgttttagagctagaaatagc
YAL023C_07	chrI:108829-108852(+)	YAL023C	-201	TSS	NA	NA	NA	NA	NA	NA	YAL023C	YAL023C_07	Yorf1	tctgggagctgcgattggcaCGTATCACGACTGTAAATGAgttttagagctagaaatagc
YAL023C_08	chrI:108740-108763(+)	YAL023C	-112	TSS	NA	NA	NA	NA	NA	NA	YAL023C	YAL023C_08	Yorf1	tctgggagctgcgattggcaTCTTATGTTTTTTTTTTTCAgttttagagctagaaatagc
YAL023C_09	chrI:108771-108794(-)	YAL023C	-143	TSS	NA	NA	NA	NA	NA	NA	YAL023C	YAL023C_09	Yorf1	tctgggagctgcgattggcaGCGACAAACATACATATTATgttttagagctagaaatagc
YAL024C_00	chrI:106159-106182(+)	YAL024C	-299	CDS	NA	NA	NA	NA	NA	NA	YAL024C	YAL024C_00	Yorf1	tctgggagctgcgattggcaTATCGAAATTCATTATATAGgttttagagctagaaatagc
YAL024C_01	chrI:106055-106078(+)	YAL024C	-195	CDS	NA	NA	NA	NA	NA	NA	YAL024C	YAL024C_01	Yorf1	tctgggagctgcgattggcaGCGAAAATCAAAATGCAGAAgttttagagctagaaatagc
YAL024C_02	chrI:105905-105928(+)	YAL024C	-45	CDS	NA	NA	NA	NA	NA	NA	YAL024C	YAL024C_02	Yorf1	tctgggagctgcgattggcaGCTATGTAAAGCAAACAAAAgttttagagctagaaatagc
YAL024C_03	chrI:105876-105899(+)	YAL024C	-16	CDS	NA	NA	NA	NA	NA	NA	YAL024C	YAL024C_03	Yorf1	tctgggagctgcgattggcaCAGGGTAGCGAATCTTTGAAgttttagagctagaaatagc
YAL024C_04	chrI:105883-105906(+)	YAL024C	-23	CDS	NA	NA	NA	NA	NA	NA	YAL024C	YAL024C_04	Yorf1	tctgggagctgcgattggcaGCGAATCTTTGAATGGCTAGgttttagagctagaaatagc
YAL024C_05	chrI:105941-105964(+)	YAL024C	-81	CDS	NA	NA	NA	NA	NA	NA	YAL024C	YAL024C_05	Yorf1	tctgggagctgcgattggcaACGAGCGAATAACACGAGTAgttttagagctagaaatagc
YAL024C_06	chrI:105945-105968(+)	YAL024C	-85	CDS	NA	NA	NA	NA	NA	NA	YAL024C	YAL024C_06	Yorf1	tctgggagctgcgattggcaGCGAATAACACGAGTACGGTgttttagagctagaaatagc
YAL024C_07	chrI:105946-105969(+)	YAL024C	-86	CDS	NA	NA	NA	NA	NA	NA	YAL024C	YAL024C_07	Yorf1	tctgggagctgcgattggcaCGAATAACACGAGTACGGTTgttttagagctagaaatagc
YAL024C_08	chrI:105947-105970(+)	YAL024C	-87	CDS	NA	NA	NA	NA	NA	NA	YAL024C	YAL024C_08	Yorf1	tctgggagctgcgattggcaGAATAACACGAGTACGGTTGgttttagagctagaaatagc
YAL024C_09	chrI:105950-105973(+)	YAL024C	-90	CDS	NA	NA	NA	NA	NA	NA	YAL024C	YAL024C_09	Yorf1	tctgggagctgcgattggcaTAACACGAGTACGGTTGGGGgttttagagctagaaatagc
YAL025C_00	chrI:101315-101338(-)	YAL025C	-158	TSS	NA	NA	NA	NA	NA	NA	YAL025C	YAL025C_00	Yorf1	tctgggagctgcgattggcaTCAGATTATCAAAATGCAGTgttttagagctagaaatagc
YAL025C_01	chrI:101248-101271(+)	YAL025C	-91	TSS	NA	NA	NA	NA	NA	NA	YAL025C	YAL025C_01	Yorf1	tctgggagctgcgattggcaATTTTTTTTCAAAAGCTCATgttttagagctagaaatagc
YAL025C_02	chrI:101163-101186(-)	YAL025C	-6	TSS	NA	NA	NA	NA	NA	NA	YAL025C	YAL025C_02	Yorf1	tctgggagctgcgattggcaTCTTCAGTACATAACTACAAgttttagagctagaaatagc
YAL025C_03	chrI:101314-101337(-)	YAL025C	-157	TSS	NA	NA	NA	NA	NA	NA	YAL025C	YAL025C_03	Yorf1	tctgggagctgcgattggcaCAGATTATCAAAATGCAGTAgttttagagctagaaatagc
YAL025C_04	chrI:101234-101257(-)	YAL025C	-77	TSS	NA	NA	NA	NA	NA	NA	YAL025C	YAL025C_04	Yorf1	tctgggagctgcgattggcaAAAAAAAATGAAAAAGTGATgttttagagctagaaatagc
YAL025C_05	chrI:101226-101249(-)	YAL025C	-69	TSS	NA	NA	NA	NA	NA	NA	YAL025C	YAL025C_05	Yorf1	tctgggagctgcgattggcaTGAAAAAGTGATTGGTATAGgttttagagctagaaatagc
YAL025C_06	chrI:101147-101170(-)	YAL025C	10	TSS	NA	NA	NA	NA	NA	NA	YAL025C	YAL025C_06	Yorf1	tctgggagctgcgattggcaACAACGGTTAGAATACAACGgttttagagctagaaatagc
YAL025C_07_DEGEN	chrI:101284-101307(+)	YAL025C	-127	TSS	NA	NA	NA	NA	NA	NA	YAL025C	YAL025C_07	Yorf1	tctgggagctgcgattggcaAAAAAAAAAAAAAAAAAAAAgttttagagctagaaatagc
YAL026C_00	chrI:99979-100002(+)	YAL026C	-294	CDS	NA	NA	NA	NA	NA	NA	YAL026C	YAL026C_00	Yorf1	tctgggagctgcgattggcaATTAGCCCAACAGCTACTAAgttttagagctagaaatagc
YAL026C_01	chrI:99934-99957(-)	YAL026C	-249	CDS	NA	NA	NA	NA	NA	NA	YAL026C	YAL026C_01	Yorf1	tctgggagctgcgattggcaCTATTAGAAGCTTACTATTAgttttagagctagaaatagc
YAL026C_02	chrI:99814-99837(+)	YAL026C	-129	CDS	NA	NA	NA	NA	NA	NA	YAL026C	YAL026C_02	Yorf1	tctgggagctgcgattggcaTATATGTTTCTTCAACTTAGgttttagagctagaaatagc
YAL026C_03	chrI:99720-99743(+)	YAL026C	-35	CDS	NA	NA	NA	NA	NA	NA	YAL026C	YAL026C_03	Yorf1	tctgggagctgcgattggcaCCTACCAGTAAATTATTGCTgttttagagctagaaatagc
YAL026C_04	chrI:99686-99709(+)	YAL026C	-1	CDS	NA	NA	NA	NA	NA	NA	YAL026C	YAL026C_04	Yorf1	tctgggagctgcgattggcaTCGTCATTCATGGTAAAATCgttttagagctagaaatagc
YAL026C_05	chrI:99687-99710(+)	YAL026C	-2	CDS	NA	NA	NA	NA	NA	NA	YAL026C	YAL026C_05	Yorf1	tctgggagctgcgattggcaCGTCATTCATGGTAAAATCAgttttagagctagaaatagc
YAL026C_06	chrI:99737-99760(+)	YAL026C	-52	CDS	NA	NA	NA	NA	NA	NA	YAL026C	YAL026C_06	Yorf1	tctgggagctgcgattggcaGCTTGGCGCTAACCTCTATTgttttagagctagaaatagc
YAL026C_07	chrI:99746-99769(+)	YAL026C	-61	CDS	NA	NA	NA	NA	NA	NA	YAL026C	YAL026C_07	Yorf1	tctgggagctgcgattggcaTAACCTCTATTTGGCGTTACgttttagagctagaaatagc
YAL026C_08	chrI:99830-99853(+)	YAL026C	-145	CDS	NA	NA	NA	NA	NA	NA	YAL026C	YAL026C_08	Yorf1	tctgggagctgcgattggcaTTAGTGGCATTAAACAGATTgttttagagctagaaatagc
YAL026C_09	chrI:99831-99854(+)	YAL026C	-146	CDS	NA	NA	NA	NA	NA	NA	YAL026C	YAL026C_09	Yorf1	tctgggagctgcgattggcaTAGTGGCATTAAACAGATTTgttttagagctagaaatagc
YAL026C-A_00	chrI:96125-96148(+)	NA	NA	NA	NA	NA	NA	NA	NA	NA	NA	YAL026C-A_00	NA	tctgggagctgcgattggcaTCTCTTGAGATGTTAGCATGgttttagagctagaaatagc
YAL026C-A_01	chrI:96038-96061(+)	NA	NA	NA	NA	NA	NA	NA	NA	NA	NA	YAL026C-A_01	NA	tctgggagctgcgattggcaTCTCTTACCAGTGCAAAAATgttttagagctagaaatagc
YAL026C-A_02	chrI:95924-95947(+)	NA	NA	NA	NA	NA	NA	NA	NA	NA	NA	YAL026C-A_02	NA	tctgggagctgcgattggcaTTTTGAAATTGCTGAACGTGgttttagagctagaaatagc
YAL026C-A_03	chrI:95848-95871(+)	NA	NA	NA	NA	NA	NA	NA	NA	NA	NA	YAL026C-A_03	NA	tctgggagctgcgattggcaACCCTCTTCAGCCTGTGAAAgttttagagctagaaatagc
YAL026C-A_04	chrI:95899-95922(+)	NA	NA	NA	NA	NA	NA	NA	NA	NA	NA	YAL026C-A_04	NA	tctgggagctgcgattggcaCACTTGCCTCACCTTCCTGAgttttagagctagaaatagc
YAL026C-A_05	chrI:95981-96004(+)	NA	NA	NA	NA	NA	NA	NA	NA	NA	NA	YAL026C-A_05	NA	tctgggagctgcgattggcaTGAATAACATGATACGTTTCgttttagagctagaaatagc
YAL026C-A_06	chrI:96070-96093(+)	NA	NA	NA	NA	NA	NA	NA	NA	NA	NA	YAL026C-A_06	NA	tctgggagctgcgattggcaCAAAGTTAACCAAAATACACgttttagagctagaaatagc
YAL026C-A_07	chrI:96146-96169(+)	NA	NA	NA	NA	NA	NA	NA	NA	NA	NA	YAL026C-A_07	NA	tctgggagctgcgattggcaGGAAATATAGAAGCATAAATgttttagagctagaaatagc
YAL026C-A_08	chrI:96147-96170(+)	NA	NA	NA	NA	NA	NA	NA	NA	NA	NA	YAL026C-A_08	NA	tctgggagctgcgattggcaGAAATATAGAAGCATAAATTgttttagagctagaaatagc
YAL026C-A_09	chrI:96116-96139(-)	NA	NA	NA	NA	NA	NA	NA	NA	NA	NA	YAL026C-A_09	NA	tctgggagctgcgattggcaAACATCTCAAGAGAGTATTAgttttagagctagaaatagc
YAL027W_00	chrI:94389-94412(+)	YAL027W	-207	TSS	NA	NA	NA	NA	NA	NA	YAL027W	YAL027W_00	Yorf1	tctgggagctgcgattggcaCGCATCTAAATACCGCAACGgttttagagctagaaatagc
YAL027W_01	chrI:94515-94538(-)	YAL027W	-81	TSS	NA	NA	NA	NA	NA	NA	YAL027W	YAL027W_01	Yorf1	tctgggagctgcgattggcaGTTACATATGAAAAAATCACgttttagagctagaaatagc
YAL027W_02	chrI:94544-94567(+)	YAL027W	-52	TSS	NA	NA	NA	NA	NA	NA	YAL027W	YAL027W_02	Yorf1	tctgggagctgcgattggcaATGTAAAAATGTGCTTCTTCgttttagagctagaaatagc
YAL027W_03	chrI:94561-94584(+)	YAL027W	-35	TSS	NA	NA	NA	NA	NA	NA	YAL027W	YAL027W_03	Yorf1	tctgggagctgcgattggcaTTCTGGTATTTTTAATCAAGgttttagagctagaaatagc
YAL027W_04	chrI:94573-94596(+)	YAL027W	-23	TSS	NA	NA	NA	NA	NA	NA	YAL027W	YAL027W_04	Yorf1	tctgggagctgcgattggcaTAATCAAGTGGAAAGATGAGgttttagagctagaaatagc
YAL027W_05	chrI:94581-94604(+)	YAL027W	-15	TSS	NA	NA	NA	NA	NA	NA	YAL027W	YAL027W_05	Yorf1	tctgggagctgcgattggcaTGGAAAGATGAGTGGAAAAAgttttagagctagaaatagc
YAL027W_06	chrI:94582-94605(+)	YAL027W	-14	TSS	NA	NA	NA	NA	NA	NA	YAL027W	YAL027W_06	Yorf1	tctgggagctgcgattggcaGGAAAGATGAGTGGAAAAAAgttttagagctagaaatagc
YAL027W_07	chrI:94599-94622(+)	YAL027W	3	TSS	NA	NA	NA	NA	NA	NA	YAL027W	YAL027W_07	Yorf1	tctgggagctgcgattggcaAAAGGGCAATGAAATAGAAAgttttagagctagaaatagc
YAL027W_08	chrI:94604-94627(+)	YAL027W	8	TSS	NA	NA	NA	NA	NA	NA	YAL027W	YAL027W_08	Yorf1	tctgggagctgcgattggcaGCAATGAAATAGAAAAGGACgttttagagctagaaatagc
YAL027W_09	chrI:94613-94636(+)	YAL027W	17	TSS	NA	NA	NA	NA	NA	NA	YAL027W	YAL027W_09	Yorf1	tctgggagctgcgattggcaTAGAAAAGGACAGGCCTGAAgttttagagctagaaatagc
YAL028W_01	chrI:92773-92796(+)	YAL028W	-65	TSS	NA	NA	NA	NA	NA	NA	YAL028W	YAL028W_01	Yorf1	tctgggagctgcgattggcaTTTGAAATAAAATAAGGGGAgttttagagctagaaatagc
YAL028W_02	chrI:92840-92863(+)	YAL028W	2	TSS	NA	NA	NA	NA	NA	NA	YAL028W	YAL028W_02	Yorf1	tctgggagctgcgattggcaGTAAGAATAACACAAATTGAgttttagagctagaaatagc
YAL028W_03	chrI:92770-92793(-)	YAL028W	-68	TSS	NA	NA	NA	NA	NA	NA	YAL028W	YAL028W_03	Yorf1	tctgggagctgcgattggcaTCCCCTTATTTTATTTCAAAgttttagagctagaaatagc
YAL028W_04	chrI:92769-92792(+)	YAL028W	-69	TSS	NA	NA	NA	NA	NA	NA	YAL028W	YAL028W_04	Yorf1	tctgggagctgcgattggcaACCTTTTGAAATAAAATAAGgttttagagctagaaatagc
YAL028W_05	chrI:92768-92791(+)	YAL028W	-70	TSS	NA	NA	NA	NA	NA	NA	YAL028W	YAL028W_05	Yorf1	tctgggagctgcgattggcaTACCTTTTGAAATAAAATAAgttttagagctagaaatagc
YAL028W_06	chrI:92767-92790(+)	YAL028W	-71	TSS	NA	NA	NA	NA	NA	NA	YAL028W	YAL028W_06	Yorf1	tctgggagctgcgattggcaTTACCTTTTGAAATAAAATAgttttagagctagaaatagc
YAL028W_07	chrI:92759-92782(-)	YAL028W	-79	TSS	NA	NA	NA	NA	NA	NA	YAL028W	YAL028W_07	Yorf1	tctgggagctgcgattggcaTATTTCAAAAGGTAACAGTTgttttagagctagaaatagc
YAL028W_08	chrI:92758-92781(-)	YAL028W	-80	TSS	NA	NA	NA	NA	NA	NA	YAL028W	YAL028W_08	Yorf1	tctgggagctgcgattggcaATTTCAAAAGGTAACAGTTAgttttagagctagaaatagc
YAL028W_09	chrI:92735-92758(-)	YAL028W	-103	TSS	NA	NA	NA	NA	NA	NA	YAL028W	YAL028W_09	Yorf1	tctgggagctgcgattggcaCTATTCTTAAACTTTCTTTAgttttagagctagaaatagc
YAL029C_00	chrI:92661-92684(-)	YAL029C	-150	TSS	YAL028W	-177	TSS	NA	NA	NA	YAL029C,YAL028W	YAL029C_00	Yorf1	tctgggagctgcgattggcaTCTTTAAGAAACTCACTCTCgttttagagctagaaatagc
YAL029C_01	chrI:92642-92665(+)	YAL029C	-131	TSS	YAL028W	-196	TSS	NA	NA	NA	YAL029C,YAL028W	YAL029C_01	Yorf1	tctgggagctgcgattggcaTAAACATTCTATGGATAACCgttttagagctagaaatagc
YAL029C_02	chrI:92504-92527(+)	YAL029C	7	TSS	NA	NA	NA	NA	NA	NA	YAL029C	YAL029C_02	Yorf1	tctgggagctgcgattggcaAAAGGTTGTATTACAATTGCgttttagagctagaaatagc
YAL029C_03	chrI:92543-92566(-)	YAL029C	-32	TSS	NA	NA	NA	NA	NA	NA	YAL029C	YAL029C_03	Yorf1	tctgggagctgcgattggcaAGCAGTAGTAGATGAGAATAgttttagagctagaaatagc
YAL029C_04	chrI:92544-92567(-)	YAL029C	-33	TSS	NA	NA	NA	NA	NA	NA	YAL029C	YAL029C_04	Yorf1	tctgggagctgcgattggcaTAGCAGTAGTAGATGAGAATgttttagagctagaaatagc
YAL029C_05	chrI:92660-92683(-)	YAL029C	-149	TSS	YAL028W	-178	TSS	NA	NA	NA	YAL029C,YAL028W	YAL029C_05	Yorf1	tctgggagctgcgattggcaCTTTAAGAAACTCACTCTCCgttttagagctagaaatagc
YAL029C_06	chrI:92679-92702(+)	YAL028W	-159	TSS	YAL029C	-168	TSS	NA	NA	NA	YAL028W,YAL029C	YAL029C_06	Yorf2	tctgggagctgcgattggcaAAAGACCTAGTTTTATTTTAgttttagagctagaaatagc
YAL029C_07	chrI:92680-92703(+)	YAL028W	-158	TSS	YAL029C	-169	TSS	NA	NA	NA	YAL028W,YAL029C	YAL029C_07	Yorf2	tctgggagctgcgattggcaAAGACCTAGTTTTATTTTAAgttttagagctagaaatagc
YAL029C_08	chrI:92684-92707(-)	YAL028W	-154	TSS	YAL029C	-173	TSS	NA	NA	NA	YAL028W,YAL029C	YAL029C_08	Yorf2	tctgggagctgcgattggcaAAAACCCTTAAAATAAAACTgttttagagctagaaatagc
YAL029C_09	chrI:92633-92656(+)	YAL029C	-122	TSS	YAL028W	-205	TSS	NA	NA	NA	YAL029C,YAL028W	YAL029C_09	Yorf1	tctgggagctgcgattggcaAAAGAATGGTAAACATTCTAgttttagagctagaaatagc
YAL030W_02	chrI:87250-87273(-)	YAL030W	-3	TSS	YAL031C	-183	TSS	NA	NA	NA	YAL030W,YAL031C	YAL030W_02	Yorf1	tctgggagctgcgattggcaCGTTGCGCTTGCTATGTCTTgttttagagctagaaatagc
YAL030W_06	chrI:87193-87216(-)	YAL030W	-60	TSS	YAL031C	-126	TSS	NA	NA	NA	YAL030W,YAL031C	YAL030W_06	Yorf1	tctgggagctgcgattggcaGATCTTTCTTATAGATGCTGgttttagagctagaaatagc
YAL030W_07	chrI:87192-87215(-)	YAL030W	-61	TSS	YAL031C	-125	TSS	NA	NA	NA	YAL030W,YAL031C	YAL030W_07	Yorf1	tctgggagctgcgattggcaATCTTTCTTATAGATGCTGTgttttagagctagaaatagc
YAL030W_08	chrI:87164-87187(+)	YAL030W	-89	TSS	YAL031C	-97	TSS	NA	NA	NA	YAL030W,YAL031C	YAL030W_08	Yorf1	tctgggagctgcgattggcaAGGGTAACAGACATTTTTAAgttttagagctagaaatagc
YAL030W_09	chrI:87163-87186(+)	YAL030W	-90	TSS	YAL031C	-96	TSS	NA	NA	NA	YAL030W,YAL031C	YAL030W_09	Yorf1	tctgggagctgcgattggcaCAGGGTAACAGACATTTTTAgttttagagctagaaatagc
YAL031C_00	chrI:87283-87306(-)	YAL031C	-216	TSS	NA	NA	NA	NA	NA	NA	YAL031C	YAL031C_00	Yorf1	tctgggagctgcgattggcaAAAGGGAGTAGATGACGACAgttttagagctagaaatagc
YAL031C_02	chrI:87056-87079(-)	YAL031C	11	TSS	YAL030W	-197	TSS	NA	NA	NA	YAL031C,YAL030W	YAL031C_02	Yorf1	tctgggagctgcgattggcaTGATTGGAAGCTGAAGGTTGgttttagagctagaaatagc
YAL031C_04	chrI:87062-87085(-)	YAL031C	5	TSS	YAL030W	-191	TSS	NA	NA	NA	YAL031C,YAL030W	YAL031C_04	Yorf1	tctgggagctgcgattggcaAAGGAGTGATTGGAAGCTGAgttttagagctagaaatagc
YAL031C_05	chrI:87072-87095(-)	YAL031C	-5	TSS	YAL030W	-181	TSS	NA	NA	NA	YAL031C,YAL030W	YAL031C_05	Yorf1	tctgggagctgcgattggcaACAATGATAAAAGGAGTGATgttttagagctagaaatagc
YAL031C_06	chrI:87081-87104(-)	YAL031C	-14	TSS	YAL030W	-172	TSS	NA	NA	NA	YAL031C,YAL030W	YAL031C_06	Yorf1	tctgggagctgcgattggcaAGCGAATGAACAATGATAAAgttttagagctagaaatagc
YAL031C_08	chrI:87123-87146(-)	YAL031C	-56	TSS	YAL030W	-130	TSS	NA	NA	NA	YAL031C,YAL030W	YAL031C_08	Yorf1	tctgggagctgcgattggcaAGCAGGAAGACGCATAATAAgttttagagctagaaatagc
YAL031W-A_00	chrI:84373-84396(+)	NA	NA	NA	NA	NA	NA	NA	NA	NA	NA	YAL031W-A_00	NA	tctgggagctgcgattggcaATTTGGTCAGTCAATATTGCgttttagagctagaaatagc
YAL031W-A_01	chrI:84433-84456(+)	NA	NA	NA	NA	NA	NA	NA	NA	NA	NA	YAL031W-A_01	NA	tctgggagctgcgattggcaCCTTGAGAATGTTTTGGAGGgttttagagctagaaatagc
YAL031W-A_03	chrI:84547-84570(+)	YAL032C	-64	TSS	NA	NA	NA	NA	NA	NA	YAL032C	YAL031W-A_03	Choice	tctgggagctgcgattggcaCTTTCATCAACTTTTTAGCTgttttagagctagaaatagc
YAL031W-A_04	chrI:84433-84456(-)	NA	NA	NA	NA	NA	NA	NA	NA	NA	NA	YAL031W-A_04	NA	tctgggagctgcgattggcaCCACCTCCAAAACATTCTCAgttttagagctagaaatagc
YAL031W-A_05	chrI:84430-84453(+)	NA	NA	NA	NA	NA	NA	NA	NA	NA	NA	YAL031W-A_05	NA	tctgggagctgcgattggcaCGTCCTTGAGAATGTTTTGGgttttagagctagaaatagc
YAL031W-A_06	chrI:84427-84450(+)	NA	NA	NA	NA	NA	NA	NA	NA	NA	NA	YAL031W-A_06	NA	tctgggagctgcgattggcaACTCGTCCTTGAGAATGTTTgttttagagctagaaatagc
YAL031W-A_07	chrI:84419-84442(-)	NA	NA	NA	NA	NA	NA	NA	NA	NA	NA	YAL031W-A_07	NA	tctgggagctgcgattggcaTTCTCAAGGACGAGTTTCGAgttttagagctagaaatagc
YAL031W-A_08	chrI:84457-84480(+)	NA	NA	NA	NA	NA	NA	NA	NA	NA	NA	YAL031W-A_08	NA	tctgggagctgcgattggcaAGTCTGTTACTAAACATATTgttttagagctagaaatagc
YAL031W-A_09	chrI:84392-84415(-)	NA	NA	NA	NA	NA	NA	NA	NA	NA	NA	YAL031W-A_09	NA	tctgggagctgcgattggcaGAGCTCAGATCGCGTTGAGCgttttagagctagaaatagc
YAL032C_00	chrI:84652-84675(+)	YAL032C	-169	TSS	NA	NA	NA	NA	NA	NA	YAL032C	YAL032C_00	Yorf1	tctgggagctgcgattggcaTCATCAGACAAGAACAATGAgttttagagctagaaatagc
YAL032C_01	chrI:84546-84569(+)	YAL032C	-63	TSS	NA	NA	NA	NA	NA	NA	YAL032C	YAL032C_01	Yorf1	tctgggagctgcgattggcaTCTTTCATCAACTTTTTAGCgttttagagctagaaatagc
YAL032C_02	chrI:84483-84506(+)	YAL032C	0	TSS	NA	NA	NA	NA	NA	NA	YAL032C	YAL032C_02	Yorf1	tctgggagctgcgattggcaAGGTTGCTGATACGTCCTCTgttttagagctagaaatagc
YAL032C_03	chrI:84463-84486(+)	YAL032C	20	TSS	NA	NA	NA	NA	NA	NA	YAL032C	YAL032C_03	Yorf1	tctgggagctgcgattggcaTTACTAAACATATTTGGTTGgttttagagctagaaatagc
YAL032C_04	chrI:84498-84521(-)	YAL032C	-15	TSS	NA	NA	NA	NA	NA	NA	YAL032C	YAL032C_04	Yorf1	tctgggagctgcgattggcaCATGGCAGCTCTGAGCCGAGgttttagagctagaaatagc
YAL032C_05	chrI:84516-84539(-)	YAL032C	-33	TSS	NA	NA	NA	NA	NA	NA	YAL032C	YAL032C_05	Yorf1	tctgggagctgcgattggcaATTATGGGGTTATTGACACAgttttagagctagaaatagc
YAL032C_06	chrI:84530-84553(-)	YAL032C	-47	TSS	NA	NA	NA	NA	NA	NA	YAL032C	YAL032C_06	Yorf1	tctgggagctgcgattggcaTGAAAGAAGTTCAAATTATGgttttagagctagaaatagc
YAL032C_07	chrI:84531-84554(-)	YAL032C	-48	TSS	NA	NA	NA	NA	NA	NA	YAL032C	YAL032C_07	Yorf1	tctgggagctgcgattggcaATGAAAGAAGTTCAAATTATgttttagagctagaaatagc
YAL032C_08	chrI:84532-84555(-)	YAL032C	-49	TSS	NA	NA	NA	NA	NA	NA	YAL032C	YAL032C_08	Yorf1	tctgggagctgcgattggcaGATGAAAGAAGTTCAAATTAgttttagagctagaaatagc
YAL032C_09	chrI:84694-84717(+)	YAL032C	-211	TSS	NA	NA	NA	NA	NA	NA	YAL032C	YAL032C_09	Yorf1	tctgggagctgcgattggcaTGTATTCTTTTTTTTTTCCAgttttagagctagaaatagc
YAL033W_00	chrI:82518-82541(-)	YAL033W	-172	TSS	NA	NA	NA	NA	NA	NA	YAL033W	YAL033W_00	Yorf1	tctgggagctgcgattggcaCGTTGGGGGCTCGTTTGTCGgttttagagctagaaatagc
YAL033W_02	chrI:82686-82709(+)	YAL033W	-4	TSS	YAL034C	-111	TSS	NA	NA	NA	YAL033W,YAL034C	YAL033W_02	Yorf1	tctgggagctgcgattggcaCAAAGAAACAAGTCGATAAAgttttagagctagaaatagc
YAL033W_03	chrI:82532-82555(-)	YAL033W	-158	TSS	NA	NA	NA	NA	NA	NA	YAL033W	YAL033W_03	Yorf1	tctgggagctgcgattggcaTTGCTGTGGTAGTACGTTGGgttttagagctagaaatagc
YAL033W_04	chrI:82533-82556(-)	YAL033W	-157	TSS	NA	NA	NA	NA	NA	NA	YAL033W	YAL033W_04	Yorf1	tctgggagctgcgattggcaGTTGCTGTGGTAGTACGTTGgttttagagctagaaatagc
YAL033W_05	chrI:82506-82529(-)	YAL033W	-184	TSS	NA	NA	NA	NA	NA	NA	YAL033W	YAL033W_05	Yorf1	tctgggagctgcgattggcaGTTTGTCGAGGTTTTTAAGCgttttagagctagaaatagc
YAL033W_06	chrI:82534-82557(-)	YAL033W	-156	TSS	NA	NA	NA	NA	NA	NA	YAL033W	YAL033W_06	Yorf1	tctgggagctgcgattggcaGGTTGCTGTGGTAGTACGTTgttttagagctagaaatagc
YAL033W_07	chrI:82535-82558(-)	YAL033W	-155	TSS	NA	NA	NA	NA	NA	NA	YAL033W	YAL033W_07	Yorf1	tctgggagctgcgattggcaTGGTTGCTGTGGTAGTACGTgttttagagctagaaatagc
YAL033W_08	chrI:82541-82564(+)	YAL033W	-149	TSS	NA	NA	NA	NA	NA	NA	YAL033W	YAL033W_08	Yorf1	tctgggagctgcgattggcaTACTACCACAGCAACCACTCgttttagagctagaaatagc
YAL033W_09	chrI:82497-82520(-)	YAL033W	-193	TSS	NA	NA	NA	NA	NA	NA	YAL033W	YAL033W_09	Yorf1	tctgggagctgcgattggcaGGTTTTTAAGCAGGTTTGAAgttttagagctagaaatagc
YAL034C_00	chrI:82731-82754(-)	YAL034C	-156	TSS	NA	NA	NA	NA	NA	NA	YAL034C	YAL034C_00	Yorf1	tctgggagctgcgattggcaGTGGGAATATAATTTCAAAAgttttagagctagaaatagc
YAL034C_02	chrI:82590-82613(-)	YAL034C	-15	TSS	YAL033W	-100	TSS	NA	NA	NA	YAL034C,YAL033W	YAL034C_02	Yorf1	tctgggagctgcgattggcaCAAAACAAAACAAAGTCAGGgttttagagctagaaatagc
YAL034C_03	chrI:82749-82772(-)	YAL034C	-174	TSS	NA	NA	NA	NA	NA	NA	YAL034C	YAL034C_03	Yorf1	tctgggagctgcgattggcaCAACGTTGGTGTCTGTAGGTgttttagagctagaaatagc
YAL034C_04	chrI:82750-82773(-)	YAL034C	-175	TSS	NA	NA	NA	NA	NA	NA	YAL034C	YAL034C_04	Yorf1	tctgggagctgcgattggcaTCAACGTTGGTGTCTGTAGGgttttagagctagaaatagc
YAL034C_05	chrI:82752-82775(+)	YAL034C	-177	TSS	NA	NA	NA	NA	NA	NA	YAL034C	YAL034C_05	Yorf1	tctgggagctgcgattggcaACCTACAGACACCAACGTTGgttttagagctagaaatagc
YAL034C_06	chrI:82753-82776(-)	YAL034C	-178	TSS	NA	NA	NA	NA	NA	NA	YAL034C	YAL034C_06	Yorf1	tctgggagctgcgattggcaTCCTCAACGTTGGTGTCTGTgttttagagctagaaatagc
YAL034C_07	chrI:82763-82786(-)	YAL034C	-188	TSS	NA	NA	NA	NA	NA	NA	YAL034C	YAL034C_07	Yorf1	tctgggagctgcgattggcaCGACACAGATTCCTCAACGTgttttagagctagaaatagc
YAL034C_08	chrI:82555-82578(-)	YAL034C	20	TSS	YAL033W	-135	TSS	NA	NA	NA	YAL034C,YAL033W	YAL034C_08	Yorf1	tctgggagctgcgattggcaACAAGATAGAAAAACCAGAGgttttagagctagaaatagc
YAL034C_09	chrI:82593-82616(-)	YAL034C	-18	TSS	YAL033W	-97	TSS	NA	NA	NA	YAL034C,YAL033W	YAL034C_09	Yorf1	tctgggagctgcgattggcaGAACAAAACAAAACAAAGTCgttttagagctagaaatagc
YAL034C-B_00	chrI:80173-80196(+)	NA	NA	NA	NA	NA	NA	NA	NA	NA	NA	YAL034C-B_00	NA	tctgggagctgcgattggcaAGACTGTTGTTTACGATAAGgttttagagctagaaatagc
YAL034C-B_01	chrI:80097-80120(+)	NA	NA	NA	NA	NA	NA	NA	NA	NA	NA	YAL034C-B_01	NA	tctgggagctgcgattggcaTCGAGAGAAAGTGAACGACGgttttagagctagaaatagc
YAL034C-B_02	chrI:79961-79984(+)	NA	NA	NA	NA	NA	NA	NA	NA	NA	NA	YAL034C-B_02	NA	tctgggagctgcgattggcaAACTAGAACTATATGTTTTGgttttagagctagaaatagc
YAL034C-B_03	chrI:79911-79934(+)	NA	NA	NA	NA	NA	NA	NA	NA	NA	NA	YAL034C-B_03	NA	tctgggagctgcgattggcaTGCTAAGTTGGAATCACTTTgttttagagctagaaatagc
YAL034C-B_04	chrI:79923-79946(+)	NA	NA	NA	NA	NA	NA	NA	NA	NA	NA	YAL034C-B_04	NA	tctgggagctgcgattggcaATCACTTTTGGAAAACTCCGgttttagagctagaaatagc
YAL034C-B_05	chrI:79899-79922(+)	NA	NA	NA	NA	NA	NA	NA	NA	NA	NA	YAL034C-B_05	NA	tctgggagctgcgattggcaCAAAAGTGGAGTTGCTAAGTgttttagagctagaaatagc
YAL034C-B_06	chrI:79885-79908(+)	NA	NA	NA	NA	NA	NA	NA	NA	NA	NA	YAL034C-B_06	NA	tctgggagctgcgattggcaTATGGAGAAGAGATCAAAAGgttttagagctagaaatagc
YAL034C-B_07	chrI:79940-79963(-)	NA	NA	NA	NA	NA	NA	NA	NA	NA	NA	YAL034C-B_07	NA	tctgggagctgcgattggcaTTTGTCAAAATTCTTATCCAgttttagagctagaaatagc
YAL034C-B_08	chrI:79867-79890(+)	NA	NA	NA	NA	NA	NA	NA	NA	NA	NA	YAL034C-B_08	NA	tctgggagctgcgattggcaAAAATCGGCGAGGAAGATTAgttttagagctagaaatagc
YAL034C-B_09	chrI:79859-79882(-)	NA	NA	NA	NA	NA	NA	NA	NA	NA	NA	YAL034C-B_09	NA	tctgggagctgcgattggcaTTCCTCGCCGATTTTGCTCTgttttagagctagaaatagc
YAL034W-A_00	chrI:79474-79497(+)	YAL034W-A	-204	TSS	NA	NA	NA	NA	NA	NA	YAL034W-A	YAL034W-A_00	Yorf1	tctgggagctgcgattggcaCAAAATTTAATGAATTAAATgttttagagctagaaatagc
YAL034W-A_01	chrI:79606-79629(+)	YAL034W-A	-72	TSS	NA	NA	NA	NA	NA	NA	YAL034W-A	YAL034W-A_01	Yorf1	tctgggagctgcgattggcaATAGTACGCGTAAACAAAAAgttttagagctagaaatagc
YAL034W-A_02	chrI:79674-79697(+)	YAL034W-A	-4	TSS	NA	NA	NA	NA	NA	NA	YAL034W-A	YAL034W-A_02	Yorf1	tctgggagctgcgattggcaAGTAATAACACGTTGAAACTgttttagagctagaaatagc
YAL034W-A_03	chrI:79673-79696(+)	YAL034W-A	-5	TSS	NA	NA	NA	NA	NA	NA	YAL034W-A	YAL034W-A_03	Yorf1	tctgggagctgcgattggcaGAGTAATAACACGTTGAAACgttttagagctagaaatagc
YAL034W-A_04	chrI:79460-79483(-)	YAL034W-A	-218	TSS	NA	NA	NA	NA	NA	NA	YAL034W-A	YAL034W-A_04	Yorf1	tctgggagctgcgattggcaTAAATTTTGTAGAATGTGATgttttagagctagaaatagc
YAL034W-A_05	chrI:79459-79482(-)	YAL034W-A	-219	TSS	NA	NA	NA	NA	NA	NA	YAL034W-A	YAL034W-A_05	Yorf1	tctgggagctgcgattggcaAAATTTTGTAGAATGTGATTgttttagagctagaaatagc
YAL034W-A_06	chrI:79645-79668(+)	YAL034W-A	-33	TSS	NA	NA	NA	NA	NA	NA	YAL034W-A	YAL034W-A_06	Yorf1	tctgggagctgcgattggcaAATATAAGTTGGCATTTATTgttttagagctagaaatagc
YAL034W-A_07	chrI:79519-79542(-)	YAL034W-A	-159	TSS	NA	NA	NA	NA	NA	NA	YAL034W-A	YAL034W-A_07	Yorf1	tctgggagctgcgattggcaGAATTGAAACTAATACACAAgttttagagctagaaatagc
YAL034W-A_08	chrI:79634-79657(+)	YAL034W-A	-44	TSS	NA	NA	NA	NA	NA	NA	YAL034W-A	YAL034W-A_08	Yorf1	tctgggagctgcgattggcaAAGAGGCATTGAATATAAGTgttttagagctagaaatagc
YAL034W-A_09	chrI:79617-79640(+)	YAL034W-A	-61	TSS	NA	NA	NA	NA	NA	NA	YAL034W-A	YAL034W-A_09	Yorf1	tctgggagctgcgattggcaAAACAAAAAAGGTAAATAAGgttttagagctagaaatagc
YAL035W_01	chrI:76265-76288(+)	YAL036C	-92	TSS	YAL035W	-125	TSS	NA	NA	NA	YAL036C,YAL035W	YAL035W_01	Yorf2	tctgggagctgcgattggcaTAGCTCATCGATGAAAAAAAgttttagagctagaaatagc
YAL035W_02	chrI:76407-76430(+)	YAL035W	17	TSS	NA	NA	NA	NA	NA	NA	YAL035W	YAL035W_02	Yorf1	tctgggagctgcgattggcaAACATCAGATAAGTGAAAGAgttttagagctagaaatagc
YAL035W_03	chrI:76384-76407(+)	YAL035W	-6	TSS	YAL036C	-211	TSS	NA	NA	NA	YAL035W,YAL036C	YAL035W_03	Yorf1	tctgggagctgcgattggcaAGGGGATAAGAAGGGCAATCgttttagagctagaaatagc
YAL035W_04	chrI:76376-76399(+)	YAL035W	-14	TSS	YAL036C	-203	TSS	NA	NA	NA	YAL035W,YAL036C	YAL035W_04	Yorf1	tctgggagctgcgattggcaGAACTTTGAGGGGATAAGAAgttttagagctagaaatagc
YAL035W_05	chrI:76375-76398(+)	YAL035W	-15	TSS	YAL036C	-202	TSS	NA	NA	NA	YAL035W,YAL036C	YAL035W_05	Yorf1	tctgggagctgcgattggcaTGAACTTTGAGGGGATAAGAgttttagagctagaaatagc
YAL035W_07	chrI:76366-76389(+)	YAL035W	-24	TSS	YAL036C	-193	TSS	NA	NA	NA	YAL035W,YAL036C	YAL035W_07	Yorf1	tctgggagctgcgattggcaTGGCAAAGGTGAACTTTGAGgttttagagctagaaatagc
YAL035W_08	chrI:76365-76388(+)	YAL035W	-25	TSS	YAL036C	-192	TSS	NA	NA	NA	YAL035W,YAL036C	YAL035W_08	Yorf1	tctgggagctgcgattggcaGTGGCAAAGGTGAACTTTGAgttttagagctagaaatagc
YAL035W_09	chrI:76364-76387(+)	YAL035W	-26	TSS	YAL036C	-191	TSS	NA	NA	NA	YAL035W,YAL036C	YAL035W_09	Yorf1	tctgggagctgcgattggcaAGTGGCAAAGGTGAACTTTGgttttagagctagaaatagc
YAL036C_01	chrI:76239-76262(-)	YAL036C	-66	TSS	YAL035W	-151	TSS	NA	NA	NA	YAL036C,YAL035W	YAL036C_01	Yorf1	tctgggagctgcgattggcaGAGTTTTCCACTTTTAAGATgttttagagctagaaatagc
YAL036C_02	chrI:76181-76204(-)	YAL036C	-8	TSS	YAL035W	-209	TSS	NA	NA	NA	YAL036C,YAL035W	YAL036C_02	Yorf1	tctgggagctgcgattggcaTGTTTGAAGCTAGATGCAGTgttttagagctagaaatagc
YAL036C_05	chrI:76207-76230(-)	YAL036C	-34	TSS	YAL035W	-183	TSS	NA	NA	NA	YAL036C,YAL035W	YAL036C_05	Yorf1	tctgggagctgcgattggcaTGTGATGAGGGCGCAATGATgttttagagctagaaatagc
YAL036C_09	chrI:76219-76242(-)	YAL036C	-46	TSS	YAL035W	-171	TSS	NA	NA	NA	YAL036C,YAL035W	YAL036C_09	Yorf1	tctgggagctgcgattggcaGGGATATTACGGTGTGATGAgttttagagctagaaatagc
YAL037C-A_00	chrI:73897-73920(-)	YAL037C-A	-198	TSS	NA	NA	NA	NA	NA	NA	YAL037C-A	YAL037C-A_00	Yorf1	tctgggagctgcgattggcaGAAACACATTCTGTAAATAAgttttagagctagaaatagc
YAL037C-A_01	chrI:73791-73814(+)	YAL037C-A	-92	TSS	NA	NA	NA	NA	NA	NA	YAL037C-A	YAL037C-A_01	Yorf1	tctgggagctgcgattggcaTTCGCGTTTCAAGATTTCAAgttttagagctagaaatagc
YAL037C-A_02	chrI:73741-73764(+)	YAL037C-A	-42	TSS	NA	NA	NA	NA	NA	NA	YAL037C-A	YAL037C-A_02	Yorf1	tctgggagctgcgattggcaATTTTTTATAAAAAATGACGgttttagagctagaaatagc
YAL037C-A_03	chrI:73781-73804(-)	YAL037C-A	-82	TSS	NA	NA	NA	NA	NA	NA	YAL037C-A	YAL037C-A_03	Yorf1	tctgggagctgcgattggcaCTTGAAACGCGAATAAATTTgttttagagctagaaatagc
YAL037C-A_04	chrI:73820-73843(-)	YAL037C-A	-121	TSS	NA	NA	NA	NA	NA	NA	YAL037C-A	YAL037C-A_04	Yorf1	tctgggagctgcgattggcaCACTTATCGTTTCTGATAAGgttttagagctagaaatagc
YAL037C-A_05	chrI:73742-73765(+)	YAL037C-A	-43	TSS	NA	NA	NA	NA	NA	NA	YAL037C-A	YAL037C-A_05	Yorf1	tctgggagctgcgattggcaTTTTTTATAAAAAATGACGCgttttagagctagaaatagc
YAL037C-A_06	chrI:73719-73742(-)	YAL037C-A	-20	TSS	NA	NA	NA	NA	NA	NA	YAL037C-A	YAL037C-A_06	Yorf1	tctgggagctgcgattggcaTAGATTAAACCACCAAACGAgttttagagctagaaatagc
YAL037C-A_07	chrI:73898-73921(-)	YAL037C-A	-199	TSS	NA	NA	NA	NA	NA	NA	YAL037C-A	YAL037C-A_07	Yorf1	tctgggagctgcgattggcaCGAAACACATTCTGTAAATAgttttagagctagaaatagc
YAL037C-A_08	chrI:73865-73888(-)	YAL037C-A	-166	TSS	NA	NA	NA	NA	NA	NA	YAL037C-A	YAL037C-A_08	Yorf1	tctgggagctgcgattggcaTGAAAAGAATACGTACTAGAgttttagagctagaaatagc
YAL037C-A_09	chrI:73710-73733(+)	YAL037C-A	-11	TSS	NA	NA	NA	NA	NA	NA	YAL037C-A	YAL037C-A_09	Yorf1	tctgggagctgcgattggcaAGCTTCTGGCCTTCGTTTGGgttttagagctagaaatagc
YAL037C-B_00	chrI:73580-73603(+)	NA	NA	NA	NA	NA	NA	NA	NA	NA	NA	YAL037C-B_00	NA	tctgggagctgcgattggcaATGATTATCAGGATGGCGAAgttttagagctagaaatagc
YAL037C-B_01	chrI:73543-73566(-)	NA	NA	NA	NA	NA	NA	NA	NA	NA	NA	YAL037C-B_01	NA	tctgggagctgcgattggcaAAGATTATCTTGCGATGGGAgttttagagctagaaatagc
YAL037C-B_02	chrI:73466-73489(+)	NA	NA	NA	NA	NA	NA	NA	NA	NA	NA	YAL037C-B_02	NA	tctgggagctgcgattggcaCAATTGTCGTCATAACGATGgttttagagctagaaatagc
YAL037C-B_04	chrI:73544-73567(-)	NA	NA	NA	NA	NA	NA	NA	NA	NA	NA	YAL037C-B_04	NA	tctgggagctgcgattggcaGAAGATTATCTTGCGATGGGgttttagagctagaaatagc
YAL037C-B_05	chrI:73547-73570(-)	NA	NA	NA	NA	NA	NA	NA	NA	NA	NA	YAL037C-B_05	NA	tctgggagctgcgattggcaAGGGAAGATTATCTTGCGATgttttagagctagaaatagc
YAL037C-B_06	chrI:73548-73571(-)	NA	NA	NA	NA	NA	NA	NA	NA	NA	NA	YAL037C-B_06	NA	tctgggagctgcgattggcaGAGGGAAGATTATCTTGCGAgttttagagctagaaatagc
YAL037C-B_07	chrI:73573-73596(+)	NA	NA	NA	NA	NA	NA	NA	NA	NA	NA	YAL037C-B_07	NA	tctgggagctgcgattggcaGGTTATCATGATTATCAGGAgttttagagctagaaatagc
YAL037C-B_08	chrI:73552-73575(+)	NA	NA	NA	NA	NA	NA	NA	NA	NA	NA	YAL037C-B_08	NA	tctgggagctgcgattggcaCGCAAGATAATCTTCCCTCAgttttagagctagaaatagc
YAL037C-B_09	chrI:73569-73592(+)	NA	NA	NA	NA	NA	NA	NA	NA	NA	NA	YAL037C-B_09	NA	tctgggagctgcgattggcaTCAAGGTTATCATGATTATCgttttagagctagaaatagc
YAL037W_00	chrI:73225-73248(+)	YAL037W	-217	TSS	NA	NA	NA	NA	NA	NA	YAL037W	YAL037W_00	Yorf1	tctgggagctgcgattggcaTCCATCCAAGGTTTCAAGGCgttttagagctagaaatagc
YAL037W_01	chrI:73337-73360(+)	YAL037W	-105	TSS	NA	NA	NA	NA	NA	NA	YAL037W	YAL037W_01	Yorf1	tctgggagctgcgattggcaTTAAATTTTATATAAAGACAgttttagagctagaaatagc
YAL037W_02	chrI:73398-73421(+)	YAL037W	-44	TSS	NA	NA	NA	NA	NA	NA	YAL037W	YAL037W_02	Yorf1	tctgggagctgcgattggcaTAAATAACATACATTTTATAgttttagagctagaaatagc
YAL037W_03	chrI:73226-73249(-)	YAL037W	-216	TSS	NA	NA	NA	NA	NA	NA	YAL037W	YAL037W_03	Yorf1	tctgggagctgcgattggcaACCGGCCTTGAAACCTTGGAgttttagagctagaaatagc
YAL037W_04	chrI:73230-73253(-)	YAL037W	-212	TSS	NA	NA	NA	NA	NA	NA	YAL037W	YAL037W_04	Yorf1	tctgggagctgcgattggcaCAGCACCGGCCTTGAAACCTgttttagagctagaaatagc
YAL037W_05	chrI:73231-73254(+)	YAL037W	-211	TSS	NA	NA	NA	NA	NA	NA	YAL037W	YAL037W_05	Yorf1	tctgggagctgcgattggcaCAAGGTTTCAAGGCCGGTGCgttttagagctagaaatagc
YAL037W_06	chrI:73244-73267(-)	YAL037W	-198	TSS	NA	NA	NA	NA	NA	NA	YAL037W	YAL037W_06	Yorf1	tctgggagctgcgattggcaAGTGTTGGAGTGACCAGCACgttttagagctagaaatagc
YAL037W_07	chrI:73259-73282(-)	YAL037W	-183	TSS	NA	NA	NA	NA	NA	NA	YAL037W	YAL037W_07	Yorf1	tctgggagctgcgattggcaGGTAGAGACTTGCAAAGTGTgttttagagctagaaatagc
YAL037W_08	chrI:73280-73303(-)	YAL037W	-162	TSS	NA	NA	NA	NA	NA	NA	YAL037W	YAL037W_08	Yorf1	tctgggagctgcgattggcaATCATGATTCTTTTTTTAAAgttttagagctagaaatagc
YAL037W_09	chrI:73454-73477(-)	YAL037W	12	TSS	NA	NA	NA	NA	NA	NA	YAL037W	YAL037W_09	Yorf1	tctgggagctgcgattggcaGACGACAATTGGAGACAAAAgttttagagctagaaatagc
YAL038W_00	chrI:71549-71572(-)	YAL038W	-199	TSS	NA	NA	NA	NA	NA	NA	YAL038W	YAL038W_00	Yorf1	tctgggagctgcgattggcaGCCAACGAATATCGTTTTGAgttttagagctagaaatagc
YAL038W_01	chrI:71615-71638(-)	YAL038W	-133	TSS	NA	NA	NA	NA	NA	NA	YAL038W	YAL038W_01	Yorf1	tctgggagctgcgattggcaAACTGGAAAAAAGAGGTTCTgttttagagctagaaatagc
YAL038W_02	chrI:71756-71779(-)	YAL038W	8	TSS	NA	NA	NA	NA	NA	NA	YAL038W	YAL038W_02	Yorf1	tctgggagctgcgattggcaGATGTTTTATTTGTTTTGATgttttagagctagaaatagc
YAL038W_03	chrI:71548-71571(+)	YAL038W	-200	TSS	NA	NA	NA	NA	NA	NA	YAL038W	YAL038W_03	Yorf1	tctgggagctgcgattggcaGCCATCAAAACGATATTCGTgttttagagctagaaatagc
YAL038W_04	chrI:71579-71602(+)	YAL038W	-169	TSS	NA	NA	NA	NA	NA	NA	YAL038W	YAL038W_04	Yorf1	tctgggagctgcgattggcaTCTGAATTATAAATACTCTTgttttagagctagaaatagc
YAL038W_05	chrI:71622-71645(-)	YAL038W	-126	TSS	NA	NA	NA	NA	NA	NA	YAL038W	YAL038W_05	Yorf1	tctgggagctgcgattggcaATGATATAACTGGAAAAAAGgttttagagctagaaatagc
YAL038W_06	chrI:71624-71647(+)	YAL038W	-124	TSS	NA	NA	NA	NA	NA	NA	YAL038W	YAL038W_06	Yorf1	tctgggagctgcgattggcaTCTTTTTTCCAGTTATATCAgttttagagctagaaatagc
YAL038W_07	chrI:71632-71655(-)	YAL038W	-116	TSS	NA	NA	NA	NA	NA	NA	YAL038W	YAL038W_07	Yorf1	tctgggagctgcgattggcaAAAGGGGACCATGATATAACgttttagagctagaaatagc
YAL038W_08	chrI:71697-71720(-)	YAL038W	-51	TSS	NA	NA	NA	NA	NA	NA	YAL038W	YAL038W_08	Yorf1	tctgggagctgcgattggcaAGTTAAGAATAAAAAACCAAgttttagagctagaaatagc
YAL038W_09	chrI:71681-71704(+)	YAL038W	-67	TSS	NA	NA	NA	NA	NA	NA	YAL038W	YAL038W_09	Yorf1	tctgggagctgcgattggcaATTCATTCTTTTTCATCCTTgttttagagctagaaatagc
YAL039C_00	chrI:69713-69736(+)	YAL039C	-143	TSS	NA	NA	NA	NA	NA	NA	YAL039C	YAL039C_00	Yorf1	tctgggagctgcgattggcaGAAAAAATAGAAAATTTGGGgttttagagctagaaatagc
YAL039C_01	chrI:69674-69697(+)	YAL039C	-104	TSS	NA	NA	NA	NA	NA	NA	YAL039C	YAL039C_01	Yorf1	tctgggagctgcgattggcaGGGAAAAAGTCGATAAAAAGgttttagagctagaaatagc
YAL039C_02	chrI:69597-69620(-)	YAL039C	-27	TSS	NA	NA	NA	NA	NA	NA	YAL039C	YAL039C_02	Yorf1	tctgggagctgcgattggcaAATACTAAGAGAAATGAAATgttttagagctagaaatagc
YAL039C_03	chrI:69709-69732(+)	YAL039C	-139	TSS	NA	NA	NA	NA	NA	NA	YAL039C	YAL039C_03	Yorf1	tctgggagctgcgattggcaAAAAGAAAAAATAGAAAATTgttttagagctagaaatagc
YAL039C_04	chrI:69710-69733(+)	YAL039C	-140	TSS	NA	NA	NA	NA	NA	NA	YAL039C	YAL039C_04	Yorf1	tctgggagctgcgattggcaAAAGAAAAAATAGAAAATTTgttttagagctagaaatagc
YAL039C_05	chrI:69714-69737(+)	YAL039C	-144	TSS	NA	NA	NA	NA	NA	NA	YAL039C	YAL039C_05	Yorf1	tctgggagctgcgattggcaAAAAAATAGAAAATTTGGGTgttttagagctagaaatagc
YAL039C_06	chrI:69715-69738(+)	YAL039C	-145	TSS	NA	NA	NA	NA	NA	NA	YAL039C	YAL039C_06	Yorf1	tctgggagctgcgattggcaAAAAATAGAAAATTTGGGTGgttttagagctagaaatagc
YAL039C_07	chrI:69716-69739(+)	YAL039C	-146	TSS	NA	NA	NA	NA	NA	NA	YAL039C	YAL039C_07	Yorf1	tctgggagctgcgattggcaAAAATAGAAAATTTGGGTGGgttttagagctagaaatagc
YAL039C_08	chrI:69717-69740(+)	YAL039C	-147	TSS	NA	NA	NA	NA	NA	NA	YAL039C	YAL039C_08	Yorf1	tctgggagctgcgattggcaAAATAGAAAATTTGGGTGGGgttttagagctagaaatagc
YAL039C_09	chrI:69718-69741(+)	YAL039C	-148	TSS	NA	NA	NA	NA	NA	NA	YAL039C	YAL039C_09	Yorf1	tctgggagctgcgattggcaAATAGAAAATTTGGGTGGGGgttttagagctagaaatagc
YAL040C_00	chrI:68041-68064(-)	YAL040C	-204	TSS	NA	NA	NA	NA	NA	NA	YAL040C	YAL040C_00	Yorf1	tctgggagctgcgattggcaAAGTTACATAAATTTACTATgttttagagctagaaatagc
YAL040C_01	chrI:67913-67936(+)	YAL040C	-76	TSS	NA	NA	NA	NA	NA	NA	YAL040C	YAL040C_01	Yorf1	tctgggagctgcgattggcaAGAAGAAGATTAAAAGCTCGgttttagagctagaaatagc
YAL040C_02	chrI:67820-67843(+)	YAL040C	17	TSS	NA	NA	NA	NA	NA	NA	YAL040C	YAL040C_02	Yorf1	tctgggagctgcgattggcaTCCTCAGAAATCCATTTGACgttttagagctagaaatagc
YAL040C_03	chrI:67821-67844(-)	YAL040C	16	TSS	NA	NA	NA	NA	NA	NA	YAL040C	YAL040C_03	Yorf1	tctgggagctgcgattggcaGCCAGTCAAATGGATTTCTGgttttagagctagaaatagc
YAL040C_04	chrI:67831-67854(-)	YAL040C	6	TSS	NA	NA	NA	NA	NA	NA	YAL040C	YAL040C_04	Yorf1	tctgggagctgcgattggcaTACTGAGTCTGCCAGTCAAAgttttagagctagaaatagc
YAL040C_05	chrI:67942-67965(+)	YAL040C	-105	TSS	NA	NA	NA	NA	NA	NA	YAL040C	YAL040C_05	Yorf1	tctgggagctgcgattggcaCAGATATACAAATTATAAATgttttagagctagaaatagc
YAL040C_06	chrI:67946-67969(+)	YAL040C	-109	TSS	NA	NA	NA	NA	NA	NA	YAL040C	YAL040C_06	Yorf1	tctgggagctgcgattggcaTATACAAATTATAAATAGGTgttttagagctagaaatagc
YAL040C_07	chrI:67949-67972(+)	YAL040C	-112	TSS	NA	NA	NA	NA	NA	NA	YAL040C	YAL040C_07	Yorf1	tctgggagctgcgattggcaACAAATTATAAATAGGTAGGgttttagagctagaaatagc
YAL040C_08	chrI:68008-68031(+)	YAL040C	-171	TSS	NA	NA	NA	NA	NA	NA	YAL040C	YAL040C_08	Yorf1	tctgggagctgcgattggcaAAATATGGAAATGTGGCAGAgttttagagctagaaatagc
YAL040C_09	chrI:68007-68030(+)	YAL040C	-170	TSS	NA	NA	NA	NA	NA	NA	YAL040C	YAL040C_09	Yorf1	tctgggagctgcgattggcaCAAATATGGAAATGTGGCAGgttttagagctagaaatagc
YAL041W_00	chrI:62556-62579(-)	YAL041W	-209	TSS	NA	NA	NA	NA	NA	NA	YAL041W	YAL041W_00	Yorf1	tctgggagctgcgattggcaATGACAGTCTCTTCCTCTACgttttagagctagaaatagc
YAL041W_01	chrI:62686-62709(+)	YAL041W	-79	TSS	NA	NA	NA	NA	NA	NA	YAL041W	YAL041W_01	Yorf1	tctgggagctgcgattggcaGACGCACTGGTGGGAAGAAGgttttagagctagaaatagc
YAL041W_02	chrI:62773-62796(-)	YAL041W	8	TSS	NA	NA	NA	NA	NA	NA	YAL041W	YAL041W_02	Yorf1	tctgggagctgcgattggcaGCAACAAATGATAACAGCAAgttttagagctagaaatagc
YAL041W_03	chrI:62559-62582(+)	YAL041W	-206	TSS	NA	NA	NA	NA	NA	NA	YAL041W	YAL041W_03	Yorf1	tctgggagctgcgattggcaGTAGAGGAAGAGACTGTCATgttttagagctagaaatagc
YAL041W_04	chrI:62560-62583(+)	YAL041W	-205	TSS	NA	NA	NA	NA	NA	NA	YAL041W	YAL041W_04	Yorf1	tctgggagctgcgattggcaTAGAGGAAGAGACTGTCATAgttttagagctagaaatagc
YAL041W_05	chrI:62588-62611(-)	YAL041W	-177	TSS	NA	NA	NA	NA	NA	NA	YAL041W	YAL041W_05	Yorf1	tctgggagctgcgattggcaTATGTAGTAGTATGTAGAAAgttttagagctagaaatagc
YAL041W_06	chrI:62589-62612(-)	YAL041W	-176	TSS	NA	NA	NA	NA	NA	NA	YAL041W	YAL041W_06	Yorf1	tctgggagctgcgattggcaTTATGTAGTAGTATGTAGAAgttttagagctagaaatagc
YAL041W_07	chrI:62736-62759(+)	YAL041W	-29	TSS	NA	NA	NA	NA	NA	NA	YAL041W	YAL041W_07	Yorf1	tctgggagctgcgattggcaAACAAGAATGTGGCTATGGTgttttagagctagaaatagc
YAL041W_08	chrI:62732-62755(+)	YAL041W	-33	TSS	NA	NA	NA	NA	NA	NA	YAL041W	YAL041W_08	Yorf1	tctgggagctgcgattggcaACAGAACAAGAATGTGGCTAgttttagagctagaaatagc
YAL041W_09	chrI:62726-62749(+)	YAL041W	-39	TSS	NA	NA	NA	NA	NA	NA	YAL041W	YAL041W_09	Yorf1	tctgggagctgcgattggcaGTAGAAACAGAACAAGAATGgttttagagctagaaatagc
YAL042C-A_00	chrI:61921-61944(+)	NA	NA	NA	NA	NA	NA	NA	NA	NA	NA	YAL042C-A_00	NA	tctgggagctgcgattggcaAATGAAGGCTGCAGGATCAAgttttagagctagaaatagc
YAL042C-A_01	chrI:61840-61863(+)	NA	NA	NA	NA	NA	NA	NA	NA	NA	NA	YAL042C-A_01	NA	tctgggagctgcgattggcaGCAGGCTGGGCTTTTTTCGAgttttagagctagaaatagc
YAL042C-A_02	chrI:61773-61796(+)	NA	NA	NA	NA	NA	NA	NA	NA	NA	NA	YAL042C-A_02	NA	tctgggagctgcgattggcaGAATCTAGCACAGGAAGAGAgttttagagctagaaatagc
YAL042C-A_03	chrI:61667-61690(+)	NA	NA	NA	NA	NA	NA	NA	NA	NA	NA	YAL042C-A_03	NA	tctgggagctgcgattggcaCTACTGAGTTGCATGTGGGTgttttagagctagaaatagc
YAL042C-A_04	chrI:61913-61936(+)	NA	NA	NA	NA	NA	NA	NA	NA	NA	NA	YAL042C-A_04	NA	tctgggagctgcgattggcaAGCACTTGAATGAAGGCTGCgttttagagctagaaatagc
YAL042C-A_05	chrI:61906-61929(+)	NA	NA	NA	NA	NA	NA	NA	NA	NA	NA	YAL042C-A_05	NA	tctgggagctgcgattggcaATTAACGAGCACTTGAATGAgttttagagctagaaatagc
YAL042C-A_06	chrI:61841-61864(+)	NA	NA	NA	NA	NA	NA	NA	NA	NA	NA	YAL042C-A_06	NA	tctgggagctgcgattggcaCAGGCTGGGCTTTTTTCGACgttttagagctagaaatagc
YAL042C-A_07	chrI:61827-61850(+)	NA	NA	NA	NA	NA	NA	NA	NA	NA	NA	YAL042C-A_07	NA	tctgggagctgcgattggcaAGCATACTTGGAGGCAGGCTgttttagagctagaaatagc
YAL042C-A_08	chrI:61826-61849(+)	NA	NA	NA	NA	NA	NA	NA	NA	NA	NA	YAL042C-A_08	NA	tctgggagctgcgattggcaCAGCATACTTGGAGGCAGGCgttttagagctagaaatagc
YAL042C-A_09	chrI:61822-61845(+)	NA	NA	NA	NA	NA	NA	NA	NA	NA	NA	YAL042C-A_09	NA	tctgggagctgcgattggcaAGATCAGCATACTTGGAGGCgttttagagctagaaatagc
YAL042W_01	chrI:61227-61250(-)	YAL042W	-62	TSS	YAL043C	-164	TSS	NA	NA	NA	YAL042W,YAL043C	YAL042W_01	Yorf1	tctgggagctgcgattggcaAAACTAGCTTTCCTTTATAAgttttagagctagaaatagc
YAL042W_02	chrI:61301-61324(+)	YAL042W	12	TSS	NA	NA	NA	NA	NA	NA	YAL042W	YAL042W_02	Yorf1	tctgggagctgcgattggcaACACAATAGACATCATGAAAgttttagagctagaaatagc
YAL042W_03	chrI:61253-61276(+)	YAL042W	-36	TSS	YAL043C	-190	TSS	NA	NA	NA	YAL042W,YAL043C	YAL042W_03	Yorf1	tctgggagctgcgattggcaGTCTCGTATACATGCGGAGTgttttagagctagaaatagc
YAL042W_04	chrI:61247-61270(+)	YAL042W	-42	TSS	YAL043C	-184	TSS	NA	NA	NA	YAL042W,YAL043C	YAL042W_04	Yorf1	tctgggagctgcgattggcaTTTTATGTCTCGTATACATGgttttagagctagaaatagc
YAL042W_08	chrI:61222-61245(-)	YAL042W	-67	TSS	YAL043C	-159	TSS	NA	NA	NA	YAL042W,YAL043C	YAL042W_08	Yorf1	tctgggagctgcgattggcaAGCTTTCCTTTATAATGGCGgttttagagctagaaatagc
YAL042W_09	chrI:61216-61239(+)	YAL042W	-73	TSS	YAL043C	-153	TSS	NA	NA	NA	YAL042W,YAL043C	YAL042W_09	Yorf1	tctgggagctgcgattggcaTGGAAACCACGCCATTATAAgttttagagctagaaatagc
YAL043C_01	chrI:61202-61225(-)	YAL042W	-87	TSS	YAL043C	-139	TSS	NA	NA	NA	YAL042W,YAL043C	YAL043C_01	Yorf2	tctgggagctgcgattggcaTGGTTTCCACTCCATCTTGAgttttagagctagaaatagc
YAL043C_02	chrI:61044-61067(+)	YAL043C	19	TSS	NA	NA	NA	NA	NA	NA	YAL043C	YAL043C_02	Yorf1	tctgggagctgcgattggcaGATGACATTGCGCTGCTTAGgttttagagctagaaatagc
YAL043C_03	chrI:61084-61107(-)	YAL043C	-21	TSS	YAL042W	-205	TSS	NA	NA	NA	YAL043C,YAL042W	YAL043C_03	Yorf1	tctgggagctgcgattggcaCTGAACAAATGGTTAAATCGgttttagagctagaaatagc
YAL043C_05	chrI:61095-61118(-)	YAL043C	-32	TSS	YAL042W	-194	TSS	NA	NA	NA	YAL043C,YAL042W	YAL043C_05	Yorf1	tctgggagctgcgattggcaTTAGTACTTGACTGAACAAAgttttagagctagaaatagc
YAL043C_06	chrI:61098-61121(+)	YAL043C	-35	TSS	YAL042W	-191	TSS	NA	NA	NA	YAL043C,YAL042W	YAL043C_06	Yorf1	tctgggagctgcgattggcaTTTGTTCAGTCAAGTACTAAgttttagagctagaaatagc
YAL043C_07	chrI:61106-61129(+)	YAL043C	-43	TSS	YAL042W	-183	TSS	NA	NA	NA	YAL043C,YAL042W	YAL043C_07	Yorf1	tctgggagctgcgattggcaGTCAAGTACTAACGGTTAAAgttttagagctagaaatagc
YAL044C_00	chrI:58665-58688(+)	YAL044C	-205	TSS	NA	NA	NA	NA	NA	NA	YAL044C	YAL044C_00	Yorf1	tctgggagctgcgattggcaCGTATATATGATGTATGTAAgttttagagctagaaatagc
YAL044C_01	chrI:58578-58601(+)	YAL044C	-118	TSS	NA	NA	NA	NA	NA	NA	YAL044C	YAL044C_01	Yorf1	tctgggagctgcgattggcaACGGAAGTGTCAAAATTGCGgttttagagctagaaatagc
YAL044C_02	chrI:58450-58473(+)	YAL044C	10	TSS	NA	NA	NA	NA	NA	NA	YAL044C	YAL044C_02	Yorf1	tctgggagctgcgattggcaAGTGCGTAACATTGTCGATGgttttagagctagaaatagc
YAL044C_03	chrI:58655-58678(-)	YAL044C	-195	TSS	NA	NA	NA	NA	NA	NA	YAL044C	YAL044C_03	Yorf1	tctgggagctgcgattggcaCATCATATATACGCATGTGTgttttagagctagaaatagc
YAL044C_04	chrI:58654-58677(-)	YAL044C	-194	TSS	NA	NA	NA	NA	NA	NA	YAL044C	YAL044C_04	Yorf1	tctgggagctgcgattggcaATCATATATACGCATGTGTAgttttagagctagaaatagc
YAL044C_05	chrI:58464-58487(+)	YAL044C	-4	TSS	NA	NA	NA	NA	NA	NA	YAL044C	YAL044C_05	Yorf1	tctgggagctgcgattggcaTCGATGTGGTATGCTTCATGgttttagagctagaaatagc
YAL044C_06	chrI:58627-58650(+)	YAL044C	-167	TSS	NA	NA	NA	NA	NA	NA	YAL044C	YAL044C_06	Yorf1	tctgggagctgcgattggcaAACATTGATTTGCAAGTTGAgttttagagctagaaatagc
YAL044C_07	chrI:58492-58515(-)	YAL044C	-32	TSS	NA	NA	NA	NA	NA	NA	YAL044C	YAL044C_07	Yorf1	tctgggagctgcgattggcaAACAAGTATCTAATGGGAAAgttttagagctagaaatagc
YAL044C_08	chrI:58493-58516(-)	YAL044C	-33	TSS	NA	NA	NA	NA	NA	NA	YAL044C	YAL044C_08	Yorf1	tctgggagctgcgattggcaAAACAAGTATCTAATGGGAAgttttagagctagaaatagc
YAL044C_09	chrI:58498-58521(+)	YAL044C	-38	TSS	NA	NA	NA	NA	NA	NA	YAL044C	YAL044C_09	Yorf1	tctgggagctgcgattggcaCCCATTAGATACTTGTTTGTgttttagagctagaaatagc
YAL044W-A_00	chrI:57346-57369(+)	YAL044W-A	-160	TSS	NA	NA	NA	NA	NA	NA	YAL044W-A	YAL044W-A_00	Yorf1	tctgggagctgcgattggcaCACAGATATAGAACGTAGCAgttttagagctagaaatagc
YAL044W-A_02	chrI:57523-57546(+)	YAL044W-A	17	TSS	YAL046C	-119	TSS	NA	NA	NA	YAL044W-A,YAL046C	YAL044W-A_02	Yorf1	tctgggagctgcgattggcaAAGAGAGCAATGAGCACAGAgttttagagctagaaatagc
YAL044W-A_03	chrI:57353-57376(+)	YAL044W-A	-153	TSS	NA	NA	NA	NA	NA	NA	YAL044W-A	YAL044W-A_03	Yorf1	tctgggagctgcgattggcaATAGAACGTAGCATGGTCTGgttttagagctagaaatagc
YAL044W-A_04	chrI:57354-57377(+)	YAL044W-A	-152	TSS	NA	NA	NA	NA	NA	NA	YAL044W-A	YAL044W-A_04	Yorf1	tctgggagctgcgattggcaTAGAACGTAGCATGGTCTGTgttttagagctagaaatagc
YAL044W-A_05	chrI:57334-57357(-)	YAL044W-A	-172	TSS	NA	NA	NA	NA	NA	NA	YAL044W-A	YAL044W-A_05	Yorf1	tctgggagctgcgattggcaCTATATCTGTGAAGCATGTCgttttagagctagaaatagc
YAL044W-A_06	chrI:57331-57354(-)	YAL044W-A	-175	TSS	NA	NA	NA	NA	NA	NA	YAL044W-A	YAL044W-A_06	Yorf1	tctgggagctgcgattggcaTATCTGTGAAGCATGTCCGGgttttagagctagaaatagc
YAL044W-A_07	chrI:57325-57348(-)	YAL044W-A	-181	TSS	NA	NA	NA	NA	NA	NA	YAL044W-A	YAL044W-A_07	Yorf1	tctgggagctgcgattggcaTGAAGCATGTCCGGTGGCCAgttttagagctagaaatagc
YAL044W-A_08	chrI:57315-57338(+)	YAL044W-A	-191	TSS	NA	NA	NA	NA	NA	NA	YAL044W-A	YAL044W-A_08	Yorf1	tctgggagctgcgattggcaCCGTCAGAATCCTTGGCCACgttttagagctagaaatagc
YAL044W-A_09	chrI:57315-57338(-)	YAL044W-A	-191	TSS	NA	NA	NA	NA	NA	NA	YAL044W-A	YAL044W-A_09	Yorf1	tctgggagctgcgattggcaCCGGTGGCCAAGGATTCTGAgttttagagctagaaatagc
YAL045C_00	chrI:58058-58081(-)	NA	NA	NA	NA	NA	NA	NA	NA	NA	NA	YAL045C_00	NA	tctgggagctgcgattggcaGTGGTGAACGAAGATCCTATgttttagagctagaaatagc
YAL045C_01	chrI:58052-58075(-)	NA	NA	NA	NA	NA	NA	NA	NA	NA	NA	YAL045C_01	NA	tctgggagctgcgattggcaAACGAAGATCCTATGGGTGAgttttagagctagaaatagc
YAL045C_02	chrI:57967-57990(+)	NA	NA	NA	NA	NA	NA	NA	NA	NA	NA	YAL045C_02	NA	tctgggagctgcgattggcaTGTCTTTTCGTACTGTTCTAgttttagagctagaaatagc
YAL045C_03	chrI:57836-57859(-)	NA	NA	NA	NA	NA	NA	NA	NA	NA	NA	YAL045C_03	NA	tctgggagctgcgattggcaTTATGCATTCTATTTCGCTTgttttagagctagaaatagc
YAL045C_04	chrI:58048-58071(-)	NA	NA	NA	NA	NA	NA	NA	NA	NA	NA	YAL045C_04	NA	tctgggagctgcgattggcaAAGATCCTATGGGTGACGGCgttttagagctagaaatagc
YAL045C_05	chrI:58059-58082(-)	NA	NA	NA	NA	NA	NA	NA	NA	NA	NA	YAL045C_05	NA	tctgggagctgcgattggcaTGTGGTGAACGAAGATCCTAgttttagagctagaaatagc
YAL045C_06	chrI:58043-58066(+)	NA	NA	NA	NA	NA	NA	NA	NA	NA	NA	YAL045C_06	NA	tctgggagctgcgattggcaACTAGCCAGCCGTCACCCATgttttagagctagaaatagc
YAL045C_07	chrI:58064-58087(+)	NA	NA	NA	NA	NA	NA	NA	NA	NA	NA	YAL045C_07	NA	tctgggagctgcgattggcaGGATCTTCGTTCACCACACCgttttagagctagaaatagc
YAL045C_08	chrI:58077-58100(-)	NA	NA	NA	NA	NA	NA	NA	NA	NA	NA	YAL045C_08	NA	tctgggagctgcgattggcaTCTTGAGGAAAATCCAGGTGgttttagagctagaaatagc
YAL045C_09	chrI:58028-58051(-)	NA	NA	NA	NA	NA	NA	NA	NA	NA	NA	YAL045C_09	NA	tctgggagctgcgattggcaTGGCTAGTCAAAATGAAGCTgttttagagctagaaatagc
YAL046C_00	chrI:57547-57570(-)	YAL046C	-143	TSS	NA	NA	NA	NA	NA	NA	YAL046C	YAL046C_00	Yorf1	tctgggagctgcgattggcaTTCAGGATGGTACGTGCCACgttttagagctagaaatagc
YAL046C_01	chrI:57531-57554(+)	YAL046C	-127	TSS	NA	NA	NA	NA	NA	NA	YAL046C	YAL046C_01	Yorf1	tctgggagctgcgattggcaAATGAGCACAGATGGTCCCGgttttagagctagaaatagc
YAL046C_02	chrI:57396-57419(+)	YAL046C	8	TSS	YAL044W-A	-110	TSS	NA	NA	NA	YAL046C,YAL044W-A	YAL046C_02	Yorf1	tctgggagctgcgattggcaACCTTCTCTTTTCGCTTTTAgttttagagctagaaatagc
YAL046C_03	chrI:57548-57571(-)	YAL046C	-144	TSS	NA	NA	NA	NA	NA	NA	YAL046C	YAL046C_03	Yorf1	tctgggagctgcgattggcaCTTCAGGATGGTACGTGCCAgttttagagctagaaatagc
YAL046C_04	chrI:57555-57578(+)	YAL046C	-151	TSS	NA	NA	NA	NA	NA	NA	YAL046C	YAL046C_04	Yorf1	tctgggagctgcgattggcaACGTACCATCCTGAAGAGACgttttagagctagaaatagc
YAL046C_05	chrI:57560-57583(-)	YAL046C	-156	TSS	NA	NA	NA	NA	NA	NA	YAL046C	YAL046C_05	Yorf1	tctgggagctgcgattggcaGCATTCCAGTCTCTTCAGGAgttttagagctagaaatagc
YAL046C_06	chrI:57562-57585(+)	YAL046C	-158	TSS	NA	NA	NA	NA	NA	NA	YAL046C	YAL046C_06	Yorf1	tctgggagctgcgattggcaATCCTGAAGAGACTGGAATGgttttagagctagaaatagc
YAL046C_07	chrI:57564-57587(-)	YAL046C	-160	TSS	NA	NA	NA	NA	NA	NA	YAL046C	YAL046C_07	Yorf1	tctgggagctgcgattggcaAGCCGCATTCCAGTCTCTTCgttttagagctagaaatagc
YAL046C_08	chrI:57589-57612(-)	YAL046C	-185	TSS	NA	NA	NA	NA	NA	NA	YAL046C	YAL046C_08	Yorf1	tctgggagctgcgattggcaAACGCAAAGTTCTTGTAATCgttttagagctagaaatagc
YAL046C_09	chrI:57592-57615(+)	YAL046C	-188	TSS	NA	NA	NA	NA	NA	NA	YAL046C	YAL046C_09	Yorf1	tctgggagctgcgattggcaGATTACAAGAACTTTGCGTTgttttagagctagaaatagc
YAL047C_00	chrI:57019-57042(-)	YAL047C	-144	TSS	NA	NA	NA	NA	NA	NA	YAL047C	YAL047C_00	Yorf1	tctgggagctgcgattggcaCGGCATCATCATGAACAGTTgttttagagctagaaatagc
YAL047C_01	chrI:56994-57017(+)	YAL047C	-119	TSS	NA	NA	NA	NA	NA	NA	YAL047C	YAL047C_01	Yorf1	tctgggagctgcgattggcaGATACTTACACGAGCTTTTTgttttagagctagaaatagc
YAL047C_02	chrI:56869-56892(-)	YAL047C	6	TSS	NA	NA	NA	NA	NA	NA	YAL047C	YAL047C_02	Yorf1	tctgggagctgcgattggcaAAAACTAAGCAAACAACATAgttttagagctagaaatagc
YAL047C_03	chrI:57020-57043(+)	YAL047C	-145	TSS	NA	NA	NA	NA	NA	NA	YAL047C	YAL047C_03	Yorf1	tctgggagctgcgattggcaCAAACTGTTCATGATGATGCgttttagagctagaaatagc
YAL047C_04	chrI:57039-57062(-)	YAL047C	-164	TSS	NA	NA	NA	NA	NA	NA	YAL047C	YAL047C_04	Yorf1	tctgggagctgcgattggcaGAAGTCAACTGGGAAGGGTCgttttagagctagaaatagc
YAL047C_05	chrI:57044-57067(-)	YAL047C	-169	TSS	NA	NA	NA	NA	NA	NA	YAL047C	YAL047C_05	Yorf1	tctgggagctgcgattggcaACTAAGAAGTCAACTGGGAAgttttagagctagaaatagc
YAL047C_06	chrI:57045-57068(-)	YAL047C	-170	TSS	NA	NA	NA	NA	NA	NA	YAL047C	YAL047C_06	Yorf1	tctgggagctgcgattggcaCACTAAGAAGTCAACTGGGAgttttagagctagaaatagc
YAL047C_07	chrI:57046-57069(+)	YAL047C	-171	TSS	NA	NA	NA	NA	NA	NA	YAL047C	YAL047C_07	Yorf1	tctgggagctgcgattggcaCTTCCCAGTTGACTTCTTAGgttttagagctagaaatagc
YAL047C_08	chrI:57049-57072(-)	YAL047C	-174	TSS	NA	NA	NA	NA	NA	NA	YAL047C	YAL047C_08	Yorf1	tctgggagctgcgattggcaTGACCACTAAGAAGTCAACTgttttagagctagaaatagc
YAL047C_09	chrI:57085-57108(-)	YAL047C	-210	TSS	NA	NA	NA	NA	NA	NA	YAL047C	YAL047C_09	Yorf1	tctgggagctgcgattggcaTGAGGGACGATATTTCCAGAgttttagagctagaaatagc
YAL047W-A_00	chrI:54107-54130(-)	NA	NA	NA	NA	NA	NA	NA	NA	NA	NA	YAL047W-A_00	NA	tctgggagctgcgattggcaTTTAGATGACAACGAAATCTgttttagagctagaaatagc
YAL047W-A_01	chrI:54119-54142(+)	NA	NA	NA	NA	NA	NA	NA	NA	NA	NA	YAL047W-A_01	NA	tctgggagctgcgattggcaTGTCATCTAAATATGAGTCCgttttagagctagaaatagc
YAL047W-A_02	chrI:54202-54225(+)	NA	NA	NA	NA	NA	NA	NA	NA	NA	NA	YAL047W-A_02	NA	tctgggagctgcgattggcaCCTACCATGGCATCAAATAAgttttagagctagaaatagc
YAL047W-A_03	chrI:54169-54192(+)	NA	NA	NA	NA	NA	NA	NA	NA	NA	NA	YAL047W-A_03	NA	tctgggagctgcgattggcaTTTAAAGCCATGACAGCCAAgttttagagctagaaatagc
YAL047W-A_04	chrI:54189-54212(+)	NA	NA	NA	NA	NA	NA	NA	NA	NA	NA	YAL047W-A_04	NA	tctgggagctgcgattggcaTGGCTTTAGTTCACCTACCAgttttagagctagaaatagc
YAL047W-A_05	chrI:54211-54234(+)	NA	NA	NA	NA	NA	NA	NA	NA	NA	NA	YAL047W-A_05	NA	tctgggagctgcgattggcaGCATCAAATAAAGGTGATATgttttagagctagaaatagc
YAL047W-A_06	chrI:54212-54235(+)	NA	NA	NA	NA	NA	NA	NA	NA	NA	NA	YAL047W-A_06	NA	tctgggagctgcgattggcaCATCAAATAAAGGTGATATTgttttagagctagaaatagc
YAL047W-A_07	chrI:54230-54253(+)	NA	NA	NA	NA	NA	NA	NA	NA	NA	NA	YAL047W-A_07	NA	tctgggagctgcgattggcaTTGGGTGTGTTATAGCCCTTgttttagagctagaaatagc
YAL047W-A_08	chrI:54248-54271(+)	NA	NA	NA	NA	NA	NA	NA	NA	NA	NA	YAL047W-A_08	NA	tctgggagctgcgattggcaTTTGGCAAAGATAAAACGCTgttttagagctagaaatagc
YAL047W-A_09	chrI:54270-54293(+)	NA	NA	NA	NA	NA	NA	NA	NA	NA	NA	YAL047W-A_09	NA	tctgggagctgcgattggcaGTTAAGATCAAACTGTGTCTgttttagagctagaaatagc
YAL048C_00	chrI:55084-55107(+)	YAL048C	-307	CDS	NA	NA	NA	NA	NA	NA	YAL048C	YAL048C_00	Yorf1	tctgggagctgcgattggcaGAGCTTCCGTCTTTCTCTTTgttttagagctagaaatagc
YAL048C_01	chrI:54970-54993(+)	YAL048C	-193	CDS	NA	NA	NA	NA	NA	NA	YAL048C	YAL048C_01	Yorf1	tctgggagctgcgattggcaTATATAAACGTATGATATTTgttttagagctagaaatagc
YAL048C_02	chrI:54893-54916(+)	YAL048C	-116	CDS	NA	NA	NA	NA	NA	NA	YAL048C	YAL048C_02	Yorf1	tctgggagctgcgattggcaACCAAATGTTGAAGATCTAAgttttagagctagaaatagc
YAL048C_03	chrI:54858-54881(+)	YAL048C	-81	CDS	NA	NA	NA	NA	NA	NA	YAL048C	YAL048C_03	Yorf1	tctgggagctgcgattggcaCAAATTTCATTCTTGTTTTGgttttagagctagaaatagc
YAL048C_04	chrI:54859-54882(+)	YAL048C	-82	CDS	NA	NA	NA	NA	NA	NA	YAL048C	YAL048C_04	Yorf1	tctgggagctgcgattggcaAAATTTCATTCTTGTTTTGAgttttagagctagaaatagc
YAL048C_05	chrI:54971-54994(+)	YAL048C	-194	CDS	NA	NA	NA	NA	NA	NA	YAL048C	YAL048C_05	Yorf1	tctgggagctgcgattggcaATATAAACGTATGATATTTAgttttagagctagaaatagc
YAL048C_06	chrI:54987-55010(+)	YAL048C	-210	CDS	NA	NA	NA	NA	NA	NA	YAL048C	YAL048C_06	Yorf1	tctgggagctgcgattggcaTTTAGGGATTGTTGATTGATgttttagagctagaaatagc
YAL048C_07	chrI:55120-55143(+)	YAL048C	-343	CDS	NA	NA	NA	NA	NA	NA	YAL048C	YAL048C_07	Yorf1	tctgggagctgcgattggcaTTGTAACTCCTCTATTCGTAgttttagagctagaaatagc
YAL048C_08	chrI:55111-55134(-)	YAL048C	-334	CDS	NA	NA	NA	NA	NA	NA	YAL048C	YAL048C_08	Yorf1	tctgggagctgcgattggcaTAGAGGAGTTACAAAGAAGAgttttagagctagaaatagc
YAL048C_09	chrI:55090-55113(-)	YAL048C	-313	CDS	NA	NA	NA	NA	NA	NA	YAL048C	YAL048C_09	Yorf1	tctgggagctgcgattggcaGGATATCCGAAAGAGAAAGAgttttagagctagaaatagc
YAL049C_00	chrI:52824-52847(+)	YAL049C	-174	TSS	NA	NA	NA	NA	NA	NA	YAL049C	YAL049C_00	Yorf1	tctgggagctgcgattggcaGAATAATTTCATTAACGTAAgttttagagctagaaatagc
YAL049C_01	chrI:52775-52798(-)	YAL049C	-125	TSS	NA	NA	NA	NA	NA	NA	YAL049C	YAL049C_01	Yorf1	tctgggagctgcgattggcaAATGCCCAAATTTCTATATTgttttagagctagaaatagc
YAL049C_02	chrI:52661-52684(+)	YAL049C	-11	TSS	NA	NA	NA	NA	NA	NA	YAL049C	YAL049C_02	Yorf1	tctgggagctgcgattggcaGAGACCTTATCACCCTTTGAgttttagagctagaaatagc
YAL049C_03	chrI:52851-52874(+)	YAL049C	-201	TSS	NA	NA	NA	NA	NA	NA	YAL049C	YAL049C_03	Yorf1	tctgggagctgcgattggcaTAGTGCTACGAATCCAACAGgttttagagctagaaatagc
YAL049C_04	chrI:52864-52887(-)	YAL049C	-214	TSS	NA	NA	NA	NA	NA	NA	YAL049C	YAL049C_04	Yorf1	tctgggagctgcgattggcaCTCATTTTTGGGTCCACTGTgttttagagctagaaatagc
YAL049C_05	chrI:52774-52797(-)	YAL049C	-124	TSS	NA	NA	NA	NA	NA	NA	YAL049C	YAL049C_05	Yorf1	tctgggagctgcgattggcaATGCCCAAATTTCTATATTAgttttagagctagaaatagc
YAL049C_06	chrI:52771-52794(+)	YAL049C	-121	TSS	NA	NA	NA	NA	NA	NA	YAL049C	YAL049C_06	Yorf1	tctgggagctgcgattggcaCTTCCCTAATATAGAAATTTgttttagagctagaaatagc
YAL049C_07	chrI:52770-52793(+)	YAL049C	-120	TSS	NA	NA	NA	NA	NA	NA	YAL049C	YAL049C_07	Yorf1	tctgggagctgcgattggcaACTTCCCTAATATAGAAATTgttttagagctagaaatagc
YAL049C_08	chrI:52665-52688(-)	YAL049C	-15	TSS	NA	NA	NA	NA	NA	NA	YAL049C	YAL049C_08	Yorf1	tctgggagctgcgattggcaGAAACCTTCAAAGGGTGATAgttttagagctagaaatagc
YAL049C_09	chrI:52673-52696(-)	YAL049C	-23	TSS	NA	NA	NA	NA	NA	NA	YAL049C	YAL049C_09	Yorf1	tctgggagctgcgattggcaATTTGCAAGAAACCTTCAAAgttttagagctagaaatagc
YAL051W_00	chrI:48320-48343(+)	YAL051W	-208	TSS	NA	NA	NA	NA	NA	NA	YAL051W	YAL051W_00	Yorf1	tctgggagctgcgattggcaTCATAGAAAACCGCTCAAAAgttttagagctagaaatagc
YAL051W_01	chrI:48460-48483(+)	YAL051W	-68	TSS	NA	NA	NA	NA	NA	NA	YAL051W	YAL051W_01	Yorf1	tctgggagctgcgattggcaTCTTTTTTGACGTGTAGAGAgttttagagctagaaatagc
YAL051W_02	chrI:48544-48567(+)	YAL051W	16	TSS	NA	NA	NA	NA	NA	NA	YAL051W	YAL051W_02	Yorf1	tctgggagctgcgattggcaAGATTAGGTTGCGTAAGTCAgttttagagctagaaatagc
YAL051W_03	chrI:48529-48552(+)	YAL051W	1	TSS	NA	NA	NA	NA	NA	NA	YAL051W	YAL051W_03	Yorf1	tctgggagctgcgattggcaAAGCAGGTTAATAATAGATTgttttagagctagaaatagc
YAL051W_04	chrI:48513-48536(+)	YAL051W	-15	TSS	NA	NA	NA	NA	NA	NA	YAL051W	YAL051W_04	Yorf1	tctgggagctgcgattggcaGGCTATTTTGTGTTAGAAGCgttttagagctagaaatagc
YAL051W_05	chrI:48494-48517(-)	YAL051W	-34	TSS	NA	NA	NA	NA	NA	NA	YAL051W	YAL051W_05	Yorf1	tctgggagctgcgattggcaAGCCAACAGTAAATCCCTTCgttttagagctagaaatagc
YAL051W_06	chrI:48492-48515(+)	YAL051W	-36	TSS	NA	NA	NA	NA	NA	NA	YAL051W	YAL051W_06	Yorf1	tctgggagctgcgattggcaCTCCAGAAGGGATTTACTGTgttttagagctagaaatagc
YAL051W_07	chrI:48491-48514(-)	YAL051W	-37	TSS	NA	NA	NA	NA	NA	NA	YAL051W	YAL051W_07	Yorf1	tctgggagctgcgattggcaCAACAGTAAATCCCTTCTGGgttttagagctagaaatagc
YAL051W_08	chrI:48480-48503(+)	YAL051W	-48	TSS	NA	NA	NA	NA	NA	NA	YAL051W	YAL051W_08	Yorf1	tctgggagctgcgattggcaAGGAAACAGATCCTCCAGAAgttttagagctagaaatagc
YAL051W_09	chrI:48479-48502(+)	YAL051W	-49	TSS	NA	NA	NA	NA	NA	NA	YAL051W	YAL051W_09	Yorf1	tctgggagctgcgattggcaAAGGAAACAGATCCTCCAGAgttttagagctagaaatagc
YAL053W_00	chrI:45600-45623(-)	YAL053W	-148	TSS	NA	NA	NA	NA	NA	NA	YAL053W	YAL053W_00	Yorf1	tctgggagctgcgattggcaGTTAATTTTAGAATACCAACgttttagagctagaaatagc
YAL053W_01	chrI:45622-45645(-)	YAL053W	-126	TSS	NA	NA	NA	NA	NA	NA	YAL053W	YAL053W_01	Yorf1	tctgggagctgcgattggcaAAAAAAAAAAAGAAACAGCAgttttagagctagaaatagc
YAL053W_02	chrI:45766-45789(-)	YAL053W	18	TSS	NA	NA	NA	NA	NA	NA	YAL053W	YAL053W_02	Yorf1	tctgggagctgcgattggcaGTATAAATGTTTTCCAAGGGgttttagagctagaaatagc
YAL053W_03	chrI:45585-45608(+)	YAL053W	-163	TSS	NA	NA	NA	NA	NA	NA	YAL053W	YAL053W_03	Yorf1	tctgggagctgcgattggcaAATCTTTTCTTTTTTCCTGTgttttagagctagaaatagc
YAL053W_04	chrI:45665-45688(-)	YAL053W	-83	TSS	NA	NA	NA	NA	NA	NA	YAL053W	YAL053W_04	Yorf1	tctgggagctgcgattggcaTTTTCTTTAAAAATGCAAGAgttttagagctagaaatagc
YAL053W_05	chrI:45560-45583(+)	YAL053W	-188	TSS	NA	NA	NA	NA	NA	NA	YAL053W	YAL053W_05	Yorf1	tctgggagctgcgattggcaAAACAGATTGTTTTTCTGGGgttttagagctagaaatagc
YAL053W_06	chrI:45557-45580(+)	YAL053W	-191	TSS	NA	NA	NA	NA	NA	NA	YAL053W	YAL053W_06	Yorf1	tctgggagctgcgattggcaAATAAACAGATTGTTTTTCTgttttagagctagaaatagc
YAL053W_07	chrI:45556-45579(+)	YAL053W	-192	TSS	NA	NA	NA	NA	NA	NA	YAL053W	YAL053W_07	Yorf1	tctgggagctgcgattggcaTAATAAACAGATTGTTTTTCgttttagagctagaaatagc
YAL053W_08	chrI:45753-45776(+)	YAL053W	5	TSS	NA	NA	NA	NA	NA	NA	YAL053W	YAL053W_08	Yorf1	tctgggagctgcgattggcaTATATATAGAACACCACCCTgttttagagctagaaatagc
YAL053W_09	chrI:45533-45556(+)	YAL053W	-215	TSS	NA	NA	NA	NA	NA	NA	YAL053W	YAL053W_09	Yorf1	tctgggagctgcgattggcaTTTGTTTTTTTAAGAATGTCgttttagagctagaaatagc
YAL054C_00	chrI:45206-45229(+)	YAL054C	-144	TSS	NA	NA	NA	NA	NA	NA	YAL054C	YAL054C_00	Yorf1	tctgggagctgcgattggcaCTGCAATACCCATTGAATAAgttttagagctagaaatagc
YAL054C_01	chrI:45170-45193(+)	YAL054C	-108	TSS	NA	NA	NA	NA	NA	NA	YAL054C	YAL054C_01	Yorf1	tctgggagctgcgattggcaGGGAGAACTATTTGCCACCGgttttagagctagaaatagc
YAL054C_02	chrI:45118-45141(-)	YAL054C	-56	TSS	NA	NA	NA	NA	NA	NA	YAL054C	YAL054C_02	Yorf1	tctgggagctgcgattggcaTCTAAGCATATTTCTCCCTTgttttagagctagaaatagc
YAL054C_03	chrI:45184-45207(-)	YAL054C	-122	TSS	NA	NA	NA	NA	NA	NA	YAL054C	YAL054C_03	Yorf1	tctgggagctgcgattggcaGTTGGGGTACAGTTCCTCGGgttttagagctagaaatagc
YAL054C_04	chrI:45187-45210(-)	YAL054C	-125	TSS	NA	NA	NA	NA	NA	NA	YAL054C	YAL054C_04	Yorf1	tctgggagctgcgattggcaGCAGTTGGGGTACAGTTCCTgttttagagctagaaatagc
YAL054C_05	chrI:45150-45173(+)	YAL054C	-88	TSS	NA	NA	NA	NA	NA	NA	YAL054C	YAL054C_05	Yorf1	tctgggagctgcgattggcaCAGTTTATATACAAAATGAAgttttagagctagaaatagc
YAL054C_06	chrI:45149-45172(+)	YAL054C	-87	TSS	NA	NA	NA	NA	NA	NA	YAL054C	YAL054C_06	Yorf1	tctgggagctgcgattggcaCCAGTTTATATACAAAATGAgttttagagctagaaatagc
YAL054C_07	chrI:45149-45172(-)	YAL054C	-87	TSS	NA	NA	NA	NA	NA	NA	YAL054C	YAL054C_07	Yorf1	tctgggagctgcgattggcaCCTTCATTTTGTATATAAACgttttagagctagaaatagc
YAL054C_08	chrI:45148-45171(-)	YAL054C	-86	TSS	NA	NA	NA	NA	NA	NA	YAL054C	YAL054C_08	Yorf1	tctgggagctgcgattggcaCTTCATTTTGTATATAAACTgttttagagctagaaatagc
YAL054C_09	chrI:45200-45223(-)	YAL054C	-138	TSS	NA	NA	NA	NA	NA	NA	YAL054C	YAL054C_09	Yorf1	tctgggagctgcgattggcaTTCAATGGGTATTGCAGTTGgttttagagctagaaatagc
YAL055W_00	chrI:42011-42034(-)	YAL055W	-148	TSS	NA	NA	NA	NA	NA	NA	YAL055W	YAL055W_00	Yorf1	tctgggagctgcgattggcaATATTTCGCTGGTATTGCGAgttttagagctagaaatagc
YAL055W_01	chrI:42087-42110(+)	YAL055W	-72	TSS	NA	NA	NA	NA	NA	NA	YAL055W	YAL055W_01	Yorf1	tctgggagctgcgattggcaAAAAAAAAAATAAAATATAAgttttagagctagaaatagc
YAL055W_02	chrI:42179-42202(-)	YAL055W	20	TSS	NA	NA	NA	NA	NA	NA	YAL055W	YAL055W_02	Yorf1	tctgggagctgcgattggcaATTCTACTTCTTGATGGTGGgttttagagctagaaatagc
YAL055W_03	chrI:42016-42039(+)	YAL055W	-143	TSS	NA	NA	NA	NA	NA	NA	YAL055W	YAL055W_03	Yorf1	tctgggagctgcgattggcaGCAATACCAGCGAAATATTTgttttagagctagaaatagc
YAL055W_04	chrI:42068-42091(-)	YAL055W	-91	TSS	NA	NA	NA	NA	NA	NA	YAL055W	YAL055W_04	Yorf1	tctgggagctgcgattggcaTTTTTTCGATTAATTGAATTgttttagagctagaaatagc
YAL055W_05	chrI:42067-42090(-)	YAL055W	-92	TSS	NA	NA	NA	NA	NA	NA	YAL055W	YAL055W_05	Yorf1	tctgggagctgcgattggcaTTTTTCGATTAATTGAATTAgttttagagctagaaatagc
YAL055W_06	chrI:42066-42089(-)	YAL055W	-93	TSS	NA	NA	NA	NA	NA	NA	YAL055W	YAL055W_06	Yorf1	tctgggagctgcgattggcaTTTTCGATTAATTGAATTAGgttttagagctagaaatagc
YAL055W_07	chrI:42022-42045(-)	YAL055W	-137	TSS	NA	NA	NA	NA	NA	NA	YAL055W	YAL055W_07	Yorf1	tctgggagctgcgattggcaTTTTTGCCAAAATATTTCGCgttttagagctagaaatagc
YAL055W_08	chrI:42035-42058(+)	YAL055W	-124	TSS	NA	NA	NA	NA	NA	NA	YAL055W	YAL055W_08	Yorf1	tctgggagctgcgattggcaTTGGCAAAAAATTAACAATTgttttagagctagaaatagc
YAL055W_09	chrI:42086-42109(+)	YAL055W	-73	TSS	NA	NA	NA	NA	NA	NA	YAL055W	YAL055W_09	Yorf1	tctgggagctgcgattggcaAAAAAAAAAAATAAAATATAgttttagagctagaaatagc
YAL056C-A_00	chrI:39326-39349(+)	NA	NA	NA	NA	NA	NA	NA	NA	NA	NA	YAL056C-A_00	NA	tctgggagctgcgattggcaATCACCATTTTCATCAGCGTgttttagagctagaaatagc
YAL056C-A_01	chrI:39239-39262(+)	NA	NA	NA	NA	NA	NA	NA	NA	NA	NA	YAL056C-A_01	NA	tctgggagctgcgattggcaGCATTACTAAATCATAGGCAgttttagagctagaaatagc
YAL056C-A_04	chrI:39259-39282(+)	NA	NA	NA	NA	NA	NA	NA	NA	NA	NA	YAL056C-A_04	NA	tctgggagctgcgattggcaTGGAAATTTCCAGTTCACCAgttttagagctagaaatagc
YAL056C-A_05	chrI:39234-39257(+)	NA	NA	NA	NA	NA	NA	NA	NA	NA	NA	YAL056C-A_05	NA	tctgggagctgcgattggcaTTGTCGCATTACTAAATCATgttttagagctagaaatagc
YAL056C-A_06	chrI:39267-39290(+)	NA	NA	NA	NA	NA	NA	NA	NA	NA	NA	YAL056C-A_06	NA	tctgggagctgcgattggcaTCCAGTTCACCATGGAACGAgttttagagctagaaatagc
YAL056C-A_07	chrI:39268-39291(-)	NA	NA	NA	NA	NA	NA	NA	NA	NA	NA	YAL056C-A_07	NA	tctgggagctgcgattggcaACCGTCGTTCCATGGTGAACgttttagagctagaaatagc
YAL056C-A_08	chrI:39231-39254(-)	NA	NA	NA	NA	NA	NA	NA	NA	NA	NA	YAL056C-A_08	NA	tctgggagctgcgattggcaATGATTTAGTAATGCGACAAgttttagagctagaaatagc
YAL056C-A_09	chrI:39270-39293(+)	NA	NA	NA	NA	NA	NA	NA	NA	NA	NA	YAL056C-A_09	NA	tctgggagctgcgattggcaAGTTCACCATGGAACGACGGgttttagagctagaaatagc
YAL056W_00	chrI:38998-39021(+)	YAL056W	-199	TSS	NA	NA	NA	NA	NA	NA	YAL056W	YAL056W_00	Yorf1	tctgggagctgcgattggcaTCTCAATAATTGCACCACAAgttttagagctagaaatagc
YAL056W_01	chrI:39095-39118(-)	YAL056W	-102	TSS	NA	NA	NA	NA	NA	NA	YAL056W	YAL056W_01	Yorf1	tctgggagctgcgattggcaAAAAAATAAGATTTAACATCgttttagagctagaaatagc
YAL056W_02	chrI:39207-39230(+)	YAL056W	10	TSS	NA	NA	NA	NA	NA	NA	YAL056W	YAL056W_02	Yorf1	tctgggagctgcgattggcaAAAGATTGTGATTCATTGGCgttttagagctagaaatagc
YAL056W_03	chrI:39012-39035(-)	YAL056W	-185	TSS	NA	NA	NA	NA	NA	NA	YAL056W	YAL056W_03	Yorf1	tctgggagctgcgattggcaCTATAAAAGAGAAGCCGTTGgttttagagctagaaatagc
YAL056W_04	chrI:39016-39039(+)	YAL056W	-181	TSS	NA	NA	NA	NA	NA	NA	YAL056W	YAL056W_04	Yorf1	tctgggagctgcgattggcaAACGGCTTCTCTTTTATAGAgttttagagctagaaatagc
YAL056W_05	chrI:39203-39226(+)	YAL056W	6	TSS	NA	NA	NA	NA	NA	NA	YAL056W	YAL056W_05	Yorf1	tctgggagctgcgattggcaTAGTAAAGATTGTGATTCATgttttagagctagaaatagc
YAL056W_06	chrI:39184-39207(-)	YAL056W	-13	TSS	NA	NA	NA	NA	NA	NA	YAL056W	YAL056W_06	Yorf1	tctgggagctgcgattggcaACTATTCTATTCCGTCTTATgttttagagctagaaatagc
YAL056W_07	chrI:39183-39206(-)	YAL056W	-14	TSS	NA	NA	NA	NA	NA	NA	YAL056W	YAL056W_07	Yorf1	tctgggagctgcgattggcaCTATTCTATTCCGTCTTATCgttttagagctagaaatagc
YAL056W_08	chrI:39182-39205(-)	YAL056W	-15	TSS	NA	NA	NA	NA	NA	NA	YAL056W	YAL056W_08	Yorf1	tctgggagctgcgattggcaTATTCTATTCCGTCTTATCGgttttagagctagaaatagc
YAL056W_09	chrI:39173-39196(+)	YAL056W	-24	TSS	NA	NA	NA	NA	NA	NA	YAL056W	YAL056W_09	Yorf1	tctgggagctgcgattggcaAACTAGCATCCCCGATAAGAgttttagagctagaaatagc
YAL058W_00	chrI:37220-37243(+)	YAL058W	-184	TSS	NA	NA	NA	NA	NA	NA	YAL058W	YAL058W_00	Yorf1	tctgggagctgcgattggcaTCTTTGTACATTAGATAACAgttttagagctagaaatagc
YAL058W_01	chrI:37340-37363(+)	YAL058W	-64	TSS	NA	NA	NA	NA	NA	NA	YAL058W	YAL058W_01	Yorf1	tctgggagctgcgattggcaTAAGAAAAAGAAAATTATTAgttttagagctagaaatagc
YAL058W_02	chrI:37376-37399(+)	YAL058W	-28	TSS	NA	NA	NA	NA	NA	NA	YAL058W	YAL058W_02	Yorf1	tctgggagctgcgattggcaCGTGTGATGCATGTCGTTTAgttttagagctagaaatagc
YAL058W_03	chrI:37257-37280(+)	YAL058W	-147	TSS	NA	NA	NA	NA	NA	NA	YAL058W	YAL058W_03	Yorf1	tctgggagctgcgattggcaTATTTTATTTTTTATATATCgttttagagctagaaatagc
YAL058W_04	chrI:37341-37364(+)	YAL058W	-63	TSS	NA	NA	NA	NA	NA	NA	YAL058W	YAL058W_04	Yorf1	tctgggagctgcgattggcaAAGAAAAAGAAAATTATTATgttttagagctagaaatagc
YAL058W_05	chrI:37397-37420(+)	YAL058W	-7	TSS	NA	NA	NA	NA	NA	NA	YAL058W	YAL058W_05	Yorf1	tctgggagctgcgattggcaGGATTGTGTAAAAAAGTGAAgttttagagctagaaatagc
YAL058W_06	chrI:37423-37446(+)	YAL058W	19	TSS	NA	NA	NA	NA	NA	NA	YAL058W	YAL058W_06	Yorf1	tctgggagctgcgattggcaCGCATTTCTAATATAGATAAgttttagagctagaaatagc
YAL058W_07	chrI:37375-37398(-)	YAL058W	-29	TSS	NA	NA	NA	NA	NA	NA	YAL058W	YAL058W_07	Yorf1	tctgggagctgcgattggcaCTTAAACGACATGCATCACAgttttagagctagaaatagc
YAL059C-A_01	chrI:37167-37190(-)	NA	NA	NA	NA	NA	NA	NA	NA	NA	NA	YAL059C-A_01	NA	tctgggagctgcgattggcaTACAAGAATCGTGTATTCCTgttttagagctagaaatagc
YAL059C-A_02	chrI:37096-37119(+)	NA	NA	NA	NA	NA	NA	NA	NA	NA	NA	YAL059C-A_02	NA	tctgggagctgcgattggcaAAGACTCCTACAAATAGATTgttttagagctagaaatagc
YAL059C-A_03	chrI:37003-37026(+)	NA	NA	NA	NA	NA	NA	NA	NA	NA	NA	YAL059C-A_03	NA	tctgggagctgcgattggcaCAGGCAAAAAGTGCTAGTGAgttttagagctagaaatagc
YAL059C-A_04	chrI:37150-37173(+)	NA	NA	NA	NA	NA	NA	NA	NA	NA	NA	YAL059C-A_04	NA	tctgggagctgcgattggcaATTTTCATATGAAAGGTCCTgttttagagctagaaatagc
YAL059C-A_05	chrI:37143-37166(+)	NA	NA	NA	NA	NA	NA	NA	NA	NA	NA	YAL059C-A_05	NA	tctgggagctgcgattggcaATAGAAAATTTTCATATGAAgttttagagctagaaatagc
YAL059C-A_06	chrI:37126-37149(-)	NA	NA	NA	NA	NA	NA	NA	NA	NA	NA	YAL059C-A_06	NA	tctgggagctgcgattggcaTTCTATTCTTCAACATCGTCgttttagagctagaaatagc
YAL059C-A_07	chrI:37122-37145(-)	NA	NA	NA	NA	NA	NA	NA	NA	NA	NA	YAL059C-A_07	NA	tctgggagctgcgattggcaATTCTTCAACATCGTCTGGCgttttagagctagaaatagc
YAL059C-A_08	chrI:37102-37125(-)	NA	NA	NA	NA	NA	NA	NA	NA	NA	NA	YAL059C-A_08	NA	tctgggagctgcgattggcaAGGACACCGAATCTATTTGTgttttagagctagaaatagc
YAL059C-A_09	chrI:37059-37082(+)	NA	NA	NA	NA	NA	NA	NA	NA	NA	NA	YAL059C-A_09	NA	tctgggagctgcgattggcaAGTTTTTGACTCTTTAGCAGgttttagagctagaaatagc
YAL059W_00	chrI:36325-36348(-)	YAL059W	-171	TSS	NA	NA	NA	NA	NA	NA	YAL059W	YAL059W_00	Yorf1	tctgggagctgcgattggcaGATACTACAAATGAGCCGCGgttttagagctagaaatagc
YAL059W_01	chrI:36510-36533(+)	YAL059W	14	TSS	NA	NA	NA	NA	NA	NA	YAL059W	YAL059W_01	Yorf1	tctgggagctgcgattggcaGTGGGAACAAAGACGACAAAgttttagagctagaaatagc
YAL059W_02	chrI:36324-36347(-)	YAL059W	-172	TSS	NA	NA	NA	NA	NA	NA	YAL059W	YAL059W_02	Yorf1	tctgggagctgcgattggcaATACTACAAATGAGCCGCGAgttttagagctagaaatagc
YAL059W_03	chrI:36323-36346(-)	YAL059W	-173	TSS	NA	NA	NA	NA	NA	NA	YAL059W	YAL059W_03	Yorf1	tctgggagctgcgattggcaTACTACAAATGAGCCGCGAGgttttagagctagaaatagc
YAL059W_04	chrI:36310-36333(+)	YAL059W	-186	TSS	NA	NA	NA	NA	NA	NA	YAL059W	YAL059W_04	Yorf1	tctgggagctgcgattggcaATAATATTTGGGGCCCCTCGgttttagagctagaaatagc
YAL059W_05	chrI:36300-36323(+)	YAL059W	-196	TSS	NA	NA	NA	NA	NA	NA	YAL059W	YAL059W_05	Yorf1	tctgggagctgcgattggcaTAATGACAAAATAATATTTGgttttagagctagaaatagc
YAL059W_06	chrI:36299-36322(+)	YAL059W	-197	TSS	NA	NA	NA	NA	NA	NA	YAL059W	YAL059W_06	Yorf1	tctgggagctgcgattggcaGTAATGACAAAATAATATTTgttttagagctagaaatagc
YAL059W_07	chrI:36298-36321(+)	YAL059W	-198	TSS	NA	NA	NA	NA	NA	NA	YAL059W	YAL059W_07	Yorf1	tctgggagctgcgattggcaAGTAATGACAAAATAATATTgttttagagctagaaatagc
YAL059W_08	chrI:36276-36299(-)	YAL059W	-220	TSS	NA	NA	NA	NA	NA	NA	YAL059W	YAL059W_08	Yorf1	tctgggagctgcgattggcaTTCATTTCACCGTGATTGTTgttttagagctagaaatagc
YAL059W_09	chrI:36492-36515(+)	YAL059W	-4	TSS	NA	NA	NA	NA	NA	NA	YAL059W	YAL059W_09	Yorf1	tctgggagctgcgattggcaCCTTTAGAAGTATTGAATGTgttttagagctagaaatagc
YAL060W_00	chrI:34876-34899(-)	YAL060W	-220	TSS	NA	NA	NA	NA	NA	NA	YAL060W	YAL060W_00	Yorf1	tctgggagctgcgattggcaTCTCTCCGTCGAAACGAAAAgttttagagctagaaatagc
YAL060W_01	chrI:35017-35040(+)	YAL060W	-79	TSS	NA	NA	NA	NA	NA	NA	YAL060W	YAL060W_01	Yorf1	tctgggagctgcgattggcaGCAGATACTTCGTGTGACAAgttttagagctagaaatagc
YAL060W_02	chrI:35107-35130(+)	YAL060W	11	TSS	NA	NA	NA	NA	NA	NA	YAL060W	YAL060W_02	Yorf1	tctgggagctgcgattggcaAGTCAGAAAAAAAAAAAAAAgttttagagctagaaatagc
YAL060W_03	chrI:35104-35127(-)	YAL060W	8	TSS	NA	NA	NA	NA	NA	NA	YAL060W	YAL060W_03	Yorf1	tctgggagctgcgattggcaTTTTTTTTTTTTTTCTGACTgttttagagctagaaatagc
YAL060W_04	chrI:35069-35092(-)	YAL060W	-27	TSS	NA	NA	NA	NA	NA	NA	YAL060W	YAL060W_04	Yorf1	tctgggagctgcgattggcaAGACTTTTTAAGAAAGAAGAgttttagagctagaaatagc
YAL060W_05	chrI:35068-35091(-)	YAL060W	-28	TSS	NA	NA	NA	NA	NA	NA	YAL060W	YAL060W_05	Yorf1	tctgggagctgcgattggcaGACTTTTTAAGAAAGAAGAAgttttagagctagaaatagc
YAL060W_06	chrI:35051-35074(-)	YAL060W	-45	TSS	NA	NA	NA	NA	NA	NA	YAL060W	YAL060W_06	Yorf1	tctgggagctgcgattggcaGAAGGGCAACATCTGCCCAAgttttagagctagaaatagc
YAL060W_07	chrI:35050-35073(-)	YAL060W	-46	TSS	NA	NA	NA	NA	NA	NA	YAL060W	YAL060W_07	Yorf1	tctgggagctgcgattggcaAAGGGCAACATCTGCCCAAAgttttagagctagaaatagc
YAL060W_08	chrI:35040-35063(-)	YAL060W	-56	TSS	NA	NA	NA	NA	NA	NA	YAL060W	YAL060W_08	Yorf1	tctgggagctgcgattggcaTCTGCCCAAAGGGCTTGAATgttttagagctagaaatagc
YAL060W_09	chrI:35036-35059(+)	YAL060W	-60	TSS	NA	NA	NA	NA	NA	NA	YAL060W	YAL060W_09	Yorf1	tctgggagctgcgattggcaATGGCCAATTCAAGCCCTTTgttttagagctagaaatagc
YAL061W_00	chrI:33198-33221(+)	YAL061W	-150	TSS	NA	NA	NA	NA	NA	NA	YAL061W	YAL061W_00	Yorf1	tctgggagctgcgattggcaCCACGGCTGTAGCACAAGACgttttagagctagaaatagc
YAL061W_01	chrI:33217-33240(-)	YAL061W	-131	TSS	NA	NA	NA	NA	NA	NA	YAL061W	YAL061W_01	Yorf1	tctgggagctgcgattggcaTTGCTAATAATCGCATCTGCgttttagagctagaaatagc
YAL061W_02	chrI:33356-33379(-)	YAL061W	8	TSS	NA	NA	NA	NA	NA	NA	YAL061W	YAL061W_02	Yorf1	tctgggagctgcgattggcaACTTTCAAATATCTTGACGAgttttagagctagaaatagc
YAL061W_03	chrI:33198-33221(-)	YAL061W	-150	TSS	NA	NA	NA	NA	NA	NA	YAL061W	YAL061W_03	Yorf1	tctgggagctgcgattggcaCCGGTCTTGTGCTACAGCCGgttttagagctagaaatagc
YAL061W_04	chrI:33195-33218(-)	YAL061W	-153	TSS	NA	NA	NA	NA	NA	NA	YAL061W	YAL061W_04	Yorf1	tctgggagctgcgattggcaGTCTTGTGCTACAGCCGTGGgttttagagctagaaatagc
YAL061W_05	chrI:33181-33204(+)	YAL061W	-167	TSS	NA	NA	NA	NA	NA	NA	YAL061W	YAL061W_05	Yorf1	tctgggagctgcgattggcaAGCAAGGGGGTTAACCACCAgttttagagctagaaatagc
YAL061W_06	chrI:33168-33191(+)	YAL061W	-180	TSS	NA	NA	NA	NA	NA	NA	YAL061W	YAL061W_06	Yorf1	tctgggagctgcgattggcaATAAGGAGAACTAAGCAAGGgttttagagctagaaatagc
YAL061W_07	chrI:33255-33278(+)	YAL061W	-93	TSS	NA	NA	NA	NA	NA	NA	YAL061W	YAL061W_07	Yorf1	tctgggagctgcgattggcaTTTTGATAAAATGTATATAAgttttagagctagaaatagc
YAL061W_08	chrI:33167-33190(+)	YAL061W	-181	TSS	NA	NA	NA	NA	NA	NA	YAL061W	YAL061W_08	Yorf1	tctgggagctgcgattggcaGATAAGGAGAACTAAGCAAGgttttagagctagaaatagc
YAL061W_09	chrI:33166-33189(+)	YAL061W	-182	TSS	NA	NA	NA	NA	NA	NA	YAL061W	YAL061W_09	Yorf1	tctgggagctgcgattggcaTGATAAGGAGAACTAAGCAAgttttagagctagaaatagc
YAL062W_00	chrI:31368-31391(-)	YAL062W	-150	TSS	NA	NA	NA	NA	NA	NA	YAL062W	YAL062W_00	Yorf1	tctgggagctgcgattggcaTCTTTTTAAGAAAGGCATCAgttttagagctagaaatagc
YAL062W_01	chrI:31445-31468(-)	YAL062W	-73	TSS	NA	NA	NA	NA	NA	NA	YAL062W	YAL062W_01	Yorf1	tctgggagctgcgattggcaTTTATATAACTGAGTTCGAAgttttagagctagaaatagc
YAL062W_02	chrI:31530-31553(+)	YAL062W	12	TSS	NA	NA	NA	NA	NA	NA	YAL062W	YAL062W_02	Yorf1	tctgggagctgcgattggcaCAACAGTCACCGAAAAGAAAgttttagagctagaaatagc
YAL062W_03	chrI:31376-31399(-)	YAL062W	-142	TSS	NA	NA	NA	NA	NA	NA	YAL062W	YAL062W_03	Yorf1	tctgggagctgcgattggcaAGAAATACTCTTTTTAAGAAgttttagagctagaaatagc
YAL062W_04	chrI:31333-31356(+)	YAL062W	-185	TSS	NA	NA	NA	NA	NA	NA	YAL062W	YAL062W_04	Yorf1	tctgggagctgcgattggcaAGTTTTATCGTTGGTTAATAgttttagagctagaaatagc
YAL062W_05	chrI:31324-31347(+)	YAL062W	-194	TSS	NA	NA	NA	NA	NA	NA	YAL062W	YAL062W_05	Yorf1	tctgggagctgcgattggcaTAAAGGGACAGTTTTATCGTgttttagagctagaaatagc
YAL062W_06	chrI:31308-31331(+)	YAL062W	-210	TSS	NA	NA	NA	NA	NA	NA	YAL062W	YAL062W_06	Yorf1	tctgggagctgcgattggcaTAAGCAGTATTGATATTAAAgttttagagctagaaatagc
YAL062W_07	chrI:31307-31330(+)	YAL062W	-211	TSS	NA	NA	NA	NA	NA	NA	YAL062W	YAL062W_07	Yorf1	tctgggagctgcgattggcaATAAGCAGTATTGATATTAAgttttagagctagaaatagc
YAL062W_08	chrI:31447-31470(+)	YAL062W	-71	TSS	NA	NA	NA	NA	NA	NA	YAL062W	YAL062W_08	Yorf1	tctgggagctgcgattggcaGTTCGAACTCAGTTATATAAgttttagagctagaaatagc
YAL062W_09	chrI:31459-31482(+)	YAL062W	-59	TSS	NA	NA	NA	NA	NA	NA	YAL062W	YAL062W_09	Yorf1	tctgggagctgcgattggcaTTATATAAAGGTACATACATgttttagagctagaaatagc
YAL063C_00	chrI:28252-28275(+)	YAL063C	-296	CDS	NA	NA	NA	NA	NA	NA	YAL063C	YAL063C_00	Yorf1	tctgggagctgcgattggcaTTTATGCCATCTGAATTGTCgttttagagctagaaatagc
YAL063C_01	chrI:28201-28224(-)	YAL063C	-245	CDS	NA	NA	NA	NA	NA	NA	YAL063C	YAL063C_01	Yorf1	tctgggagctgcgattggcaAAGCATAACTCAAAATCTATgttttagagctagaaatagc
YAL063C_02	chrI:28078-28101(+)	YAL063C	-122	CDS	NA	NA	NA	NA	NA	NA	YAL063C	YAL063C_02	Yorf1	tctgggagctgcgattggcaATTTTATGTAATATATAAGAgttttagagctagaaatagc
YAL063C_03	chrI:28016-28039(+)	YAL063C	-60	CDS	NA	NA	NA	NA	NA	NA	YAL063C	YAL063C_03	Yorf1	tctgggagctgcgattggcaGAGCGTACCTGTAAATAAGAgttttagagctagaaatagc
YAL063C_04	chrI:28038-28061(+)	YAL063C	-82	CDS	NA	NA	NA	NA	NA	NA	YAL063C	YAL063C_04	Yorf1	tctgggagctgcgattggcaGAAGAACGTTATGTTATTAAgttttagagctagaaatagc
YAL063C_05	chrI:28091-28114(+)	YAL063C	-135	CDS	NA	NA	NA	NA	NA	NA	YAL063C	YAL063C_05	Yorf1	tctgggagctgcgattggcaTATAAGAAGGTAGAATAATTgttttagagctagaaatagc
YAL063C_06	chrI:28095-28118(+)	YAL063C	-139	CDS	NA	NA	NA	NA	NA	NA	YAL063C	YAL063C_06	Yorf1	tctgggagctgcgattggcaAGAAGGTAGAATAATTTGGCgttttagagctagaaatagc
YAL063C_07	chrI:28113-28136(+)	YAL063C	-157	CDS	NA	NA	NA	NA	NA	NA	YAL063C	YAL063C_07	Yorf1	tctgggagctgcgattggcaGCAGGATAATGTGTTAGCAAgttttagagctagaaatagc
YAL063C_08	chrI:28116-28139(+)	YAL063C	-160	CDS	NA	NA	NA	NA	NA	NA	YAL063C	YAL063C_08	Yorf1	tctgggagctgcgattggcaGGATAATGTGTTAGCAAAGGgttttagagctagaaatagc
YAL063C_09	chrI:28291-28314(+)	YAL063C	-335	CDS	NA	NA	NA	NA	NA	NA	YAL063C	YAL063C_09	Yorf1	tctgggagctgcgattggcaAAAAGTTTTTAAAAAATCTGgttttagagctagaaatagc
YAL063C-A_00	chrI:23772-23795(+)	YAL063C-A	-150	TSS	NA	NA	NA	NA	NA	NA	YAL063C-A	YAL063C-A_00	Yorf1	tctgggagctgcgattggcaTAACGGTGAAATTCTTTTCAgttttagagctagaaatagc
YAL063C-A_01_DEGEN	chrI:23755-23778(+)	YAL063C-A	-133	TSS	NA	NA	NA	NA	NA	NA	YAL063C-A	YAL063C-A_01	Yorf1	tctgggagctgcgattggcaAAATACAATGATATCGATAAgttttagagctagaaatagc
YAL063C-A_02	chrI:23680-23703(+)	YAL063C-A	-58	TSS	NA	NA	NA	NA	NA	NA	YAL063C-A	YAL063C-A_02	Yorf1	tctgggagctgcgattggcaAAATTCGAAGTGTTGTTTGCgttttagagctagaaatagc
YAL063C-A_03	chrI:23842-23865(+)	YAL063C-A	-220	TSS	NA	NA	NA	NA	NA	NA	YAL063C-A	YAL063C-A_03	Yorf1	tctgggagctgcgattggcaTATATCTACTTTTTCAAAAAgttttagagctagaaatagc
YAL063C-A_04	chrI:23806-23829(-)	YAL063C-A	-184	TSS	NA	NA	NA	NA	NA	NA	YAL063C-A	YAL063C-A_04	Yorf1	tctgggagctgcgattggcaAAACGTTATTGTTATTTTCTgttttagagctagaaatagc
YAL063C-A_05	chrI:23805-23828(-)	YAL063C-A	-183	TSS	NA	NA	NA	NA	NA	NA	YAL063C-A	YAL063C-A_05	Yorf1	tctgggagctgcgattggcaAACGTTATTGTTATTTTCTTgttttagagctagaaatagc
YAL063C-A_06	chrI:23610-23633(-)	YAL063C-A	12	TSS	NA	NA	NA	NA	NA	NA	YAL063C-A	YAL063C-A_06	Yorf1	tctgggagctgcgattggcaATGAGTACTTATCATTAACGgttttagagctagaaatagc
YAL064C-A_00	chrI:14042-14065(+)	YAL064C-A	-311	CDS	NA	NA	NA	NA	NA	NA	YAL064C-A	YAL064C-A_00	Yorf1	tctgggagctgcgattggcaCCATTTTTCCTCGGGTCCGTgttttagagctagaaatagc
YAL064C-A_01	chrI:13973-13996(+)	YAL064C-A	-242	CDS	NA	NA	NA	NA	NA	NA	YAL064C-A	YAL064C-A_01	Yorf1	tctgggagctgcgattggcaAGAAGTCATATATTGCGGGTgttttagagctagaaatagc
YAL064C-A_02_DEGEN	chrI:13885-13908(-)	YAL064C-A	-154	CDS	NA	NA	NA	NA	NA	NA	YAL064C-A	YAL064C-A_02	Yorf1	tctgggagctgcgattggcaCTTTCTTGTGTTATCTCTTCgttttagagctagaaatagc
YAL064C-A_03	chrI:13794-13817(-)	YAL064C-A	-63	CDS	NA	NA	NA	NA	NA	NA	YAL064C-A	YAL064C-A_03	Yorf1	tctgggagctgcgattggcaAATAGCCAGGAAAGACCTATgttttagagctagaaatagc
YAL064C-A_04	chrI:14041-14064(-)	YAL064C-A	-310	CDS	NA	NA	NA	NA	NA	NA	YAL064C-A	YAL064C-A_04	Yorf1	tctgggagctgcgattggcaCAACGGACCCGAGGAAAAATgttttagagctagaaatagc
YAL064C-A_05	chrI:13789-13812(+)	YAL064C-A	-58	CDS	NA	NA	NA	NA	NA	NA	YAL064C-A	YAL064C-A_05	Yorf1	tctgggagctgcgattggcaGTACTCCAATAGGTCTTTCCgttttagagctagaaatagc
YAL064C-A_06	chrI:14042-14065(-)	YAL064C-A	-311	CDS	NA	NA	NA	NA	NA	NA	YAL064C-A	YAL064C-A_06	Yorf1	tctgggagctgcgattggcaCCAACGGACCCGAGGAAAAAgttttagagctagaaatagc
YAL064C-A_07	chrI:14058-14081(-)	YAL064C-A	-327	CDS	NA	NA	NA	NA	NA	NA	YAL064C-A	YAL064C-A_07	Yorf1	tctgggagctgcgattggcaTACACAAGCATGCTTGCCAAgttttagagctagaaatagc
YAL064C-A_08	chrI:14050-14073(-)	YAL064C-A	-319	CDS	NA	NA	NA	NA	NA	NA	YAL064C-A	YAL064C-A_08	Yorf1	tctgggagctgcgattggcaCATGCTTGCCAACGGACCCGgttttagagctagaaatagc
YAL064C-A_09	chrI:13939-13962(-)	YAL064C-A	-208	CDS	NA	NA	NA	NA	NA	NA	YAL064C-A	YAL064C-A_09	Yorf1	tctgggagctgcgattggcaGAATTGGAATTAGGTTCCGTgttttagagctagaaatagc
YAL064W_00	chrI:21220-21243(+)	YAL064W	-334	CDS	NA	NA	NA	NA	NA	NA	YAL064W	YAL064W_00	Yorf1	tctgggagctgcgattggcaAATTACTTACTTAGTCAATAgttttagagctagaaatagc
YAL064W_01	chrI:21337-21360(+)	YAL064W	-217	CDS	NA	NA	NA	NA	NA	NA	YAL064W	YAL064W_01	Yorf1	tctgggagctgcgattggcaATTCAGTTTGCCTGTAACAAgttttagagctagaaatagc
YAL064W_02	chrI:21393-21416(+)	YAL064W	-161	CDS	NA	NA	NA	NA	NA	NA	YAL064W	YAL064W_02	Yorf1	tctgggagctgcgattggcaAATGAGATTTTTGAACGTAGgttttagagctagaaatagc
YAL064W_03	chrI:21451-21474(+)	YAL064W	-103	CDS	NA	NA	NA	NA	NA	NA	YAL064W	YAL064W_03	Yorf1	tctgggagctgcgattggcaCATAGTATACTCAGCCGTTGgttttagagctagaaatagc
YAL064W_04	chrI:21260-21283(+)	YAL064W	-294	CDS	NA	NA	NA	NA	NA	NA	YAL064W	YAL064W_04	Yorf1	tctgggagctgcgattggcaGTATCTTTTATTTTTTGACAgttttagagctagaaatagc
YAL064W_05	chrI:21338-21361(+)	YAL064W	-216	CDS	NA	NA	NA	NA	NA	NA	YAL064W	YAL064W_05	Yorf1	tctgggagctgcgattggcaTTCAGTTTGCCTGTAACAATgttttagagctagaaatagc
YAL064W_06	chrI:21358-21381(+)	YAL064W	-196	CDS	NA	NA	NA	NA	NA	NA	YAL064W	YAL064W_06	Yorf1	tctgggagctgcgattggcaGGGTAGCGATCTTCAACATAgttttagagctagaaatagc
YAL064W_07	chrI:21359-21382(+)	YAL064W	-195	CDS	NA	NA	NA	NA	NA	NA	YAL064W	YAL064W_07	Yorf1	tctgggagctgcgattggcaGGTAGCGATCTTCAACATATgttttagagctagaaatagc
YAL064W_08	chrI:21410-21433(+)	YAL064W	-144	CDS	NA	NA	NA	NA	NA	NA	YAL064W	YAL064W_08	Yorf1	tctgggagctgcgattggcaTAGAGGAAAAAATCGCAGACgttttagagctagaaatagc
YAL064W_09	chrI:21524-21547(+)	YAL064W	-30	CDS	NA	NA	NA	NA	NA	NA	YAL064W	YAL064W_09	Yorf1	tctgggagctgcgattggcaGCGAATATACTGCAACTTTTgttttagagctagaaatagc
YAL064W-B_00	chrI:11110-11133(+)	YAL064W-B	-192	TSS	NA	NA	NA	NA	NA	NA	YAL064W-B	YAL064W-B_00	Yorf1	tctgggagctgcgattggcaTTCACAACTTGTTTATTAATgttttagagctagaaatagc
YAL064W-B_01	chrI:11177-11200(+)	YAL064W-B	-125	TSS	NA	NA	NA	NA	NA	NA	YAL064W-B	YAL064W-B_01	Yorf1	tctgggagctgcgattggcaGTGTATTTGCAGTTCCATTAgttttagagctagaaatagc
YAL064W-B_02	chrI:11259-11282(+)	YAL064W-B	-43	TSS	NA	NA	NA	NA	NA	NA	YAL064W-B	YAL064W-B_02	Yorf1	tctgggagctgcgattggcaATATTAAAAGAATGTGTGAAgttttagagctagaaatagc
YAL064W-B_03	chrI:11130-11153(+)	YAL064W-B	-172	TSS	NA	NA	NA	NA	NA	NA	YAL064W-B	YAL064W-B_03	Yorf1	tctgggagctgcgattggcaTGGATAAATAGTATTTTTCTgttttagagctagaaatagc
YAL064W-B_04	chrI:11155-11178(+)	YAL064W-B	-147	TSS	NA	NA	NA	NA	NA	NA	YAL064W-B	YAL064W-B_04	Yorf1	tctgggagctgcgattggcaTTTACAAACTTTATGTTTTTgttttagagctagaaatagc
YAL064W-B_05	chrI:11178-11201(+)	YAL064W-B	-124	TSS	NA	NA	NA	NA	NA	NA	YAL064W-B	YAL064W-B_05	Yorf1	tctgggagctgcgattggcaTGTATTTGCAGTTCCATTAAgttttagagctagaaatagc
YAL064W-B_06	chrI:11201-11224(+)	YAL064W-B	-101	TSS	NA	NA	NA	NA	NA	NA	YAL064W-B	YAL064W-B_06	Yorf1	tctgggagctgcgattggcaAAATAAGTCATAAGCTTTTTgttttagagctagaaatagc
YAL064W-B_07	chrI:11282-11305(-)	YAL064W-B	-20	TSS	NA	NA	NA	NA	NA	NA	YAL064W-B	YAL064W-B_07	Yorf1	tctgggagctgcgattggcaTTAATTCTCTTGTTAGTTAAgttttagagctagaaatagc
YAL064W-B_08	chrI:11249-11272(-)	YAL064W-B	-53	TSS	NA	NA	NA	NA	NA	NA	YAL064W-B	YAL064W-B_08	Yorf1	tctgggagctgcgattggcaATTCTTTTAATATCAATTTCgttttagagctagaaatagc
YAL064W-B_09	chrI:11241-11264(-)	YAL064W-B	-61	TSS	NA	NA	NA	NA	NA	NA	YAL064W-B	YAL064W-B_09	Yorf1	tctgggagctgcgattggcaAATATCAATTTCAGGTTAAGgttttagagctagaaatagc
YAL065C_00	chrI:12239-12262(+)	YAL065C	-300	CDS	NA	NA	NA	NA	NA	NA	YAL065C	YAL065C_00	Yorf1	tctgggagctgcgattggcaAGAAGAAATTGTAACTACTGgttttagagctagaaatagc
YAL065C_01	chrI:12168-12191(-)	YAL065C	-229	CDS	NA	NA	NA	NA	NA	NA	YAL065C	YAL065C_01	Yorf1	tctgggagctgcgattggcaATAAGCACTGCTACTATTAAgttttagagctagaaatagc
YAL065C_02	chrI:12107-12130(+)	YAL065C	-168	CDS	NA	NA	NA	NA	NA	NA	YAL065C	YAL065C_02	Yorf1	tctgggagctgcgattggcaAGTTTGTTGCCTCGATTCTGgttttagagctagaaatagc
YAL065C_03	chrI:11990-12013(-)	YAL065C	-51	CDS	NA	NA	NA	NA	NA	NA	YAL065C	YAL065C_03	Yorf1	tctgggagctgcgattggcaTTGTTACGGTCTATCCAACAgttttagagctagaaatagc
YAL065C_04	chrI:12143-12166(-)	YAL065C	-204	CDS	NA	NA	NA	NA	NA	NA	YAL065C	YAL065C_04	Yorf1	tctgggagctgcgattggcaTTACCACAGAATACACGACAgttttagagctagaaatagc
YAL065C_05	chrI:12183-12206(+)	YAL065C	-244	CDS	NA	NA	NA	NA	NA	NA	YAL065C	YAL065C_05	Yorf1	tctgggagctgcgattggcaGTGCTTATAGATACAATGGCgttttagagctagaaatagc
YAL065C_06	chrI:11964-11987(+)	YAL065C	-25	CDS	NA	NA	NA	NA	NA	NA	YAL065C	YAL065C_06	Yorf1	tctgggagctgcgattggcaGACTCTTCATTCGTAGTCTGgttttagagctagaaatagc
YAL065C_07	chrI:11987-12010(-)	YAL065C	-48	CDS	NA	NA	NA	NA	NA	NA	YAL065C	YAL065C_07	Yorf1	tctgggagctgcgattggcaTTACGGTCTATCCAACATGGgttttagagctagaaatagc
YAL065C_08	chrI:12179-12202(+)	YAL065C	-240	CDS	NA	NA	NA	NA	NA	NA	YAL065C	YAL065C_08	Yorf1	tctgggagctgcgattggcaAGCAGTGCTTATAGATACAAgttttagagctagaaatagc
YAL065C_09	chrI:12140-12163(+)	YAL065C	-201	CDS	NA	NA	NA	NA	NA	NA	YAL065C	YAL065C_09	Yorf1	tctgggagctgcgattggcaACACCATGTCGTGTATTCTGgttttagagctagaaatagc
YAL066W_00	chrI:9732-9755(+)	NA	NA	NA	NA	NA	NA	NA	NA	NA	NA	YAL066W_00	NA	tctgggagctgcgattggcaTCTAAAAAATCTAAGGCCAAgttttagagctagaaatagc
YAL066W_01	chrI:9851-9874(+)	NA	NA	NA	NA	NA	NA	NA	NA	NA	NA	YAL066W_01	NA	tctgggagctgcgattggcaAATTTGCTATCAAAGCTCAGgttttagagctagaaatagc
YAL066W_02	chrI:9937-9960(+)	NA	NA	NA	NA	NA	NA	NA	NA	NA	NA	YAL066W_02	NA	tctgggagctgcgattggcaATATACAGCTGTTGCGCTCAgttttagagctagaaatagc
YAL066W_03	chrI:9988-10011(+)	NA	NA	NA	NA	NA	NA	NA	NA	NA	NA	YAL066W_03	NA	tctgggagctgcgattggcaGGCTGCAAAGAAGAATGAATgttttagagctagaaatagc
YAL066W_04	chrI:9765-9788(+)	NA	NA	NA	NA	NA	NA	NA	NA	NA	NA	YAL066W_04	NA	tctgggagctgcgattggcaATTTCTGCACTTTTTGTAATgttttagagctagaaatagc
YAL066W_05	chrI:9780-9803(+)	NA	NA	NA	NA	NA	NA	NA	NA	NA	NA	YAL066W_05	NA	tctgggagctgcgattggcaGTAATTGGTTTAGTTATGAAgttttagagctagaaatagc
YAL066W_06	chrI:9797-9820(+)	NA	NA	NA	NA	NA	NA	NA	NA	NA	NA	YAL066W_06	NA	tctgggagctgcgattggcaGAAAGGAACGTCAAACCAAAgttttagagctagaaatagc
YAL066W_07	chrI:9967-9990(+)	NA	NA	NA	NA	NA	NA	NA	NA	NA	NA	YAL066W_07	NA	tctgggagctgcgattggcaTAGCGATATACTTTGCATCTgttttagagctagaaatagc
YAL066W_08	chrI:10015-10038(+)	NA	NA	NA	NA	NA	NA	NA	NA	NA	NA	YAL066W_08	NA	tctgggagctgcgattggcaACTATTTTTGATCATAATGAgttttagagctagaaatagc
YAL066W_09	chrI:10042-10065(+)	NA	NA	NA	NA	NA	NA	NA	NA	NA	NA	YAL066W_09	NA	tctgggagctgcgattggcaCATGATATAATAACGTTATAgttttagagctagaaatagc
YAL067C_00	chrI:9180-9203(+)	YAL067C	-142	TSS	NA	NA	NA	NA	NA	NA	YAL067C	YAL067C_00	Yorf1	tctgggagctgcgattggcaCTTGGTTTCTTATCTATTTGgttttagagctagaaatagc
YAL067C_01	chrI:9115-9138(+)	YAL067C	-77	TSS	NA	NA	NA	NA	NA	NA	YAL067C	YAL067C_01	Yorf1	tctgggagctgcgattggcaAGATGCTCTTTTATATAGTCgttttagagctagaaatagc
YAL067C_02	chrI:9086-9109(+)	YAL067C	-48	TSS	NA	NA	NA	NA	NA	NA	YAL067C	YAL067C_02	Yorf1	tctgggagctgcgattggcaGAATGTCCATTCATCATAACgttttagagctagaaatagc
YAL067C_03	chrI:9162-9185(+)	YAL067C	-124	TSS	NA	NA	NA	NA	NA	NA	YAL067C	YAL067C_03	Yorf1	tctgggagctgcgattggcaTCTAAACGCATGTCTCCGCTgttttagagctagaaatagc
YAL067C_04	chrI:9183-9206(+)	YAL067C	-145	TSS	NA	NA	NA	NA	NA	NA	YAL067C	YAL067C_04	Yorf1	tctgggagctgcgattggcaGGTTTCTTATCTATTTGTGGgttttagagctagaaatagc
YAL067C_05	chrI:9209-9232(-)	YAL067C	-171	TSS	NA	NA	NA	NA	NA	NA	YAL067C	YAL067C_05	Yorf1	tctgggagctgcgattggcaAATACGAAAGCACAGTACTAgttttagagctagaaatagc
YAL067C_06	chrI:9208-9231(-)	YAL067C	-170	TSS	NA	NA	NA	NA	NA	NA	YAL067C	YAL067C_06	Yorf1	tctgggagctgcgattggcaATACGAAAGCACAGTACTACgttttagagctagaaatagc
YAL067C_07	chrI:9177-9200(-)	YAL067C	-139	TSS	NA	NA	NA	NA	NA	NA	YAL067C	YAL067C_07	Yorf1	tctgggagctgcgattggcaCAAATAGATAAGAAACCAAGgttttagagctagaaatagc
YAL067C_08	chrI:9157-9180(-)	YAL067C	-119	TSS	NA	NA	NA	NA	NA	NA	YAL067C	YAL067C_08	Yorf1	tctgggagctgcgattggcaCGGAGACATGCGTTTAGATGgttttagagctagaaatagc
YAL067C_09	chrI:9092-9115(-)	YAL067C	-54	TSS	NA	NA	NA	NA	NA	NA	YAL067C	YAL067C_09	Yorf1	tctgggagctgcgattggcaAGTTTACCTGTTATGATGAAgttttagagctagaaatagc
YAL067W-A_00	chrI:2124-2147(+)	YAL067W-A	-344	CDS	NA	NA	NA	NA	NA	NA	YAL067W-A	YAL067W-A_00	Yorf1	tctgggagctgcgattggcaAGCGATGGCAGCGACACCAGgttttagagctagaaatagc
YAL067W-A_03	chrI:2395-2418(+)	YAL067W-A	-73	CDS	YAL068C	-238	CDS	NA	NA	NA	YAL067W-A,YAL068C	YAL067W-A_03	Yorf1	tctgggagctgcgattggcaACGAATCATAAATCTTTCATgttttagagctagaaatagc
YAL067W-A_06	chrI:2322-2345(-)	YAL067W-A	-146	CDS	YAL068C	-165	CDS	NA	NA	NA	YAL067W-A,YAL068C	YAL067W-A_06	Yorf1	tctgggagctgcgattggcaGATATAGAGAATATTTGATGgttttagagctagaaatagc
YAL067W-A_07	chrI:2316-2339(-)	YAL067W-A	-152	CDS	YAL068C	-159	CDS	NA	NA	NA	YAL067W-A,YAL068C	YAL067W-A_07	Yorf1	tctgggagctgcgattggcaGAGAATATTTGATGAGGAACgttttagagctagaaatagc
YAL068C_00_DEGEN	chrI:2482-2505(-)	YAL068C	-325	CDS	NA	NA	NA	NA	NA	NA	YAL068C	YAL068C_00	Yorf1	tctgggagctgcgattggcaCACCTCGGCACCCCTATAATgttttagagctagaaatagc
YAL068C_03	chrI:2261-2284(+)	YAL068C	-104	CDS	YAL067W-A	-207	CDS	NA	NA	NA	YAL068C,YAL067W-A	YAL068C_03	Yorf1	tctgggagctgcgattggcaTATTTATACCCATTCCCTCAgttttagagctagaaatagc
YAL068C_04	chrI:2269-2292(-)	YAL068C	-112	CDS	YAL067W-A	-199	CDS	NA	NA	NA	YAL068C,YAL067W-A	YAL068C_04	Yorf1	tctgggagctgcgattggcaGCAACAACCCATGAGGGAATgttttagagctagaaatagc
YAL068C_05	chrI:2270-2293(-)	YAL068C	-113	CDS	YAL067W-A	-198	CDS	NA	NA	NA	YAL068C,YAL067W-A	YAL068C_05	Yorf1	tctgggagctgcgattggcaAGCAACAACCCATGAGGGAAgttttagagctagaaatagc
YAL068C_06	chrI:2262-2285(+)	YAL068C	-105	CDS	YAL067W-A	-206	CDS	NA	NA	NA	YAL068C,YAL067W-A	YAL068C_06	Yorf1	tctgggagctgcgattggcaATTTATACCCATTCCCTCATgttttagagctagaaatagc
YAL068C_07	chrI:2291-2314(+)	YAL068C	-134	CDS	YAL067W-A	-177	CDS	NA	NA	NA	YAL068C,YAL067W-A	YAL068C_07	Yorf1	tctgggagctgcgattggcaCTATTTAAACGATCGCTGACgttttagagctagaaatagc
YAL068C_08	chrI:2275-2298(-)	YAL068C	-118	CDS	YAL067W-A	-193	CDS	NA	NA	NA	YAL068C,YAL067W-A	YAL068C_08	Yorf1	tctgggagctgcgattggcaTAAATAGCAACAACCCATGAgttttagagctagaaatagc
YAL068C_09	chrI:2276-2299(-)	YAL068C	-119	CDS	YAL067W-A	-192	CDS	NA	NA	NA	YAL068C,YAL067W-A	YAL068C_09	Yorf1	tctgggagctgcgattggcaTTAAATAGCAACAACCCATGgttttagagctagaaatagc
YAL068W-A_00	chrI:233-256(-)	NA	NA	NA	NA	NA	NA	NA	NA	NA	NA	YAL068W-A_00	NA	tctgggagctgcgattggcaAAGTGGCAGTGGGTTGGATAgttttagagctagaaatagc
YAL068W-A_01	chrI:280-303(-)	NA	NA	NA	NA	NA	NA	NA	NA	NA	NA	YAL068W-A_01	NA	tctgggagctgcgattggcaACAGTATGGTGAGTAGGTCAgttttagagctagaaatagc
YAL068W-A_02	chrI:400-423(-)	NA	NA	NA	NA	NA	NA	NA	NA	NA	NA	YAL068W-A_02	NA	tctgggagctgcgattggcaGTAAAATCAGTATACAAGTGgttttagagctagaaatagc
YAL068W-A_03	chrI:495-518(-)	NA	NA	NA	NA	NA	NA	NA	NA	NA	NA	YAL068W-A_03	NA	tctgggagctgcgattggcaGTACTGATTCAGTGAGAGATgttttagagctagaaatagc
YAL068W-A_04	chrI:186-209(-)	NA	NA	NA	NA	NA	NA	NA	NA	NA	NA	YAL068W-A_04	NA	tctgggagctgcgattggcaAGTGGTAGTAAGTAGAGGGAgttttagagctagaaatagc
YAL068W-A_05	chrI:204-227(-)	NA	NA	NA	NA	NA	NA	NA	NA	NA	NA	YAL068W-A_05	NA	tctgggagctgcgattggcaGGAGGGTAACGGTGGGTGAGgttttagagctagaaatagc
YAL068W-A_06	chrI:496-519(-)	NA	NA	NA	NA	NA	NA	NA	NA	NA	NA	YAL068W-A_06	NA	tctgggagctgcgattggcaGGTACTGATTCAGTGAGAGAgttttagagctagaaatagc
YAL068W-A_07	chrI:225-248(-)	NA	NA	NA	NA	NA	NA	NA	NA	NA	NA	YAL068W-A_07	NA	tctgggagctgcgattggcaGTGGGTTGGATATGGGTAATgttttagagctagaaatagc
YAL068W-A_08	chrI:479-502(-)	NA	NA	NA	NA	NA	NA	NA	NA	NA	NA	YAL068W-A_08	NA	tctgggagctgcgattggcaAGATGGGCCATGGAGTGAAGgttttagagctagaaatagc
YAL068W-A_09	chrI:465-488(-)	NA	NA	NA	NA	NA	NA	NA	NA	NA	NA	YAL068W-A_09	NA	tctgggagctgcgattggcaGTGAAGTGGAATCTGAGAGTgttttagagctagaaatagc
YAL069W_00	chrI:43-66(-)	NA	NA	NA	NA	NA	NA	NA	NA	NA	NA	YAL069W_00	NA	tctgggagctgcgattggcaAGGATGTGTGTGTGTGGGTGgttttagagctagaaatagc
YAL069W_01	chrI:63-86(-)	NA	NA	NA	NA	NA	NA	NA	NA	NA	NA	YAL069W_01	NA	tctgggagctgcgattggcaGGCTGTGTTAGGGTAGTGTTgttttagagctagaaatagc
YAL069W_02	chrI:169-192(-)	NA	NA	NA	NA	NA	NA	NA	NA	NA	NA	YAL069W_02	NA	tctgggagctgcgattggcaGGATGGATGGTGGTTCGGAGgttttagagctagaaatagc
YAL069W_04	chrI:48-71(-)	NA	NA	NA	NA	NA	NA	NA	NA	NA	NA	YAL069W_04	NA	tctgggagctgcgattggcaGTGTTAGGATGTGTGTGTGTgttttagagctagaaatagc
YAL069W_05	chrI:49-72(-)	NA	NA	NA	NA	NA	NA	NA	NA	NA	NA	YAL069W_05	NA	tctgggagctgcgattggcaAGTGTTAGGATGTGTGTGTGgttttagagctagaaatagc
YAL069W_06	chrI:294-317(-)	NA	NA	NA	NA	NA	NA	NA	NA	NA	NA	YAL069W_06	NA	tctgggagctgcgattggcaTGGTGGGTAGAAGAACAGTAgttttagagctagaaatagc
YAL069W_07	chrI:277-300(-)	NA	NA	NA	NA	NA	NA	NA	NA	NA	NA	YAL069W_07	NA	tctgggagctgcgattggcaGTATGGTGAGTAGGTCATGGgttttagagctagaaatagc
YAL069W_08	chrI:273-296(-)	NA	NA	NA	NA	NA	NA	NA	NA	NA	NA	YAL069W_08	NA	tctgggagctgcgattggcaGGTGAGTAGGTCATGGTGGAgttttagagctagaaatagc
YAL069W_09	chrI:269-292(-)	NA	NA	NA	NA	NA	NA	NA	NA	NA	NA	YAL069W_09	NA	tctgggagctgcgattggcaAGTAGGTCATGGTGGATGGTgttttagagctagaaatagc
YAR002C-A_00	chrI:154940-154963(-)	YAR002C-A	-211	TSS	NA	NA	NA	NA	NA	NA	YAR002C-A	YAR002C-A_00	Yorf1	tctgggagctgcgattggcaGGTCTCGACTCTTGAACCCCgttttagagctagaaatagc
YAR002C-A_02	chrI:154719-154742(+)	YAR002C-A	10	TSS	YAR003W	-190	TSS	NA	NA	NA	YAR002C-A,YAR003W	YAR002C-A_02	Yorf1	tctgggagctgcgattggcaAGCATGATTAGTAGAGAGATgttttagagctagaaatagc
YAR002C-A_03	chrI:154939-154962(-)	YAR002C-A	-210	TSS	NA	NA	NA	NA	NA	NA	YAR002C-A	YAR002C-A_03	Yorf1	tctgggagctgcgattggcaGTCTCGACTCTTGAACCCCAgttttagagctagaaatagc
YAR002C-A_04	chrI:154938-154961(-)	YAR002C-A	-209	TSS	NA	NA	NA	NA	NA	NA	YAR002C-A	YAR002C-A_04	Yorf1	tctgggagctgcgattggcaTCTCGACTCTTGAACCCCAGgttttagagctagaaatagc
YAR002C-A_05	chrI:154745-154768(-)	YAR002C-A	-16	TSS	YAR003W	-164	TSS	NA	NA	NA	YAR002C-A,YAR003W	YAR002C-A_05	Yorf1	tctgggagctgcgattggcaTAGTTTGGAAAAGTATTTAAgttttagagctagaaatagc
YAR002C-A_06	chrI:154751-154774(+)	YAR002C-A	-22	TSS	YAR003W	-158	TSS	NA	NA	NA	YAR002C-A,YAR003W	YAR002C-A_06	Yorf1	tctgggagctgcgattggcaAATACTTTTCCAAACTACAGgttttagagctagaaatagc
YAR002C-A_07	chrI:154752-154775(+)	YAR002C-A	-23	TSS	YAR003W	-157	TSS	NA	NA	NA	YAR002C-A,YAR003W	YAR002C-A_07	Yorf1	tctgggagctgcgattggcaATACTTTTCCAAACTACAGAgttttagagctagaaatagc
YAR002W_00	chrI:152119-152142(+)	YAR002W	-85	TSS	NA	NA	NA	NA	NA	NA	YAR002W	YAR002W_00	Yorf1	tctgggagctgcgattggcaTTTTTGAAACTTTTTCCTCTgttttagagctagaaatagc
YAR002W_01	chrI:152209-152232(-)	YAR002W	5	TSS	NA	NA	NA	NA	NA	NA	YAR002W	YAR002W_01	Yorf1	tctgggagctgcgattggcaGCGGTGCTTATTTGATGTAAgttttagagctagaaatagc
YAR002W_02	chrI:152134-152157(-)	YAR002W	-70	TSS	NA	NA	NA	NA	NA	NA	YAR002W	YAR002W_02	Yorf1	tctgggagctgcgattggcaTATATCTTTTATTTTCCGAGgttttagagctagaaatagc
YAR002W_03	chrI:152073-152096(-)	YAR002W	-131	TSS	NA	NA	NA	NA	NA	NA	YAR002W	YAR002W_03	Yorf1	tctgggagctgcgattggcaTAACTTTCTCATGTAATAAAgttttagagctagaaatagc
YAR003W_00	chrI:154699-154722(-)	YAR003W	-210	TSS	NA	NA	NA	NA	NA	NA	YAR003W	YAR003W_00	Yorf1	tctgggagctgcgattggcaGCTTTTAACCTCTCTTTTACgttttagagctagaaatagc
YAR003W_01	chrI:154838-154861(+)	YAR003W	-71	TSS	YAR002C-A	-109	TSS	NA	NA	NA	YAR003W,YAR002C-A	YAR003W_01	Yorf1	tctgggagctgcgattggcaCGCGATTCGTTTTTTTTTTAgttttagagctagaaatagc
YAR003W_02	chrI:154924-154947(+)	YAR003W	15	TSS	YAR002C-A	-195	TSS	NA	NA	NA	YAR003W,YAR002C-A	YAR003W_02	Yorf1	tctgggagctgcgattggcaTTATATTGGATCTTCCCCTGgttttagagctagaaatagc
YAR003W_03	chrI:154691-154714(+)	YAR003W	-218	TSS	NA	NA	NA	NA	NA	NA	YAR003W	YAR003W_03	Yorf1	tctgggagctgcgattggcaGGCAAAAACCTGTAAAAGAGgttttagagctagaaatagc
YAR003W_08	chrI:154923-154946(+)	YAR003W	14	TSS	YAR002C-A	-194	TSS	NA	NA	NA	YAR003W,YAR002C-A	YAR003W_08	Yorf1	tctgggagctgcgattggcaATTATATTGGATCTTCCCCTgttttagagctagaaatagc
YAR003W_09	chrI:154922-154945(+)	YAR003W	13	TSS	YAR002C-A	-193	TSS	NA	NA	NA	YAR003W,YAR002C-A	YAR003W_09	Yorf1	tctgggagctgcgattggcaGATTATATTGGATCTTCCCCgttttagagctagaaatagc
YAR007C_00	chrI:158881-158904(+)	YAR007C	-210	TSS	NA	NA	NA	NA	NA	NA	YAR007C	YAR007C_00	Yorf1	tctgggagctgcgattggcaCTTTCGTATATGGCTGAAGAgttttagagctagaaatagc
YAR007C_02	chrI:158662-158685(-)	YAR007C	9	TSS	YAR008W	-191	TSS	NA	NA	NA	YAR007C,YAR008W	YAR007C_02	Yorf1	tctgggagctgcgattggcaACTATTCACTCTTCTTATTAgttttagagctagaaatagc
YAR007C_03	chrI:158884-158907(+)	YAR007C	-213	TSS	NA	NA	NA	NA	NA	NA	YAR007C	YAR007C_03	Yorf1	tctgggagctgcgattggcaTCGTATATGGCTGAAGAAGGgttttagagctagaaatagc
YAR007C_04	chrI:158880-158903(-)	YAR007C	-209	TSS	NA	NA	NA	NA	NA	NA	YAR007C	YAR007C_04	Yorf1	tctgggagctgcgattggcaCTTCTTCAGCCATATACGAAgttttagagctagaaatagc
YAR008W_01	chrI:158763-158786(-)	YAR008W	-90	TSS	YAR007C	-92	TSS	NA	NA	NA	YAR008W,YAR007C	YAR008W_01	Yorf1	tctgggagctgcgattggcaTCACGCGTAAAAATTAGACGgttttagagctagaaatagc
YAR008W_02	chrI:158871-158894(+)	YAR008W	18	TSS	YAR007C	-200	TSS	NA	NA	NA	YAR008W,YAR007C	YAR008W_02	Yorf1	tctgggagctgcgattggcaAGCATAGATCCTTTCGTATAgttttagagctagaaatagc
YAR008W_03	chrI:158865-158888(-)	YAR008W	12	TSS	YAR007C	-194	TSS	NA	NA	NA	YAR008W,YAR007C	YAR008W_03	Yorf1	tctgggagctgcgattggcaACGAAAGGATCTATGCTAATgttttagagctagaaatagc
YAR008W_04	chrI:158864-158887(-)	YAR008W	11	TSS	YAR007C	-193	TSS	NA	NA	NA	YAR008W,YAR007C	YAR008W_04	Yorf1	tctgggagctgcgattggcaCGAAAGGATCTATGCTAATTgttttagagctagaaatagc
YAR008W_05	chrI:158861-158884(-)	YAR008W	8	TSS	YAR007C	-190	TSS	NA	NA	NA	YAR008W,YAR007C	YAR008W_05	Yorf1	tctgggagctgcgattggcaAAGGATCTATGCTAATTGGGgttttagagctagaaatagc
YAR008W_06	chrI:158793-158816(-)	YAR008W	-60	TSS	YAR007C	-122	TSS	NA	NA	NA	YAR008W,YAR007C	YAR008W_06	Yorf1	tctgggagctgcgattggcaCTCAATAAAATATCTCTGCTgttttagagctagaaatagc
YAR008W_07	chrI:158733-158756(-)	YAR007C	-62	TSS	YAR008W	-120	TSS	NA	NA	NA	YAR007C,YAR008W	YAR008W_07	Yorf2	tctgggagctgcgattggcaAGACGCGTGAACTAACATAAgttttagagctagaaatagc
YAR008W_08	chrI:158656-158679(-)	YAR007C	15	TSS	YAR008W	-197	TSS	NA	NA	NA	YAR007C,YAR008W	YAR008W_08	Yorf2	tctgggagctgcgattggcaCACTCTTCTTATTACGGTAAgttttagagctagaaatagc
YAR009C_00	chrI:164469-164492(+)	YAR009C	-294	CDS	NA	NA	NA	NA	NA	NA	YAR009C	YAR009C_00	Yorf1	tctgggagctgcgattggcaGTGATGCTCCTGAATCGAGAgttttagagctagaaatagc
YAR009C_01	chrI:164399-164422(+)	YAR009C	-224	CDS	NA	NA	NA	NA	NA	NA	YAR009C	YAR009C_01	Yorf1	tctgggagctgcgattggcaGCATCAACTACGTTTATGTCgttttagagctagaaatagc
YAR009C_02	chrI:164314-164337(+)	YAR009C	-139	CDS	NA	NA	NA	NA	NA	NA	YAR009C	YAR009C_02	Yorf1	tctgggagctgcgattggcaCAATACCTTTATTGATGTTTgttttagagctagaaatagc
YAR009C_03	chrI:164218-164241(+)	YAR009C	-43	CDS	NA	NA	NA	NA	NA	NA	YAR009C	YAR009C_03	Yorf1	tctgggagctgcgattggcaAGACCGTTCTAAGACGTTTTgttttagagctagaaatagc
YAR009C_04_DEGEN	chrI:164177-164200(+)	YAR009C	-2	CDS	NA	NA	NA	NA	NA	NA	YAR009C	YAR009C_04	Yorf1	tctgggagctgcgattggcaAAGTCTCCATATTTTACGATgttttagagctagaaatagc
YAR009C_05_DEGEN	chrI:164275-164298(+)	YAR009C	-100	CDS	NA	NA	NA	NA	NA	NA	YAR009C	YAR009C_05	Yorf1	tctgggagctgcgattggcaATTCAAACTGAGTAAGTCATgttttagagctagaaatagc
YAR009C_06	chrI:164285-164308(+)	YAR009C	-110	CDS	NA	NA	NA	NA	NA	NA	YAR009C	YAR009C_06	Yorf1	tctgggagctgcgattggcaAGTAAGTCATAGGCTATGTTgttttagagctagaaatagc
YAR009C_07_DEGEN	chrI:164325-164348(+)	YAR009C	-150	CDS	NA	NA	NA	NA	NA	NA	YAR009C	YAR009C_07	Yorf1	tctgggagctgcgattggcaTTGATGTTTTGGTGTTGTCCgttttagagctagaaatagc
YAR009C_08	chrI:164340-164363(+)	YAR009C	-165	CDS	NA	NA	NA	NA	NA	NA	YAR009C	YAR009C_08	Yorf1	tctgggagctgcgattggcaTGTCCTGGAAGTGAAATTGTgttttagagctagaaatagc
YAR009C_09	chrI:164360-164383(+)	YAR009C	-185	CDS	NA	NA	NA	NA	NA	NA	YAR009C	YAR009C_09	Yorf1	tctgggagctgcgattggcaAGGTCACCAATAGCGTTAATgttttagagctagaaatagc
YAR010C_00	chrI:166169-166192(+)	YAR010C	-315	CDS	NA	NA	NA	NA	NA	NA	YAR010C	YAR010C_00	Yorf1	tctgggagctgcgattggcaATTTTCAACAATGTAATTGAgttttagagctagaaatagc
YAR010C_01_DEGEN	chrI:166094-166117(-)	YAR010C	-240	CDS	NA	NA	NA	NA	NA	NA	YAR010C	YAR010C_01	Yorf1	tctgggagctgcgattggcaTACTAGTATATTATCATATAgttttagagctagaaatagc
YAR010C_02_DEGEN	chrI:166030-166053(-)	YAR010C	-176	CDS	NA	NA	NA	NA	NA	NA	YAR010C	YAR010C_02	Yorf1	tctgggagctgcgattggcaTTAGTGGAAGCTGAAACGCAgttttagagctagaaatagc
YAR010C_03_DEGEN	chrI:165900-165923(+)	YAR010C	-46	CDS	NA	NA	NA	NA	NA	NA	YAR010C	YAR010C_03	Yorf1	tctgggagctgcgattggcaTATACTAGAAGTTCTCCTCGgttttagagctagaaatagc
YAR010C_04	chrI:166192-166215(-)	YAR010C	-338	CDS	NA	NA	NA	NA	NA	NA	YAR010C	YAR010C_04	Yorf1	tctgggagctgcgattggcaTATGATGTAGTAGAGATTTAgttttagagctagaaatagc
YAR010C_05	chrI:166156-166179(-)	YAR010C	-302	CDS	NA	NA	NA	NA	NA	NA	YAR010C	YAR010C_05	Yorf1	tctgggagctgcgattggcaTGTTGAAAATAAGAACCTGTgttttagagctagaaatagc
YAR010C_06_DEGEN	chrI:165855-165878(+)	YAR010C	-1	CDS	NA	NA	NA	NA	NA	NA	YAR010C	YAR010C_06	Yorf1	tctgggagctgcgattggcaTGGGATTCCATTGTTGATAAgttttagagctagaaatagc
YAR010C_07_DEGEN	chrI:165868-165891(+)	YAR010C	-14	CDS	NA	NA	NA	NA	NA	NA	YAR010C	YAR010C_07	Yorf1	tctgggagctgcgattggcaTTGATAAAGGCTATAATATTgttttagagctagaaatagc
YAR010C_08_DEGEN	chrI:165907-165930(+)	YAR010C	-53	CDS	NA	NA	NA	NA	NA	NA	YAR010C	YAR010C_08	Yorf1	tctgggagctgcgattggcaGAAGTTCTCCTCGAGGATATgttttagagctagaaatagc
YAR010C_09_DEGEN	chrI:165921-165944(+)	YAR010C	-67	CDS	NA	NA	NA	NA	NA	NA	YAR010C	YAR010C_09	Yorf1	tctgggagctgcgattggcaGGATATAGGAATCCTCAAAAgttttagagctagaaatagc
YAR014C_01	chrI:169084-169107(+)	YAR014C	-74	TSS	YAR015W	-191	TSS	NA	NA	NA	YAR014C,YAR015W	YAR014C_01	Yorf1	tctgggagctgcgattggcaTCATCTGAAACTTTTCCTGAgttttagagctagaaatagc
YAR014C_02	chrI:169014-169037(-)	YAR014C	-4	TSS	NA	NA	NA	NA	NA	NA	YAR014C	YAR014C_02	Yorf1	tctgggagctgcgattggcaAAGCTTCTACAGGGGTACGCgttttagagctagaaatagc
YAR014C_03	chrI:169022-169045(-)	YAR014C	-12	TSS	NA	NA	NA	NA	NA	NA	YAR014C	YAR014C_03	Yorf1	tctgggagctgcgattggcaAAACAAAGAAGCTTCTACAGgttttagagctagaaatagc
YAR014C_04	chrI:169023-169046(-)	YAR014C	-13	TSS	NA	NA	NA	NA	NA	NA	YAR014C	YAR014C_04	Yorf1	tctgggagctgcgattggcaTAAACAAAGAAGCTTCTACAgttttagagctagaaatagc
YAR014C_05	chrI:169024-169047(-)	YAR014C	-14	TSS	NA	NA	NA	NA	NA	NA	YAR014C	YAR014C_05	Yorf1	tctgggagctgcgattggcaGTAAACAAAGAAGCTTCTACgttttagagctagaaatagc
YAR014C_06	chrI:169057-169080(-)	YAR014C	-47	TSS	YAR015W	-218	TSS	NA	NA	NA	YAR014C,YAR015W	YAR014C_06	Yorf1	tctgggagctgcgattggcaAAATTTCGAGTATGGCTACAgttttagagctagaaatagc
YAR014C_07	chrI:169065-169088(-)	YAR014C	-55	TSS	YAR015W	-210	TSS	NA	NA	NA	YAR014C,YAR015W	YAR014C_07	Yorf1	tctgggagctgcgattggcaATGAGTTGAAATTTCGAGTAgttttagagctagaaatagc
YAR014C_08	chrI:169099-169122(-)	YAR014C	-89	TSS	YAR015W	-176	TSS	NA	NA	NA	YAR014C,YAR015W	YAR014C_08	Yorf1	tctgggagctgcgattggcaGGCATTCTTTTTCAACCTTCgttttagagctagaaatagc
YAR014C_09	chrI:169155-169178(+)	YAR015W	-120	TSS	YAR014C	-145	TSS	NA	NA	NA	YAR015W,YAR014C	YAR014C_09	Yorf2	tctgggagctgcgattggcaTCTGACTCTTGCGAGAGATGgttttagagctagaaatagc
YAR015W_01	chrI:169204-169227(-)	YAR015W	-71	TSS	YAR014C	-194	TSS	NA	NA	NA	YAR015W,YAR014C	YAR015W_01	Yorf1	tctgggagctgcgattggcaGTATGTCTATATGTATTAGAgttttagagctagaaatagc
YAR015W_02	chrI:169284-169307(+)	YAR015W	9	TSS	NA	NA	NA	NA	NA	NA	YAR015W	YAR015W_02	Yorf1	tctgggagctgcgattggcaTGGGTTTTATCTTTTGCAGTgttttagagctagaaatagc
YAR015W_03	chrI:169265-169288(+)	YAR015W	-10	TSS	NA	NA	NA	NA	NA	NA	YAR015W	YAR015W_03	Yorf1	tctgggagctgcgattggcaTTCTTTGAGGTAAGACGGTTgttttagagctagaaatagc
YAR015W_04	chrI:169264-169287(+)	YAR015W	-11	TSS	NA	NA	NA	NA	NA	NA	YAR015W	YAR015W_04	Yorf1	tctgggagctgcgattggcaATTCTTTGAGGTAAGACGGTgttttagagctagaaatagc
YAR015W_05	chrI:169260-169283(+)	YAR015W	-15	TSS	NA	NA	NA	NA	NA	NA	YAR015W	YAR015W_05	Yorf1	tctgggagctgcgattggcaCCAGATTCTTTGAGGTAAGAgttttagagctagaaatagc
YAR015W_06	chrI:169260-169283(-)	YAR015W	-15	TSS	NA	NA	NA	NA	NA	NA	YAR015W	YAR015W_06	Yorf1	tctgggagctgcgattggcaCCGTCTTACCTCAAAGAATCgttttagagctagaaatagc
YAR015W_07	chrI:169259-169282(-)	YAR015W	-16	TSS	NA	NA	NA	NA	NA	NA	YAR015W	YAR015W_07	Yorf1	tctgggagctgcgattggcaCGTCTTACCTCAAAGAATCTgttttagagctagaaatagc
YAR015W_08	chrI:169252-169275(+)	YAR015W	-23	TSS	NA	NA	NA	NA	NA	NA	YAR015W	YAR015W_08	Yorf1	tctgggagctgcgattggcaATTCTTACCCAGATTCTTTGgttttagagctagaaatagc
YAR018C_00	chrI:171858-171881(+)	YAR018C	-158	TSS	NA	NA	NA	NA	NA	NA	YAR018C	YAR018C_00	Yorf1	tctgggagctgcgattggcaGAAACCTTAAAAAAAAAACTgttttagagctagaaatagc
YAR018C_01	chrI:171815-171838(+)	YAR018C	-115	TSS	NA	NA	NA	NA	NA	NA	YAR018C	YAR018C_01	Yorf1	tctgggagctgcgattggcaTATTTACGTTTAACCTAATTgttttagagctagaaatagc
YAR018C_02	chrI:171872-171895(+)	YAR018C	-172	TSS	NA	NA	NA	NA	NA	NA	YAR018C	YAR018C_02	Yorf1	tctgggagctgcgattggcaAAAACTTGGCTGTAACCTATgttttagagctagaaatagc
YAR018C_03	chrI:171904-171927(-)	YAR018C	-204	TSS	NA	NA	NA	NA	NA	NA	YAR018C	YAR018C_03	Yorf1	tctgggagctgcgattggcaGATATCTGACATGATTGCAGgttttagagctagaaatagc
YAR018C_04	chrI:171887-171910(-)	YAR018C	-187	TSS	NA	NA	NA	NA	NA	NA	YAR018C	YAR018C_04	Yorf1	tctgggagctgcgattggcaCAGTGGCACAGTCTTCCGATgttttagagctagaaatagc
YAR018C_05	chrI:171862-171885(-)	YAR018C	-162	TSS	NA	NA	NA	NA	NA	NA	YAR018C	YAR018C_05	Yorf1	tctgggagctgcgattggcaACAGCCAAGTTTTTTTTTTAgttttagagctagaaatagc
YAR018C_06	chrI:171828-171851(-)	YAR018C	-128	TSS	NA	NA	NA	NA	NA	NA	YAR018C	YAR018C_06	Yorf1	tctgggagctgcgattggcaTTTCATTACGTTTCCTAATTgttttagagctagaaatagc
YAR019C_00	chrI:175332-175355(+)	YAR019C	-208	TSS	NA	NA	NA	NA	NA	NA	YAR019C	YAR019C_00	Yorf1	tctgggagctgcgattggcaTAGAGTGCTAATGAGTTGATgttttagagctagaaatagc
YAR019C_01	chrI:175263-175286(+)	YAR019C	-139	TSS	NA	NA	NA	NA	NA	NA	YAR019C	YAR019C_01	Yorf1	tctgggagctgcgattggcaAAGACCATCGCAAGGTGGAAgttttagagctagaaatagc
YAR019C_02	chrI:175114-175137(+)	YAR019C	10	TSS	NA	NA	NA	NA	NA	NA	YAR019C	YAR019C_02	Yorf1	tctgggagctgcgattggcaGGTATCGGCCATACTGTTCAgttttagagctagaaatagc
YAR019C_03	chrI:175122-175145(-)	YAR019C	2	TSS	NA	NA	NA	NA	NA	NA	YAR019C	YAR019C_03	Yorf1	tctgggagctgcgattggcaAGACTATACCATGAACAGTAgttttagagctagaaatagc
YAR019C_04	chrI:175307-175330(-)	YAR019C	-183	TSS	NA	NA	NA	NA	NA	NA	YAR019C	YAR019C_04	Yorf1	tctgggagctgcgattggcaCTATACTGTAGTGCTCTGTGgttttagagctagaaatagc
[truncated: 59,095 more rows]
