# Supplementary material for: A genome-scale CRISPR interference guide library enables comprehensive phenotypic profiling in yeast
Source: BMC Genomics. 2021 Mar 23;22:205. doi: 10.1186/s12864-021-07518-0 (PMC7986282; doi:10.1186/s12864-021-07518-0)
Supplement: Supplementary file 3 — Additional file 3: Table S2 Guide RNAs associated with random nucleotide barcodes. [file 12864_2021_7518_MOESM3_ESM.txt]

barcode	guide
AAAAAAAAAAAGTACACTGGCCCTA	YGR223C_03
AAAAAAAAAATGGAACAATATAGTT	YPR031W_04
AAAAAAAAAATGTGAAGCTCGCAAA	YPL245W_02
AAAAAAAAACATCGCAGTGCAGCCT	YJR020W_06
AAAAAAAAACCCTCCTCCGAGTAGT	YGL126W_01
AAAAAAAAATTTTTCCGAAAGCTAA	YNL008C_08
AAAAAAAACACCCAACTGGAACTTG	YLR300W_01
AAAAAAAACAGCACAACGCCCGACA	YDL045W-A_00
AAAAAAAACAGCTTATCAACTGTAA	YCR020C_02
AAAAAAAACCAACGTTCCCCTACGA	YER128W_02
AAAAAAAACTTAAACTGCATTTAAA	YNR056C_00
AAAAAAAACTTGCTACATAATATGCG	YIL125W_02
AAAAAAAAGACGTATTTACAAGGTA	YJL134W_09
AAAAAAAATACCACATAATAATGTA	YNL159C_03
AAAAAAAATAGCGTGACAGCAACCT	YMR006C_06
AAAAAAAATCTGAACACAACGTAAT	YGL226W_09
AAAAAAAATGTATGGAATAGCATGA	YCR044C_00
AAAAAAAATTAACCTGATCTATAGC	YGR122C-A_08
AAAAAAAATTTATGTCATTCAGCCC	YML115C_09
AAAAAAACAATCAAAAGAACAAATT	YDR379W_09
AAAAAAACACAAGTCCACAGAAACC	YHR138C_04
AAAAAAACACTGAACATAATGTAGA	YBR300C_07
AAAAAAACATCGATCCCCTGCATGC	YDL137W_08
AAAAAAACCCCCTTATTTTAATTAC	YAL046C_02
AAAAAAACCGACCCTTACTCGACCA	YLR314C_05
AAAAAAACCGCGCGACTCACCAACA	YDL020C_05
AAAAAAACCTAAATGTATCGAGTC	YAL018C_05
AAAAAAACGTGGGACCTCACTCTTA	YNR065C_08
AAAAAAACTATGCACATAACCCCTC	YBL010C_05
AAAAAAACTCGACAACCACTAAAACC	YFR025C_00
AAAAAAAGAACACTTGTCAGTGGGC	YHR028W-A_04
AAAAAAAGAAGGTCGTGAACTTTTT	YPR052C_07
AAAAAAAGACAATTTAGAGTACAAC	YLR397C_08
AAAAAAAGAGCGGACCATCAGATAC	YLR032W_05
AAAAAAAGATGGCACACCTCTAATT	YPR130C_03
AAAAAAAGCTGCACTCTTAGGTGAT	YJL189W_07
AAAAAAAGGAAATAAAATCCACGGT	YGR279C_03
AAAAAAAGGAATCAATTAATGAACA	YLR006C_07
AAAAAAAGTAGTTAACTCTCCTGAG	YOR266W_08
AAAAAAAGTGAGTGAACATTAAAAT	YGR055W_05
AAAAAAATAAGCCAGTACATGTTCC	YLR046C_02
AAAAAAATACGCAACCCAACCTATT	YBR255C-A_03
AAAAAAATCATTATTAAATTATAAA	YBR167C_02
AAAAAAATCCTCTGGATGGTTAAAT	YBR200W-A_01
AAAAAAATCGACACCCCGTATTCGT	YDR106W_07
AAAAAAATCGCCAAATGTCTACTAT	YPL043W_00
AAAAAAATCGTTCCAAGTGTTTAAC	YML057C-A_06
AAAAAAATGACACTTAATCCGTGAT	YDR310C_09
AAAAAAATGATCAAACAAATTATGA	YOR321W_08
AAAAAAATTGCGCCGTATATGCAGC	YNL004W_09
AAAAAACAAACTAAGCTAATGAACA	YPR191W_01
AAAAAACAAACTATTGAAGTCTTAA	YHL014C_09
AAAAAACAACTTCGGAAACTATGTA	YJL207C_04
AAAAAACAATAGAGCTATCCACTTC	YEL052W_08
AAAAAACACACGTCCCACAAATCAT	YPL281C_08
AAAAAACACATATGATGAATACCTA	YGL008C_03
AAAAAACACCCAACACAATAGTGGG	YKR100C_08
AAAAAACACGCTACTAATCTACCCT	YIL037C_05
AAAAAACACTAAGTCACCAATAAAA	YFR057W_04
AAAAAACAGAAATCTTTTCATGTTC	YMR263W_09
AAAAAACATATACACTTACCCCCTA	YGR192C_01
AAAAAACATCCGATAAAACGAAAAA	YLR393W_03
AAAAAACATGACCCAACAACCCTTT	YBL105C_05
AAAAAACATGCGGTAATCTACAAAT	YDL222C_00
AAAAAACCAACTATAATGAGAACAA	YDL161W_01
AAAAAACCAATTTGACCACGTACAT	YOR215C_06
AAAAAACCACTTTAGATGTTTTACT	YGR170W_03
AAAAAACCCGCCTCCCCCGTTCTCC	YIL105W-A_05
AAAAAACCGCCGTACTACAGACATT	YKL218C_07
AAAAAACCGGTATTTTGTGCCCTAA	YGL194C_06
AAAAAACCGGTCCCTGATCCCTTGA	YDR352W_06
AAAAAACCGTCCTTAACCCCTACAC	YNL300W_09
AAAAAACCGTGCTTAATTTTGTATT	YBL005W-A_08_DEGEN
AAAAAACCTATATCCGCGGCCCTTA	YOL003C_00
AAAAAACCTGGAAACTAAATGGCTA	YJL172W_07
AAAAAACCTTCTAAGATTTATTACA	YCR033W_05
AAAAAACGAACAGAGACATCAGAAC	YCR047C_03
AAAAAACGAATAGTAAGACCCTAGT	YCL039W_01
AAAAAACGACCCTACATATCTGGAA	YGR155W_02
AAAAAACGACCTTATCTCACCATGA	YAL064W-B_05
AAAAAACGAGACTTGACATTGCTTC	YGR081C_02
AAAAAACGAGGTATTAACTTTAGAC	YPR036W-A_01
AAAAAACGATCTCTCAGAAGCACTG	YCL024W_00
AAAAAACGATGAGCCGACTGAATT	YKL001C_08
AAAAAACGCACGGTCAAATACACAG	YBL055C_09
AAAAAACGCAGGAGATCAATAACGT	YDR381W_09
AAAAAACGGCTAAGCGAGTCTTCGA	YPR112C_09
AAAAAACGGTAGAAATACTTGGGAT	YAR010C_06_DEGEN
AAAAAACGGTGGTGTAACCGCCTGG	YOL155W-A_02
AAAAAACTAAATCCATCGTAGTTGC	YIL013C_04
AAAAAACTAACGTCCCGATGTAAGC	YDR517W_05
AAAAAACTACCAACTAAGATTTATA	YMR236W_02
AAAAAACTACCACAATCGAGTCCTG	YLR026C_03
AAAAAACTACCGACCCTTCAAATGG	YKR082W_06
AAAAAACTCTGTTCGGACGTACCTTA	YJR010C-A_08
AAAAAACTGACACAGCACAGTTCTG	YJR112W_02
AAAAAACTGCACCTCTAATAGAGT	YJL152W_07
AAAAAACTGCTATTCCCTGTAAACC	YER150W_02
AAAAAACTGGTACAGACCCCACGCA	YLR191W_05
AAAAAACTTAGAATACTGCCTTACG	YHR137W_09
AAAAAAGAACAATGGTTAAGCTAAC	YIL099W_05
AAAAAAGAATAAATAGGTCTCAACA	YOL141W_07
AAAAAAGACCTTCATTAAAGACAAA	YIL092W_03
AAAAAAGAGATTTTGCGTCAGTCAC	YLR437C_06
AAAAAAGAGCGCAGTATATAACCTG	YIR005W_01
AAAAAAGATTCTTACTTCACCCATA	YDR218C_02
AAAAAAGATTTGAATCTAATGCTTG	YLR367W_03
AAAAAAGCAACGCTAGGCTTTGTCA	YOL125W_09
AAAAAAGCATGCACGGCTGACAAAC	YLR263W_07
AAAAAAGCCGCGTGCCTCCTCCTAC	YNL223W_09
AAAAAAGCCTAAATTGCATAATTGG	YJL010C_02
AAAAAAGCTGCTCAAAGTATCTGGT	YNL276C_01
AAAAAAGCTTACACAGAAATTAACT	YLR264W_09
AAAAAAGGACGCACATCCCCCACTA	YLR390W_02
AAAAAAGGAGCATTACCAGACCAGA	YOL076W_05
AAAAAAGGCACCTACGGAGGCATAT	YKL104C_04
AAAAAAGGCCTCCACCACCGGTTCC	YKL055C_08
AAAAAAGGCTCTCAAAGTCCCATAA	YDR404C_08
AAAAAAGGGCAACAAACACCCTAAA	YDR444W_07
AAAAAAGGTATCTAGACTGAAATTG	YLR412W_00
AAAAAAGGTTTTCACATGAAAATAA	YLR323C_07
AAAAAAGTATCAAAAGTTTGACATA	YKL006W_01
AAAAAAGTGACGCGCCGTGGCATCC	YMR194C-B_08
AAAAAAGTGCACTTACATACCATTA	YBR035C_03
AAAAAAGTGGCGATCTGAAACCAGC	YKL094W_04
AAAAAAGTTAGCTAGTTATCACCGC	YJL205C_00
AAAAAAGTTCAGGATTATCCCTTGT	YHR140W_04
AAAAAAGTTCATCGTTTATAACAGA	YMR113W_03
AAAAAATAAACCTGATCTGAACTAA	YDR507C_04
AAAAAATAAACGTGGTTAACATATG	YIL127C_06
AAAAAATAAAGATCATCTCATCCAA	YJL150W_04
AAAAAATAAAGCCCAATAATTGGTT	YOR073W_05
AAAAAATAAGGTTAGATATGGATCT	YGL228W_04
AAAAAATAATATAAGTCATATATC	YJR071W_07
AAAAAATAATCAATGTCGATCCCAT	YMR109W_00
AAAAAATAATCCCGCAAATACATAT	YNL186W_08
AAAAAATAATTCTGGTTTGCCTCCC	YKR090W_08
AAAAAATACATAAGACCTACCCCGC	YFL041W_01
AAAAAATACCGGCGTTTAAAAGAAT	YLR028C_09
AAAAAATACGTGCACATAATAACGA	YGL143C_05
AAAAAATAGAAACATTTGCATCGTT	YBR207W_01
AAAAAATAGCAAGGAAGTAATACAC	YDR323C_03
AAAAAATAGCATCTAACACAAGAAG	YER117W_06
AAAAAATAGCTCGGTCCTCAACCAA	YAL053W_08
AAAAAATATAAGTCGACGATACCCC	YKR023W_05
AAAAAATATAGCCCAGTACGCATAC	YPL006W_05
AAAAAATATCCGTTGTGGCTAAATC	YIL092W_07
AAAAAATATCTGTGATAAGCCTGCT	YCR044C_06
AAAAAATCAAAACACAACCCTAGAC	YGR112W_02
AAAAAATCAAATTATTATACAAAGC	YAL016W_05
AAAAAATCAACGACCGAAAGTCCTA	YML021C_02
AAAAAATCAGTGGCGGATAGTATTG	YBR002C_08
AAAAAATCATAAGGCGAGACGAAT	YJL006C_08
AAAAAATCCTATATTAAAACCGGTA	YCR036W_05
AAAAAATCCTTCACCGGCAGCCTA	YGL052W_00
AAAAAATCGAATGGGCTATTAAGTA	YJR106W_00
AAAAAATCGACTCAACTATCCAAGT	YLR038C_02
AAAAAATCGGGCACCGTTTATGATA	YML111W_06
AAAAAATCTACCTATTTTATCAATT	YHR075C_07
AAAAAATCTATAATCCAACTGCAAG	YJR050W_02
AAAAAATGAAAAGATCACCGAAGGA	YOR103C_07
AAAAAATGAACGACTACCCACATAA	YDL146W_01
AAAAAATGAACGATGGAGTACTCGT	YBR196C-B_06
AAAAAATGAAGCATAGTACAGCCCA	YNR054C_08
AAAAAATGAATAACAGTATTTATCA	YCR003W_09
AAAAAATGACACCCGACCACAGCGA	YML116W-A_05
AAAAAATGATAGATGATGGCATACA	YPL260W_03
AAAAAATGCCCAGTATCCGCTACTA	YDR456W_03
AAAAAATGCTCTTACGGAGTGCACT	YLR252W_09
AAAAAATGTCTACCGTACCGACGCT	YLR124W_09
AAAAAATTAGACAAGATTCTACCCG	YHR168W_01
AAAAAATTCAGCAGATCCTTCCATC	YLR002C_03
AAAAAATTCCCTAATGCATACTGTG	YDL175C_09
AAAAAATTGACCAGCTCACTCGATT	YMR257C_07
AAAAAATTGCCCCGAACCCCAACAT	YBR142W_09
AAAAAATTTTAAACAATCGGAACTA	YHL014C_09
AAAAACAAAAACTATATTACGAGCT	YDR455C_08
AAAAACAAAAACTTGTTCAGTCAAG	YNL132W_00
AAAAACAAAAGCGTATAATATATCA	YJR160C_02
AAAAACAAATAAACGTTCGAAAAA	YMR220W_04
AAAAACAAATAATAGGTACATCTTA	YPL063W_04
AAAAACAAATCCGGATAATGACTTA	YDR375C_01
AAAAACAACACTACACAAACAACCACAA	YGR179C_02
AAAAACAACATACCCATCTTTCAAT	YDR389W_05
AAAAACAACCAATATTATAAGGGAT	YOR266W_06
AAAAACAACCCAGATTACCTGGACC	YNL150W_09
AAAAACAACCTACACAGCGGCGACT	YDR314C_06
AAAAACAACCTACACGAAGGCTCTT	YOR086C_06
AAAAACAATAAGACCTAACGGTACA	YDL110C_09
AAAAACAATCACGTATTCCTCTACA	YKR073C_09
AAAAACAATCTGCGGTTAAGCTTTA	YER171W_01
AAAAACAATGTAGTCCTTTTCAACT	YHR124W_06
AAAAACACAAAATCGTCTGCAGCAG	YLR455W_00
AAAAACACAAACCGCTGCCAAATCC	YFL067W_07_DEGEN
AAAAACACACACACAGCTATCAATT	YDL088C_08
AAAAACACACATCTTGTATGCTAAA	YLR368W_02
AAAAACACAGCAACATAGACAGATT	YMR136W_03
AAAAACACAGTCGAACTGTTAATTC	YDR406W-A_03
AAAAACACCACCCGCGCCATTACTA	YNR029C_05
AAAAACACCCAACCAAACCTCTCAT	YNL097C_04
AAAAACACCTATTGTGTGGGCCCAC	YDR545C-A_05_DEGEN
AAAAACACCTCAAGCACCTATGGAA	YHR165W-A_01
AAAAACACCTGCATCTATCCAATGC	YGR199W_05
AAAAACACGAAGCAAACAAAATACT	YLR022C_03
AAAAACACGGTGGAAGACCCTACTC	YBR235W_00
AAAAACACTACCGAGGAGTGAATAA	YAL033W_04
AAAAACACTATCAAACCTAGAAGAG	YCL059C_02
AAAAACACTCAGCTAATGCTCGAAG	YGR269W_05
AAAAACAGAAATACATCTCATTCC	YDR354C-A_08
AAAAACAGAACTACTACCCAGCAAT	YAL026C-A_03
AAAAACAGACTCAAAATAGCCAATT	YER175C_09
AAAAACAGCTACTATAACCTTAGGT	YGR149W_00
AAAAACAGGAGGTGATAGGGTCACA	YKL175W_04
AAAAACAGTAGCTGTCTGAGGCATA	YPR185W_00
AAAAACATAATAACTCTCAATTGGA	YML108W_02
AAAAACATACTTGAGATTTTTGGAA	YKR063C_03
AAAAACATAGCCTCACGGTCTCTAT	YDR014W_09
AAAAACATAGTACTGTTCCTGTAAA	YJL177W_09
AAAAACATATACAACAGCGCAGGAT	YOR314W-A_01
AAAAACATCAAAGGGATTCATTGTT	YLR279W_01
AAAAACATCAGTCTTACAACACATA	YCR102C_04
AAAAACATCCACCTGGGCCAGACAG	YCL016C_03
AAAAACATCCCGATTCAGACCCTTC	YPL249C-A_09
AAAAACATCGATGCGAACCATTTTT	YLR349W_00
AAAAACATCTACTACAAGTGTATCG	YML116W_03
AAAAACATCTCTATGTATCCTTCCC	YMR030W-A_08
AAAAACATCTGAACGACCCTCTGCG	YOR152C_05
AAAAACATGAAATGATGTGTTCTAG	YOR073W_00
AAAAACATGACTATAAAATATGCCC	YLR117C_02
AAAAACATGCCTAGCATCGCTGCAC	YDL102W_07
AAAAACATGTAGGGTCGCCTATCCC	YBL089W_09
AAAAACATTCTCTTCGCCAAATTGT	YOR117W_03
AAAAACCAAAAGCTCGTCTTCTGAA	YPL124W_08
AAAAACCAAATATCCGCCTATAGGT	YDR029W_04
AAAAACCAACATGAGAGCAAATTTG	YGR279C_03
AAAAACCAATGAATATAAACGGAGC	YDL006W_04
AAAAACCAATTATCGACACACTTTG	YCR087W_02
AAAAACCAATTGTCGCAACACAATC	YOR117W_00
AAAAACCACACCATACTAAAAAACC	YOR012W_00
AAAAACCACACGGCACTCCAAAAAT	YMR140W_05
AAAAACCACATAGACTAGAATCCCA	YLR005W_07
AAAAACCACCAACAACTAACGATGT	YBR182C_01
AAAAACCACGCGTTAGAAAAATCGA	YAL019W-A_04
AAAAACCAGAAAGCATTCGGATAGG	YCR095W-A_02
AAAAACCAGATAGTACACAAATCGG	YER087W_04
AAAAACCAGGAATACCTAACAACCA	YKL065W-A_06
AAAAACCATAAGACGTGAACAACTT	YHR058C_02
AAAAACCATAGAACGGTTGCTATCC	YHR007C-A_08
AAAAACCATTACATGAGAGAGTATT	Q0182_06
AAAAACCCACCGCACAAATGCTGTC	YHR064C_05
AAAAACCCAGCGGGGTAGACAACAG	YLR231C_07
AAAAACCCAGTAGCATCTCGGCACT	YIL031W_09
AAAAACCCATAAAATAATAAGAAGC	YPL015C_03
AAAAACCCATACATTCCCAAAACCA	YPL146C_09
AAAAACCCATGTTTGTCGAATATTT	YDL045W-A_00
AAAAACCCCAAAACTTTAGACCGGAG	YNL328C_01
AAAAACCCCACCCGCCAATCTAGCC	YEL004W_04
AAAAACCCCATCCTGCACATGCTTA	YDR353W_02
AAAAACCCCCATAGCCACTGCGCGT	YHR075C_06
AAAAACCCCCCCCCACAAACGACGT	YER048W-A_04
AAAAACCCCTCAGACTGGTCTTAAT	YHL040C_00
AAAAACCCCTGCACTGAAGCCATAT	YDR130C_08
AAAAACCCCTTCTATACACAACCTA	YGL146C_00
AAAAACCCCTTTAAGTCGGAAACG	YGR210C_06
AAAAACCCGAGCCCAGCCTCGACAT	YBR059C_07
AAAAACCCGCGATGCATTTCAAACA	YOR127W_03
AAAAACCCTCATAGACCGCCTGGGCACGATGT	YCL008C_06
AAAAACCCTCGCATACCTCTAAAAG	YBR011C_03
AAAAACCGAACTAACTATGGTTGGA	YNL105W_09
AAAAACCGAATAATCCTCTGGGAAT	YMR026C_01
AAAAACCGACCACTAAGGGGTGCTC	YLR015W_08
AAAAACCGCAAAATTATGTATGGTT	YHR023W_00
AAAAACCGCCTGAAAACTAGGAACG	YLR141W_00
AAAAACCGGATCCACGAACTGATGC	YIL172C_03_DEGEN
AAAAACCGGCGTGAAAAATTCAGGG	YNL179C_06
AAAAACCGTGCAAGTCACATCTTCC	YKL198C_03
AAAAACCGTTAATGCGCTACAATTA	YDR011W_03
AAAAACCGTTATCTACATGAATTGA	YOR343W-A_00
AAAAACCGTTGTGGTCAAAGTCAGA	YGR266W_03
AAAAACCTAAAAATTTACATAGAT	YJL186W_02
AAAAACCTAAACCAACATCCCCTTAGAAATACGCAAC	YOL092W_01
AAAAACCTAAATCCATACCAACGTT	YKR032W_08
AAAAACCTACTACTCTGCTGCCCTA	YGR233C_07
AAAAACCTATGAGACGCCGTGCTCC	YEL028W_04
AAAAACCTCGGCGAGATGACCACCG	YGL029W_03
AAAAACCTGTCAATCTCCAAGCACG	YMR114C_03
AAAAACCTTAACTCAGCAATTGATG	YML029W_07
AAAAACCTTGATACGACCCAGATTC	YMR261C_08
AAAAACCTTTGTCGGCCGTAGAAAA	YNR066C_00
AAAAACGAAATCGCCCCACCGCTCC	YFR008W_08
AAAAACGAAATCTAAAAATAACGGA	YIL127C_02
AAAAACGAACTGCGAGAAAAGGTAT	YLR269C_05
AAAAACGAAGATCTAACTGAGAAAT	YDL221W_05
AAAAACGACAGTTAAGAACAATCGA	YHL048W_04_DEGEN
AAAAACGACCATCGAAATGACCGAG	Empty
AAAAACGAGCGTGTGCCTGGCTAGC	YHR035W_02
AAAAACGATCTGCATTTATCCGTAG	YGL240W_02
AAAAACGATTACAACTGATTGGACT	YLR080W_03
AAAAACGCAATGTACCTGCTTCTAC	YCL011C_07
AAAAACGCACTCGACGAGCCACCGA	YER175W-A_01
AAAAACGCCAAAACAATCTCACAAT	YJR054W_02
AAAAACGGCCCCTAACTAAAGAATT	YGR022C_07
AAAAACGGCTCAGGTCGTCGACAAA	YDL098C_04
AAAAACGGTAAGCCTGCCACACTCA	YDR122W_04
AAAAACGTAATGCCTAACTATTCAT	YMR255W_07
AAAAACGTACTAACGCAGATTCTGA	YOR329C_05
AAAAACGTATCGAGACAGAAAAACA	YGR108W_08
AAAAACGTATCTGAAGCGCGCAAAA	YER033C_06
AAAAACGTATTTAGTTTTGACTATA	YOR353C_06
AAAAACGTCAGTATCGACCCAAGCT	YMR255W_07
AAAAACGTCTAAGTAACAGGGCCAT	YBL111C_07_DEGEN
AAAAACGTGAACTGTGCTAGTCCCC	YKR100C_06
AAAAACGTGCCTAGGCACCGCCCGC	YCR073W-A_09
AAAAACGTTCCAAATCTTTAAAACA	YGR144W_01
AAAAACTAAACGCTCTCTATAGTGC	YKR090W_08
AAAAACTAACAGAAGGTGACGGTAT	YDR356W_05
AAAAACTAACGAAGTTATAAATAGT	YOR227W_04
AAAAACTAAGACGATCCATCACTTC	YIL043C_02
AAAAACTAATATTCTACCCTCTTAT	YKL083W_01
AAAAACTAATCTATACCAGTGGCAA	YDL173W_05
AAAAACTACAAATGGGTCACGCTCA	YDR335W_02
AAAAACTACCACCGTTCTGACGAAG	YGL210W_03
AAAAACTACCCGGGGAACAAAACCA	YEL034W_08
AAAAACTACTAATACGTCCCGTCAC	YNL132W_04
AAAAACTAGAGCTCAAACAATAAAC	YOL089C_06
AAAAACTAGATGTTGATTCTATAGC	YLR360W_07
AAAAACTAGATTATTCACCAACATA	YGL222C_03
AAAAACTATGGTACTAAAGCCCGCA	YJL172W_09
AAAAACTCACGCATAGACTTTTCTG	YKL065W-A_02
AAAAACTCAGCGGCAAAAGGTCTTC	YCR047C_03
AAAAACTCGAAATCATTTACCGAAT	YNR041C_09
AAAAACTCTCCTCCATCAAGGGCAA	YLR327C_09
AAAAACTCTGACCATGTAGAAGGAC	YML093W_07
AAAAACTGACTATAGTCCTTAACCG	YPR167C_08
AAAAACTGCACAGCTCAAACCTACT	YJR039W_02
AAAAACTGGAACACGCACTCTCGAA	YGR170W_03
AAAAACTTAAACAGTACGTAGCAC	YLR425W_03
AAAAACTTACCCCATTTCGACTGAA	YJR050W_02
AAAAACTTATGCTCAAGCCGCAGAT	YOR256C_00
AAAAACTTATTTTGCCCACCTATCT	YDR532C_05
AAAAACTTCACACAAGCCAACGCAT	YBR086C_05
AAAAACTTCACGAACTCGTTTATAA	YMR316W_04
AAAAACTTCGAAGTGAGTATCAATA	YIL024C_03
AAAAACTTCGGCAGCCACCACAACG	YPR170W-A_07
AAAAACTTGCCTACGTTTCACATGG	YHL014C_09
AAAAACTTTTCATTCAAATGTCGGT	YIL074C_03
AAAAAGAAAAAAATTTATGGAAACG	YMR162C_07
AAAAAGAAAACGTACGACCTTCTAC	YOL159C-A_08
AAAAAGAAAATATTTACACCGTGTG	YMR160W_04
AAAAAGAACCGACCCGGATTATGAG	YLR207W_00
AAAAAGAACCGCGGTCAATATGTCG	YPR160W-A_01
AAAAAGAACTACCCCTAATTACTCA	YPL108W_07
AAAAAGAACTCCCTAGACACACTAC	YLR431C_05
AAAAAGAAGATAAAGAGCCTCATTC	YLR344W_08
AAAAAGAAGCCTAATAATGCACCAA	YOR275C_08
AAAAAGAAGGTAGTGAAGTCCAGCT	YLR173W_00
AAAAAGAATAAATAGTTCACAGACA	YJR006W_00
AAAAAGACCAATTTAGATGCACCAT	YML073C_03
AAAAAGACCCGACATACTCGAAGTT	YIL004C_02
AAAAAGACGCGCATCGGTATCCTAG	YHR007C-A_08
AAAAAGACGGCATCTGAAAGGCACA	YGL159W_06
AAAAAGACTCACAGAACACTGTTTG	YGL254W_01
AAAAAGACTGTTACTGGTGAATATG	Q0160_04
AAAAAGAGAAGGTAAACACCACGTG	YGR065C_03
AAAAAGAGCCGTCTCGCTAAGATAC	YMR319C_06
AAAAAGAGTTTCAACATAAACGATG	YBR191W_03
AAAAAGATCCAACCAGTTAAAAACA	YLR166C_09
AAAAAGATTGTTATTTCAACGTCTT	YDL244W_00_DEGEN
AAAAAGCAAGCAAACTTGAGGTACC	YOL095C_03
AAAAAGCACACAAAAGAGGTATAAA	YIL013C_04
AAAAAGCATTCACCTATTCTATCCC	YCR092C_02
AAAAAGCCATAATGGCTCCCGAAAC	YNL206C_02
AAAAAGCCCCTCGTACCCAGGGAAC	YIL054W_07
AAAAAGCCCTTTATGCTCAGTTCGC	YGR170W_03
AAAAAGCCTCCAACCCACACTATA	YBR125C_02
AAAAAGCCTCCCGCACATCATCTGG	YLL054C_01
AAAAAGCGACTCTTATATACAGCCC	YDL090C_09
AAAAAGCGAGTGACGTTCATATTA	YDL224C_05
AAAAAGCGGACCCTTCGATGTGCCA	YAL034W-A_06
AAAAAGCTATTTCGTGGAGTCGAT	YDL068W_06
AAAAAGCTCAATCTGAAGTGAACTA	YPL013C_07
AAAAAGCTGCCGGCGTACTAAATAT	YIR019C_02
AAAAAGGAATCTATCCCAATAACCC	YAL041W_07
AAAAAGGATCAGTGTAAAATATCTG	YGR211W_03
AAAAAGGCACCACTAAGACGATTGA	YPL119C-A_01
AAAAAGGCACCTCCCGTTTGTGCCA	YNL301C_06
AAAAAGGCGACGCGCATCCTCGTCA	YLR110C_00
AAAAAGGCGAGTCCGCACAAGAGAA	YPR010C-A_06
AAAAAGGCGCAAACCTATATAATTT	YNL178W_01
AAAAAGGCGCAGTTCACTAAGGACC	YOR263C_03
AAAAAGGCTGACCCTAGCGATACCC	YDR306C_05
AAAAAGGGCCGACTTGTTACCGCTC	YOR105W_09
AAAAAGGGGAACTTCATCTCCTTTC	YHR002W_06
AAAAAGGGGGTAAAATTACCATTGC	YOR051C_05
AAAAAGGTCCCTCAGCAGAATTCCT	YIL111W_05
AAAAAGGTCTACCTACCTAGGTTAC	YPR170W-B_05
AAAAAGGTTCGGCCCGTCTTGAGCC	YMR242W-A_08
AAAAAGGTTTACGGAGGCAATGCCG	YPR026W_08
AAAAAGTAAATTGACCTGAATAATA	YDR191W_09
AAAAAGTAAGATTTTAAATAGTGTC	YIL045W_04
AAAAAGTACCCCTACGTCTATCATT	YGR082W_09
AAAAAGTACCGCAGAGGATCACCCT	Q0017_08
AAAAAGTACGAAGAAATTTCGCAGA	YCR004C_02
AAAAAGTACTGCTCAACTTATAACT	YKL133C_00
AAAAAGTAGATCGACTGCTTAACAA	YMR063W_00
AAAAAGTCAACGAAGCATAGCCTCG	YGL156W_05
AAAAAGTCACAAGACAACACGATCC	YLR015W_06
AAAAAGTCACCAAACACTAGTTACT	YOR051C_05
AAAAAGTCCCATTACATGACCCGGA	YDR232W_07
AAAAAGTCCCTCATATATGAACCAC	YML053C_00
AAAAAGTCTAACTTTCTCTAAAGTA	YOR292C_09
AAAAAGTCTCGTCCTCGAACGAAAC	YPL182C_07
AAAAAGTGAATGCTAGGGAGTATGT	YNR046W_07
AAAAAGTGAATTAAGCGGCTGAATC	YPL106C_00
AAAAAGTGACTACCCCATTAGATGG	YAL062W_02
AAAAAGTGAGCGCACGGGTAGTGAG	YOR333C_02
AAAAAGTGCCACAGCGCTCGAAGTA	YJR132W_03
AAAAAGTGCTCAAAAACTTTGAATT	YJL055W_05
AAAAAGTGTGGTTTGTTAATTATCCA	YLR133W_01
AAAAAGTGTGTCCCCAATAAGCTGC	YML080W_08
AAAAAGTTAATCCAATCACATCAAC	YDR545W_01_DEGEN
AAAAAGTTACGTAATACGCAGTACT	YDL210W_03
AAAAAGTTCCGCCCTACACTCGAAA	YMR302C_04
AAAAAGTTTACGTAAACGTTAGCCT	YPL264C_08
AAAAAGTTTTTTCAGAAGGTGTTCC	YNL248C_04
AAAAATAAAGCACAGCATTTTTTAA	YOR316C_04
AAAAATAAATATGGGTGCTCAGTAA	YHR155W_08
AAAAATAACGCAATAGCACATTCCT	YKR076W_07
AAAAATAACTTAGTGCGCGAACATA	YCR033W_05
AAAAATAAGCTGATGATTCCATAAT	YLR201C_03
AAAAATAATCTCTAACCAGATTACTTT	YKL066W_06
AAAAATAATCTCTAACTAGATCGTA	YKL066W_06
AAAAATACAAAACCCAACGATGGTA	YJL064W_09
AAAAATACACACGTTTACTCGCCAC	YKR063C_02
AAAAATACAGCACTCACACCAAAAT	YER023W_02
AAAAATACATTCACTCCTTCACCAA	YGR163W_06
AAAAATACGCACGTAAGCTGGGACG	YIL136W_06
AAAAATAGACCCAGAATAACAACAG	YBL093C_07
AAAAATAGACTTGAACGTAAGACTA	YGR145W_06
AAAAATAGATCCATAATCACGTCAA	YNL328C_01
AAAAATAGCCAACCCATGACACGTA	YMR230W-A_02
AAAAATAGCGGTGAAGCTCTTGGCA	YHR038W_03
AAAAATAGCGTCTACTCGCAGGTCA	YJR014W_04
AAAAATAGGCCAGTCCTCAAGGAAG	YDR348C_05
AAAAATAGTAAATTTTGTCCCTCTA	YFR035C_02
AAAAATAGTCATACATAGAATCAT	YOR231W_00
AAAAATATAAAAATTAGTCAGAGTG	YPR159C-A_01
AAAAATATAAAACTCAACTTATAAA	snR68_07
AAAAATATATCTGCGGTCTCGACAA	YOL063C_03
AAAAATATATGAAACTTTGTACTGG	YDL061C_03
AAAAATATCACAAGCCTGTATCTGA	YLL065W_04
AAAAATATCAGTCGAGCCCGGGATC	YMR114C_04
AAAAATATCCACAAGTGTATCAAAA	YML047W-A_07
AAAAATATCGTTATAACTTTTTTAT	YEL063C_06
AAAAATATGGATCTCTACAGCATCC	YMR264W_06
AAAAATATTACACTGGATGGCTCTC	YOL148C_04
AAAAATATTACGAACATGCCACGAA	YOR161C_00
AAAAATATTACTACTTAGAAAACAT	YAR003W_02
AAAAATCAACCCCACAAAATTAAGT	YFL038C_07
AAAAATCACAGATACTCCATTGAAC	YNL280C_04
AAAAATCACCAACACCCACTCAGCG	YNL096C_01
AAAAATCACTCAGTAATTAATTCCA	YDR236C_02
AAAAATCAGGCTAGTATCACGAGAA	YCL001W-A_09
AAAAATCATTAGCCCACCCCAAGCT	YHR190W_07
AAAAATCATTGGTAATCCTTTCTTA	YPL239W_03
AAAAATCCAACATATGCCCTCATGA	YKL145W_00
AAAAATCCAGAAAGACATATGGCTA	YHR190W_07
AAAAATCCATCACTAATCATAAAAG	YEL059C-A_00
AAAAATCCCACCGTGAATGAATTTA	YHR178W_00
AAAAATCCCCACAACGCGCAAATCT	YKR026C_04
AAAAATCCGCTGGATCTCTAAACTA	YOR117W_03
AAAAATCCGTGCTAATCACCACCTA	YJL031C_00
AAAAATCCTCAACCCCTATATATTG	Empty
AAAAATCCTCCTACAGGACTGGTTT	YMR194W_00
AAAAATCCTCTCCCACTCAAGCAAG	YDR520C_09
AAAAATCCTCTCTAAGCGCAGGACG	YPL053C_09
AAAAATCCTTAGCACAGAAGGGGTC	YPL051W_04
AAAAATCCTTCAGCCACCCCGCTCC	YJL101C_03
AAAAATCGACACATAAATGATCTTA	YGR240C_05
AAAAATCGACCTACTTGCATCTATG	YIR027C_03
AAAAATCGATACGAGCAGCATACCT	YPR013C_09
AAAAATCGCTCTGAGTCCAGTTCAT	YHR013C_09
AAAAATCGGATGAGGGGCATCATTA	YHR070W_01
AAAAATCGGCTGCTAATGTAACGGT	YNL147W_05
AAAAATCGGTGTTTCTCGCGGACAG	YDL124W_09
AAAAATCGTTGAACTCCTATTCTGC	YER139C_09
AAAAATCTAAAGCGTACAGCCTGCA	YNL191W_08
AAAAATCTAGACCTGAATGCTAGTG	YDR365C_03
AAAAATCTATGAAACCAAAAACACA	YOR057W_06
AAAAATCTATGAACCACCCCTCAAT	YMR279C_00
AAAAATCTCAACTTCCCCTTCTAAT	YER038C_08
AAAAATCTCATGACAAGGTTTTACG	YNL218W_02
AAAAATCTCTAAACTAATGAATCA	YHR204W_08
AAAAATCTGAGATAAATATCAAAAT	YKL086W_03
AAAAATCTGCCCGATCTCAAGGTTT	YBR200W_09
AAAAATCTGGATTAAGAAACGAAGT	YGR037C_02
AAAAATGAACTGACCTCAAGCTACG	YLL046C_09
AAAAATGACCCAGCCAACCGAAAG	YBR151W_02
AAAAATGACCTATTGCTCGCTTAAT	YGR267C_04
AAAAATGACCTTAAAGGCGGTTAAT	YGL115W_00
AAAAATGACGTGTGAAGAATACAAA	YDR005C_03
AAAAATGACTATACTGCTTCCCTGC	YDR068W_06
AAAAATGACTTTCCTTTACATACAA	YFL060C_07
AAAAATGAGGAGCCTGGACCCCACA	YBR261C_08
AAAAATGATGATATCAACGGTAAAA	YLL051C_04
AAAAATGCCAATATGGAACAACCCTCATCTGTAACC	YHR144C_08
AAAAATGCTAACGAGCCGACTGGCT	YPL076W_05
AAAAATGCTCCCCATATATGTAAGT	YNL057W_08
AAAAATGCTTAATGGCTACCGGAGC	YKL169C_06
AAAAATGGTACGACCACTTGCCAAA	YML096W_07
AAAAATGTATAGCACTAAATTATGA	YGL130W_02
AAAAATGTCGCCGATGAATGTTACT	YBL025W_08
AAAAATGTCGCCTTAAATGTTAGTC	YAR010C_06_DEGEN
AAAAATGTGGCGGCAAAACTAAACT	YGR235C_01
AAAAATGTTACACCCAGGACGTTCC	YNL252C_06
AAAAATGTTCACATACACTGCGTGC	YAL004W_01
AAAAATGTTGTTAATTGTAACTCAA	YBL013W_06
AAAAATGTTTCCCTGACAAGGCCTT	YIL171W-A_09_DEGEN
AAAAATTAAAATCAAGCCTTTATAT	YMR040W_08
AAAAATTAACCATTCTGTACTGAAG	YPL011C_05
AAAAATTAATCCGTAGAGAGTTTCA	YGL122C_03
AAAAATTACCAATTCCAATGATGAA	YCR097W-A_05
AAAAATTACCCAGTTTGACCAGCCG	YNL010W_01
AAAAATTACGCACTATATACATACA	YOR360C_01
AAAAATTAGTCCCCAACTGCCTTGT	YDR341C_02
AAAAATTATACGCGCCATCCTGCCG	YKR099W_06
AAAAATTATGTAATTAATTATAGCA	YDR140W_02
AAAAATTCAAGAAAAACGGTCAAGC	YKL023C-A_02
AAAAATTCGACACTGGCACTCTTTT	Empty
AAAAATTCTGGTCTCCCGCACACAA	YMR194W_07
AAAAATTCTTTACCATTATATGCAC	YHR185C_00
AAAAATTGCAAATATTACAACAGTG	YOR379C_04
AAAAATTGCCGAGTAGTCCCGCCAA	YDR293C_06
AAAAATTGGCAACAACCTTAAATAG	YHR132W-A_02
AAAAATTGGCAGAAACACAGGATCG	YIL079C_09
AAAAATTGTATGGCTAGTCTGACAA	YAR010C_06_DEGEN
AAAAATTGTGAAGGGTCGTTCGACA	YDR356W_05
AAAAATTGTTCTAACCATCATGTGA	YDR200C_08
AAAAATTTAATTTGAAAGTAGTAAC	YPR198W_03
AAAAATTTACCATTAATAAGTGTAC	YMR075W_00
AAAAATTTAGCGTACTCGCAGTGAC	YNL103W-A_03
AAAAATTTATAAGGGCTCATGCCAA	YML126C_00
AAAAATTTCATTAAATTAGACAACA	YML100W-A_06
AAAAATTTCCAAACCTCGAATGACC	YDL226C_01
AAAAATTTCCATCTTATAGCCAAAC	YOR095C_06
AAAAATTTTATATATTCCAGTAGGC	YPL207W_00
AAAAATTTTATCCTCCAGAGTCAAT	YDR482C_01
AAAACAAAAACCTAGCCTACTACCT	YOR161W-B_08
AAAACAAAACGGCGCACGACGAACT	YGR077C_06
AAAACAAAAGTGCGTCACCTCGGTA	YHR005C-A_01
AAAACAAAATAATTCCGTCCAAGCT	YNL084C_02
AAAACAAAATGCACTGACACACGCT	YNL206C_07
AAAACAAACCCCGTCGTACTAGCGA	YAL049C_04
AAAACAAACCCGCACGACAAGCCCG	YLR263W_00
AAAACAAACTTCCAATTAACAATAG	YKL210W_02
AAAACAAATATCAACGGCATGATGA	YPL171C_05
AAAACAAATATTAACAATATTCAAG	YBL014C_08
AAAACAAATGTAGCAGGAACTTTGA	YMR053C_08
AAAACAAATTCTAAAAGAATCGAAC	YOR375C_04
AAAACAACAACAAACATTACACCGC	YMR225C_02
AAAACAACAATACATCAGTCAAACC	YJL042W_05
AAAACAACAATTACTCAGATAATGT	YKL025C_02
AAAACAACACCCCTTCCACTTTCAA	YMR256C_05
AAAACAACACCCGGCTCGCCCCACA	YAR009C_07_DEGEN
AAAACAACAGTGTGGACTACATTGA	YHR057C_07
AAAACAACATACACTCTTCGTCCCA	YBL008W-A_08
AAAACAACATAGGACGTCGACATTC	YGL207W_00
AAAACAACATCCGCGGACACACCCT	YIR027C_03
AAAACAACCAATGATATCATAAGAG	YGR034W_08
AAAACAACCAGTGCGCTCGTGTTAC	YPL021W_09
AAAACAACCATAAAACACAGCAGCT	YPL188W_06
AAAACAACCCGCCAGATTTATCCAA	YCR096C_02
AAAACAACCCTCTGAATATGGCTAG	YPL231W_07
AAAACAACCGTACATAACTGCGTTA	YLL050C_02
AAAACAACCTCAGCGTGTTGTTAT	YIL041W_02
AAAACAACGAGAAACGAATTTTAAC	YJR005C-A_07
AAAACAACTAATCCCACGACCCAGG	YLR011W_09
AAAACAACTGGAGCAGAGTATAATT	YAL039C_02
AAAACAAGAACAAACAGTTTTCAGA	YPL216W_05
AAAACAAGCAAGTCCTAAAGGAGAG	YDR135C_04
AAAACAAGCTACTCTAACACCCCAT	YFR049W_00
AAAACAAGGTATGGTGGGATCACTA	YIL010W_07
AAAACAAGGTCGCACGTTCGTGCCC	YMR013C_04
AAAACAAGTCCTAAAACACGGAACA	YKR058W_01
AAAACAAGTGTACTATCTCGAGAAT	YOR225W_05
AAAACAAGTTGATGTATCAATTCTT	YPR135W_07
AAAACAATACACATCTACTTAGCAG	YLR154C-G_03
AAAACAATACTCTTCCGCCGCTCCT	YPR194C_02
AAAACAATCAAAACATCCCATCGAC	YCR102C_02_DEGEN
AAAACAATCAGGAATAGTTCCCTGA	YCR105W_03
AAAACAATCAGTGTCAAGTACTTAT	YER190C-A_08_DEGEN
AAAACAATCCCCACAGCCATACCAC	YGL238W_09
AAAACAATCGATCTGTGTACTATTA	YPR049C_06
AAAACAATGCCGCCCAATAAGCCT	YLL015W_09
AAAACAATGTACCGGCGGAGCTCTA	YDR270W_09
AAAACAATTACAAACATGTTTCTCC	YLR143W_07
AAAACAATTTGTCTACCATCCGCCC	YDL149W_03
AAAACACAAAAGTACTCATAGACCG	YDR100W_01
AAAACACAAAGCCTACCGAGAGTTC	YML128C_07
AAAACACAACAGAGTAATTCGTTAA	YDR037W_05
AAAACACAACCTAAATACACAGCTG	YNL054W_03
AAAACACAACCTAATGACCTATGAT	YOR054C_03
AAAACACAACTCAGGCACGTTAAAC	YHR109W_02
AAAACACACAAATAACCCCTTACTG	YOR393W_04
AAAACACACCATCCACTATTGCATA	YKR016W_01
AAAACACACCGTAAAGAACTTCGT	YJR083C_00
AAAACACACCTAAACGTAACTTGTT	YHR013C_09
AAAACACACCTTATAAGGTGTAAC	YPL181W_05
AAAACACACGCGGTTGACACATTTA	YLR317W_04
AAAACACACGGAATACCGATGTGCT	YOL086C_07
AAAACACACTAATGAGCAAAATCTG	YBL046W_04
AAAACACACTGATATCTACTCTAAC	YPL244C_00
AAAACACAGCTCTAAAGCTTATCAC	YNL301C_06
AAAACACATGAAAGTCGTGACAAAA	YNL184C_03
AAAACACATGTCTCAAACGCATGAC	YNL120C_00
AAAACACATTCATAAAACTTCAACC	YLR386W_01
AAAACACCACGTCATCAAATGGTTC	YOR261C_01
AAAACACCAGCTATCTTGAAAGCAC	YJR050W_02
AAAACACCATTTATAATTGTTCACC	YFL011W_01
AAAACACCCAAACCATTAAAGACGA	YNR018W_06
AAAACACCCAGCCGCCTTCAAAGGT	YNL167C_03
AAAACACCCCCATTATAAAGCTCTG	YMR086C-A_09
AAAACACCCGCCCGCCATCACCTAG	YPL055C_07
AAAACACCGACGACCAGGACCGGTA	YDL234C_00
AAAACACCGAGTACAGAGTGATTGC	YBR028C_02
AAAACACCGCTATTTACGACAAGAT	YOR005C_01
AAAACACCTAACGATCGCGGCCGT	YPR129W_04
AAAACACCTTCTCTCCAATAACTAG	YLR122C_06
AAAACACGAAATTACCAGGATCTAT	YJL103C_04
AAAACACGACTTATAACCCAAATTC	YJL142C_04
AAAACACGCACACGCCTGCAGCAAG	YKR071C_02
AAAACACGGTCCCCACGGCTATGCA	YCR019W_03
AAAACACTAATCAAAACTTCCATGT	YHR174W_05
AAAACACTACAAAGAACTTACACAT	YBR158W_00
AAAACACTACAACCTTATGATACCT	YNL099C_07
AAAACACTAGCGCAGGCCCCCCCAC	YGR060W_04
AAAACACTATACAATAGATAAAAGA	YBR044C_03
AAAACACTCACGTAGTGCAAGGGCA	YHL022C_04
AAAACACTGAAGTGCTTACGAGTAT	YER178W_01
AAAACACTGCATTCGGGGCTGATTA	YER073W_07
AAAACACTGTCACCGACTCACAACA	YJR151W-A_00
AAAACACTGTTAAAACCGGTCATAT	YPR091C_06
AAAACACTTCACCACCGAATTCGAT	YDL007W_04
AAAACACTTGAGTCCCTAGAGTGCA	YEL069C_08
AAAACAGAAAGATACCAGTGCCTGT	YLR389C_06
AAAACAGAACTTAGACGAACCCAGT	YML029W_02
AAAACAGAAGGTGATAAAAATTCAT	YPR132W_09
AAAACAGAAGTGACTATCACAATAC	YML070W_00
AAAACAGAATATATATACGCCGTGT	YKR020W_04
AAAACAGAATGCTCTGCACGCAGAA	YPR080W_06
AAAACAGACGCTTAAGTCCGTCTGT	YPR191W_07
AAAACAGATCCCCAGTTATCACCCC	YAL021C_05
AAAACAGCAAAAAGAACAATTTCTG	YBL034C_01
AAAACAGCACTTCAATTATAGATCA	YOR328W_05
AAAACAGCAGTACTATTAACAACTC	YHR008C_01
AAAACAGCCCGAAAGTCCCTCCCCG	YDL129W_01
AAAACAGCCGGATAGGAGAACAATA	YOR293W_09
AAAACAGCGCCCGGGCGCGCATAAC	YNL129W_04
AAAACAGCGCCTGATCAAACCTATA	YEL004W_09
AAAACAGCGTAAGACACTCGATACT	YHR185C_02
AAAACAGCTAATAAATTGACCCTGA	YDR014W-A_09
AAAACAGCTTAATAAAGTAATAACC	YLR264W_06
AAAACAGGACGACCCCACACCTTG	YJR087W_02
AAAACAGGACTAATATTAAAACCTA	YKR094C_09
AAAACAGGCCTATAATACCCTAGCT	YKL216W_06
AAAACAGGCTACATTAGCTTCCTAT	YJL081C_03
AAAACAGGGCCTTAATCGGCTTCGT	YDR191W_01
AAAACAGTACCGTTTGGAGAACGTT	YNL215W_06
AAAACAGTAGCTATACTACCCCTCT	YMR294W-A_03
AAAACAGTATAAGCACGGGTTACA	YDR073W_06
AAAACAGTCAACGCTAGAATGCATT	YPL091W_03
AAAACAGTCCCGTACGCTTACTTAA	YJR059W_07
AAAACAGTTGCGAAAGGCGAATTGA	YIR041W_02
AAAACAGTTTTAGTAAACAAAATTT	YNL126W_06
AAAACATAAAAACACTCACACCGTA	YKL209C_07
AAAACATAAACGACACTACGTAATA	YOR308C_04
AAAACATAAAGTTCCCTGCCTCCTA	YDR310C_09
AAAACATAACCATAAGACGTATAAG	YIL013C_04
AAAACATAACCGCGTACTTGTCAAT	YBR196C-A_00
AAAACATAACGCCAAGTGGGTGCAC	YOR117W_03
AAAACATAACTAAATGCGATAGGCA	YHR071W_02
AAAACATAATAAACTATACAGATCA	YLR310C_07
AAAACATACAAAAGCCCCGACTATC	YIL013C_04
AAAACATACCCCGTCCATAAAATTT	YHR147C_00
AAAACATACCCGTCTCGGCATTGCC	YNL282W_03
AAAACATACGCATTAACTTCCTTTG	YJL041W_00
AAAACATAGAACCCGAATGCGCCTA	YPL058C_01
AAAACATAGCACCATCTCAAGACCT	YLR153C_04
AAAACATAGTTGAGCAGTAGCCATA	YGL166W_02
AAAACATATATTATGAAACCAGTGG	YPL098C_00
AAAACATATCATATACGTACTTTGC	YML083C_01
AAAACATATGGTTAGCCATTACGAA	YGR216C_05
AAAACATATTAGCTGCCCATGTAAA	YPL115C_07
AAAACATCAAAACAATCAATCTACG	YBL100W-B_02_DEGEN
AAAACATCAATCAGTTGTAATACTA	YDL224C_07
AAAACATCACAATCGAAAAGATCCG	YML124C_04
AAAACATCATCCCCACCCGAACCTA	YEL047C_01
AAAACATCCCATCACACCATGACCA	YDR101C_04
AAAACATCCTTTAAGACGCTCTGAT	YKR092C_03
AAAACATCGACTTTGGACTTAAGCG	YML004C_06
AAAACATCTAACTTAAGGGCATCAT	YCL032W_06
AAAACATCTCTAGCCCCTCGTTGAA	YPR157W_08
AAAACATGAATTGATCCACCACTGG	YBR183W_06
AAAACATGACATCGCTAGCCGGTCA	YDR389W_08
AAAACATGACCAACAACACCAATAT	YMR255W_03
AAAACATGAGCTACTGATCACTTCT	YMR173W_01
AAAACATGATCAAACGTGCGCATTT	YDR356W_05
AAAACATGCCCCCGTTGACTGTCAC	YCR024C_02
AAAACATGCGGAACCCAAATACTGT	YHR035W_06
AAAACATGTGTCAAAGTCGGAGGTC	YKR090W_08
AAAACATTACGCTACCCCTGTTATA	YKR095W_01
AAAACATTAGGACGTATAGAAGTCG	YNL267W_01
AAAACATTCGAAAAACCAGTTTCCA	YGR237C_00
AAAACATTCGTTAAAACTGCACTTT	YKR099W_06
AAAACATTCTATAACTACCAGTGGC	YKL043W_08
AAAACATTGCTGGCGTCCCCGCCTA	YNR052C_04
AAAACATTGTCCCAAACCGCAAGAT	YOR016C_00
AAAACATTTTACGCAAAGCCCGCAT	YOR117W_03
AAAACCAAAAATAAAAGTATAGAAT	YAR010C_06_DEGEN
AAAACCAAAACACCAAGCACTCACA	YBR200W-A_02
AAAACCAAAGCGAAGTCGCAAGTTA	YDR058C_03
AAAACCAAATAAGTTAGCCAAGCAT	YIL111W_05
AAAACCAAATGTCCAACGGTAAATT	YDR194W-A_03
AAAACCAACAACACTCTAAATAGCC	YKL148C_08
AAAACCAACACATCGGGAGCCAACT	YBL007C_03
AAAACCAACATCCGGCTCATTTATT	YMR119W-A_08
AAAACCAACCAATGACAGACGGGCA	YGL017W_06
AAAACCAACTCTATTTGCACTCATT	Q0144_00
AAAACCAAGAATGCAACTGACCGAA	YER078C_07
AAAACCAAGAGAACTAATGTAAGCG	YMR023C_04
AAAACCAAGCAATCTATTTGATCCC	YGR128C_05
AAAACCAAGGAAAAACGAATCCTTT	YKL042W_06
AAAACCAATATTTGACATATTTCTC	YJL212C_01
AAAACCAATCAACGTACCGACAGAA	YJL126W_07
AAAACCAATTAACGAAATCTATATT	YNL255C_00
AAAACCACACGTGTGCATCCAAGAA	YJL195C_06
AAAACCACATCCATAATTCCCTTTC	YFR036W_02
AAAACCACATTTTGCCGAAGCCGAG	YGL226C-A_04
AAAACCACCCATTTAATCAAAACCG	YPR023C_00
AAAACCACCGATACACACCATATAT	YOL075C_02
AAAACCACCTATGCTCAAACAATCG	YPR043W_03
AAAACCACCTCACACTACATAATAA	YOL119C_09
AAAACCACGCAGTCTCCGTCAAAGC	YPL053C_05
AAAACCACGTTCGCCGCCTTCCTAT	YDR440W_06
AAAACCACTACAAAACCTCTATGTA	YBR182C_00
AAAACCACTGTCTTATTTAATGACC	YOR052C_08
AAAACCACTTGCATGCAGGGGATTT	YHR049W_08
AAAACCAGACCACCGGCAGACACGG	YHR035W_03
AAAACCAGACTCCACCGTTACAGCA	YOR365C_08
AAAACCAGAGGAGAGTCCGACACAA	Q0045_00
AAAACCAGCACTTTGCTTGGGATGT	YJR050W_02
AAAACCAGCATTCTCTCGACTCCCC	YMR278W_06
AAAACCAGGCCACATTTAAATACGA	YCR006C_01
AAAACCAGTTAGAACACTGTCCCTC	YGR257C_08
AAAACCAGTTCAATGTCACGATATA	YDL132W_09
AAAACCATAACATTTACCGATTGTA	YCR018C_03
AAAACCATACAAAATAATCCATGAT	YML027W_07
AAAACCATACTATTACCCCAAAACG	Empty
AAAACCATAGGTAAAGCATGAATAA	YCR044C_00
AAAACCATATATATAGAACACAGA	YNR025C_09
AAAACCATATTGTTCTGAACCGGGA	YCL023C_09
AAAACCATCTACATAATGCCCTAAT	YKL168C_09
AAAACCATCTATGCTCTGCGGGCCT	YIL047C_04
AAAACCATTCTTACCTGATCGAGCA	YJL183W_06
AAAACCATTGACCAGGGTACTTACG	YHL037C_05
AAAACCATTTATGACCTTGCTCCCA	YOR216C_06
AAAACCCAACCCGTTACTCTCTAAT	YOL050C_02
AAAACCCAACGTTAGTGCCAGATTT	YPL250C_09
AAAACCCACCCTGAAGGGAGACTAC	YLR437C_01
AAAACCCACTCTGGCACCTCAACCA	YAR010C_01_DEGEN
AAAACCCACTCTTAGCTCCTAGAT	YBL007C_01
AAAACCCAGGATCAGCACAAGGAAT	YJR036C_07
AAAACCCAGTAATCATCGCCCCAAG	YMR200W_03
AAAACCCAGTTTCTCCGGCCTGTCA	YIL068C_05
AAAACCCATTGACATCTACCAAGTG	YDR241W_02
AAAACCCCAGACTGGCCGGCAGACA	YBR206W_04
AAAACCCCCCCTATAAGGTGAACAC	YOR301W_05
AAAACCCCCGACACTGACTGCAATA	YGR177C_06
AAAACCCCCTTTTAAGTAAAGAAAT	YNL230C_02
AAAACCCCGAAAATTGAAGTCATAC	YDR025W_05
AAAACCCCTACACAACGTCATAGAA	YGL106W_07
AAAACCCCTAGCTTCTTTCAGATCT	YHR180W_01
AAAACCCCTATAGAACCTTAAGGTA	YLR273C_03
AAAACCCCTATGCTTGAGTGTTTTC	YDR169C_07
AAAACCCCTCTTTTAGAAAGTAAAA	YHR186C_04
AAAACCCCTTCAGCCCTCTGCAAGA	YPR015C_02
AAAACCCGACCCGATGATGAAATTA	YNR003C_01
AAAACCCGACGCTCTCCGACCCATC	YLL004W_02
AAAACCCGCAGAGTCCGTTTACTAT	YDL150W_02
AAAACCCGCCATCCAAGTATCATCG	YLR404W_04
AAAACCCGCGGACTATTAGAATCAA	YGR020C_02
AAAACCCGGTGCTTTCTGCGGGAAC	YDL222C_06
AAAACCCGTCACGGAGATGACCAAT	YPL117C_09
AAAACCCGTTGGTATCCATAACCGA	YEL039C_02
AAAACCCTATCACGGTTACAATTTA	YLR425W_03
AAAACCCTCCCCAAAGCAAATCTAC	YKR061W_07
AAAACCCTGGTCCTTTCCATCGCG	YLR145W_08
AAAACCCTTAAGAGTGACGTAAGAT	YHR190W_07
AAAACCCTTACATGACATTTGACTG	YCR102C_06
AAAACCCTTCGGGCTATATAATCCG	YLR203C_04
AAAACCCTTGAAGAACTAACATTCG	YBR080C_02
AAAACCCTTTGGTCTCGGCGCCCCC	YPR171W_00
AAAACCGAAAGAAGATGATGATACA	YDL236W_04
AAAACCGACAGTGATCCTGTATTCC	YCR083W_01
AAAACCGACGATTTGCACTGACAAT	YER145C_03
AAAACCGAGAACCTCTAAATCAGGA	YGR082W_01
AAAACCGAGCATTACGATTAAATCA	YBR228W_03
AAAACCGAGCCCCCCTACAGCCAAG	YBR035C_03
AAAACCGATCTGTAAAATACGTCTGGAACACTAATT	YMR014W_02
AAAACCGATTGGTGCAACGTGCCCA	YBL082C_04
AAAACCGCAATGAAATCGGCCAACC	YMR088C_01
AAAACCGCACGTTAAAACGGCAGAA	YER107C_09
AAAACCGCATACCTAGGGTCTGGTA	YOL001W_04
AAAACCGCCAGTTGCTCCTTAAGCT	YPL221W_09
AAAACCGCCGACAAATGAATGAACA	YIL176C_07_DEGEN
AAAACCGCCTAACAACCCACAATTA	YDR211W_07
AAAACCGCGAATACGATCTTGCTTT	YDR110W_07
AAAACCGCTAATATCCAAACGCAAC	YMR173W_01
AAAACCGGCCATATCACCGACACTG	YFL025C_09
AAAACCGGCCTTAGACTCACCCCAA	YMR230W-A_02
AAAACCGGTCTGTAAGGAGCCCATG	YLR449W_01
AAAACCGTGTATTGCCGCTCAGTAT	YGR005C_04
AAAACCTAACAATCCACCATAGTCA	YDR469W_06
AAAACCTAACACACTGTAGATTAAC	YLR443W_01
AAAACCTAACACGATTACCATTAG	YMR194W_00
AAAACCTAACGACCGAGCTAGTCGG	YOR196C_09
AAAACCTAAGCGATACCAAGAGCAA	YOR203W_08
AAAACCTAAGCGCCGTTGCCACCGC	Empty
AAAACCTAATTTTTTTCGTTGTCGG	YHR193C-A_05
AAAACCTACCGTCTCATATACTAGA	YLR342W-A_05
AAAACCTACGCAGAACTGCTCCCAA	YPL199C_01
AAAACCTAGAGTGGTACGGGCAGTA	YDR218C_02
AAAACCTAGCCACCATCATCCTCTG	YMR224C_04
AAAACCTAGGCCAGAAGGAACACTA	YDR095C_06
AAAACCTAGTGCAGATATTGAGGGC	YLR438C-A_03
AAAACCTATAAAGAAGGATTTAAGT	YKR061W_08
AAAACCTATATACATCATTAATGTC	YLR283W_08
AAAACCTATTCCCACCATAATATTG	YIL079C_06
AAAACCTCAAAACTACGCTGAGTCT	YLR373C_07
AAAACCTCAATCCAGAGGACATCCC	YGL258W_07
AAAACCTCACCCACACACGGCCCCC	YOR305W_06
AAAACCTCCGTGCACTTCAGATCTT	YGR193C_04
AAAACCTCCTCTTAACTACCTGG	YPL178W_05
AAAACCTCGACCATCATCCCCCTCC	YJR049C_02
AAAACCTCGTTACATTTCGAGAATA	YHR148W_04
AAAACCTCTGGGTCGACCACCAGAC	YBR155W_04
AAAACCTCTTAATCATAGTTGCATA	YHR065C_01
AAAACCTCTTCGACCAACTGGACCG	YNL217W_02
AAAACCTGACTAACAAACTTCTCGA	YJL060W_07
AAAACCTGAGTTACATCTCAGCTCT	YDL204W_00
AAAACCTGCACAGTATCTTCAAGCT	YLR244C_05
AAAACCTGCAGCCGTGCGGATCCTT	YHL014C_09
AAAACCTGGCTACAGATCGTATTTG	YGR276C_05
AAAACCTGTTCGCGCGCTAACATTG	YKR058W_01
AAAACCTTAACGCCTCAGACCTTGG	YMR094W_00
AAAACCTTAGACATATTCATCCGCT	YDR365W-B_07_DEGEN
AAAACCTTAGTAGGACTCACTAAAT	YOR191W_00
AAAACCTTCAAGGGGCCAGTAACCA	YDR225W_00
AAAACCTTCATAGGTCCGGAACTGA	YPR035W_07
AAAACCTTGATCACCAGGACGCGAA	YAL031W-A_08
AAAACCTTGATCCGTTACGCAACAG	YPR145W_08
AAAACCTTGATGTGACTCGTTGACA	YOR131C_04
AAAACCTTGGGACTGTGCCTAGACA	YIR019C_05
AAAACCTTGTATCAACCTCATTCCG	YHR193C_03
AAAACCTTTATTTGCACACTCCCCA	YOL155W-A_02
AAAACCTTTGGTCACACTATATTCC	YOR124C_01
AAAACCTTTTATTGACAGAATGAC	YPL153C_04
AAAACGAAAAACATTCTAATTACTT	YDR030C_09
AAAACGAAACAGTAGCTACGGATCA	YKL070W_03
AAAACGAACCCTACCCGAAACGTCT	YPL248C_05
AAAACGAACGATCATATTCGTCCAT	YGR114C_06
AAAACGAAGCAAAGAAATTCGACGT	YOR329W-A_06
AAAACGAAGCCCGAGCCTGCAAGTA	YHR156C_03
AAAACGAAGGGGATGAGCGAACGTC	YMR030W-A_08
AAAACGAATCAAGAAGATTGGTAAC	YLR193C_05
AAAACGAATCCTAATCATCAATGTT	YPR196W_02
AAAACGAATCGGTCTACCTCCCTACC	YEL028W_04
AAAACGAATTCAATTCAGGGTAAGA	YLR195C_05
AAAACGACAAACAATTGATATACAC	YPR048W_00
AAAACGACAATACTTCCCGCCCGAA	YMR014W_05
AAAACGACAATGCATGGAAGAAGAA	YKL054C_00
AAAACGACATCTGGATCATCACTCA	YJR008W_09
AAAACGACCAGACAGAGTAACGCTC	YHR045W_06
AAAACGACGAATCTATGAAATCCTC	YNL292W_02
AAAACGACGGCACCAAAATATAAAA	YLR016C_02
AAAACGAGACTGTTCTTTAACACTC	YBR038W_07
AAAACGAGATAGTTATGAACTACAA	YNR035C_01
AAAACGAGCACCCCGCTTAAAATAC	YLL022C_09
AAAACGAGCGAGTCTTTGGGGTTAT	YDR524C_01
AAAACGAGTAGACCGCCGGAACAGT	YHR142W_05
AAAACGAGTCTGGGCTTGAATACGT	Q0032_04
AAAACGAGTTTAATTACTGTTTGAG	YKL162C-A_06
AAAACGATAACAGTGTTCACAAAAA	YMR170C_06
AAAACGATAATACTTAGACCTGACA	YMR180C_05
AAAACGATACACCACCTTTAATATA	YER104W_02
AAAACGATACGCAAACGAGACAGAA	YPL195W_09
AAAACGATCGACTAATCAACCACTC	YHR139C-A_04
AAAACGCACAATCCACCTAGAGTAT	YGR232W_03
AAAACGCACAGAAGCAGTCTCCCCA	YJL109C_07
AAAACGCACGTCGGAAGGCGCACAT	YBR007C_04
AAAACGCACTGAGAAAACATGGTAG	YLR211C_01
AAAACGCAGCTCCCCTTCCCACTCA	YNL333W_04
AAAACGCAGCTTGCGTCCTGCATCC	YMR136W_04
AAAACGCAGTTCGCTTCGTTACCAT	YNL067W-B_02
AAAACGCATAGTGCGCCAAGCTTAA	YDR037W_05
AAAACGCCAAGCGTAACTCATAGAT	YMR255W_07
AAAACGCCACCCACCCCGCCGCCGT	YLR455W_09
AAAACGCCCGGTATGGAGATATATA	YMR306W_08
AAAACGCCTCTATGACTTATCTCTG	YKR085C_06
AAAACGCGAACAACTACACCTCCCG	YPL187W_02
AAAACGCGAGGATTTGTGCGCTAAC	YDL028C_03
AAAACGCGCAAATCAGACGGCAAGT	YNL124W_03
AAAACGCGCGGTAAGAGGCACCTGC	YLR096W_09
AAAACGCGCTTCAGCGGAAATCGGT	YOR305W_03
AAAACGCGTCCGATTGTAAATTTAC	YOR268C_00
AAAACGCTACAAACCTACCCTTACC	YHR007C-A_08
AAAACGCTACATCTTGACAACACAA	YMR125W_02
AAAACGCTCACGGGATCTTATGTAA	YEL043W_09
AAAACGCTCCACTAAGATACGATAT	YPL016W_09
AAAACGCTCCTAGTAACTACACATG	YBL058W_02
AAAACGCTTGTACATCTTATGGAAA	YMR031W-A_08
AAAACGCTTTCTATACAGGCACAAT	YGL214W_05
AAAACGGAAAGCACATACTTAAACA	YHR190W_03
AAAACGGAAATATATATTTGCCGTC	YKR089C_07
AAAACGGAAGGTGGTGTTACACATC	YGR088W_04
AAAACGGACAAACCCTACGAACCAA	YER136W_02
AAAACGGACCTTCCAACTACAGTAT	YBR223C_09
AAAACGGACGCATCCAATAAAGGCA	YIL100W_02
AAAACGGCACATTGGACTCGCTGAC	YPL179W_03
AAAACGGCATAATCATCCACTTGTT	YLR064W_02
AAAACGGCCAACCGCGGCACCAACC	YDL080C_01
AAAACGGCCACCTTGGGTACTGTAT	YCR044C_00
AAAACGGCCACGTGCCGGGTGAAGT	YCL026C-A_09
AAAACGGCGATACAGCTCAAGCGTA	YFL019C_03
AAAACGGCTACGTCTTAGCTCCCCG	YML057C-A_08
AAAACGGCTACTTAGTCTCTGCCCT	YKL043W_03
AAAACGGGCACACCACACCTACCCT	YML005W_01
AAAACGGGCCCCAGCATAATTACCC	YPR145C-A_06
AAAACGGTATCAGACCACTACTAGA	YGR022C_07
AAAACGGTTGCTGTGGACCGCCATC	YBR232C_06
AAAACGTAAACGACTCCTTGGACAC	YDL237W_04
AAAACGTAACAAAAACTTGTTAGGC	YHR007C-A_08
AAAACGTACAGTAACAATTTCTATA	YKL184W_07
AAAACGTACCGTGCCTGTTTTACTA	YJL154C_03
AAAACGTACTACCACTAGAGACTAC	YJL023C_09
AAAACGTACTTCGCACGTTGCCACC	YER170W_00
AAAACGTAGATGCGTCCCCGATAAC	YMR145C_03
AAAACGTCAAATAAGTATCTTTCTA	YGR245C_02
AAAACGTCCCTTCACCGACCCAAGG	YDR461C-A_04
AAAACGTCCTCAGCTGCATAACCAG	YER181C_01
AAAACGTGAAAAAGTCTAGCACCAC	YPR148C_01
AAAACGTGGCGAAACTGAATATACA	YPR102C_09
AAAACGTGGGCGAACATAATATGTG	YDR545W_01_DEGEN
AAAACGTGTACCCGTCTCCACCCTA	YGL207W_05
AAAACGTTGCTTAATAACTTAACTA	YPL034W_02
AAAACGTTTATTTTTAACTGGCTTG	YML035C_02
AAAACGTTTTTTCCGCCCTTACGAA	YGL028C_06
AAAACTAAAAAACTAGCTAAATACA	YER190W_08_DEGEN
AAAACTAAAACTGGGGGCGTTCCTG	YML058W_08
AAAACTAAACTAAGCAATGATCGGG	YPL012W_06
AAAACTAAACTCTCAAAATCTTGCT	YPR108W_08
AAAACTAAACTGAATAACAACGATA	YPR098C_05
AAAACTAAAGCTGTCACCCGCGTTC	YMR305C_05
AAAACTAAAGTAGCCAAGCCGCTTT	YBR040W_07
AAAACTAACCCAATTACTAATGTCT	YER156C_01
AAAACTAACGCAAACAGCTCCCCGA	YJL081C_07
AAAACTAAGACTAATATATTTTTGC	YDL097C_07
AAAACTAAGATTGTTAAAAAATAAT	YNR015W_06
AAAACTAAGTATAAAGGATGATAAA	YOR251C_00
AAAACTAATAAATAGAAGAATCTTC	YBL045C_02
AAAACTAATTTACTTGTCATCTAGA	YOR267C_09
AAAACTACCCATCCACCTTGCAACT	YJR136C_05
AAAACTACCCCAAACAGTCAGCTCT	YER159C-A_00
AAAACTACCGCCCAATCGTATAAAC	YLR039C_08
AAAACTACCGCTTTAAGCTTATTTA	YPL093W_01
AAAACTACCGGTAGACCTCAGGCTA	YMR186W_09
AAAACTACCTCGACCACAACCACTG	YCL036W_01
AAAACTACGACAACTTCCGCTCAGG	YFR049W_04
AAAACTACGCTAGTAACTTCCACAA	YAR060C_03
AAAACTACGTACAACCTTTTACGTC	YNL225C_09
AAAACTACGTTACCCAGCTATTTAC	YAR015W_05
AAAACTACTCCTACCAATAAACCAT	YER147C-A_00
AAAACTACTGGCTGAAAGACTACAA	YAR010C_09_DEGEN
AAAACTACTTCGAGACCCTCTGGTT	YPL105C_05
AAAACTAGCTCCTTACGGATGTTAC	YER076C_01
AAAACTAGCTGAAGTCGACCCTAAA	YKL051W_07
AAAACTAGGAAGAAGTACCCCTGAT	YDL144C_05
AAAACTAGTAACATACATCACCGAA	YGL194C_03
AAAACTATAAATAAACCCTCTGCGC	YDL112W_03
AAAACTATAATAGAGAGAATCGTCC	YAR069C_04_DEGEN
AAAACTATACAGGCAAAGTCCACCG	YLR193C_09
AAAACTATATTCGACATTGAGATAC	YOR204W_00
AAAACTATCACTGGCTCACAAACAC	YBR035C_03
AAAACTATGTACTACATAACCCTTT	YDL007W_07
AAAACTATTGTGGGGCTTAATACCT	YNR030W_09
AAAACTCAACCAATAACATTCACAC	YAL004W_01
AAAACTCACTAATAAAATTCAGACA	YOR259C_02
AAAACTCACTCTCCAGACAATGCCG	YDL114W-A_08
AAAACTCAGAACCACCCTTAAACGA	YFR005C_09
AAAACTCAGGCCTCGCCACTAACCG	YCR036W_09
AAAACTCAGTCATCACGCTGCGACG	YBR223C_08
AAAACTCCCCTGTTCCAACGTAACT	YIR006C_06
AAAACTCCTGGAGAATCAATCCACA	YLR154C-H_03_DEGEN
AAAACTCCTTGGTCGCTCCGCGGAC	YJL104W_02
AAAACTCGAATGTAGCACATCCCAC	YHL017W_04
AAAACTCGCGCAGCACAGCGGACCT	YPL117C_09
AAAACTCGCTACACGACTGATAATG	YOR042W_01
AAAACTCGCTCTAATCTAAGCACCA	YJL140W_01
AAAACTCGTAAGTGTCCCGGACCTC	YML132W_02
AAAACTCGTTTCCTTGAATCGCTGC	YPR124W_00
AAAACTCTAAATATATTGTGTGCTT	YNL109W_04
AAAACTCTAATAGATCTGTAAGATA	YJL127W-A_05
AAAACTCTACTGACTTGCTATGTCT	YPL006W_07
AAAACTCTCCTTAGCGTGAGTTAGA	YNR062C_06
AAAACTCTTAAAAAAGGCCACCGAT	YHR161C_06
AAAACTCTTGCTACACGCAACCAAT	YNR033W_06
AAAACTCTTGCTTTGTCGCCCGGGG	YNL104C_09
AAAACTGACAATAAACACCGACAAC	YPR055W_08
AAAACTGACCCATAGTAAATAGCGT	YDR193W_02
AAAACTGACCTTACTCTCCTTGCCC	YPL057C_07
AAAACTGAGCCCAAAGTAAAGCAAT	YER009W_03
AAAACTGATAGTACATCGAGAGTCC	YGR095C_02
AAAACTGATGAAATTGAGCGCACCT	YIL114C_07
AAAACTGCAAAAACAGCACGTCGTC	YPR029C_07
AAAACTGCAAGCACACACGTTATCG	YPL271W_07
AAAACTGCATTTGACTGTCCTCATA	YDL150W_02
AAAACTGCCACTCATACAGTTCCAT	YMR282C_03
AAAACTGCGTGTTCTTCTACATCAC	YMR029C_03
AAAACTGCTGATACCGCGTGGTAGT	YNL122C_03
AAAACTGGAACTCCGCGGACGAATT	YHL046W-A_01
AAAACTGGCCATCCTGGCCTGCGTC	YOR302W_03
AAAACTGGTCTGCAAGCTCTAGTTC	YLR107W_02
AAAACTGTACCCTCCTAAGCATTTT	YDL138W_02
AAAACTGTACGCCTTTGGCCAGCGG	YLR049C_03
AAAACTGTACTGCTTAAGCAGGACC	YBR234C_05
AAAACTGTCCCAGAATCGGGCATCT	YCR088W_06
AAAACTGTGGCAAGCAAAGACTACT	YLR003C_02
AAAACTGTGTGTTACGTAATGCCCA	YGL002W_08
AAAACTGTTTCTCTCTAAACGCCTT	YFL058W_08_DEGEN
AAAACTTAACCACACGACCCCACTT	YBR281C_04
AAAACTTACGACATAGCGTACTGGA	YDR427W_09
AAAACTTACGATAGGCTCACCTCAA	YEL049W_09
AAAACTTACGCCTTAACCCCCACCT	YIR020C_04
AAAACTTACTTCCGCCTTCTGTATG	YNR052C_04
AAAACTTAGAACCAAACCGAAAGAA	YPL250W-A_05
AAAACTTAGTAAAAAATGTTAGTGG	YJL007C_00
AAAACTTATCCAGGAATCGTAGGTT	YMR266W_00
AAAACTTCAACGCTTTTTTATACCA	YER163C_09
AAAACTTCATTATCGCGTCCCTCTA	YGR033C_07
AAAACTTCCAATTTACTCCTAACAT	YOR186C-A_01
AAAACTTCCTGTACTCCGAGGCACT	YDR356W_05
AAAACTTCGCGTAGAAACATGATGA	YKL168C_01
AAAACTTCGGGCTCACAAGAAACAA	YOL020W_08
AAAACTTCTACCATCGGGTAGTCGT	YBR150C_04
AAAACTTGAAACCCTGATAGGACGT	YHL014C_09
AAAACTTGAAGCCCTTCAGCACCAA	YKL152C_04
AAAACTTGAAGCTCGAGTCAACCGT	YDR454C_03
AAAACTTGAATGAACACATTGAACC	YOL160W_05
AAAACTTGACATAACGGTCCATGTA	YGL245W_06
AAAACTTGAGTGACTTCCTGATAGA	YCL016C_06
AAAACTTGATAAACAGGCATGCATA	YGR120C_01
AAAACTTGATACAAAACAGTTCAGC	YGL248W_07
AAAACTTGCCTAGGCACGCTCTCCA	YER028C_02
AAAACTTGGATATTAATACGAGATA	YKL015W_01
AAAACTTTACTCGCGACCCTACAGA	YKR076W_04
AAAACTTTAGTATTCACACAAACCC	YBL047C_07
AAAACTTTATTTTTCCGTACTCCCA	YOR211C_04
AAAACTTTCTGCTAGAGCTCATCTC	YJR119C_09
AAAACTTTGCGACCATTCGCAATCG	YFL027C_08
AAAACTTTTCTACAAACTACATACC	YGR086C_04
AAAACTTTTTTGGGACGAACGAAGG	YIL097W_00
AAAAGAAAACTCTACATGGAAGTGT	YGL135W_06
AAAAGAAACATGAAAGTTACTCGGG	YOR024W_03
AAAAGAAACCTCAGCACCGCAGCGC	YMR104C_09
AAAAGAAAGAACCAAGTCTTTCTCA	YLR003C_03
AAAAGAAAGCGAACCTATGAGTATC	YDL245C_02
AAAAGAACACGTGCACCTAGCAAAA	YMR294W_02
AAAAGAACATAAAAACCATAGAATC	YDL234C_00
AAAAGAACATTGTCAATCCTTGGCG	YHL043W_08
AAAAGAACCACGTTTTCGTAATCCG	YLL043W_01
AAAAGAACCACTTCTGGTTGCCATC	YMR166C_04
AAAAGAACCCGCCAAACATGTGAA	YOR051C_01
AAAAGAACCCTCATTTATGATCAAT	YKR003W_09
AAAAGAACCGTATAATGAGAGCCTC	YEL051W_08
AAAAGAACCTAACGCTCAAATGATA	YDR532C_01
AAAAGAACCTACAAACACTATGCTT	YOR085W_07
AAAAGAACCTATTTCCAAAACTAAA	YJL200C_04
AAAAGAACGCTGATGAAGCACGGGT	YLR317W_04
AAAAGAACTCCACGCTCGCACCCCA	YFL002W-A_05
AAAAGAACTCCGCCCTCGACTGGTA	YKR085C_00
AAAAGAACTCGAAGTTACGTGACGG	YBR138C_06
AAAAGAACTTGAGAAGCGTCATGCC	YBR141C_01
AAAAGAAGCGTCTAATAGTAATACA	YJL103C_02
AAAAGAAGCTTAGTATTCTATTAGA	YLR027C_05
AAAAGAAGGAGATACCTCGTTTTCC	YBR179C_06
AAAAGAATATACGACCAGCGCTGTA	YNL329C_05
AAAAGAATATACTTACCTCTATTCA	YEL028W_04
AAAAGAATCACGCATCCTCGTGGGC	YPR065W_07
AAAAGAATCAGAAGAATCCAAAATC	YML098W_05
AAAAGAATGCTCCTTGGTTCTACAA	YLR120C_02
AAAAGACAACCCTGAGTGCATCAAG	YIL071W-A_06
AAAAGACACATTCCAATAGTAAATT	YLR361C_00
AAAAGACACCGCTTTGGCATTCGCT	YNL104C_03
AAAAGACACCGGCTCAAGAGTGTAA	Empty
AAAAGACACTTAAGACGGCCGCTCCTTCTGG	YKL089W_01
AAAAGACAGTAACGAGATCCCCCAC	YKL215C_00
AAAAGACCACAATGAACGACTAATCTAA	YOR161W-B_05
AAAAGACCAGTCCTCCCCCATCGGG	YMR222C_04
AAAAGACCCAGAGATAAGCTATCTT	YIL025C_09
AAAAGACCGAAGGCCAACCAGCCA	YDR027C_07
AAAAGACCTCAAGTAACTATAAGAA	YJR088C_07
AAAAGACCTCATAGCAGTAACCAAT	YMR255W_07
AAAAGACGTTTATCGTAGGTTTTTT	YLR095C_03
AAAAGACTAAAAAGCCACATGCGGC	YPL239W_02
AAAAGACTCGCTCTTAGCCCGGCGT	YML068W_05
AAAAGACTGTTCTCTTCCGTTTCTA	YIL135C_05
AAAAGACTTCACCGTAATCCCTGGT	YGR035C_00
AAAAGAGAACTTATCTAAAAACTCA	YOL162W_03
AAAAGAGATCATCATATACCCCGCG	YPL208W_02
AAAAGAGCAATCTAGGCCAATACCG	YLL065W_08
AAAAGAGCCATGCCTCTCCTACTGA	YJR065C_07
AAAAGAGCCTAAATAAGTAGAACAA	YLL037W_06
AAAAGAGCTCCACGGTCATGCGAAC	YLR299C-A_08
AAAAGAGGAATGAAGCTTCAACCTG	YMR297W_06
AAAAGAGGATCCTCGTAAAAATTGC	YGR101W_07
AAAAGAGGCACGTTTGTATTCCGTA	YGR013W_09
AAAAGAGGTACCGACTTGACCAACG	YBR231C_07
AAAAGAGTAACATTTCTACGGTGCA	YLR190W_01
AAAAGAGTACCGTGAAGTGAACGAA	YLR012C_04
AAAAGAGTGAGATAACCAAAATGTC	YFR042W_04
AAAAGAGTGATACTACTCCATTACT	YCR072C_00
AAAAGAGTGCCCTCTTAAAAATTAG	YGR065C_01
AAAAGAGTGTAGTCCCTACACGTTA	YPL072W_05
AAAAGATAAAAGTCCAGCACCGAAG	YOR031W_00
AAAAGATAGAACCGAGCTTACTGAG	YGR158C_06
AAAAGATAGATGCAGCGTATTGACT	YPL002C_09
AAAAGATATAGGGTGAGTGAAACCA	YER090W_03
AAAAGATATCGCTGTGCCCTTGTGG	YBL082C_04
AAAAGATCACTAATCTTCCCAACGA	YIL107C_03
AAAAGATCATACAAAGTTACCCTGT	YJR050W_02
AAAAGATCCCAACTCTCACAGGAAT	YDL236W_09
AAAAGATCCGTTAAGGCTTTCACCG	YLL006W-A_00
AAAAGATCGAGTATAGGATAGTAAT	YJL144W_05
AAAAGATCGCACTGAAAAAAAAAAT	YNL286W_08
AAAAGATCTACAAAGACCCCCACCG	YOR051C_05
AAAAGATCTATAACCTTCATGAAAA	YJR117W_00
AAAAGATGCATCTCGTTAGAAGTAG	YIR019C_07
AAAAGATGCTATTATATCTGCGAAA	YIL004C_04
AAAAGATGGCAGGAACAAAAAGAAA	YHL009W-B_09
AAAAGATGTGCCTTGAGCTGAGTGG	YKL067W_01
AAAAGATGTTCTCTACTGCTAGCAG	YER070W_03
AAAAGATTATACAATTCAGCAGCCG	YIL157C_01
AAAAGATTCACTCAGTAGAATTATA	YFR012W_00
AAAAGATTGTTAACACGACCTCCTT	YLR267W_03
AAAAGATTTAGTCGCCAAATATCCA	YNL088W_08
AAAAGCAAAAGAGCCATACTTTCCT	YNL282W_05
AAAAGCAAAATTCTAGAGATACTCA	YJR099W_02
AAAAGCAAAGCCAAAAAGAGCATCG	YDL045W-A_00
AAAAGCAAATAGTTGCCATTGAGAA	YEL042W_07
AAAAGCAAATGGGTATTATGCAGCC	YMR078C_08
AAAAGCAACATTATCCGCACCATAG	YPR041W_02
AAAAGCAACGGGAATGCCGTCCAAG	YAL034W-A_06
AAAAGCAAGGATAAGCGACAATACG	YKL010C_07
AAAAGCAAGTAAACTGACCATCTAA	YOR205C_04
AAAAGCAATAGTGAATACATATAA	YGR156W_09
AAAAGCAATATACTAGGAATTGCAT	YGL122C_05
AAAAGCAATCTTGACTACCTCAAGC	YER044C-A_00
AAAAGCACAAAACAAATATACAGCC	YDR183W_00
AAAAGCACACAAATCAAACACGCAA	YMR075W_00
AAAAGCACACATTGCATAAGCCCAT	YIR027C_03
AAAAGCACACGCACGGTTAGGATCT	YKL152C_07
AAAAGCACAGCACATAGCGCACGCG	YOR171C_06
AAAAGCACAGTACCAAAAGAAGCAG	YFR010W_09
AAAAGCACATATTGGTAAACATAAG	YNR030W_09
AAAAGCACATCACCTTACCGCAGGA	YPL222C-A_06
AAAAGCACCAATCACCCTTCCTATT	YNL293W_08
AAAAGCACCTCACCCAAACATTTTA	YEL038W_00
AAAAGCACGCGAAGTTTCTGTACAT	YOR194C_01
AAAAGCACGGCCTGTCACACTAGTG	YLR136C_02
AAAAGCACTCATATCGGCCATTCCA	YJL117W_09
AAAAGCACTCCCTGCGACCGAACCG	YJR055W_02
AAAAGCAGCTTAAACTAGTAGTCGG	YJR054W_07
AAAAGCAGTAAAAAGACGGAAATGT	YHR180W-A_09
AAAAGCATACGATACCAGAAATAAT	YGR022C_07
AAAAGCATACTGAGCAAACCTAAGT	YGL063W_01
AAAAGCATCCCGAGTGACTGATCTG	YCL073C_09_DEGEN
AAAAGCATGATGCTAGACTTATCTT	YOR117W_03
AAAAGCATTAGCGTAATACGTTATC	YEL028W_04
AAAAGCATTGAGTGATCACCATCTA	YBL056W_01
AAAAGCCAAAAAGATACCGACGTAC	YOL086C_08
AAAAGCCAAAGCTTATTATAATTCC	YGR255C_02
AAAAGCCAACACCAACGTGTATTCG	YOR191W_00
AAAAGCCAACTCATATCAATCAGAG	YOR212W_01
AAAAGCCAATTGGTGAATCATAGGG	YNL182C_08
AAAAGCCACCTAAGGGTCTTTGACC	YOR182C_02
AAAAGCCAGCGGAACGGAAGCTGTA	YCR097W_03
AAAAGCCATAACAAGCTTGCATAAA	YIL034C_02
AAAAGCCCAACCGAGCATTTAAATA	YGL218W_02
AAAAGCCCACTTGACCCGCATTAGC	YMR004W_06
AAAAGCCCGGACCAAGGCATTAATC	YPL162C_02
AAAAGCCCGTGTGATATCCGACAAA	YGR122C-A_08
AAAAGCCCGTTCGTAAAATAAGCTG	YGR146C_08
AAAAGCCCTCCTGGATAAGTCTTTC	YGR150C_01
AAAAGCCGCCCGATATTTACTGAGA	YHL002C-A_08
AAAAGCCTACCCAAAGGATGTGATC	YHR113W_00
AAAAGCCTATCGCAAAAGACCTCTC	YDL176W_00
AAAAGCCTCAGTGCTGGCAAATGAG	YOL020W_07
AAAAGCCTCATCCGGGGACACACAG	YHR007C-A_08
AAAAGCCTTAAATTAGTCCGCGATT	YDR013W_00
AAAAGCCTTATGAATGCGGTCGCGG	YKL206C_06
AAAAGCCTTTACAGCATTGTACTCC	YLR299W_04
AAAAGCGAATTCTATACTGTCTCTG	YDL180W_06
AAAAGCGACACAAATTGCCGCTTTT	YDL221W_05
AAAAGCGAGAGCGCATTAACCCATC	YPL249C-A_06
AAAAGCGAGCCTGCCCCCCTTCTAG	YOR136W_05
AAAAGCGAGGGTCGCTAAGAAAGCA	YDR369C_00
AAAAGCGATCAACCCATTTCAAACT	YLR027C_03
AAAAGCGCATTGCTTAGGAAAGACA	YDR194W-A_03
AAAAGCGCTAGATTTATACGCCCCT	YDR524C_02
AAAAGCGCTGCAGCTCAATTTGTAA	YOR287C_02
AAAAGCGGCTGCCCCCCCAAGAGA	YPL255W_05
AAAAGCGGTAAGCATATGCGTATTA	YJL156C_09
AAAAGCGGTGACTCTACAAACCATC	YHR008C_01
AAAAGCGTAAGGATTACTCTAGAT	YDR464W_08
AAAAGCGTATTGACGACTAGGGGAG	YGL021W_07
AAAAGCGTGAGACTGATCTTGAGGA	YHR028W-A_04
AAAAGCGTGTACCTATAGACAAAAA	YGR069W_04
AAAAGCGTTGCCTCTCCCAAGTCGA	YPR054W_06
AAAAGCTATGGAAAGTTACTTCTGC	YLR046C_01
AAAAGCTCCTCCGGTCGCACGGACC	YML048W_06
AAAAGCTCGATTCGAAGGGATTTGA	YBL075C_01
AAAAGCTGAACCAAACCTCTAGCGT	YKL198C_06
AAAAGCTGTACGCCAAAAGAACCTA	YLR128W_08
AAAAGCTTACCATACCATATCGTCC	YLR200W_05
AAAAGCTTACTCAGACGCCAAATCG	YBR264C_09
AAAAGCTTAGTACGTACCACACTAA	YPR018W_00
AAAAGCTTCAACCCCTTGCACAATA	YCR033W_05
AAAAGCTTGCCGGACCGAGCACACA	YLR119W_04
AAAAGCTTTACAGCCCGCAGCGGTC	YOR231W_08
AAAAGGAAACCGAAAAGGGCGAGAA	YDR288W_00
AAAAGGAATACCATCTACCCTATCG	YDR171W_04
AAAAGGAATATAGCGTCCCTTAACC	YIL152W_05
AAAAGGAATGCCCTAGCCTTAGTAC	YLR335W_02
AAAAGGAATTATTACGACCACACTG	YNL330C_06
AAAAGGACAGCTGCTATCATCGGAG	YLR389C_06
AAAAGGACCGATCTTGCGAATCCCT	YOL069W_05
AAAAGGACCTCCTAAAAGGACTAAG	YPR049C_08
AAAAGGACGACCTGGAGCGCATTTT	YOL094C_02
AAAAGGACGAGTGATGAACCAATCC	YDR277C_09
AAAAGGACTCACTCCCGAGGGTCTT	YLR284C_02
AAAAGGACTTACGCCTTTTTGTGGG	YGL094C_00
AAAAGGAGATTGGAACTATATCCTG	YBL015W_08
AAAAGGAGCATACCCCAACGGCTTT	YOR293C-A_02
AAAAGGAGGACCTAAAGAAGAGACA	YOL152W_01
AAAAGGAGTTCATCACCCGCTATAA	YNL215W_04
AAAAGGATAAATAATTGTCGCCATA	YGL227W_09
AAAAGGATAGCACCGATCATGAACC	YGL063C-A_06
AAAAGGATCTCATCCCGTTAAGACT	YBR165W_03
AAAAGGATGACCGCCTTTGTGCCGC	YDL068W_07
AAAAGGATGGACCCGAAAGCGAGCA	YMR161W_00
AAAAGGATTCGCAGACACTTATGCA	YEL028W_04
AAAAGGATTTTCAGGATATAGTATA	YMR207C_07
AAAAGGCACAGGTACATATGGCAGC	Empty
AAAAGGCAGATGCTCACTCCATAAA	YOR054C_01
AAAAGGCAGTCAACAGCACCACAAC	YPR110C_04
AAAAGGCATTGAACATCTAATCCGG	YDR194C_03
AAAAGGCCACCTCTACTGCTTATAC	YGR099W_08
AAAAGGCCATAAGTTCACGAGAACC	YDR545C-A_08_DEGEN
AAAAGGCGCTGTCCAATGATAGGGC	YPR021C_01
AAAAGGCGCTTAGTTGCCGACCATT	YOR117W_03
AAAAGGCGGGATTTCGGCCATGTAA	YCR014C_09
AAAAGGCGGGTACCCGCCACCAAAC	YJR069C_06
AAAAGGCGTAAAATACTAGGCACCA	YDR046C_02
AAAAGGCTGAAATTGCCAACACCTC	YJL020W-A_08
AAAAGGCTTCTCCGAGATTAATGA	YDR075W_09
AAAAGGGAAGTATGGTACGCAAAAC	YMR063W_05
AAAAGGGCATTTATGCCCGACTCGC	YKL109W_09
AAAAGGGCCCCAAAAGCCACCTCG	YKL156W_09
AAAAGGGCCGATTTAGCCATGACCG	YJL034W_08
AAAAGGGCTATTCAAATCGATTGTT	YDL230W_00
AAAAGGGGATTGATTGTAAACCTCC	YGR174W-A_02
AAAAGGGGGCCCCCTACATCCTATT	YLR415C_05
AAAAGGGGTTCAGAAACGCATCCAG	YPR047W_01
AAAAGGGTAAAAAACTCCCGCCTG	YDL224C_06
AAAAGGGTACCGTTTAAACACCACC	YOR269W_01
AAAAGGGTTACGCGCCCGCAACTGA	YER159C-A_00
AAAAGGGTTCACCCCCATGAATTGA	YHR068W_02
AAAAGGTAAGATACTACTTCGGAAT	YNL100W_06
AAAAGGTAATAAGAGTCACTTAATA	YPL122C_03
AAAAGGTCATCCTATTGCCTACAAC	YOR263C_00
AAAAGGTCGCGACATCAAGGCCTTA	YHR117W_02
AAAAGGTGAGCTACCCCTTACGCCG	YDR514C_00
AAAAGGTGCTATATGACCCGATACG	YLR038C_03
AAAAGGTGTAAACGCGCGAGGTGCA	YDL167C_08
AAAAGGTGTACACTGTTTTTTGCCA	YJL028W_03
AAAAGGTGTCTTGACCGCCCCTCCT	YKL034W_05
AAAAGGTTACCAAAATTAAGCTCTA	YLR347C_03
AAAAGGTTGCATGACTGTCACACAT	YER066W_00
AAAAGTAAAAAAAATTCCCACTTAG	YOR005C_09
AAAAGTAAAATATACTTCTTACAAA	YPR160C-A_05
AAAAGTAAAGCATACCTATCCCCTC	YAL017W_02
AAAAGTAACCACAAAATGCCCATAT	YCL001W_05
AAAAGTAAGATCAATACCTTACTTG	YHR157W_04
AAAAGTAAGCCTTCCTCCCAAACAC	YHL017W_00
AAAAGTAATCGCGTGAGTTGAGATA	YHL009C_00
AAAAGTACAACCGATCGGACCTATA	YOL037C_06
AAAAGTACAACTTCGTCTGGGTTTA	YEL076C_09_DEGEN
AAAAGTACAAGCGGACGACCTATGC	YPL209C_02
AAAAGTACACTTTTCCCCCAGTTAC	YBR251W_06
AAAAGTACAGAAGGACCAACTAGGT	YDR454C_01
AAAAGTACAGACAATACTTCCTCAA	YDL182W_00
AAAAGTACAGGTTGCATCTGCATAC	YBR037C_03
AAAAGTACCAGCTAAAGAAAAATTA	YER105C_06
AAAAGTACCGACCCTGAACTCTTAC	YNL152W_07
AAAAGTACGATGGTGAGCTTGAACT	YCR052W_05
AAAAGTAGAAAATAGACTCTTTAAT	YGR034W_08
AAAAGTAGAGCGGTTACTAAACCCG	YKL067W_04
AAAAGTAGCATCCCCCACCCTGCCT	YHR143W-A_07
AAAAGTAGGGTTAAGAAACCCTGCT	YJL112W_08
AAAAGTATAGAAACCAATCTAATTG	YBR005W_05
AAAAGTATCCCCTTCCATACATGCT	YHR202W_03
AAAAGTATCCTTCCGCACCTCATCC	YPR070W_01
AAAAGTATGAGTACCATGCTGTCTT	YHR184W_05
AAAAGTATTCTCAAATAAAATGATC	YGL026C_08
AAAAGTCAATCGATCCAATTAGAAT	YNL232W_02
AAAAGTCACAAACACTAACTGTGCA	YOR215C_07
AAAAGTCACGTAGAAACGTGATACA	YKL096W_03
AAAAGTCAGCAGACCCAGATCCCTG	YMR003W_02
AAAAGTCAGCGACAACAAATGGGTA	YBR234C_07
AAAAGTCATCCTATTATCATACAAC	YGR034W_08
AAAAGTCCATTCGTAGGATATTTAG	YGL121C_09
AAAAGTCCCCATTCCTTGAACGGCT	YPR031W_03
AAAAGTCCGTGAAGAACAATAGTAG	YHR130C_09
AAAAGTCCTTATGTTAGTCATACTT	YER180C-A_08
AAAAGTCGTGTATTAAAAAAACCCT	YNL228W_07
AAAAGTCGTTAACTGGTCTATTTTT	YOR033C_06
AAAAGTCTACCATCTTATAATCGTC	YGR163W_06
AAAAGTCTATGCTTTTTACTCTTAT	YBL111C_01_DEGEN
AAAAGTCTCCCACTGAACACCTGCC	YKL107W_00
AAAAGTCTCGAATAATTATAATGGT	YHL015W_06
AAAAGTCTGTTTTGTAGTATACAAC	YGL207W_05
AAAAGTGAATCAATTTTCCCAAAAT	YPL172C_07
AAAAGTGAATCCAGGCCTGGCTACC	YJR049C_02
AAAAGTGACTAACCTGATTCAACCC	YPL051W_04
AAAAGTGATGGAGCATCGGTTCCAC	YNL313C_08
AAAAGTGATGGTTATAAAAAATCCA	YOL040C_01
AAAAGTGCGCACAGGCCTATAATGG	YLR417W_06
AAAAGTGCTTATCTTCCATGAACGA	YOL166C_07
AAAAGTGGAAAAGCATGCTGACACT	YJL126W_05
AAAAGTGGATAATATCAAAGCACTC	YDR520C_05
AAAAGTGTAAAGTGAACGACGCTAT	YNL205C_06
AAAAGTGTACCATGAGCCCCTCCAC	YCR071C_05
AAAAGTGTCACATACTCTCCGATAT	YNR034W-A_05
AAAAGTGTTACCGGCGTCTAACCTA	YHR175W-A_00
AAAAGTTAAATCATCGCCAAATTGC	YNL321W_07
AAAAGTTAAGTGATTCACACGTGTT	YBR176W_06
AAAAGTTACATAAGCGTCCTCTATC	YLR298C_07
AAAAGTTACCCTAGGCCCATGTCGT	YLR449W_01
AAAAGTTACTGCCCTATAACTCCAT	YPL045W_06
AAAAGTTAGACATCCGCTGAATTTT	YHR153C_07
AAAAGTTATCATCGATTCTTTAACA	YDL185W_02
AAAAGTTATTGACCCGAAGGGAGGA	YDR290W_08
AAAAGTTCAATAGGCGTGTTGAAAC	YML090W_08
AAAAGTTCCAACTTATTAATAGCAT	YOL061W_09
AAAAGTTCGTTAAAAGGCAACTGTG	YLL015W_09
AAAAGTTCTCCAATGATCATTACGA	YBL047C_01
AAAAGTTGAAGAACGCATAATCAAC	YIL095W_09
AAAAGTTGCTTACCCCTATTCGCCA	YMR075W_00
AAAAGTTGTTGACCGAGTTGTACTA	YNL172W_07
AAAAGTTTAAAAGAGTTAGGGATCC	YDR369C_00
AAAAGTTTACCCTGGCACCCACGCT	YJL024C_09
AAAAGTTTATACCAGTATGAGCAGA	YOR120W_02
AAAAGTTTCCGGATTTACTGACAAC	YIR010W_01
AAAAGTTTCTCTTGAACTACATTCG	YGR239C_08
AAAAGTTTTCAGCCCCGAAACCTAG	YIR031C_08
AAAAGTTTTGTACATTGGCCTGACA	YOR028C_07
AAAATAAAAAACGATCTACTACCGGCCCTCATACATCCCTCA	YNL061W_08
AAAATAAAAAACGATTTACGCCAGG	YNL061W_08
AAAATAAAAAGCCTAACAGTGATCG	YJR137C_07
AAAATAAAAAGCTCCTATAAACAAT	YKL059C_07
AAAATAAACAACTATTCTTCAAGTT	YCR092C_02
AAAATAAACACCGCAACTTTTAGCA	YAL007C_04
AAAATAAACACGCCTACCAAATAGT	YBR079C_06
AAAATAAACCGGTAACGAGAGCGTA	YDL078C_00
AAAATAAACTGCAGGCATGATATGG	YJR139C_03
AAAATAAAGACAGCGATTCGACAAT	YDR185C_05
AAAATAAAGCCCGAACGGTTCTGAT	YHL009W-B_06_DEGEN
AAAATAAATAATGAAGTTGAATTAC	YGR235C_01
AAAATAAATCGCATAGACATTTACC	YLR323C_00
AAAATAAATGAATAACGTTTCACTT	YOL110W_01
AAAATAAATGAATGGTCCCAATATC	YPL083C_02
AAAATAAATGAGGGAAAATACTTAT	YDL013W_09
AAAATAACATGAACTAAAAAAACGG	YNL218W_03
AAAATAACCAAACGTCAAAACTAGG	YLR199C_02
AAAATAACCAATTCGCAGAAAAGCT	YOR223W_00
AAAATAACCACAAAAACTTACGGCA	YIL163C_06
AAAATAACCGAGCCCATATTAGGGA	YLR206W_03
AAAATAACTAACAATGACGTTGGAA	YNL222W_04
AAAATAACTCCATAACAACTTAGCC	YPL157W_06
AAAATAACTCTCACACATATTAAAC	YDR438W_07
AAAATAACTCTCCGGCCGTAATAGG	YNL132W_00
AAAATAAGACAAGGACGCGTATTTA	YCR073C_04
AAAATAAGATTACCTTTAGAATCCA	YGR086C_04
AAAATAAGCAACGATGCCTAACCCT	YPL031C_08
AAAATAAGCACCGTGGCTACATATT	YBR148W_00
AAAATAAGCCCCGGCCCTCAATAAT	YNL280C_03
AAAATAAGCCGTAATAGGATCCGAG	YOL009C_00
AAAATAAGGCGATAAGTCGGATCGA	YIL013C_04
AAAATAAGTAGTATGATCAGCGTAA	YJR104C_08
AAAATAAGTTGACGACTAGAACCCA	YNR030W_08
AAAATAAGTTGAGGCGCAACCTTAG	YPR096C_02
AAAATAATAATACCGGTTAAATCTT	YOL131W_07
AAAATAATACGGCAAGTACTAGACC	YLR350W_09
AAAATAATAGGCGTTTGGCCAACTA	YFL057C_00
AAAATAATCACCTGAACCGAACTCT	YHR190W_00
AAAATAATCACTCATCAAACCCGCG	YGL050W_08
AAAATAATCCACATTACTGCACTGG	YGR266W_03
AAAATAATCTACCCATTCACCGTAT	YDR409W_08
AAAATAATGGGAAAGTCGAGAGGGG	YNL053W_03
AAAATAATTAAGTACGATATAAATA	YGR046W_07
AAAATAATTAGAACACCGCGTTACC	YPR117W_02
AAAATAATTCATTACGAGCCCGGGT	YAR010C_07_DEGEN
AAAATACAAAGTACAAGAGACGATA	YJL162C_03
AAAATACAAGACGTAAGCTACACAT	YGR023W_05
AAAATACAATTTAGAGATATTCAAA	YBR099C_08
AAAATACACACCCAATCCGCTATTG	YOR117W_03
AAAATACACTAAGCTTTGGAACCTC	YMR133W_04
AAAATACACTAGAAAGTTGCGACCT	YDR022C_06
AAAATACACTCGTTATACTAACCCA	YGL134W_09
AAAATACATAACCGGATCACTGCCC	YIL016W_09
AAAATACATAACTTAACATACTAAC	YGL097W_05
AAAATACATACGGAAGGGCAATAT	YML004C_06
AAAATACATACTCGTAAGAATCTGA	YLR317W_04
AAAATACATATAAACGGAACCGAGA	YDR506C_09
AAAATACATATTTAATGTCCTAGCA	YDR408C_02
AAAATACATCACTACATCTTCGCCA	YHR190W_09
AAAATACATGCACACACACTGTGAC	YMR261C_04
AAAATACATTGCGAAACACCACAGC	YHL007C_01
AAAATACCACGTCTTCACACCGGAT	YLR381W_08
AAAATACCATCCCGCACCTTCCGGT	YEL075C_02_DEGEN
AAAATACCCAATCAACGTTATGCCG	YDR213W_09
AAAATACCCGATAATTTCAAAGGAT	YDR095C_02
AAAATACCCGGGGGATAATAATGAC	YHR063C_03
AAAATACCCTCAAGTGGGAACGTTA	YLR270W_05
AAAATACCGGACGCCCATCCACAAT	YBR014C_03
AAAATACCTTATCTTGAACAGTAGC	YGL017W_06
AAAATACGACGCCCTAGGCAAGTGC	YJL086C_07
AAAATACGAGTGCACCATATTTGAA	YER031C_06
AAAATACGATTTTTAACACTACGCG	YPR117W_07
AAAATACGCCCATCCAAAAACGCCC	YDR283C_02
AAAATACGCCGGACCTCAACCCTAG	YBL008W-A_08
AAAATACGCCTCAGTCACCCCCGCC	YOL086C_08
AAAATACGCCTCAGTCACCCGCCGATCAGTTTGGTA	YOL086C_08
AAAATACGGTTGCTACATCTGTACC	YBL005W-A_06_DEGEN
AAAATACGTAGCTAATAGACGACGC	YGR170W_03
AAAATACTAACACTCTAGCATTTAC	YGL214W_01
AAAATACTAAGAAATACGTAGTCAT	YDR461C-A_01
AAAATACTCCTTCACTCATTCGTTA	YGL028C_05
AAAATACTCGTAATGTTTCAACAAG	YDR485C_02
AAAATACTCGTTCATAGACAGAACC	YBR169C_02
AAAATACTGCCATATCTCGCCAGCG	YLR197W_05
AAAATACTGTCGGAGACATACAATA	YBL100W-B_02_DEGEN
AAAATACTTTGACAATCCGAGATGA	YHR086W_08
AAAATACTTTGGAAAATTCCGGATG	YJL062W_00
AAAATAGAAAGTTGCGCATTGAAGA	YLR449W_01
AAAATAGAAATCATCGTGCAAAATA	YLL029W_06
AAAATAGAAATTAACAATCGAAAGC	YOR391C_07
AAAATAGAAATTCAAGCTAGCAAAT	YJR122W_09
AAAATAGACATTATTTCCATAGATT	YNL007C_08
AAAATAGACCGCCAAACCATTGTAA	YHR202W_05
AAAATAGACGAGGTGTTCTCCAAGA	YPR171W_09
AAAATAGACTTACACCAACGTTTCA	YMR132C_00
AAAATAGAGTTGGGATATAGAAGA	Q0144_01
AAAATAGCATTAGAATCCATTACTT	YOR394W_03
AAAATAGCCCAACCTAAAAAGGCAT	YMR013C-A_02
AAAATAGCCCGCCACAATAGAGTTC	YCL069W_05
AAAATAGCGACCCGAACGCAAAGGA	YOR357C_03
AAAATAGCTTCTTGAATAGGTAAGT	YDR319C_05
AAAATAGGAGACTTTAGGATTCGAT	YLR360W_01
AAAATAGGAGTTACCCGGGATGAAC	YIL103W_00
AAAATAGGCTTTCAACATGGCTTAA	YBR120C_00
AAAATAGGTCCAAAACTCCCTACGT	YAL032C_03
AAAATAGGTCCTGAGCTAAGATTTT	YOR178C_07
AAAATAGGTCTCAGAGGACATAAC	YNL215W_04
AAAATAGTAAATAATTCCGTGTTAG	YKR025W_00
AAAATAGTACCTAAATTATTATACT	YLR460C_03
AAAATAGTATAATGTAGTAATAAGA	YDR524C-A_06
AAAATAGTATACTCACGAATTCCTA	YDR402C_07
AAAATAGTATTCACCGTCGAGAGAC	YOL110W_05
AAAATAGTCATACAAAAAAGACAAC	YNL076W_09
AAAATAGTCCGATTCACCTCCTTTG	YDR020C_06
AAAATAGTCCGTACGCCGCGCGATG	YDR529C_01
AAAATAGTGGGAAGGTTAGAACTAT	YPR142C_01
AAAATAGTTGAAAGTAGAATTCAAG	YOL026C_08
AAAATATAACACAATTAATGGCCAC	YEL038W_00
AAAATATAATGTTCACCCCATGATT	YHR078W_02
AAAATATACAAAGAATGCAAACCCA	YGR068C_06
AAAATATACACAGTATGCAAGCTAC	YLR055C_00
AAAATATACACGCTAGCATCAACAT	YNL073W_04
AAAATATACAGCAAACAACATCCTC	YKL225W_00
AAAATATACCCGAATAGTCTGCTTT	YOR081C_02
AAAATATACCTAGGAAATAAGATGT	YBR039W_09
AAAATATACTTAGCCATACAACAAC	YEL004W_08
AAAATATAGACAGTTCTTAGCGCTA	YDL176W_01
AAAATATAGAGGGAACTAAGCATAT	YOR225W_05
AAAATATAGCGAGCCCCTAAAAAAC	YMR013C-A_02
AAAATATATCTTTTTAAATAAGTTT	YJR115W_06
AAAATATATTTTCGTTACTCGTCCC	YMR223W_07
AAAATATCATCATGAAGAATAAGTA	YJR005C-A_07
AAAATATCATGACTAAGCTCCCACA	YLR100W_09
AAAATATCCATACATTAACCTGTAC	YEL036C_09
AAAATATCCCCTCTACTATAAGGGT	YNL029C_06
AAAATATCCTTGAAGGTCGCGCTGC	YPR017C_06
AAAATATCTGCAACACGTGGAGCCC	YIL029W-A_04
AAAATATGACTAGTCGGCCGGAAAC	YKR058W_09
AAAATATGCACTTAACCATTTTCTC	YOR222W_00
AAAATATGGAACTCAAACTAGTTGG	YKL116C_05
AAAATATGGATTCCACAATCGATAC	YGR034W_08
AAAATATGTTACCAAACCCCTCCTC	YBL007C_03
AAAATATTAAAGAGTTTTTACAGGA	YOR019W_06
AAAATATTCAGTATAGTTAGCCGTT	YPL111W_01
AAAATATTCCTAACCCAACAAATTC	YPL192C_04
AAAATATTGCCCATCTTATATACAC	YPR171W_00
AAAATATTGGACTTACACGAACTCA	YOR132W_08
AAAATATTGGGGGTTAAAGTCACCG	YMR041C_09
AAAATATTTACATACAACTTACATGAC	YOR033C_06
AAAATATTTACATACACCTGACATA	YOR033C_06
AAAATATTTATCAAAACGGCATATC	YPR166C_06
AAAATCAAAACCCCAGAAATTACAG	YHR097C_07
AAAATCAAAACTCATACTACCCTGG	YMR175W-A_06
AAAATCAAAGTACAACCTCTGTATG	YDL120W_03
AAAATCAAATAATAAAAATATAAAA	YAL004W_01
AAAATCAAATTGAGGGTTAACGTTG	YBL005W_01
AAAATCAACAAAGAACGGAAACCTA	YER010C_09
AAAATCAAGTCAACCCAACCAGATA	YPR184W_06
AAAATCAAGTTCATACACCATAAAA	YDR545C-A_06_DEGEN
AAAATCAATAACCAGCTGACCTATA	YPL176C_04
AAAATCACAACAAAAGAGCGAAGAT	YBR230C_01
AAAATCACAAGGGTCTCTGAGGAAT	YJR022W_06
AAAATCACACGCTCACATGACAATG	YBR179C_05
AAAATCACACTAAAAGACGTCATGT	YJL127W-A_02
AAAATCACCCTCAAGACCCATTGCG	YJL180C_05
AAAATCACGAGTCTTCTAGGTTCAC	YNR030W_02
AAAATCACGTCTTCTCATAGCTCAA	YJL086C_04
AAAATCACTCTCGCTTCGTAAAAAG	YMR057C_00
AAAATCACTTTGTCGATAAGCCTCG	YDL028C_09
AAAATCAGTACAAACGTAAAGACCA	YOR300W_02
AAAATCAGTACACTATCCTGTAGTA	YPR032W_01
AAAATCAGTTGAACTTTCTCTTGTC	YOR011W-A_02
AAAATCATAACGACTTGCATTCCCA	YBL095W_00
AAAATCATCCCCCGGGATTCATAAC	YBR002C_08
AAAATCATGACGATGCCGGACATAC	YLR002C_04
AAAATCATGTATCCCTTATAATCGT	YMR290C_08
AAAATCATGTCGAATGTCTGGCAAC	YER038C_08
AAAATCATTAGCCACAATGCAAAGC	YIL043C_03
AAAATCATTGAAAGACACTGGGAGA	YOR020C_08
AAAATCCAAAATTCCAGATGCTTAA	YNL008C_08
AAAATCCAAATCAGTTAACGGCATC	YDL168W_06
AAAATCCAACACAAAGCCAAGAAAG	YKR001C_04
AAAATCCAACGACTTCTTCGCAGTC	YPR201W_00
AAAATCCAAGGATACTTTGTACGAG	YCR092C_02
AAAATCCACATAAAAAGCGTCAGTA	YDL019C_04
AAAATCCAGCGCCCTTTCCACTGTT	YOR064C_07
AAAATCCATAAAGAATGAGGCATAT	YBL008W-A_08
AAAATCCATACTCCATGCTACAAAG	YOL002C_02
AAAATCCATAGTGAAAAAGCCTGTA	YDR293C_06
AAAATCCCACAATATAACATAAATG	YGL225W_02
AAAATCCCCCTCTAAGGAAGAAACA	YBR051W_05
AAAATCCCCGTGCCGATTCAACGCA	YKL162C_08
AAAATCCCTCGTACCTACGACCAAA	YOR352W_04
AAAATCCCTGAATCTCCCACTTTGA	YPL250C_09
AAAATCCGACCCATTACGTGCATAT	YKL104C_04
AAAATCCGATATACAATAAGAATAT	YMR302C_04
AAAATCCGCAAAGACCAATGACGTA	YLL032C_01
AAAATCCGCACTCTTACAAACCCTA	YOL049W_09
AAAATCCGCTTTGCGGTCTTCCTCT	YJR087W_09
AAAATCCGTAATAGGCCCCACAAAA	YDR509W_09
AAAATCCGTCATCTCAAATTTACAA	YDR350C_07
AAAATCCTAAGTTAGAAACTGCCGT	YOR051C_05
AAAATCCTACATGTTCCCCTGGCCC	YFR021W_07
AAAATCCTATACTATATAGAGCGAT	YJL149W_05
AAAATCCTATTCTGTGCCAGTACAA	YBR015C_02
AAAATCCTCCGAACATTGCACTATT	YCR033W_05
AAAATCCTGAAAAATGATATTTTTT	YEL006W_06
AAAATCCTGGAAATCATAAGTGTCA	YGL136C_04
AAAATCCTTGATCGCTTACGCAACA	Empty
AAAATCGATCTCATACCACCACTTT	YDL075W_08
AAAATCGCAAAATCCGCCAGCTAA	YGL019W_08
AAAATCGCGAGCCATAAGAAAAGTA	YDL237W_04
AAAATCGCTCCTCACACGACCAGTC	YOR188W_08
AAAATCGCTCTTGGCCCTATTGACT	YML085C_00
AAAATCGGCATAGTCAAGTAGCACT	YOR186C-A_01
AAAATCGGCTTGAGAGGCCCTCGGC	YGR065C_03
AAAATCGGGCTTCCTGCATAAAATT	YDR367W_07
AAAATCGTAAGTGAATTCACCGATT	YBL011W_02
AAAATCGTCCGCCCTACCCTGTTCC	YMR062C_08
AAAATCGTGGGCTTGCGTCTAAATG	YLR376C_00
AAAATCTAACTTCGAGGCGGATTGT	YNL264C_09
AAAATCTAATGACGCTGCGTTTCGG	YNL117W_09
AAAATCTAGACTCAATGCGATAAAC	YAR010C_01_DEGEN
AAAATCTATTTACAGAAGCGTTCGT	YDR270W_05
AAAATCTCGACACCCATACATCTGT	YER044C-A_00
AAAATCTCGCGACGCAACCAAGCCC	YCR092C_02
AAAATCTCTTGAGTACAAGACTCAT	YMR166C_06
AAAATCTGATTTCTGTTTAGAATAC	YMR068W_02
AAAATCTGCCCCCAACCAATCCATA	YOR228C_06
AAAATCTGGCTATATACTATAAACC	YER074W_01
AAAATCTGGTCGCAATCTGGTCTGA	YGL192W_09
AAAATCTTATCCATGTTGATTGGTT	YFR015C_03
AAAATCTTCCTCCGCCATCCTTACA	YOR165W_01
AAAATCTTCTACTCGAGCCCCGGCA	YLR313C_02
AAAATCTTCTATCAACAAAGACCTA	YDR182W_09
AAAATCTTCTGATCAACCCAATTGA	YIL111W_01
AAAATCTTGATAAGATTGCCACACA	YHR056C_04
AAAATGAAACCGCTCCGTATAGGCA	YLL024C_04
AAAATGAAATACGTCTCCGAGAGCC	YCR033W_05
AAAATGAAATTCAAACATCCTACAA	YGR213C_02
AAAATGAACAACTCCTCCCCACTTG	YCL004W_08
AAAATGAACGATACCATACAGTTCC	YGR040W_02
AAAATGAACGTCAGACGAACCACTT	YOL058W_05
AAAATGAACTCCTAAGTAAGGAAAA	YGL177W_00
AAAATGAAGACCGTGCTATCGGATC	YAL051W_04
AAAATGAAGTGTTTGGATCTATTTG	YKL014C_08
AAAATGAATGCTGACCTATTTCCCA	YJL218W_06
AAAATGACAACCTAACGAAATAACT	YCR071C_00
AAAATGACACCTGAACTATCTTTAG	YJR010W_08
AAAATGACCCAATTGCTTCAATTTG	YDL169C_01
AAAATGACCGAAAATTCCAATCGGC	YIL069C_08
AAAATGACCTACCGACAAGGAAGGA	YDL032W_03
AAAATGACCTTTCTAGCCCTCTTCT	YKL053W_09
AAAATGACGCGCTGCGCGGTTATAA	YKL138C_00
AAAATGACGCGTCTCGGCCCACCCC	YLR157W-D_01_DEGEN
AAAATGACTGCCATCACTATACACC	YKR007W_04
AAAATGAGGTACTCAGCTTCTTTCA	YDR286C_06
AAAATGAGGTGTATCTCGTGCCCTT	YIL176C_06_DEGEN
AAAATGAGTATACTGCCATGCGGGG	YOR229W_09
AAAATGATACCACATTAAGCACCAC	YOR267C_00
AAAATGATTCGACACCGCACCTATA	YBL059W_04
AAAATGCAACACTGCCGTCCAACTTT	YPL088W_03
AAAATGCAACTCGGATCTTCTGTAG	YKL076C_00
AAAATGCAGTAACTGACTCAAAAGT	YDR242W_07
AAAATGCAGTGCACTCGCACGGCTG	YPL034W_02
AAAATGCATTAGTTTTTTGCATCAA	YGR068C_02
AAAATGCCAATAAGTATGAACCCTG	YDR218C_02
AAAATGCCATCTACTGGTCCCCGCA	YKR007W_01
AAAATGCCATGTTACCACTTTCGAC	YBR267W_08
AAAATGCCCCCCGGTTGGTTCTACC	YPL135C-A_02
AAAATGCCCCGGAGCGAACAGGCTT	YIL084C_04
AAAATGCCTATATTGCAGGGGTAAA	YKR012C_04
AAAATGCGCAAGAGAAACCAATCAG	YOR115C_03
AAAATGCGGCCCAAAATAACGTCAA	YOR333C_06
AAAATGCGGCTTTGGATTAACCTTA	YNR003W-A_08
AAAATGCGTCTGCATTAATTAGTAT	YOR251C_00
AAAATGCTACGCATTGACTACAGGG	YKL096W-A_03
AAAATGCTCTGCAAGATCCCTACTA	YJL103C_07
AAAATGCTTGCTGCAATTAACCCTA	YGR020C_09
AAAATGCTTTACACCCCTCGACACT	YLR350W_05
AAAATGGAGGCCGAAATTACATGGG	YLR060W_04
AAAATGGCCCCTCGAACTCTTATAT	YHR004C_08
AAAATGGCGAGCCCTACCCTGTCTC	YHR099W_00
AAAATGGCTAAAAAGGACTGACCAC	YER116C_07
AAAATGGGTGACTGGATATCTTATC	YML025C_03
AAAATGGTAAATTCTATTGACATCT	YPL034W_02
AAAATGGTACCGATGGGCTCTTCAC	YAL061W_04
AAAATGGTATTTTACTACGACACCC	YCL016C_06
AAAATGGTGAAACAAAAGAAAGATT	YJL162C_03
AAAATGGTGCCCCGTCCCTAGCTCC	YPR016C_05
AAAATGGTTCACTTTACACTGCGCT	YPL199C_04
AAAATGTAAACCAGATCAGTAAAA	YDR211W_07
AAAATGTAAGCATGTACGTTAAAGA	YGR081C_02
AAAATGTAAGGAACTTAACCATCAT	YGR163W_06
AAAATGTAATAGCCCACATAGAAAT	YBR054W_03
AAAATGTAATGGCCCTTAACCGTGC	YOR051C_05
AAAATGTACCTCTAGAACCAGCGAC	YLR291C_06
AAAATGTAGGCAAAAACAAAGTGTA	YBL076C_08
AAAATGTCAGTCACCCCACCGCTAC	YBL029C-A_00
AAAATGTCCAGTCACAGTGCGTGCG	YDR367W_02
AAAATGTCCTAGCCCAATACACGAA	YLR380W_01
AAAATGTCTGCTCTACGCCCTCTCG	YOR321W_09
AAAATGTGAAAGGTCAGAATTACGG	YAL016W_05
AAAATGTGCCCCTAACTCTATATGT	YML038C_02
AAAATGTTAAAATTTGCACCCCAAA	YGR115C_02
AAAATGTTCGAATCCCACACCCACC	YHR070W_01
AAAATGTTCGCCCTCCGCCGTCCTA	YHR007C-A_08
AAAATGTTGCTATACCGTAAGGAAT	YJL074C_04
AAAATTAAAAAACACTGGTTTTAAT	YNL152W_07
AAAATTAAACGCGCGCTTCTAAATG	YPR065W_01
AAAATTAAAGTTCGCTAACAAGTTA	YGR216C_00
AAAATTAACACTAACAATAAACAC	YDR056C_02
AAAATTAATGAAAGGAAGATAACTA	YDL009C_06
AAAATTACATATGAAACTCTAGCCG	YCR092C_02
AAAATTACCAACCTATATACACGAA	YHR117W_02
AAAATTACCATTAGCTATACTAAAT	YNL068C_04
AAAATTACCCAGAATTCTTCCAAGA	YBR102C_02
AAAATTACCCCAGAGCACGTGGTCG	YNL157W_04
AAAATTACTAGCTTCACCGCGGGCT	YJR132W_03
AAAATTACTAGGCGACAGCGCCGAC	YAL047C_07
AAAATTACTATTATATACTACATAG	YNL197C_06
AAAATTACTGAATTCCTTCCGTCTT	YLR015W_08
AAAATTAGACACAACTCCTGCATAA	YOR033C_06
AAAATTAGAGAGAGAACAAAGAGA	YDR114C_07
AAAATTAGCGAGCCGGACTTGCCCA	YJL195C_05
AAAATTAGGTAGCCATACCTCCCAT	YDR485C_03
AAAATTAGTTCCTCTCCTCACTCGA	YAL004W_01
AAAATTATAACTGTAGACCCAGCCC	YPL118W_06
AAAATTATCCACCTTCCTAAAAAGC	YHR074W_03
AAAATTATCTACCACTCCACTTACA	YLR331C_09
AAAATTATGCCCCTCCTCAAATGAG	YMR152W_07
AAAATTATGTGTACTGGATCCTAAG	YOR051C_05
AAAATTCAAGACTCAATGAATCAAA	YCR097W_04
AAAATTCAAGAGTGAATTCCAAGAC	YDR493W_04
AAAATTCAAGCCATTCCGGAAAAAT	YMR283C_03
AAAATTCACAAGTGTGATGTACCTAGACT	YPL014W_08
AAAATTCACACCTACGTATCGATCG	YPL231W_06
AAAATTCACATATGATAACTCGTAT	YOR279C_06
AAAATTCAGAGCACGTTCCATACTT	YDR117C_01
AAAATTCATTCGTCTGTTCCAAGTT	YLR068W_07
AAAATTCCAAAGATTCCGATCTAAC	YBR298C_00
AAAATTCCAAAGATTCCGATCTTCTCTACAATCCCTCTTCTCCCGAA	YBR298C_00
AAAATTCCAGAACCCCTAGTGCTTT	YPL187W_02
AAAATTCCGCTACTATATTCCGAAT	YPR133C_01
AAAATTCCGCTCTGTTCGACCGTCT	YJR140W-A_06
AAAATTCCTAAAAAGACCTGAGGTT	YER075C_08
AAAATTCCTGAACCGTGCCATCGGG	YHR004C_03
AAAATTCGAAACTTACACAGGAGCT	YBL001C_07
AAAATTCGAAGGGAGACCTGAGTGA	YOR372C_01
AAAATTCGAGAAAAGAAACATAATT	YDR442W_03
AAAATTCGCAAACAATCCCAACCGG	YAL037W_06
AAAATTCGGCCCCAGAATTGCCGTA	YIL033C_07
AAAATTCGGGAGTGCGAACACGGTG	YOR163W_06
AAAATTCTAAAACTACACCTTAACA	YOL018C_06
AAAATTCTAAGGGATTAGTACGTCC	YGL188C-A_00
AAAATTCTAGGAAAGGGCAACATGT	YGR122C-A_08
AAAATTCTATACAGGGTTCATGCA	YOR353C_08
AAAATTCTCACGCCTGCTACTCCAA	YLR327C_02
AAAATTCTCACTACGCAAACACTCC	YBL111C_08_DEGEN
AAAATTCTCTTTGTCCAGTAACGAA	YJL161W_02
AAAATTCTTCTCAGGCTCCCACGAG	YIR027C_01
AAAATTCTTGCGTGGTGTGAAACCT	YDR432W_07
AAAATTGAACTCTTTACGTAACCAA	YNL191W_08
AAAATTGAACTTAAGAGTCAGCCAA	YLR425W_03
AAAATTGATTGATATAGATTTATTT	YNL127W_08
AAAATTGCCCCAACACGATTGTGTC	YDR375C_08
AAAATTGCGCTCCCTGACCGCGGCT	YLR344W_05
AAAATTGCGGGTGTGCGGCGAGCCA	Empty
AAAATTGCGTACTGAACACAAGATG	YCR083W_05
AAAATTGCTACTTTGTGCCACATCC	YKL074C_03
AAAATTGCTCTTCTATCATTAGCGA	YNL236W_01
AAAATTGCTTCCTAAACAAAAGAAA	YOR246C_04
AAAATTGGAACCCAGTTCCACACGA	YDR345C_05
AAAATTGGCGGTTTTCCCCGGACTT	YLR065C_00
AAAATTGGTCGTACTAAAATTCCTA	YHR180W_07
AAAATTGTAAACAGACTGACATGAT	YGR240C_00
AAAATTGTGATCATATCTCAAAATT	YBR201W_03
AAAATTGTGTAATAATGTGGAAAAA	YCR092C_02
AAAATTGTGTTTATTTATCCTGCTC	YML012W_03
AAAATTTACGTGAGTCTGAAAAACT	YNL328C_01
AAAATTTACTCGGACTCATGCCTAT	YBR179C_02
AAAATTTAGAAACTGACAAATTCAT	YIL157C_02
AAAATTTAGAAGAGAAATATAAAAC	YEL028W_04
AAAATTTAGCATCACTAACTGGATT	YNL098C_04
AAAATTTAGGTAATAATACATCTGG	YDR320C-A_00
AAAATTTAGTCTATAGGAAAATGAT	YML035C_08
AAAATTTATACATGAAGCTGGTAAT	YIL042C_02
AAAATTTCAACCTTCGAACTACCAA	YKL040C_01
AAAATTTCATACTTGAATCACCTTT	YER097W_06
AAAATTTCCGCTGACGGTAACTACG	YOR376W-A_07
AAAATTTCCGGGTTGATTGAATAAA	YPR114W_09
AAAATTTCCTTCTTCTTGGGACCCC	YNL216W_06
AAAATTTCGCCGCACATTCGTCATC	YHR118C_04
AAAATTTCGCGAAACAACAAAGAGA	YJL166W_02
AAAATTTCGGCACCTCTAGGAAAAA	YDR264C_08
AAAATTTCTACTTCATCACGAACGA	YBR218C_06
AAAATTTCTCTAGAACAAGCGATG	YHR008C_01
AAAATTTGAGATTACATGGCAGCTA	YGR041W_03
AAAATTTGATAATATATAAACCCGC	YGR022C_07
AAAATTTGATGTCAAGGTTAGTTTA	YMR030W-A_09
AAAATTTGTCAAACGCCAATAATAC	YLR200W_02
AAAATTTGTCAGGTGGCGACCCCGA	YML132W_02
AAAATTTGTGCGAACATTCACTGCA	YFR041C_02
AAAATTTTAATTTTAAAGCTCCGTG	YLR290C_05
AAAATTTTCACCAATAAAGAAGCAT	YDR024W_04
AAAATTTTCCCCCTAACCATGAGAA	YHR073W_09
AAAATTTTGGTTAGGCAATACGATG	YGR170W_03
AAAATTTTGTACCAGTTCAAAGATA	YPR175W_03
AAAATTTTTCACCAGTGCCGACTTCACCTATCCTCATAAGC	YER142C_03
AAAATTTTTCACCAGTGTCGACCAT	YER142C_03
AAACAAAAAAGGATGGATAACCCTG	YAL004W_01
AAACAAAAATAAACACCTTATGCTC	YIR042C_06
AAACAAAAATAACTTTGTTACGATC	YEL028W_04
AAACAAAAATTACTGTCCTGGCGAA	YDL227C_08
AAACAAAAATTATCCTGGAGTGAGC	YGR189C_08
AAACAAAACATATGCATATCTCGAA	YBR263W_00
AAACAAAACCCCTAACAACCGGGGA	YLL015W_09
AAACAAAAGCCGTACAGAAAAAATG	YPL107W_00
AAACAAAAGCGCAAATAGAATAGCA	YBL053W_06
AAACAAAAGTAACACAAGTCGCAAC	YPR115W_03
AAACAAAAGTGCAACGTAAATCAGT	YAL032C_09
AAACAAAATAAACGTACCCCAATGA	YPL160W_03
AAACAAAATCAATAAATGTTCTTGC	YLL019C_01
AAACAAAATCACGTCCCTAATTCAT	YDR243C_09
AAACAAAATCCAACGGGTACAGACA	YLL061W_02
AAACAAAATTGCCGCCCTACATAAT	YDR019C_05
AAACAAACAAAGCTAAATCCAGATG	YAR060C_00_DEGEN
AAACAAACAACATGAAAGACCTCAA	YKL176C_00
AAACAAACAATACCGCATACAAAAA	YDR491C_04
AAACAAACAATGGTAACCCCACCTA	YDR034C-A_01
AAACAAACACATGACGCTCAAAAGG	YJL109C_04
AAACAAACCAAATTTACCATAGTTC	YMR255W_07
AAACAAACCATTCATACGATATTAT	YNL230C_06
AAACAAACCCACACCAACATCCAGA	YAR060C_00_DEGEN
AAACAAACCCATGCAATGTACAACA	YCL066W_04_DEGEN
AAACAAACGATCAAGTAACAATTAG	YBR247C_06
AAACAAACGGGGAGGTTCCAAACCG	YNL232W_05
AAACAAACTAATGAAGGAAATTAGA	YHR156C_02
AAACAAACTGCCACTTTAATTATCC	YBR103C-A_08
AAACAAACTTAAACGAATCTGGAAG	YNL240C_03
AAACAAAGAAGACTCCTTAGATCA	YDR258C_04
AAACAAAGAATTCCTATTCCCCAGA	YLR148W_05
AAACAAAGACTGTAACAATTTAGGC	YLR237W_04
AAACAAAGACTTTACTAAAACATGT	YDR408C_04
AAACAAAGAGGACTTACCTATCAAA	YIL169C_01
AAACAAAGATCATGTATATGACATT	YGL218W_03
AAACAAAGCCGGTTCATAGTCCGTG	YMR246W_08
AAACAAATACTTATATAAGCACGTA	YDR100W_05
AAACAAATACTTGTTCTTCCCTTGA	YDL248W_05_DEGEN
AAACAAATCGGTATAAACCTTAAAC	YBR262C_02
AAACAAATCGTTCGGGTCTTAGCTC	YDL027C_08
AAACAAATGACAATTGATTTCCTCT	YOR341W_09
AAACAAATGCGCCATGTGAAGGACT	YER073W_08
AAACAAATTAAGACCCGGACATAAA	YPL243W_08
AAACAAATTCGGCTTCCATTTGGAC	YLR167W_03
AAACAAATTTGCTGCATTTTCCGAC	YHR097C_07
AAACAACAACCACATCTAAATCATC	YGL187C_04
AAACAACAACCATAGGATCGAACCA	YLL037W_09
AAACAACAACGAACTACTCGGTAAC	YLR341W_07
AAACAACAATAAACCCTAATCGCTA	Q0250_00
AAACAACACCAAGACATGTGCAGGG	YOL032W_02
AAACAACACCACCGTGCGGTAAATC	YER063W_04
AAACAACACGGCCTAGCTCATGATT	YNL334C_06
AAACAACACGGCCTGCCTTACGCCT	YNL015W_01
AAACAACACTCCTTCTTGTAAACCA	YHL032C_03
AAACAACACTTTTAAACCAATTAGG	YGL106W_07
AAACAACAGCAATATTTTGTCACAT	YDL182W_00
AAACAACAGCATCTACATAGCACCA	YGR154C_01
AAACAACAGGTACAGCGATCGAATA	YIL025C_03
AAACAACAGTGAAGCTTATAGAAAA	YDR384C_07
AAACAACAGTTATTCGATGATGTCA	YIL002C_06
AAACAACAGTTTTTCCGTAGGGCAT	YNR065C_00
AAACAACATATTGACTAACCAGCCT	YCR044C_02
AAACAACATCCCCAAAAGAATTTAA	YLR227W-A_06
AAACAACATTTTCGTAAATCCAGTG	YGR034W_08
AAACAACCAAATACAGAATTTTATT	YPL153C_00
AAACAACCAACAATCAATCCTGTTA	YML006C_01
AAACAACCAACACCTCACCCCGTCC	YBR164C_04
AAACAACCACATAAAGGCACCACCC	YDL138W_05
AAACAACCACTATGAACGCAATGCG	YNL042W_06
AAACAACCATAGTTCATGAGACATC	YLR009W_06
AAACAACCATATACGAAAAATAACT	YBR072C-A_07
AAACAACCCGTGACTTCTAACAGCT	YJL062W_06
AAACAACCCTAAACACTCACAAAAA	YIL071W-A_07
AAACAACCCTCGTTGCTTTCCCCAA	YGL258W_05
AAACAACCCTCTTTCGCCAAAAGGC	YMR316C-A_07
AAACAACCGCAAGAACTACTCACTT	YLR237W_05
AAACAACCGGTCCTGGTGACGAGCA	YJR104C_07
AAACAACCGTATGATATGATAGATA	YNR032W_04
AAACAACCTATACTAACTGCAAATT	YOL012C_01
AAACAACCTATCCTTCTCATCATCA	YLR245C_04
AAACAACCTGCCAGACAGTTGGAGG	YIL093C_03
AAACAACCTTCCAATGTATGTTCCA	YML035C_02
AAACAACGACGAACCCGCACAAAAT	YCR075W-A_04
AAACAACGCCAAAACAGCAGTTTAA	YCL054W_05
AAACAACGGACATAACCGTCCCTAT	YOR117W_03
AAACAACGTGGTTGATGCGTTCACC	YNL015W_01
AAACAACTAACTATATTAGTATATA	YHR191C_02
AAACAACTAACTCCGCCTAATCTCC	YNL090W_09
AAACAACTACACAAACTTATATTTA	YJR074W_06
AAACAACTAGTCCAAACTCTCAGAC	YJR072C_08
AAACAACTATTATCCTAGAGCAGAC	YDL045W-A_00
AAACAACTCTTCCGACAAGCAGTAG	YOR394W_06
AAACAACTTACCGTGTGTTTGATTG	YGR263C_01
AAACAACTTATCAGGGCAACTGACG	YBL107C_07
AAACAACTTCTTCGAACAATCTAAC	YIL101C_04
AAACAACTTTACAAGTACGTAGCCT	YMR022W_05
AAACAACTTTCCAAACGTAGGATTG	YJL157C_04
AAACAAGAATGTATCAAGGTATACG	YDR118W-A_05
AAACAAGACAGCACCTCCAGTGAAG	YML036W_02
AAACAAGACATCATATACGAATACT	YPL200W_08
AAACAAGACATCGTGTCACGGCAGA	YGL102C_04
AAACAAGACGAGCTACATGCTCGAA	YMR231W_00
AAACAAGACTTCCAAGTCAATATTG	YOR309C_09
AAACAAGAGCGAACCTCACCACTGT	YGR220C_04
AAACAAGATACATTGTGGCTACTCT	YBR126C_08
AAACAAGATAGAAAAATGACGGGTA	YGL193C_01
AAACAAGCAACCGTGGATCTCCTTA	YJL025W_02
AAACAAGCACAATCAGTTAGAAGAC	YFR023W_05
AAACAAGCACTATCACACGTTACCT	YOR064C_07
AAACAAGCAGACACTTAAACATTAG	YJL098W_02
AAACAAGCCGCATAGTTCGAGAAAA	YOL006C_01
AAACAAGCCTTATAGGCTATCACGA	YEL047C_09
AAACAAGCGAACATCATACTAGGCC	YOR184W_00
AAACAAGCTACGAGACTGTCTTGCA	YLR015W_08
AAACAAGCTCCTAAGATCTGATGTA	YKR020W_08
AAACAAGCTCGGAGATTGATCTTTC	YKR063C_03
AAACAAGCTGTAAATCACCAAGCAT	YMR255W_07
AAACAAGGAATTCGATGATGAATAT	YNL255C_00
AAACAAGGCTCCTAATCCATCTTCC	YER085C_00
AAACAAGTAAAAGACACCGGCCGCT	YBR131W_09
AAACAAGTAAAGGGTCCAACCAATC	YER121W_01
AAACAAGTACATGTGGGCTGCCCAA	YLR110C_06
AAACAAGTATAGGCACTCGACCGCC	YDR390C_05
AAACAAGTCACCTAGCCCGACAGAC	YGR193C_06
AAACAAGTCACTGAGAACGGTATTA	YGR008C_00
AAACAAGTCATTAGGACAATGCATA	YDL114W-A_07
AAACAAGTCTCAATGATTAAGTAAC	YJL074C_00
AAACAAGTGCACTTATCTTTTACTG	YGR047C_05
AAACAAGTTGAGATCCAAATACAAC	YFL012W_03
AAACAAGTTTGCGTGTATGGGTGA	YOR151C_05
AAACAATAAACCCCCGAATATTACC	YJR008W_09
AAACAATAAAGCTTTAAACCAACAT	YHL014C_02
AAACAATAAATTCCGAGTGCTGCAC	YDR139C_05
AAACAATAACAAAAGCTTTATCTCC	YCL020W_03_DEGEN
AAACAATAACATTCTCCAAACTGTG	YEL020C-B_07
AAACAATAACGGTACTTTAGGCACA	YHL040C_00
AAACAATAAGGAAAAACTGAACAGG	YBR246W_04
AAACAATAATATAAGCAGATCCCGG	YHR027C_08
AAACAATACAGACACGACCTTCATT	YHR118C_06
AAACAATACAGTTAGTATCGGGTAC	YHR021C_01
AAACAATACTAGTAGCAGGACATAT	YDR277C_01
AAACAATAGATACATTTACATGGCG	YGR212W_00
AAACAATAGCTACAGCCACAATCTC	YLL055W_04
AAACAATATATCTCTCAATCTTACA	YJL116C_02
AAACAATATATTTGCACCGAGTCTC	YKR015C_02
AAACAATATCCAACTGAATAATCTA	YHL024W_09
AAACAATATCGGATATCAGATAGCT	YBR035C_03
AAACAATATCTCCATATATACCTTA	YAR009C_06
AAACAATATGGTACACAGTAACATC	YHR192W_09
AAACAATATTAAAATGTTCAAGTAC	YGL179C_00
AAACAATCATCTATACGTTCCTATC	YEL061C_01
AAACAATCCAAAATAAATTTTATGT	YGL105W_00
AAACAATCCCAAAAACCATCTGAAT	YEL028W_04
AAACAATCCGTTCTGGGGCCTACA	YIL013C_04
AAACAATCCTTAATAGCTACGCACG	YKL191W_07
AAACAATCGATACAAAGCCTGGATA	YNL264C_09
AAACAATCGGATCGTATGTACCATC	YIL061C_06
AAACAATCGTCTGCACCGGAAGCTC	YJL172W_07
AAACAATCTCCACATGCCGGCGACC	YKL217W_00
AAACAATCTGGTAATTCTCTTACCT	YOL023W_05
AAACAATGAAATCCGAAACGTGGTA	YJL159W_08
AAACAATGATCTACTAAATTGCATA	YJL158C_07
AAACAATGATGACCAAAAGGCTCAG	YMR054W_08
AAACAATGATTTATTACAGACTGTT	YMR138W_02
AAACAATGCCTCCTATGCCTCCTAC	YOL155W-A_02
AAACAATGCGAGATATCTCAAGGAC	YLR310C_07
AAACAATGCTAGGTGGTTGCCAGAT	YIL176C_03_DEGEN
AAACAATGCTCCCTACGACAAACGT	YBR110W_03
AAACAATGTATTTAAGGAAGAAACC	YAL019W-A_04
AAACAATTAAAAGCACCCACGGAATA	YOR093C_07
AAACAATTACATCATAAGTAAAACA	YCR024C-B_05
AAACAATTCAAATATTTAACGAGGA	YNL138W-A_03
AAACAATTCCCACTTACTCCCAGCA	YNL185C_09
AAACAATTCCGCGTGGTCAGGGAGC	YEL023C_04
AAACAATTCTGGGCTTTCAACGACA	YIL155C_02
AAACAATTGGATGAATCTGGAAAGC	YEL028W_04
AAACAATTGTTGTACGGACCCGCTT	YBR051W_02
AAACAATTTGCTAACGGTTTAATGG	YJR015W_08
AAACACAAACGCCATTAGGCAACAA	YBL056W_01
AAACACAAAGCTGCTCCTTTTATAG	YNL120C_02
AAACACAAATCCATGTTAATGAATT	YGR170W_03
AAACACAAATTGCCAATTATATTGT	YHL023C_06
AAACACAACCAAAAAAATTACACTG	YJR066W_03
AAACACAACTACCTTTTCAAACTCG	YJR066W_08
AAACACAACTAGTGGAATTACTCCT	YOR226C_07
AAACACAACTCTTCCTATAATGTCT	YLR449W_01
AAACACAACTTCAAACCGCGAAAAA	YNL176C_06
AAACACAAGAAACGTCAAGCTTCAC	YLL015W_09
AAACACAAGCATGAGTTTTTAGACA	YHR058C_04
AAACACAAGTACAGGAATGACAGCC	YNL028W_06
AAACACAAGTGAAACTCTGGATGTA	YMR180C_05
AAACACAATCCATCAACCCAGCGTG	YDR520C_05
AAACACAATTAATCAATACAAAAAT	YDL221W_05
AAACACAATTCACATTGAACTTTCT	YBL100W-B_03
AAACACACAATGCCCCACACGATCT	YLR449W_01
AAACACACACCTCGCATGTTTCATA	YJR091C_02
AAACACACCCGTGCTACGTGTCTAA	YGR039W_04
AAACACACCGAAGAGGTTCGAATGA	Q0143_01
AAACACACCGAGGATCAACACTATT	YBL108C-A_04
AAACACACCGCTCTCAATCCAAACT	YMR290C_06
AAACACACGAAAGCCGCATAGCTTA	YLR400W_06
AAACACACGATCCTATATGACGTAC	YDR421W_03
AAACACACTAAGCATCGCAACTCGC	YLL032C_04
AAACACACTGCTATTCAACCACAGT	YHR001W-A_07
AAACACAGATAAATGCCATGGTCCT	YOL150C_08
AAACACAGCACACCAATATCACGTA	YOL044W_00
AAACACAGGGGCAACATTTTCGCCT	YOR343C_00
AAACACATACCTCCTAGGAGAATAT	YKL132C_03
AAACACATCAACACAGGGCGACCCA	YNL268W_04
AAACACATCAACTAAGCAGAATTTA	YOL082W_01
AAACACATCTGAGCGCCTTAAAATT	YMR207C_03
[truncated: 225,895 more rows]
