# Supplementary material for: A genome-scale CRISPR interference guide library enables comprehensive phenotypic profiling in yeast
Source: BMC Genomics. 2021 Mar 23;22:205. doi: 10.1186/s12864-021-07518-0 (PMC7986282; doi:10.1186/s12864-021-07518-0)
Supplement: Supplementary file 4 — Additional file 4: Table S3. Barcode abundance measurements from deep sequencing. [file 12864_2021_7518_MOESM4_ESM.txt]

barcode	./work/d0L1-nbhd-count.txt	./work/d0R1-nbhd-count.txt	./work/d1L1-nbhd-count.txt	./work/d1R1-nbhd-count.txt	./work/d2L1-nbhd-count.txt	./work/d2R1-nbhd-count.txt	./work/d3L1-nbhd-count.txt	./work/d3L2-nbhd-count.txt	./work/d3R1-nbhd-count.txt	./work/d3R2-nbhd-count.txt
AATGCGCCTACAAAACAAAATGTAT	1569	5947	2947	19960	6098	38690	11337	14087	111029	128921
TAACCGCCTGCAAAGTGCCCATTCC	306	6181	1	26117	2	47568	2	0	118818	130042
CAGGAAAGACTGTCACAAACTCTAT	5410	4257	14235	15455	25743	27790	69044	49105	47086	57520
ACATCGCAGAACTACCTGATGCCAC	569	4469	1423	21086	2274	39450	4762	7555	106194	118392
TACTCCATAATGAATCAACGAACTA	277	6655	32	17619	3	36740	31	0	99761	117398
CAATCCTTGCCAACCCTTTATCACC	4597	1936	14776	4155	29403	8009	52519	67489	29832	32106
TGCCGACCCTTCGGATTGCGAATTG	2867	2117	9286	6113	18691	12094	54424	51884	32777	35477
TCACATGCTTATCAAATATGTGTAG	2343	4444	5370	12976	10467	25382	32910	26796	40233	48066
CAAGATCTTGACCACATCCATCCCC	1875	4963	6114	9606	11836	13849	21423	28121	36753	41164
CAACCGCTCGCGCAGCCATCTATCC	5226	3544	12098	8918	19550	12371	31842	35636	19400	21352
AACAAGAGAAGATCCTGTCCCGAAG	2677	3331	6695	8663	12174	12855	30369	29811	28375	30060
GTCGCATAAGCTCGCGTTCATCACA	6493	2193	13208	5341	22145	6678	42385	42256	9497	10768
ACCTCGCGCGTGACCTCACTGCTAG	2018	6554	3433	17278	5120	24450	13206	11872	36245	39380
CCCAGCGCTTGGCCCCGTCTTGAAC	2052	1047	5932	4443	12589	7959	43714	29725	15126	15489
ACTCGTTGAGCGGACTCCAATCAGC	7813	540	15651	1034	22387	1047	33282	35164	1657	2122
ACGCCGTCCACACCTTCATAGCTGA	1571	2375	1962	8910	3323	16727	8245	7136	32921	37337
GTGGGCAATAAGGAAGCGTAATACT	1092	2272	2447	7488	5290	13419	13255	11977	30955	31127
TGACGGACAACAACTACCGGAGCTA	6744	3175	9972	5808	14965	6964	24027	23286	8741	9349
TCAACATTCTAAGTGATTGGAGGTC	2800	414	8250	421	15374	240	39632	41137	624	1118
AGTAGAACTCCGCTTCAGGCCTCAC	6922	4128	10090	8490	12355	10186	23697	13239	9188	10160
CCAAATGCCGCTCCCCACTCAAGAC	478	2438	1206	5091	3122	10798	7226	7860	33259	36949
AGTCACGGCATCAAACGCGTCACGC	6175	4285	8228	8501	13320	11575	22419	16305	7462	9576
CAGAATGCGACGGATCGAAAATGTC	1547	3524	3328	6445	5680	12198	17364	14729	19629	22537
AGGGTTTACGCCGACAAAACGCCAT	1414	6142	1403	11174	2668	18924	5724	4860	23995	30212
GCCCGCCCCGTGTTTTCGCGTTCTT	4164	657	9425	1869	15319	2691	32166	27110	5047	5773
GCCACGACAACGCCCTCAAACATAT	397	3400	621	9786	1451	16379	3313	3016	31034	34226
TCAGCAATTTAACCACCAGTATTAA	5893	1	12990	0	21990	33	19878	42303	13	66
CTCCGCGCTAAACCGGCCGAACACG	306	11261	337	22056	504	22043	811	1011	19506	21448
CTGACGATAAGCCACTTGCGCAAAC	5099	1254	9427	2788	15479	4821	24889	25053	5091	5155
TGCACGGCATCTATCGGCCACTGCC	2310	1392	4987	1815	11460	2151	38891	32977	1281	1610
CAACTCTTCGTATAAAAATTATGGA	1314	7421	3249	9052	3273	11477	1611	4515	28146	28760
TGGCCGCGCTTCAAACCACCCGCCA	1024	2880	1439	7783	1579	10386	1085	2176	32241	37926
CCTCAACTGCGGTACAATTCGCCGT	316	2920	306	6713	257	12152	398	431	34247	38422
TGACGTTTTTTCCATTGTTGACCTC	892	1787	1200	5930	1527	10270	1851	2142	32101	37802
CGTTCACTTTGCCACCCTCAACCG	4614	2521	7665	4592	12871	5613	20691	18856	5299	6539
CCGAGGCGTGACGCTTTACAACACA	6520	2117	10650	4158	13093	5485	16305	15313	7025	8396
AGAAAATAAACGCAACTAGAGTCAC	944	4161	1565	9280	1796	15815	2852	3876	21532	26153
CCACGAACGCGATGCTACCAAGACT	451	7333	580	17582	918	19652	672	938	19269	20137
ACCGTTCGCACCCATCTTTGTATAA	1137	944	3153	3285	7084	4861	27056	20987	8321	9566
GACATACTCACGAGCCCCGATACCG	3890	760	8081	2148	13416	2353	24819	22796	3583	3247
CACTTCTAACGCTGCGGCCCCTCAC	4057	2379	7391	3837	8699	5688	20805	16474	6151	7313
AATCTGACACGCAGTACACGGTCAT	3235	5422	5388	10893	6663	11775	5792	6278	12283	13685
TTGACGCGCAGCGGGGCCGCTCT	2754	246	5427	313	12934	428	28041	27826	613	457
GTTGATCTTGTGCCCTCCAACGGTC	1451	31	5405	123	11030	162	30426	29481	209	191
GCCATGACACGAGTAGCGGACACCC	903	6290	1271	14263	1447	17902	2080	1763	13601	18164
ATCCGAGTCGTGTGTCCGCCCCACG	2665	5067	4200	10152	4042	11732	4998	6047	12945	15609
CCTATGTCGCGCCTACACTCGCGCT	6111	84	10862	0	15156	0	21466	21651	9	2
TCGATGTAATTAATAGGAATGTAAG	1833	2404	3020	3678	6331	4183	4636	15523	16681	17047
CGTTTCACATTTTCCCACTAGTCAC	7976	1831	16462	2331	13529	1893	8496	15962	2192	3347
CAACCTCCAGAAGTTGCCGAATCAC	527	5221	614	6783	662	11601	497	701	21321	24676
ATCTCCGGTTTTGAACGAGGATCAC	37	2617	0	10601	0	17423	0	0	20051	21758
CGCTTGCATACGCAAGTTGTCAGCG	1717	8534	2512	13701	2285	13347	2830	1945	10516	14470
CGAAGCTGCCGCATATGCGAG	3236	1906	6218	3344	8077	3206	16553	17595	4364	6676
AGCCCGGTAACGGTCCCTTCCGCTA	3421	941	5627	2265	8864	3730	22463	15727	3327	4502
TGAAACCGAAGCGCTTCTAAACCTC	7494	2794	7062	3378	10733	4064	13337	13268	4373	4258
TCCCCGAGCGCACATACTGCGTACG	6260	1664	8990	2462	10814	3086	15728	15961	1902	3625
TCGGCTCGACTATGCATCGCTGAGA	2643	1754	4312	2101	7259	2184	17634	20269	5922	6359
AAACGACACACGGCCCCGCGACATG	1930	2670	3369	8691	5010	11717	7058	6055	10628	13175
AATGCCGATGTGAATGACCATGCAC	2587	3325	5460	5159	7104	4985	13188	13983	5715	6466
TTGCCGAAAAATATCCGGAAATGGA	559	4440	360	8161	228	10132	114	434	20565	22930
CTACATGTACACCATGATCTTACCA	1774	809	4774	1117	8989	1477	19149	20632	4732	3792
TAATGGACATCCTTGAACGCGTAAG	3727	501	7437	2083	10906	2824	13627	16574	3787	5188
GACTACGACTATTTCTGCACCCTAA	1446	5468	2095	7661	1888	10457	1837	3104	15052	15340
TGGTGTACGGTAAATTATTAGTCAC	2197	4160	3148	7680	4337	9540	6521	5902	9819	10795
TTTCCTTTCCTTTCGAAAGTATAAC	764	3883	772	7811	855	12037	1343	1813	15998	18760
TAATCCTACATATCGTCGATCTATA	1239	1935	3193	3719	4000	5790	4242	7524	14798	17477
ATCTTTCCCGGTGGCCGCATCTGAT	989	3083	1585	8358	1830	12798	2421	2928	13677	15445
AAAAAAAAATTTTTCCGAAAGCTAA	3805	3415	6706	4646	9208	4827	7841	11392	5064	6078
AATACGGATTTCACATGCCAGGTCA	4596	3533	6373	5963	6693	6078	8331	8716	5535	6911
TCACATCCTGAGGCTATACGCGGCG	7772	3627	9066	3867	9928	3442	7989	9700	4002	3187
CATACCGCCGTATACGCGTTAATCA	5441	5999	6340	7890	5392	6831	4938	5802	6407	7398
TAAACGCTACAGGTACGCCTCCGTC	443	4610	634	7698	1065	12566	1678	1964	14382	17124
GATTGCTTTCACCCAATCCACTCAG	1504	1487	2716	3549	5036	4965	7629	8702	12331	13158
CCGCCTAATGAATGACGCCCGTCAT	651	2612	1265	5464	1896	9374	3232	4281	13826	17243
ACGGCATTTCATAACTACCCGTAAA	538	4376	701	8075	768	11099	510	993	14847	17815
CACGTCGTTTAGCTACGCGTCCCTG	1873	4363	3413	6268	4069	8450	4931	5491	9174	11616
TAAACGACCACACTATGTTGTACCT	2991	296	5745	927	8846	630	18313	18735	1203	1598
CGATAGGACACCACGGTGTGCACCT	699	1081	673	4757	579	8398	911	822	20106	21160
TAGTTACGCGCTGTCAGTCACTAAC	4906	1538	6743	2932	8781	2923	16218	10909	1818	2321
TTATACGAAGCTCCCCCCATCAGTC	2854	3088	5121	4526	5806	5900	8765	10064	5808	6442
GACGCGACGCGAGGAACACGGTATG	4083	171	8176	122	11972	122	18111	15442	117	4
CAAATTGCCACGCGCGAACTAAAAA	2249	3367	4200	5014	5512	5723	4772	7193	10978	9188
ATCCACGGGTTAAGAAAATCAAAA	282	2660	202	4772	615	7395	584	1018	19152	21389
ATACCTTCCTTTACTCGCCCAACTA	1366	812	3852	1392	7733	1829	15264	17920	3810	4001
GAATGCCCTAACACTCGCCTCTCGG	4863	2750	7307	3256	8931	4271	8450	8704	3978	5124
GTCTAACGCGCCAAAGAAACTACGC	8197	5975	6915	9077	5213	8494	3294	3134	3499	3657
TAGCGTGATAAACGCGTGACAACGT	711	2292	1421	4649	1985	8364	3786	4520	14883	14740
CACCTGAGGTGCCTACAGATCACCG	1115	1823	1506	3339	3100	6451	5484	6423	12694	14277
ATCTTCCCACGCGGTGCATCAGAAC	997	2184	1724	5333	2479	8159	3152	4693	12534	14903
TTGTTTATCCTGCACCGTAACAGGG	1885	2510	2883	5892	4256	6285	7631	7364	7620	9788
CGGAATAGTTAAACACCGCAACCAC	1122	3796	1368	7157	1066	9130	2375	1729	13640	14700
CCGAAAGACGGAATTGTGCCTTTTA	549	8721	824	14454	219	12492	419	326	8736	8705
CGGACTATCTAAAGCGAATACGCG	1797	3203	3579	7180	3179	9598	5448	2043	9161	10099
CTCGTTTAGCGCCCACACACGGTAT	64	815	668	3532	1981	6337	3319	3605	18018	16725
AAGGGCCCGCTCAAGACGTGGCTCG	1394	646	3258	612	7011	139	20704	20203	101	365
AGCCCCCGACCCGAGCCAAACCCGG	37	3963	0	7885	0	11633	0	0	14654	16177
ACGCGATACCGGCTTTGCAACAGAGTCAC	1431	2760	1892	7509	2657	8366	3524	3604	10431	11922
CGACCACCCGCAGGGGTGCTACGAGGCATGCTCAACG	1148	4578	1509	9834	1387	11284	1726	1194	10487	10891
CCCGCCACCCACCATTACGCCCGCC	1630	0	3486	0	7222	0	21846	19683	7	0
GGTGCCGTCAACAGTCCCCAGCACT	258	889	316	4395	249	8724	705	413	18102	19474
TTCAACGAAAGAAAAAGTTTTCGCC	2005	2884	2498	5732	2719	6689	3377	4377	11502	11542
CGTAAATCGCCCCACTTCGTTTAAA	597	5402	466	8985	224	11616	174	87	12419	13247
CGGAACGATGTCGTTAAAAATAACT	1466	3193	1781	8560	3064	9759	3918	2968	9615	8877
CAACCGCGACACGACCACAAGGATT	202	2869	600	4890	738	6953	844	1425	14650	19730
CCGAACTGCAAACGCTCGTAGACCC	142	4193	264	7690	251	10779	350	55	14393	14780
ATGTAGGGCGGGTAAAACACCGCATAAA	3259	176	3529	226	7990	47	19099	18325	6	56
AATGTATAGCGCATGCCTGAACCGG	3160	2066	4148	2977	6385	2984	11989	12245	3428	3151
CGGCCCGTGACCGGCGGTATGGGAA	3933	96	7916	1	9826	0	16388	14003	3	0
CGTATATTTAGTCGAAACGTAGCAA	3353	897	4970	2599	7343	2544	10839	10797	4608	4118
TCATAACGCCGTCGTTTATCGTACA	89	4168	69	8374	216	10891	638	506	13807	13171
ACCTACACATTTGGAGTCACGCTCC	2389	385	4416	501	8363	797	14718	17828	653	1445
ACCCACGCCTAGGCCCCAACCAGCG	518	3924	834	9537	726	10799	972	681	10918	12385
AAATTAAGAATGGTAGGTGCCTATT	2977	414	6646	829	8040	991	12642	14920	1618	1739
TTGCCGACCCGTGCTCCGCTTATCG	3745	570	7154	853	8751	476	13439	13901	901	466
CGCCTTAGACTACTCCCCGAGTTAC	1242	53	4289	40	7649	65	16793	19654	206	173
CAATTCAGACGCGATCGGTAACGCC	2481	1920	3735	5021	5360	4958	8596	6919	5146	5982
GGGACGAAATCTAACGCCGATACAG	1916	3266	3193	6393	3879	6793	4150	3544	8931	8015
ATGCAGCGAACGCCGTTTCACAAGC	5584	397	8198	647	9065	976	12576	11290	608	656
GCGCCACCCATGTAAAACGGCCTCC	6221	274	8101	264	11382	330	12786	9421	570	540
AAACCAAATCCAACGAACGAGCACC	4161	2171	6351	4018	7238	4531	7258	6662	4461	2981
ACGTTACTCTGTACGAAATATAGGA	778	4844	1401	6823	1466	9619	2041	2706	9059	10992
TCTAAACGATAAGCGCAGAATATTC	5244	2921	7035	3776	6802	3413	5343	6368	4129	4656
CCACACGCCCTTCCTGCTCCACACG	1487	2948	2310	5717	2891	6612	4424	4189	8922	10078
CGCTTTCGCCCCCCACTATATTGTG	3461	981	5374	3073	8530	3419	8237	8520	3748	4232
ACCTGAAACTACCCCTTCCACTGTA	163	1688	40	3176	76	5176	26	1	18912	20195
AAACGTGCGAAAGGACATTGATTGC	1017	3641	1030	7734	868	8425	1280	538	11814	13099
TTAAAGCGAAAAAGCCGGCGACTTC	1643	3186	2621	6203	2822	7581	4521	4308	6986	9372
AAAAGCGCATTGTCGCTTACCGAGC	1335	4430	1718	7735	1618	9166	3062	1649	7885	10388
CCTTCACGTAATGACCCTGCGAGTT	1048	525	2863	1275	5717	2028	15760	12221	3986	3457
CGTTAGCCGGCAAATCCACGCAAAC	4141	0	7815	0	10216	2	12726	13218	18	0
ATTTTTAGATTCTGACAAAAACACA	1754	4804	3108	5295	3151	6655	3032	3211	6665	10294
AACTAATGATCCCGTGTATACGAGC	625	3242	777	7836	1612	7206	2207	2202	10939	11236
TGGCCACGGCGGATTCGTATAATTT	3565	32	7265	0	9726	0	14694	12526	71	1
AAACGTTCGAGCAGTACGCGGTGGC	720	4330	789	7498	771	8066	1044	2594	10356	11603
CTGCTCGTTGCTGTTAAGCCCAGAA	2337	2822	4128	5415	4726	6240	4895	5007	5976	6063
GACCGATAACGCTATTATAACCACT	1327	1010	3033	2320	4802	3986	10477	9600	4689	6177
ATCCGATCAATATCCATTTGGAAAGA	1948	84	6924	38	9830	32	5697	21930	280	589
GTTGCTCCCTTTAGCGTAACCGGC	1649	1097	4461	1635	5825	2356	12398	10596	4022	3151
CCTACGGCGACCGTCTTTGGAGGCC	4154	607	7025	1517	8178	1875	11394	9348	1096	1936
ACACCCCGATTAATATTACCCTTCT	1728	3103	2706	5165	3218	6517	3368	3595	8325	8692
ACTGAGAGCAAAGCGATGGGTGCCG	472	4834	691	8338	670	9650	723	1284	8858	10767
ACGCGTGACCGACAGAAAAAAATAA	279	2450	119	6230	141	9478	128	361	11848	14778
ACAAACAGTTTCGACCTCCTACGGG	2538	3645	3831	5499	5205	6075	5003	4870	3361	5721
ACCCCACTAACTCACGCGCTGTTCA	1450	1322	2529	3275	4905	4189	9785	6280	6305	5630
TTCCCCATCGCTGCCGCCATTTCGG	278	5209	213	9376	204	9236	295	185	10321	10314
TATATAGAATGTGACTCGTTTACGA	4809	141	7128	851	9157	756	9928	11228	737	852
GTCGCCCCGTGTCCACGCTTTAACC	1623	3077	2523	7751	2492	8916	2527	3623	5945	7091
CCCTCTCCCGCACCGCATTTTGACT	1860	2607	3012	3302	5200	3375	9591	9316	3113	4142
ATGACTCACACTAACATCCCAATAG	29	4433	1	6646	0	7582	1	1	12710	13676
TACTATTCGTCCCTCCTAATTCACG	1645	914	3464	1528	5522	2159	12100	10650	3382	3622
TACCGTTACTGTTTACGGCACTACA	2439	2043	3530	4998	4619	5880	5494	5661	5222	4895
AGTCTTTTTCGAAGCAAATAACGCC	3535	4253	3794	4499	4348	4108	3444	7041	4780	4858
TTACAGCCACAGGCGTCCAAGTCCC	2978	3292	3164	7162	3034	7038	3336	3188	5239	6172
TTCATACAATATGCGCCCGGCACCG	1356	1668	2603	3217	3543	4312	5087	6340	7035	9261
GACCCCGAAAGCCACGGCGATGCTC	3503	232	6271	699	8769	729	11693	11146	403	743
CCTAAATTCAAACTGTCCATCCCAC	4611	1128	9784	561	9101	394	7078	9423	1024	1079
ATCGGTGTTATCGCGGACCACACGA	4488	1633	6186	3758	6863	3745	7049	5619	1961	2832
GACGTCACGTAATCGGTCATAAACG	2245	4112	2967	6133	3432	7197	3628	3098	4773	6536
TTTAGAATTATCCTTGGGAGTAACA	1110	701	1922	1572	4145	2735	6476	10531	7333	7502
CGGCCGCCCGCACCAGCGCAAAGA	3018	917	5233	1500	7217	1480	12171	8860	1851	1616
ATAATTTTCGCGACCGCTCGCAACT	2149	3584	3018	6046	4333	5933	3756	4021	4610	6381
CTACCCGCCCGGTTCTATACGGCAC	1543	2592	2062	6583	2812	7777	3616	2280	6255	8309
CTCTTATCCCCGCTATCATCTTAC	312	9716	269	11516	67	8634	40	92	6316	6780
ACACCCCTCGGGTTCGCCCGATTAG	4595	1026	6029	2322	6671	2311	6604	8730	2956	2475
CGCCACGATATCCGGCCTTTACGGA	6580	6861	6372	8318	3817	4376	1833	945	2341	2158
GAGGAGTAGGGTTACGCTCAGACGC	3977	1527	4800	3675	4882	4123	5671	4890	4467	5429
ATAAACAACGTTACGCTTATCCGAA	4041	1320	6007	2052	7103	1500	6541	9842	2502	2489
GGCCCGCTAAACTCCCTTTTCACCG	3731	4711	2901	6312	3118	6841	3257	2556	4265	5654
TGCTCGGAAAGCAGCACGGCGCCGC	2306	5025	1734	8512	1614	6578	2382	1407	6651	6944
TAATGCGACTATTACACCCCTTCGC	1251	599	2501	1034	4872	1584	11505	13672	2313	3728
CCGCCCACCACAATCACCCGCCTTT	4463	1753	5703	2478	6275	2761	6652	7000	2570	3319
TATTTACCCTTTTCATTCGAGTCAT	2363	1574	2464	3398	3834	6004	6462	5192	5042	6434
GAATTTATCGCATACGGCTTCTCCC	2218	3425	2971	5322	2511	6245	4448	4010	5578	5970
TACCGTGTCCGGCTGAGGGATAGCC	2131	1627	3039	4563	3037	4682	5960	4634	6584	6371
CTTCGTGGACTTTACGCTCCCGCTC	2251	3286	3002	5046	3573	5673	4921	4167	4703	5888
TCAAACCCACGACGAGCCTATACGA	996	5403	695	8871	972	9172	1489	1050	6296	7490
TAGCCAAAATTCAAACCCGGTACAG	1501	2696	2114	5063	2414	6558	2696	2175	8445	8702
TCAGGGTTACTCCCCCTCTAGGCCC	575	3857	444	6849	783	8637	892	671	9753	9890
CTAGGGCGCGACCAACCGCACGGAC	1884	3859	2429	5286	3233	5161	5353	5080	4662	5245
AAGTCGGATCACCGCTACACGTTTT	1263	6296	908	8681	976	8807	423	1071	6518	7147
CCGGAATAAGTGCGATCAACTACGA	3027	2373	4141	2596	6200	2102	8833	7606	1914	3288
GACCCTTGCAAGAACGCTGGCGTCC	3866	5257	4125	6689	3373	6013	2457	1693	4310	4087
CTACATTCTGGTGTGTGTTCCGCGC	1992	767	3500	1488	6777	2032	7176	10929	4018	3170
ATGACCTAAGGCGATTTTCCAACAC	2700	217	4153	190	6492	322	13173	12710	688	1035
TTACATTGATGACGAGGAAGCAGGA	66	1930	422	4875	712	6912	681	831	12268	12957
CGTTCCCACTTACGCCTGCTGAACG	944	3332	680	8005	709	8590	1264	1417	8303	8229
CGTGGCTTTCCACGACCCAACGCGC	663	5239	325	8902	234	8957	239	207	7332	9289
CCGGGTATCCCCACGTCATCGCGTA	2716	1884	3930	3591	4428	4084	5361	8167	3127	4036
TGTGTGATCACATGCGGCAAAAAAA	3673	990	5719	1403	7070	1948	10510	6851	1271	1835
AGAGCTCCTCTTACAGCGATACCGG	1980	1154	2728	3778	3052	5015	3167	5497	6130	8676
AAAAACTACAAATGGGTCACGCTCA	998	1828	2009	4680	2164	5811	2757	3409	7637	9852
TCATATGCCGAAAACAATACTTCAC	2554	2713	3245	3829	3820	4627	3464	4534	5923	6419
AACGCCGCCCGATGAAAGACTTAAA	485	2672	545	7763	518	8445	446	295	10450	9483
TATAGGTCCGTCGCACCGCGCCCCC	3549	1230	3938	2099	6586	2611	7326	7876	2409	3446
TTCAAATATGGCACCCGTCACCCGA	2411	409	3757	834	6540	1114	9150	11672	2859	2248
AAGAACGCCAATCGAAAACACTTAC	190	3538	77	7931	86	9349	73	0	9179	10548
TTTTCGTGGCTGATGCACCCCCAGT	4246	2207	5762	2986	6041	2560	5565	5655	2527	3329
TATACGAAGATAAATATTATTAATC	2701	441	5378	1173	7399	941	8987	11123	1101	1559
ACAGGGCCTCTCACGATGAACTTTG	1516	215	1750	469	4389	522	16025	14656	129	919
TCCTTAGCCCTAACTGCCGAAAACA	395	1703	860	2811	1368	4752	2957	3616	10153	11933
AAACGAGACACGCGACAAAGGAGAC	5454	0	7567	58	8729	85	8570	9723	233	59
TTTTCGATCTGTTTGGATAACAACT	6005	34	7975	20	9695	1	6606	9713	75	130
CGGCGCTCGCCCCGAGCCTTAGCTC	1737	1935	1875	3942	3325	4457	5692	5401	5080	6692
ATCCGTGCGGCCCAGATGTATGTAA	1950	5511	2151	7657	1674	6736	1422	1620	5502	5611
ATTCCCCCAACAGGGCGGCACAGGC	4521	1070	5619	1698	6966	1535	8059	7700	1396	1191
CGGATTAAAAACATCTAATGGCTAT	4053	1481	5110	1612	5515	1585	9735	8028	914	1659
TAATGTTTCACATGCAAATTATTGT	3071	375	4816	867	7413	908	10651	10672	526	365
TTGACTCGTGCCTTTATCCTACAAG	1475	991	2081	2167	3340	4183	7081	5309	6507	6513
CCCTTGACATGCCTCGTATTTTGAT	668	4291	608	6068	831	7659	506	433	8202	10183
TTTTTTGCACTATCATTGAGAACCC	2266	3930	2415	5397	2553	4765	957	2050	7261	7802
CAGGCCTAGATTCTCGTTTGTTCCA	1176	2645	1521	5279	2529	6251	2684	1949	8292	7036
TACGAACGTGAAAAAAGTTTTAATG	3789	202	6018	502	8720	423	7191	11269	540	681
ATGCGAACATAGTGCAACACGCCAT	70	4289	95	6042	158	8311	72	1	10155	10065
CTCCAAGAGCATGACCCCCTGCCAC	2074	63	4831	53	8071	47	11517	12410	112	1
CCGCCCCTTAACCATGCCAAACACT	5615	628	6008	1172	6002	1095	8624	7353	1009	1668
GGAGCCCACGGAAAAGGCACAAACC	875	2191	1042	5664	1675	7321	2794	2681	7115	7776
ACGACTTAAAGATATTGAGGTCACG	810	1737	911	3519	1706	5375	3054	2397	8639	10940
CATCTTAATAGCCCGGTAGCGCTGC	935	1818	1681	3241	2101	4670	2949	4058	9144	8488
AGACTCAGTAGGCACACCACCTTTA	2597	575	5491	846	6454	1141	9719	9054	1834	1310
CAATTCCACAGCCTATGCTTTTAAA	1057	5760	1643	6361	984	6169	561	1077	8167	7167
CAATCACGATAAACGATGCATTTTT	1345	1152	2790	1058	4356	2069	7228	10057	5372	3512
CGTCAACTTTGGCCGCTTTAGTTCC	49	1666	82	3462	82	5877	77	165	13419	14047
CGTTCGTCATCCCCCTCCTCCCCAT	35	3620	100	6936	34	7498	123	0	10271	10259
TCCCCAAAACCACCTACACCAACTT	1821	0	4111	48	7352	69	11886	13490	6	44
TTCGGCCACGCGCATAATCCAGCAC	1458	30	3740	229	6202	165	13614	12361	546	407
TTTTGGCGTTCGCGGCTCTACCGCG	4757	821	5927	857	7423	892	7325	9392	703	639
CTCTTTGATCGTGCAGTACGATATC	1622	1640	2688	2425	3495	3557	5310	6155	5764	6043
CGAACGATGCCTGCGCCCTTCCCAT	1807	2140	1732	4887	2885	5717	4875	3413	6411	4802
GCCCCCTCTCCCTCCGACGGGGCGA	1775	2115	3441	3861	3172	4562	5581	4271	4589	5286
CGTACCATCCCTCCACGCGCGATTC	581	6438	607	8040	710	7894	500	637	6284	6823
TCATCTATACGAATTGAAACAAATC	2307	1642	3220	2941	3059	3657	5238	4889	6017	5508
CTTTCCATATCTCTTAAACGAAGGC	5405	963	8761	718	8180	721	4326	8209	568	578
GTTTATCCGGTGGGTGCCGGCCCCG	478	3696	772	6931	657	7279	1865	1557	7295	7880
TCCGCGCACTTGACGGGCCGCCACC	1912	3469	2246	5637	1863	6449	1592	1777	6649	6658
CTCGCTGGAGACATATACGATAACA	4358	698	5248	1221	6675	1284	7833	7992	1618	1243
ATCTCCACAATACCGCTTCATCCAC	1743	4120	1455	6984	1487	5154	1841	2033	6857	6463
AGACTGCTACCCGCGCAGGACCGCA	3642	4294	3813	5267	3479	5201	3642	2462	3227	3087
AACTTCTCGCACCTTTGACTCATGC	2580	1318	4298	1489	5787	1546	5726	8048	3741	3463
ATATAAACTTATAAGAGCGTGACGT	1215	3778	1343	6422	1220	7062	1086	665	6843	8350
CGCCTTAGATCTGGCAAGGCCCGCC	4083	1133	6530	1838	6601	1321	7899	6713	613	1169
CAGACAAAATCATGATCGTAATTCG	1642	3875	3287	3348	3626	3855	2984	4409	4848	5984
ACTCAGCCACTGTCCCAAAACAAAG	1336	4350	1322	6772	1410	6716	2050	1318	6448	6133
ATGCAACCGACCTACACAAATCACT	134	617	426	1637	449	2912	630	1317	15211	14507
ATACACAGGCTCATGTTATTTCCGG	1867	2459	3130	4485	3857	4186	4067	3360	4904	5469
GAGGTCACCACGACGAGACGGACGC	2963	1689	3655	3129	5518	2940	6792	5538	2745	2674
TCACATGACGATCGGACAATATTCT	571	2953	762	7168	1041	6814	1543	758	7292	8705
CTAAAAAAATCACCCTGCCCCTCAC	1229	2200	2314	2610	2946	2886	4370	5850	6241	6938
CCCCTAAGTACTCTACGCACGACTG	83	4874	30	7681	13	7063	1	1	8375	9343
ACGACGTCATCACGCACAGGTGCAA	250	4158	621	7652	955	7682	696	635	5970	8816
TACGTCACCAACTAGCACGGGTGAG	921	1503	1943	3898	2415	4935	2901	3997	7282	7624
AAGAGGCGAAGAAAATGGTAATAAA	1632	4562	1677	5732	2016	6483	1422	2630	5283	5808
CATGACCCCGATAACGCGCACATAC	4312	449	7757	1068	7029	604	6342	8502	458	612
AGGAGGAGTCAAACGTTCGCACAAA	2497	98	4009	121	7083	219	12632	10058	268	106
ACCCGCAGACCAACAACATGGTCAC	819	1168	1871	3872	2810	4376	6200	6072	4886	4952
CCGGAAAAATTAGACATGCTGTCAA	4818	1030	5738	951	6431	2191	8320	5789	829	822
CCACCAACGCGCCAAAAACGTTTTG	14	5951	0	9586	0	7294	0	0	6273	7762
TCACTCCCCACCGCATCTTCAGTGA	2974	536	5153	555	6510	497	6928	10621	1337	1720
CTGCCTCCACTTTCGGCGCCCTGCG	2190	2548	2274	5106	2430	5361	2394	3431	5351	5681
CCGGCACCACTTCTCGCCCAAGCCC	400	2388	746	6184	1063	8268	1492	1241	8118	6815
TTGCCTAAGCCACCTGAAAATGCTT	4132	1069	5846	2165	6163	1687	6179	5574	1713	2184
CAACGGTGGTTCCGTCGCTAAGCGA	4283	1005	5807	1433	6026	1864	8326	4971	1452	1499
GTGTAAGCTAGATCCATGCTCGGGA	403	1411	608	3307	1041	4948	1558	660	11571	11001
AACAACAGCGCAAATGCCGCCCCTT	3336	844	5348	1449	6296	1360	6930	8507	1367	1040
AACGATGTTATGCCTGAACTTTTC	1822	792	4443	1800	4910	2576	5506	8423	2981	3162
ACTTGATCGCCCCACGCGTCGCCTC	2188	1557	2288	4559	3413	4085	4586	5529	4223	3936
AGACCCTATCCGCTAGCCCACACCG	2353	302	4054	706	6220	575	9437	9640	1570	1485
ACCGAATTGGGCCATTTCTCGTACT	1835	3122	2143	4278	2911	5344	4078	4222	4361	4039
CCGCTCCAGGCTTCGTTTTCACAGC	1187	3073	1901	5566	1947	5414	2832	2727	6226	5396
CGGCGCAGCCCGACGTCGCTCTTCC	990	1962	1680	5747	1840	6359	3226	1829	5708	6888
CGGCATTGCCTCTGCATGTACTGGA	1142	567	1568	1411	3573	1086	11145	8797	3327	3550
AATTCCTAATCTCCCCGCCTATTGC	2004	4304	2137	3804	2941	4676	2235	3665	5169	5206
TTCTAAGTACGATATCGGTCCCGCC	2173	2637	3133	3597	4115	3235	4085	5185	3333	4560
AAATTTCCCAGCAGTGCAGCCAGAC	3913	495	6158	760	7685	460	7281	8044	669	572
TCCGCCACACCCGCAAACTCCCACA	2000	1092	3986	2222	5220	2070	5593	7021	3351	3397
CGTGTCAAATAAATTGAATACCATA	27	1329	52	2697	33	4583	56	0	11589	15584
GTCGTAATAGATGTGTCACGCACCG	7421	1024	7324	982	4889	981	5873	6130	791	468
AAACGAAGATGGGTACTTTCATGAA	1813	737	3704	800	6253	1204	9056	8568	2094	1609
CAACCAATCGCCCCGCTTAACCAAC	3481	2386	4805	2617	4750	2685	4795	4413	3098	2794
AGTTAATCAAATGCTAACAAACGCA	3091	662	4205	1078	5279	1389	8597	8027	1442	2042
TTGAACCCTAACAGAAGTAGTCTCG	3282	1859	3977	2978	5592	2724	3678	5312	3176	3154
ATAGTCACCGCGTCCGCTTAATGAC	1297	4387	2022	5876	2070	4870	1855	2254	5669	5427
CACTAACGAGCTAAGTGCACCTCCG	5614	595	7038	503	7531	477	6231	6342	479	796
GTTACGGCCCGCTCTGCTCGCAAAA	1810	2620	1926	5518	1925	4511	3241	3125	6094	4782
GACTTCGCCCTTGATGACCTTCCCT	67	2498	72	4463	76	7497	8	55	9370	11427
CGCCACGTTTTGTTCCCCTCAGGAT	2412	2171	3473	3375	4973	3257	4189	3305	3563	4808
CCTATGCGGCTTATAGCTTGCGAGA	1049	3322	1189	7084	1222	6456	1395	1464	6176	6128
TACGCGGTGACCCACCACCGCGATC	743	2970	1184	5327	1473	6506	2863	2463	4743	7194
TCAACCAAACAACTGCGTCACGAGG	1988	1061	4447	1086	5583	1316	4350	10025	2872	2726
CGCATATCAAACCAAAAAATGGAGC	672	897	2337	1059	3899	1758	4834	7844	5801	6301
CGTCACTTGGACGGTACTGGGAGGC	1122	416	2014	369	4457	498	14884	8541	1479	1592
CTGATAATCCTGCACACTCACTAAC	1464	2782	1762	4856	1714	4857	1391	2611	6137	7633
TGGACATGACTCATACGAGAAGGAT	1375	262	3494	234	6919	295	9615	11988	392	523
AGACCAGGGATGTCGTTCCAAGACG	1630	1869	3128	4463	3278	4923	3331	3755	3921	4684
CATACCATTCACATGCTAATTTCTC	2097	1134	3472	1507	4412	2332	5117	6886	4531	3491
TCATCCTCGCGGTATACGATAGGAG	879	4267	1616	5494	1362	5310	1254	1657	6170	6916
AGCGCCGCCAACGGCCTCATCTAGA	2910	849	4424	1794	4022	2432	6639	6189	2902	2730
TAAACGCGCTAGGCTCATGTTTAAC	1821	1947	3177	3190	2612	3921	3599	5028	5193	4376
CCGCCACTCAAGATCCGTAACCAAC	1171	2595	2540	3970	2527	4908	2884	4058	5039	5146
TTCATAAAGCGCCCGCCCAATGGGT	2333	230	4014	156	5733	252	11805	9896	100	318
TATAACAAACCCACAACCGTCAAGG	22	664	0	2538	0	5503	0	0	12524	13563
CACTACCGTGCCGCGTTTCTGAGTG	130	2421	24	5481	33	5934	99	0	10064	10512
CGGCAATACTGTGTTGCCTCCCATC	3515	646	5587	490	7134	409	8535	7750	329	288
GAAGACGCTAGCCCCGAATAAACAT	1485	848	2140	1577	3306	2696	6407	7329	3936	4952
CAACAAGCCACTCCCGCCAAATGAT	68	4513	34	7863	38	8275	0	0	6131	7753
CAGAAGGCATAACCCCAGAAGATCC	3464	596	6362	693	7492	815	6095	7399	941	774
TCCAGCGCGTTGTCCGCAGCACATT	1269	2915	1380	7496	985	7136	1005	994	5850	5585
ATCGTGACCCACCTCTGCCACACCC	3086	334	5936	783	6628	682	9031	6343	1221	549
TACGGAACAAAACACGGCGTGGTTG	3718	765	4992	1393	4951	1056	7437	7833	1273	1168
GAACCAAGGTCGCTTTTAGGACACC	1801	1249	3646	2359	4015	2757	6879	6627	2025	3156
CAGGCCCTACTTTTTGTGCGTAAAA	471	5231	476	8117	791	8361	486	130	5270	5138
CGGCCCCTATCGCCGTCCCGAACAT	767	3205	1475	5303	1283	7034	2159	1346	5431	6463
CTTAGCGTCTTCGTTTAATAGCGAG	572	2499	647	4813	925	6834	2139	1499	5855	8537
CAATTAATCGTAACCCTACCGAACA	2453	1618	5222	1037	5878	1375	3294	7553	3230	2622
CCGAAAACGTCCTATTGAAATCACG	1768	3504	2475	5373	2354	5701	1785	1217	3672	6417
ATCGTAAAGGCGTCCCGCGCATGTC	635	2620	387	4631	892	7246	1686	1716	6638	7757
CTTCGCCACAGGAATTTGCCCCGCT	663	2021	825	5525	691	6251	606	631	7746	9118
CACTCAACACTACATGCCCCCTACA	424	2762	700	5279	972	5789	523	867	7774	8955
AGACCACTTTTGATGCTAGCGGTCT	3745	3513	3467	3594	3390	4259	3793	2177	2868	3217
CGCCACCGCAACTGCTCTTCAGTGT	267	3610	145	8525	94	7072	222	406	6822	6814
TTACTAGCGAAATATCAG	148	4164	211	7329	323	8029	358	280	5722	7404
AAATTACGAGCGGATATAAGCCGTA	721	2641	1293	4154	1742	5641	1992	2774	6288	6701
CCAAGGAATTTATTCTTAGCAGACG	1798	826	3439	1764	3652	2676	5887	6194	4018	3688
GCATTCCTACTCGAAAACTTACCCC	2233	1230	5422	827	5745	884	5856	8253	1701	1703
ACCGCTACTACTTCTACTGTTTCAC	3898	729	6269	495	6698	1155	6318	6597	500	1024
TCTACCACCTCGCCTGCTGGCCGCG	1495	1837	2268	3242	2669	3076	3926	3320	6327	5497
CTCGGAAGAGAAAAAAGGAGGCGGA	1617	806	2525	1717	3961	2752	8321	5324	3432	3200
TTCCTCAAAAACGTTGCTGTTACGC	1847	261	3586	2346	4658	1929	7321	7075	2176	2439
TCTACAACCCTCCGGCCGATCGGCC	1672	3440	1966	4729	1861	5702	2511	2085	4272	5339
TCAGAATTTTCCGTGGCTTGAAACA	1541	1794	3021	2280	3751	2521	4136	4613	5416	4410
AGGGCGCTATAAATAGACAATCGCC	952	2693	1162	5172	1558	5750	2060	2350	5947	5798
CGTGTATAGCGTGACCTCATCCAAC	131	3863	147	6265	56	5969	541	177	7611	8589
AACACTGAGCGAACACCAATAGAAG	102	2926	1	4848	2	6805	49	0	9683	8785
TTGGATCGCGATTACGCCCAAGCAT	1649	2590	1898	5233	2392	5187	3061	2392	4544	4213
TAAAATCCGATAAAAAAACATAGAA	1046	2488	1120	4255	1303	4690	791	2126	7323	7979
AGACTGAGAATAGGCCACTGCCAAT	1052	2713	984	4344	715	5667	643	293	7785	8919
TGGTCATCTAGCGTGGCTTTCCACG	893	3267	1186	4554	1337	6197	2803	2352	4475	6046
TCTCCCCCATCAACACACAGCCCCG	1843	1654	2875	2314	4295	2390	5863	6011	2259	3566
AGTGCCCCTTTTATGGAAGCACGAC	916	2130	1342	4882	1785	5030	3242	2356	4998	6380
GGTGACCCGCTATCCGTATGGACAA	345	4615	98	9312	164	8324	0	150	3981	6007
GTCTCGCACATTTCTAAAAGCTTCC	5122	259	6264	296	6997	93	7686	5895	313	3
TTGAGACCCGAGTCAAAAGCTTCTG	2476	243	4259	680	6050	840	10646	6372	558	781
GAACACTCTCATATAAGCGGTAACG	1232	1450	2270	2520	3207	3471	2970	4281	6380	5093
GCGCAACGTGATTCGCTCACACACT	1481	1100	2542	2784	2709	4099	3714	3645	5372	5422
ACACTGCACAACTAGGCCGCCTCCG	2424	1562	4195	3520	3401	3697	3120	4085	3075	3736
CGCCAACTCCCGGTGTCGGATACT	2644	2829	3835	2074	4049	2380	4268	4732	2862	3135
TCATTGACCGGTCACGGCTAGATTA	2042	2952	3170	4973	3152	4318	3413	2375	2822	3555
CACACGGTACGCCCCCCAACCATTG	2129	1182	3756	1853	4390	2003	4622	7349	2672	2778
TACTGTTACATTCCACTCCTAGCGC	4218	1586	4956	1577	5655	1777	4439	5298	1336	1824
GCCACGCCAGAAGGTCACCGCTCAA	2008	1459	3104	2610	4192	3332	6755	4442	2245	2470
CTGGCGTTTTACCTAAACCATTACT	2432	3141	3836	3941	3465	3980	3169	3463	2663	2517
TTTACTTTCGTACGCGGATACACGA	2126	2343	3254	2539	3710	2885	3517	5439	3450	3339
CTACCTTACTAGGCACAGCAATCAC	2055	1123	3329	2381	4230	2134	6148	4095	3063	3985
GTCCGCCAGTATTTGCAGCGCGACG	3734	1036	5167	1698	5296	1435	6758	4319	1285	1811
GTGCTTTCCAGTTACTGGTCCGCCC	1905	2685	2212	4609	2282	4915	2891	1666	5057	4292
AATACACCATCCACTCGCCATGCGA	1870	498	2450	1521	4097	1812	6866	7858	2781	2741
ATGCTCACCAACTGCTTACGCAGGT	35	3016	0	6894	0	6742	0	0	7058	8746
CTGAGCCGGGTGGGCGTGGTACCAG	3486	444	4673	971	6520	1063	8547	5788	227	771
CAGTAGATTTGTGCCTCCACGCCTG	1300	4631	1255	4563	1941	5026	1598	1387	6312	4458
CTGTGACATAGCTAGAATAAACGAC	2091	680	2882	1035	4618	997	9814	7512	1376	1314
GTTTCGAAACCAGTACACGTATGCC	786	2448	1214	3888	1500	5259	1224	1589	6913	7415
TTGGAAGCACTCGTTTCCTTTCTCG	2597	94	5425	189	5397	224	10859	6967	5	448
ACTTCGGATCTAGATGTTGACCGGA	20	3718	0	6697	0	6714	0	3	7639	7308
ACCCCCGTGTGACCGATCCTAGGTC	159	3630	181	6793	442	6668	427	198	6808	6786
TTGACACGTTGCTTCCCATGTTATG	1402	2989	1887	5179	2286	5522	2141	1665	4936	4053
CGATTTACGAATCTTTCTAAGAGGC	1245	2166	2288	3083	3875	3359	2705	4187	4226	4924
TCCGACAAAGCTCCTTCACCAAGCC	1673	2012	3217	3233	3350	3248	2737	3436	4416	4730
TTTCAGGCACAGAACGGGCGGAGCC	2417	2049	3851	2313	4369	2801	4782	5744	1228	2470
GCCGCTATAATCATGCGCAGCGTGG	2640	1330	3133	2564	4013	2835	4518	4019	4201	2765
AAGATAAGAAGGCAGCTTCGGTGCC	1806	447	3089	979	4889	1202	8457	7043	2077	1997
TCACCCTCACCAACATCGTTTAAAGAACATCTC	1127	297	2972	638	5255	768	7540	10665	1047	1594
CTTCGTTTACTACACACCTCGTGGC	1373	3528	2136	2759	1812	3919	1735	2015	6239	6336
AAACGAAGTTCCCAGTCAAGTCTAA	1194	2789	2027	4269	2056	5494	2392	2283	4407	4930
ATATCTTACATTGCAGCTGAAGCTA	94	956	130	1925	158	5271	1092	1086	9242	11880
ATCGATATTCGCCACAGATTCTCAC	3510	0	3522	0	7555	0	9900	7327	10	1
GGTGAGCCGCTCCGCGGATGCTGTC	491	3362	910	6395	680	6131	1273	510	5276	6754
TCTGCACTGTTTATGAGTCTGCAGC	39	2280	1	4443	89	6678	42	77	6726	11354
CATTTAAGTCTCCTCCCCGACCCGC	492	3294	446	3913	690	4607	414	526	7352	9967
CTCTGCGTAATCCTAGAGGGGGCTG	4580	238	6409	441	6541	266	7697	5043	248	153
TTCAGCCCCACTCACGGACGATAAC	1505	1776	2579	5325	2196	4611	2184	3178	3798	4435
ATGACACGCTTGTGCACCCCCCAAG	1599	1978	2294	3321	2165	4242	3683	4311	3818	4139
CAACGCCCAGGAGAGAACTTTACGA	72	2018	0	6817	0	8170	0	0	6918	7517
CCTATATCGGATGGACCTATTCGAT	1587	43	3557	176	5225	198	10322	9963	42	399
TTTATAAAATCGCGTTTGCGAATAA	2560	0	4799	1	6629	0	8517	8923	4	1
ACTGTCGGCAGCGTGACCATGAATG	2697	1258	3294	2722	3861	3179	5045	3617	2494	3262
CTGCTGAAACAATAGAAATATAAGA	2715	129	6153	100	7102	47	5199	9888	7	60
ATGATACATGAGGGCGCAAGCCACA	1911	1031	3882	1953	4789	1572	5824	7046	1189	2201
ATCCTGCGCCACCGCTGTACTCAGT	21	4115	0	7389	0	8149	0	0	5376	6324
ATACGATAAATTGTTAGTTTTTAGC	2565	1056	3397	1460	5049	1392	4708	7676	1446	2509
GGTTAATGTTTGATTGTTCACCCCA	306	3631	449	5270	390	6162	566	538	7305	6637
TTCCATCGTCTAACTCAGGTCACGC	2737	124	5242	354	6183	155	6081	8749	985	617
AAGATGCGTGGGCCCTTAGAACGGC	813	431	1233	1385	1872	2789	6016	4054	5735	6895
AAAACACACGCGGTTGACACATTTA	3019	369	5678	370	6115	521	6026	7844	784	435
CAGAACAAATGCCAGTCAATTGGCC	138	2027	73	4297	198	5402	174	0	9300	9545
ATCTATATAAAAATTTGCGCCCCCC	1294	2837	1896	4576	2221	4407	1391	1493	5635	5396
CTCACCTTGGGCATGACCTAAACGC	1331	1970	1863	3635	2603	4011	2586	2688	4247	6078
ATGTCGGATAACACAAGACGGCCCC	1671	2641	2280	4969	2052	4289	2862	2459	3110	4669
AGGTACGACGCTCATAAAAGTCCGG	3197	3074	3700	3303	3557	3447	2886	2996	2158	2580
CGTCACACAATTCGCGTACGACCCC	4687	374	6338	730	5713	231	6916	5052	363	494
CGCCAAAAGATTACAACATAAAATA	169	996	557	1674	673	2789	1588	1768	9238	11430
CAAGTGCCGAAATGCATCAATCACC	535	3051	648	4803	701	6161	778	928	6089	7177
CCTAAAAGCACAAAAACATAACGGC	767	3524	1135	3548	1945	3527	1006	1858	6297	7250
TTCTGTATACGGTTACACCCGCACC	565	2550	1338	3957	1299	5345	2158	1248	5257	7117
TTTAAATTGTTGATCTGCCGAACGA	12	4298	0	7766	0	6829	0	0	5064	6849
GCGAGCTCCAGTAAAGAGTCCATTT	796	3945	773	7141	1025	5710	704	656	4600	5433
AGACTCCGCAACGTGAAGCGGTACC	1872	1318	2480	2150	3281	2666	4597	5580	3017	3799
GAATACAAGGCCGTCTGGGCCAATC	1340	1382	1281	2708	2428	3553	2247	3245	6007	6555
CGAAAAGAGAACTTTCACAACTTGC	1177	602	2486	843	3679	1377	5478	6153	4337	4573
AATACGACTTTGGACCTTTATCAGC	848	336	2454	1026	3380	1956	6781	9086	2081	2725
GCAAACAGGAAGCCAGTCCAGAGTT	4676	29	6923	282	6125	229	6337	5880	110	73
ACCTTTAGGATAACCCGGCCCTATT	541	2472	277	4251	687	5430	1155	927	6767	8157
TTAATGGAATAAATATACCAATCGG	3999	2343	4647	2625	4432	2308	2750	3738	2136	1678
TTCCACCGCCACTTGCATCGCTGGG	2476	6699	2655	5930	1737	4009	720	956	2319	3093
AGATCATTCACACGAACTCTCCCAC	541	3732	563	3952	424	4525	761	922	6403	8769
TCCTCCTTAAGTAGAAGCGGTCCCG	1075	1179	1760	2091	2802	3225	4688	4730	4372	4653
GAACACTAAGAAAAACTTAGCTTTC	4399	1701	4838	1672	4908	1291	5318	3638	1451	1317
TCGCCGATTATCCCGCGCAACCTCA	237	2131	168	3646	271	4975	659	478	8958	8985
TACGATCACCCATGACGCTCAACCG	139	2679	215	5617	260	6939	305	293	6541	7496
AAAATAACCACAAAAACTTACGGCA	295	1237	498	4541	240	5010	220	714	8761	8965
GGGCCACTCTCACATGCTATCCCCG	1629	1090	3021	2421	4489	2474	6026	5035	1670	2617
AATCTTTGAATGCGGCCTTTTATAG	720	3210	1348	5073	1460	5239	1275	804	6441	4852
CACCACACCACTCTGCCCTTAACGC	1639	2254	2520	3673	2835	4211	2474	3081	4049	3568
GTATAATGAGTGACTCACACCTACG	2488	2356	2585	3271	2821	3339	3549	4722	2068	3091
TTTCGTCGCACTCTCACTTACCCCC	981	3126	856	4651	1152	4765	628	594	6517	7002
AACGTTCCCGAGGTGAGGTACGCAC	2866	1844	3686	1846	4453	1851	5365	4890	1144	2326
ACAAACCCGCTTACAAATATCCGTA	1595	1865	2835	2415	3134	2726	3109	4685	4035	3870
ATCTTCGCGCCCCCCTGCTACCGAC	2641	222	4282	486	6901	417	8170	6206	177	740
GAGTTTGTTGATAAGAGGATATTAG	4027	1574	4476	2424	3774	1697	4897	4545	1378	1432
AGAGCCCAATCGCTTATTGACTTCC	2363	1562	3176	2137	3119	2616	4138	4561	3091	3447
ACACTGCCCGCTTCCTCACGCACCC	3238	1447	3831	1780	4538	1955	4904	5183	1753	1575
CATAATGCAATGTTACCCGCATGTT	2561	1023	3476	1138	5589	1653	6950	5626	1424	760
ACGAACGCCACATTAGGAACCCCTC	124	2030	103	5285	83	6048	68	0	8093	8284
TTTTTACACCCCGTTTGCTCACACC	985	1522	1731	2941	1982	4882	3014	2197	6020	4841
TCAAGCAGCGCGTCTCCCTCCACCT	3514	486	4270	1373	5168	1361	4491	6566	2073	790
TCATTCAAACACAAGGCCCCTAAAA	342	2833	381	4166	514	4649	709	662	8274	7525
AACTTTATTTAATTCGCGTCTTAAC	145	1861	452	4224	278	5308	474	680	7841	8760
CTTCCTCCGTTCGTTCCGGAAACAC	1289	1132	2667	1833	3882	2289	5089	5842	3275	2714
CAATCACTTCCCACCCGTGAGGCAT	625	1743	1162	1997	2103	3064	2366	2633	6882	7422
ACCGTCCTTAGTCACACAAAATATC	2245	694	4359	1046	5215	1164	4995	7214	1758	1261
CCTCCACCGACACAAACGGATAACC	28	4650	64	6099	0	5284	0	0	7215	6608
AAATAGACATTCCAATTTCTTACCA	331	3887	579	3249	384	3930	355	1005	8241	7980
TCCCCGTACAAAAGAAAGGGTAACG	2028	888	3380	966	5059	1630	4789	7456	1586	2116
CCCATTAAACGATCCGTGCAAATAC	1619	1929	1862	3238	3084	3656	2927	2386	4108	5073
TCATTTAACTTTCATATGCCATCTA	2334	889	3650	1192	4095	1367	3291	7308	2949	2770
TCAGCCGGAAAGACATAAACGGTCC	718	2226	590	5212	1120	4636	1595	788	5487	7451
ATCACACAATACTTCCGCACATATC	1870	1818	3455	2232	3880	2381	5189	5269	2405	1322
CTTCTTTGTCCGTCGCCCCTCCACA	358	2140	748	3991	953	4412	798	1457	7482	7474
ATTAGACATCAATTAAAAATCCCAG	169	3747	126	4887	223	4272	216	387	6963	8789
TCGCTATTACTAAGATTCGACTCC	899	3003	1320	2707	1629	3091	725	1893	5989	8519
CGTAACCGAGGTCAATACAACTACG	3652	250	5828	264	6259	245	6190	6534	301	244
AGGGTCATCTTAAACACACCCGGAA	1068	2309	1426	4065	1544	3996	1026	1639	6382	6298
TTGGTCCGCTGCTTTAACACGCCC	118	7952	121	10504	90	5317	73	0	2366	3180
TCTAGACACGTGGCGTACGCCTTTC	5405	2422	6128	1618	5123	1257	3059	3579	383	581
CCTACCCCTCACACCTTAACCCTCT	46	2230	1	3610	0	5680	0	1	8816	9145
TCGAAAGTACGTAACCTCCCGCGCC	1340	2598	1532	2640	2065	3192	1821	3411	6172	4712
TAATGTCCATAGCGTTGAAAACACA	13	5528	0	7598	0	6140	1	1	5244	4954
GCACCCCGACCAAACATAGATAAAA	1321	2537	2205	3267	2122	3149	1297	2727	5515	5291
ATATGCGCATTTCACCCCCGCTCCG	4327	700	5304	1186	5231	660	5704	5062	335	882
ATGACACGATAACGCGCCACCCAAA	2448	346	4331	846	5806	558	5911	7746	349	1044
ACAGGGTAACTACCTTACCCCCTCA	2246	1447	3183	2583	3858	3065	4167	3640	2110	3082
CACTTTAAAGTACGCGCTAATAGA	749	2814	1038	4478	946	4710	1032	985	5294	7202
GAAAAGTTCCCACGAGCACGCCGAA	777	2332	1030	4075	1066	4328	1937	1956	6101	5636
CCTAGCATAGCCTTCTAGCACGCCG	1187	1780	1824	3260	2518	3883	4357	2913	3304	4098
CGCTTTGAGAATAACACACAAGACG	681	2996	1221	3425	1071	3303	1577	1663	6531	6632
TTCCGTACTATGAAAACAGACACGC	1986	1774	4319	1382	4138	1287	3169	6892	1950	2142
TAAGATTTTTGGCGTTCCCATAACC	1879	2544	1532	4485	1390	4299	1644	1718	4868	4610
AAGCTACTCACACCACGGCAGTCAT	2447	573	5015	1033	5881	754	6451	6123	378	303
TCTCTAAATTCTACGACACGGCTAA	371	4324	427	4335	733	4604	270	434	6293	7144
CCACGGATTTAAAATTCTTCTTACC	2169	1460	3703	1636	3966	1445	2976	4543	3208	3817
CCCCCTCCATGCCACTACGACTGCA	562	177	1630	221	3740	487	9779	9831	1205	1277
ATTCTCTCTTTCCTAACTGCCGTCT	316	1319	425	2581	551	3895	386	594	8354	10458
CTTTTAAAGCTTGTCTCCGGGAACG	2100	1171	3041	1596	4336	1530	4698	5319	2237	2830
CAAAGCATATGCGACGAAGAATGGA	501	1945	1359	3577	1114	3946	1108	1656	6250	7374
TCCGGGCGATACCACCGCCCGCGTC	1550	535	2162	1153	3140	1230	6476	5606	3463	3504
CACCTTCTTGGTCACTACACGCACG	2517	146	4756	88	6460	38	8470	6315	9	0
CATAGATCTAGAACAGAGAAACGGC	233	3360	286	5112	360	6608	101	341	6144	6254
TACCCTCATACTCGGTACCACGGTA	600	755	1349	1239	2837	1996	6563	6221	3105	4127
TCTTCGGGTTGACTAGCTCAAATTC	977	2469	1277	4140	1654	4750	2457	1436	4477	5127
TCTTCCTATTGCAATCGTTAAACGA	1702	2144	2538	1931	2794	2875	2079	3212	4021	5467
CCCCGAGAGATTACTGGTTCCACGG	1506	312	2941	202	4314	268	9428	9059	618	86
ACCTTCTTTTGCCGCAGATAACCAC	190	2396	437	4212	508	5880	390	691	6404	7588
AAATCGCGGTTTGCCTCACCCCCTA	781	2810	1366	4834	1548	5544	967	2179	3802	4829
TCATACGAGGCGGGTATACACGACC	2074	94	4203	133	5536	130	9614	6830	4	0
GGCCACGCAGCTTAGTAAGACGCGA	716	2155	795	4299	802	5570	1533	804	5885	5998
CATACCCCACTATGCGAGTGCGCAA	1985	1739	2161	2267	4613	2051	4744	6121	1113	1758
ACTAAACCCGCGAAGCACACTACAC	889	2769	634	5368	772	5864	862	755	4202	6390
TCGGATTTAATTATGACCAGATGCC	2763	408	3958	360	5511	212	6456	8002	338	477
CTATCCCTTTCGACCCAAAGCCGCG	223	3043	306	4247	144	5689	621	125	7088	6963
CACGCTAGATGTCCATTCACCCGAG	1175	2841	1372	3939	1263	5549	2013	1885	3429	4970
AAGTCCCTTCCCCGGCACTCACCCG	2072	1052	3321	1258	4744	1636	7266	5022	957	1103
AGCACTTTCTTTTGCGTGCAGTAAG	1713	2473	2512	3950	2305	4294	2327	2732	2778	3343
AGCAAAAGTCAGGGGCAAATTCGGC	1865	849	2626	1202	4452	1394	4826	7173	1732	2305
TCCCTCCCTTTCTCCTAGTGTTCGG	371	537	782	1369	1760	2303	3259	4974	6120	6888
GCTAATCGTTCGCACGCGAATTGTGCTC	662	0	1849	0	4195	0	12337	9294	1	0
AGGCCCACAGCTCCTACGCTGCTTA	4750	69	6411	340	6176	116	5948	4185	121	186
TTCCCGCCATCGCGTCCCTTGCTCT	1543	1747	1878	2561	1876	3657	2143	3704	4528	4646
ATTCGTACGATTCTTTTACGAACTGC	971	1628	1782	2728	1621	3004	2751	3803	4774	5206
GTCCAGCAAAGTCCACCCGAAAAAG	78	2584	24	4510	87	5449	117	80	7263	8065
TACTTTGAAAAAATTACGGCTACGG	519	3842	692	6236	597	5368	629	774	3975	5624
CTAAGCAAGACTGATTTTTGTCCGC	1462	2284	2939	2392	3966	2177	3435	4298	2810	2493
CACACAACGGCACGTAGTAGCCGAT	3514	133	5098	179	5548	119	6182	7217	180	83
ATGACATACCAATTACGTCTACACG	2485	1326	3519	1495	3637	1177	3672	5408	2833	2698
AATCTCGACGATGCGACGAGGCACA	547	2352	760	5039	363	5665	964	735	5802	6023
TACGCTGGGAGATGAAACCGCCACC	3841	418	5784	496	5093	170	6405	5729	92	212
TTAAAACGCCCTACGCAAGTGACCC	3518	1225	4621	1371	5123	926	4676	6088	349	318
ATGAATTTTTTATCGCTATGCAGAG	1633	3548	2593	4058	1770	3621	1553	2548	3280	3574
CATGCCGTGATTTCTGGGCTCGTAT	1598	855	2453	1883	4220	2417	4739	4931	2516	2553
CAGGAATGTGCGACAACAACCGGCT	2623	1256	3070	2569	4084	2139	4990	3904	1771	1758
CCCTCCTGTCACGCTGAATCACGCT	464	3003	605	4799	519	5328	783	444	6728	5453
CGTATAACGTATCCAGGTGTTCACG	3058	1131	3115	2123	3399	2414	4391	2987	2921	2582
CGGACGTAACTCAAATATGCCGTTT	1581	2503	2099	3989	2167	4481	2374	1610	3683	3590
ACTCCCACTCCGTACCTATTCACTC	2033	528	3165	1125	4922	1340	5885	5807	1769	1493
GACCGGGAAGTCGAGTCACAGCCAC	2696	2797	3244	3885	3201	3693	2935	2142	1742	1726
TACCCAAAGCGGTCGCGGATTATCA	2917	1556	3711	1788	3432	2224	4863	4021	2150	1386
AGACTACGGTTTTAGCATCCGTGAC	457	3028	570	4367	670	5949	462	759	6016	5741
GATTCATACGACACTCGTTAAACTG	1725	2159	2806	2687	2818	2356	3237	4931	2523	2735
TCACCCGCACCGCGATTGTCCTGAG	1931	2471	2225	3162	2912	2740	1861	1983	4618	4074
CTTAGGACCTCGCCATGACGACACC	3495	1058	3746	2495	4086	2171	3836	3369	2203	1496
TTCATACACGAGCCACTATTTGCCA	2705	2122	3191	2356	4095	1731	3492	4824	1780	1632
TGCCGCGGATGACCGGAGGCACTGC	19	2152	0	5386	0	5645	0	0	8226	6477
GGGTTTTATACGACGCCGAGAATAT	231	3163	313	5467	252	5298	521	92	4961	7583
AGACCGCGAGAAACTATTATCGCAG	1454	724	2249	1136	3045	1336	8028	8386	637	869
AAGCCACGAAAAAATAAAAGTAAAA	1954	834	3030	1412	3655	2201	3636	5353	2754	3030
TACATAAAGAGTCATTCTCGCCGCC	1442	1239	2950	2441	3089	3592	3186	4014	2583	3253
GCCCGAGTAACGACTCGTACTCACG	1846	1255	2660	2279	3220	2234	7062	3701	1669	1849
GTGTAGACTTACGGTGTCGTTTAAG	975	1452	786	4386	1266	6126	2175	2445	4724	3427
AATGAAGAACCATATCCTTTTCGAC	435	2804	679	3702	829	4615	959	1043	7461	5230
AAGCCTCGCGCCCCCGACTTTGATG	399	1986	310	4219	418	5423	822	212	6837	7115
CCTCCAACGTGCGCACTGCCCACTC	1806	5329	1276	5468	975	4876	690	840	3394	3085
GTACGAACATGCCGTGTTACACAAG	2082	2148	2575	3245	3104	2958	2687	3134	2195	3601
CAGAGAAGATCAGCAACCCCACTCG	2749	531	4023	882	5190	972	6220	4903	1133	1080
TACGATACACCCAACTACTTGAGGG	118	4241	139	4920	141	5593	29	93	5891	6511
AATGGCCAGGTCGGCGTGACCTAGC	2150	0	3810	0	4458	0	9904	7346	5	0
AAACTCACATACGTATGATGTCAAC	2641	0	4631	0	6019	0	6351	7991	4	0
AACCTCGTATACACAAGGTCAAAAA	541	5876	656	5764	437	5291	511	365	4029	4165
AAGACTCTACCACTCCGAGTTGTCG	2136	4085	1927	4408	2324	4932	1183	961	3384	2266
CCGTGTTTGCTCCGCACCTCAACTC	507	2055	717	3769	933	4410	529	420	6928	7300
TCACGAACTACCCGCACCCAGACTT	1710	1994	2660	2082	3170	2289	3340	4210	3289	2821
CGGCGAAAACAGTTAATCTTCTACT	2586	0	4563	20	5939	0	7513	6935	4	0
CCTGCCATTGGCATGCTTACACCCG	1664	2300	1362	3749	1190	5074	1567	1263	4471	4910
TCCCCACCCACCTATCTAACATACC	1253	2227	1692	3688	2047	3698	1670	1869	4128	5273
TTTTCACTGGTGCCCGCGCTCCAAC	123	1607	108	4337	158	5800	132	380	7057	7821
AGATTCCCCACCTCCTACGCCTTCC	1658	688	2341	698	3869	1371	6200	6342	2143	2137
CGGGATCAAGGCACGCTCCGAGAAA	2081	670	3842	1571	4672	1868	5887	3718	1635	1473
TTGTTCAGGCCAAGCCACCCGAGTG	2424	569	3802	973	4643	897	5594	6126	1320	1049
ACGTCCGCCTTTTTCTTCTCTATAC	1214	1846	1864	2493	2624	2869	2705	3778	3123	4850
CTGACTCTGACTTAGACCGCCACAC	1673	1745	2999	1494	4247	1157	4871	7104	1081	984
CAGCACCCACTAAAAACAACCCCCC	107	2123	298	3176	304	5029	542	442	7652	7669
TGCAAAAGTCCGTTGAAGACCGCGG	1586	2371	1702	3846	2122	3810	2748	2043	3412	3701
TGCGCTCGTTACGCACCGCCCAACG	2383	598	3410	2420	3992	2261	4482	4068	1679	2016
ATCGTTTGCCGCACCAAACGCCGGA	3815	343	4253	278	5101	321	5851	6434	521	383
GCAACGCCACTGTATGAAGGATTTC	454	2899	306	4236	333	5650	211	452	6110	6639
ACGAGTTCTTTAGAGAGTTATACGA	2521	200	3865	65	6651	93	6182	7128	468	76
TTTCTCAAAGCGATGCATTGGAACC	1457	3264	1729	4432	1446	3867	856	1114	4684	4396
CCCCGATGGACGGCGACTAACACGC	81	4143	153	7335	125	5982	0	50	4834	4533
GACTTTGCACCCGTTTTAGGTGCGT	1168	1191	1529	1584	2768	1850	5651	5364	3009	3108
TGTCGTTTAAGACACACCAGAGAGC	675	1905	1353	3637	1696	4697	1858	1759	4345	5169
CCCGTACACACCCGCTACACCGATA	20	2085	0	2873	0	5206	0	0	7645	9264
AGCACCCAAGCCACCCCAGCTCGCG	1763	2222	1312	3721	1787	5122	1772	1772	3708	3896
ATAGAGATATCCATAGGTACCCGAC	3110	668	4343	1650	4994	1495	4501	3703	1268	1308
CGTTTCGTATCCCCCACTTTCCATC	1174	967	2564	879	3355	1702	4717	7363	1776	2541
CCCTGTCGACGCGCCGTCTCGTCAT	1645	736	2292	1564	3157	2100	3907	4355	3313	3967
AAAGTCGCCCTCATCAGCGTATCAC	2586	482	3797	754	4890	369	7275	6265	472	132
TACGACGCCGCCACAGATACCGCGG	1552	0	3182	0	5172	0	8668	8320	105	1
ATACACCCCCATGTATGCGCACAAA	1026	2249	647	2278	1265	3465	3118	2253	5190	5468
TTCTTAACTTCGCGCTCCACCAGTG	1864	1667	2328	1750	3702	2099	4101	4647	2410	2376
CCACCTCCGCGGGCATTCCTTCGAT	5040	228	4812	474	5913	331	6026	4032	11	62
CCGACGACTATTCGCGTAACCAAAC	719	2892	1043	4906	792	5394	1354	942	3661	5218
CCGATCCATCCTCAGGTGCGGTCCG	243	3088	276	4306	389	4658	768	366	5729	7097
GCACCCTCGAAAACAATTAAACCCG	1057	919	2038	1484	2908	1531	5748	4310	3310	3606
TTGACGCCCTCTTTTCACCCCACTT	3088	871	3699	2101	4267	1715	4151	3845	1620	1523
AACAATCTATCTCTGTACGAATTTC	1545	1779	2201	2502	2489	2853	1924	2825	4197	4548
TATTTCGGTCCCTGGTGCGCATCAC	2113	557	4142	764	4760	644	6731	5933	802	354
ATAGGGGTCCTCCGCGCAGCCAAA	3533	125	4730	209	5627	112	5713	6657	7	76
CGGCCTATACTCTTCACACTATACG	1233	1457	1646	3081	1878	3646	2485	2016	5069	4272
TTTATCTTCAAGGCCCTGCCGTCAC	637	1187	1370	2663	1959	3450	2220	1990	5381	5881
GGGAACGAATTAACAAAAAGTACGA	850	2188	1472	3161	894	3493	1090	1689	5695	6201
TCAGATGAAGCACGGCCCTTAAACT	1304	1029	2557	894	3884	1258	7053	4620	1875	2246
ATGAACATTGCCCCTTATTTATCAC	2098	467	4076	431	4479	659	6748	7194	212	324
CCCAGGGTAATATCTACGGGAAGGG	818	3619	774	5394	663	5068	577	308	4456	4989
ACGGATTGTCGACCTCCGCAGGAAC	1197	1487	1623	2576	1977	3482	3309	2273	3511	5208
ACACGAGAAAAACGACGACCATCCA	494	2594	902	3618	911	4455	1051	959	5379	6278
CATCCACACCTAAAACTTTTCTCAT	91	1492	241	2553	219	3994	409	781	7334	9500
CCACTCTTTCAGGCGTACGAGGCGC	1758	1199	2410	2257	3117	2202	3680	3587	3981	2395
CGTTAAAGAACACGAATATGTATCA	276	2198	557	3933	469	4626	425	710	6183	7203
TCTAAGGCAGGATCATATAGGTCAC	101	3446	183	5324	121	6236	54	97	5482	5509
CTGTGCCTGAAATTGAATAGTCATA	1762	1995	2047	3382	1901	3265	2660	2594	3401	3526
ACACGAGGACTACGACCGTGTATCC	496	1870	963	4557	983	5491	1490	1203	4263	5213
CGCAATGGTAAAACTGTCCAGGCAC	2536	415	5393	641	4907	1023	4007	4760	852	1972
TAGGACACGTTTCAGATAAACCCGA	193	3489	132	4775	360	4834	344	409	5479	6476
AGGAGCGTATCATAACTTGCGCCTC	2259	61	4632	1	4969	1	7045	7501	4	1
AGATTCCAACTATTGGGGTGACGTC	2481	933	3397	1711	3980	1648	3832	4967	1636	1886
CGGATAAGTACCTACATCAACCCAC	222	982	638	2151	876	3361	1149	1055	7602	8423
GGATGTAGGCTCCGCTCCGCGGTTT	2384	2601	2387	4986	2303	3926	1172	810	3298	2590
CGCTCGCTTACGTCACGGGTCGGCA	858	1657	1207	3732	1067	4035	1493	1648	4540	6188
CTCACGCCACCGATTGCACGTTCT	1813	2970	2084	5448	1218	4240	1234	1266	3312	2835
TTCTTTTCTAAACTCGGTCGAACGG	2560	1791	2478	2896	2772	2676	2142	2631	2959	3441
ACCCTGCGACCGAAGTTAAACAAAA	937	218	2239	95	4137	18	8748	9562	68	292
CCCGGCCCCCTCCCCCGCTCGCACG	401	2027	681	3591	962	5422	1133	835	5624	5614
CAAAGTCTTAAAAGCTCCTGGACCG	1779	1650	3162	879	4472	688	4135	7497	920	1106
CTTATCGAAAGTTTCCAAAAGGCAC	550	1545	1855	2754	2152	2832	1662	3364	4151	5402
TGTCCTAAGACCACGCAAAGTGTGT	3442	0	4494	84	4437	39	7856	5831	8	70
TTTGATCAACTAAACGACATTACCT	1943	430	2885	1139	4099	1750	3783	4554	2840	2805
CCCTCCGACCTTTACGTGGTTGGAT	46	802	1	2529	34	4611	0	0	9018	9113
ACTAGATATGACCCATTTTGACACG	1178	2819	1176	4282	1271	4466	1364	1795	3986	3773
AACAACAAAACGGCACGCCTTTAAC	1943	1767	3030	2477	3224	2172	2719	3001	3150	2620
GATACAACACATAAGCGGCCACCAT	2594	218	3622	83	4818	128	5344	8786	110	383
GAATATAAATCATGCTGCAGAGCGA	534	1118	594	2630	946	5058	1642	1241	6031	6285
GGCCCTACATTCGGGCTACGCTTAA	2682	1300	3601	1835	3303	1638	5599	3760	1736	613
TCAACCATTAAACGATTACCCTTGG	4594	677	4778	701	4945	713	3495	4342	967	827
CCCTTCAACCGGGAAGGGTAACGAA	1592	2310	1724	3123	2005	3350	1870	1433	4616	4012
CGGACTGCCCTCTGCCCAAACCCGT	2138	893	3366	1112	4373	1394	5916	3789	1288	1752
ACGCGTACCCTAATCCACCCCTCCC	2296	180	3541	426	4992	970	6038	6404	407	753
ATAGGGACGCCCCACGGCACCACGG	1210	1692	1178	3863	1445	3943	2632	2709	3334	4001
CGCTGGACGCACGACACCGCGACGC	517	2902	644	5040	551	5606	640	691	4521	4886
CGCCTAAACTTTGCCACGCTTTAAC	2234	2662	2118	2632	1686	3873	2005	1164	3393	4224
AGGACAGTGTAAGCCACTACACCCC	2536	1585	3797	2180	3755	1960	3967	3336	1605	1248
ACCCCCGACAGTCGCTGTTAAAATC	3097	326	4577	198	5510	150	5274	6005	473	338
AAATAAGGTGATAACGTACCGTCTC	1070	1351	1130	3297	1825	3839	1156	2068	5530	4676
ACAACCCGCTCGGAATTAAGATACA	1507	1381	1696	2403	2681	2978	3476	2277	3757	3777
GTAGGACAAAATAATCCAGGTTTGC	1621	1657	1807	2835	2232	3371	1459	1979	4313	4655
AACATATTTCAGTCGTATACAAATA	1438	553	2570	459	4189	607	3553	10251	1513	790
CTACAAGCAACGAGATACAAGCCAA	402	1903	338	3460	532	4834	612	983	4347	8480
CGTGCACTTACCCAATGGGCGATAA	2016	1070	2427	2128	3023	2829	4352	3235	2022	2784
CTCCCTGCGCGTAAATCGTTCACGC	219	5266	88	7847	88	5680	0	74	3425	3199
TCGGCCATGAGTAAAACTGAGCAGG	3695	1700	3698	2748	3960	1423	2734	3649	1197	1072
GGACTAAACGCGCTCGGGCACACTC	802	2581	776	4899	906	5278	1430	718	4172	4304
AACCCTCAAACTGACAAAATAAAAT	1395	123	3059	215	4403	147	6846	9196	359	114
CCTAAATCTTAGCCCAACGAGTGGC	1367	682	2282	1079	3774	1110	5074	6290	2099	2081
CCTCCTCGTATGTGTGCTATTCGTG	115	2199	94	3575	50	5215	118	96	6635	7729
CTTTTTTCAGCAAACTTCATAAACC	945	2668	1180	2417	1382	3096	1289	2053	5282	5488
GCAACACGAACGCAGCGCCGACTAG	1727	1472	2555	2484	2172	2853	3591	2528	2527	3888
AACGGGGGAGGACGCGTCCGAGCCC	1860	279	3113	23	4414	129	8548	6880	264	239
TAACCCTGACGAACAACCGAGTCGT	3258	2087	4237	1964	3545	2348	3143	2337	1726	1098
ACAACAAAATCAAATGACCCCACCG	2849	157	3936	436	5202	465	3716	7829	459	680
GCGCAAGTGATTTACAGCGGTGCCG	3019	1421	4048	1418	3969	1811	3066	3440	1160	2349
TTTTCAGCTTTAGTGTGAAACGCCT	2528	1497	3180	1963	3217	2455	2772	3667	1796	2583
CTCGACACCACCCATTGTACGAGCT	1742	424	3159	703	3260	1030	8676	4970	864	822
TCGGACGCGCTCATCTAACGATTCG	2125	957	2398	1653	3879	2057	5455	4312	1377	1402
GCACCCCTTACGCTTTCGCAGCACC	428	2669	437	4221	554	4853	636	565	5153	6068
GTCCAACAGTGAACCCTCTTTCCAG	1182	2294	1822	3917	2071	3847	2015	1603	3464	3360
TCCACGCGCGTAAACTTCGTGTACC	1753	66	3314	65	4247	80	7955	7563	227	288
TTCCTAAGTTATGAAGTTTGCTAGC	2819	2572	3045	2321	2628	1966	1864	2608	2338	3393
GGAGTCGCCTGAAAAGTAGTAACCCA	2256	259	3967	331	4637	400	6349	6695	308	297
CCATACCCTCGACGCGGTCCATTCT	500	1826	732	3810	627	4837	841	797	5770	5747
TCCCGCCATGCGACGCGGCAACCAA	1438	1178	2392	1633	3385	2313	4582	3079	2525	2943
CGCACTCCCGCGGCCTCAATTGAGA	3039	1414	3816	1758	3357	1389	4176	3960	1314	1242
TTCCCTGGGACCCGACTTGCCCCCC	448	2875	469	5603	544	5150	768	701	3639	5267
GCTTTTATGAATCTTATCACGATTT	219	978	469	2324	355	3386	480	303	7567	9369
TGGTACACATGCTCGTACATAAGAA	2575	135	3547	139	4019	186	6709	7380	332	405
TGGTGGCGGTGATCCACCATGATGG	3536	994	4067	1076	3840	1279	5353	3427	785	1055
CGTCGCCCGTCGTCCTTCCATTTGC	1750	239	3578	275	4411	299	6488	7475	605	291
CAGGCCACCCCCCATTCACATGCAC	2384	381	3747	200	4532	169	7468	6424	6	91
CAGATATAAGCGTAGGCCTTCTTACG	932	1965	1179	3133	1344	4548	2872	1771	2947	4701
ATGGCCCGGTATACGAGCCCCTGCT	2317	545	3577	737	4510	543	7476	5112	251	320
CTTAAAAAAAATCGCCGCCCCAGGC	1756	1939	1961	1810	2388	2346	3259	4449	2326	3125
TAAACGACTCTGCCTACTAAATCCC	1170	2574	1596	4146	1596	3421	1856	1870	3066	4055
AGGACGATACCCCCCGAAACGACGA	2462	11	3603	34	4265	32	9169	5716	2	45
CTCTGCGCGATCACTCCCCTGTGCT	226	3461	219	5295	249	5502	554	385	4651	4768
TCTTTTCCACCGCTCATTTAGGCCA	1587	1134	2749	1299	2516	2062	3244	5294	2661	2761
GAGCATCATCACGAAAACTGGTCAC	250	1791	275	3627	523	3969	377	811	6183	7476
TTGGATTCACCTGTAACAATTTTTT	2134	538	3778	902	4819	715	4647	4939	1512	1296
TATAACTCCGGTCACGTCTGCCTAT	1302	3301	1298	4867	1319	4399	2051	1103	2617	3017
TTCTGAGGCCGCTTCCGTAATTGTT	1716	3821	1519	5393	983	4868	845	1293	2500	2319
CAACGGCGAGTATTTGCTCCGCCAT	2429	152	3712	69	4571	0	6649	7525	136	0
CAATCCGAATACTCGCCGAGAATGC	177	2098	239	1739	159	2244	167	217	8845	9351
ACTCAGCTAGGTGAAGGTCCGCCCC	902	2247	679	5193	984	5837	1319	696	3618	3747
CGTTAAAAACAACATGTGTGACGTA	1306	878	1301	2182	1336	3278	1173	1415	6361	5955
TCGGACACCATAACGCTCTGTACGA	1205	1268	1862	2106	1950	3132	4940	3276	2670	2740
CCTATTAAGGCCCCGTTCATACTAT	366	2019	314	3303	411	4776	467	683	6002	6807
ATGCGAAATTTTACAACGTTAAAAA	2274	103	3575	234	5187	95	5430	8109	8	115
GAGCCCGCTAAGTCCGCATGTAATA	831	2473	1140	3584	1539	6020	0	0	4378	5123
ATCGCCGCGACACGTCGTATACGGT	3842	2926	3116	4069	2103	2631	1817	1870	1558	1131
AGCGGATGAGGGGACACCAATCAAC	1776	2369	2254	3218	2514	3114	2540	1899	2418	2958
ATCTATATAGGATTAAGAAATGGGA	810	857	1350	1579	1676	3076	3236	2833	5087	4556
AACGCGCGGGCTGCAACACTATAAA	3557	1439	5064	1829	4177	1679	2497	2374	691	1728
TTCCCGACAACGCTCTCAAAGTGCC	2204	35	3587	149	5335	143	6546	6218	430	377
CTTAAAAGCGCACCTGAACAAAGGC	700	3545	931	4653	979	4685	856	651	3775	4220
ACCCCTCAGCATACATATTTTCAAT	868	2214	1011	4133	1133	4509	1435	1083	4732	3874
CCAGTATCATGGCGTGACCCCCCAT	2099	1826	2810	2873	2230	3235	3580	2352	1871	2095
CGTTCAACGAATTCCTTCCCGAACT	773	2116	1671	2459	1610	2822	1660	1936	4907	5017
CACCCACCGAGTCATTCAAAGAATG	2471	707	3372	912	4771	674	5835	4691	386	1149
CCCCAACGCGGAGAGATTGACGGGT	222	1476	626	2187	1202	3494	1452	1098	7331	5869
ATAGGTGGCAAACCACACCAGCGTT	1202	1183	2035	2828	2467	3057	2813	3532	3157	2674
CGTAAACGCTACATAGCAAGTTGGG	2534	1457	4503	1169	4799	1087	3365	3662	940	1421
TACGTCGCAGTCCCAAAGGGCGCCC	453	1840	378	4653	288	4955	384	322	5566	6082
TCCACGGATAAAACATTGTCGACCA	1841	1158	3223	1500	4065	1305	3108	4719	1614	2378
GACTGGGTACGTAACAGTTACTCGG	395	3098	454	4711	602	5545	610	977	3527	4990
ACCGCATTTGGAAATCCGACGAAGT	1379	697	2771	1136	3813	1379	3132	5279	2553	2764
TCTAGTTATTCGCTAAACTCCTCAC	2654	1350	3016	1878	3282	2061	3043	3909	1610	2085
TCACATGCGCACCCTGGCAGCCACC	3543	207	7497	371	7090	401	2600	2770	82	297
CGTGAAAACTTGCCTTAAACGTCAC	1403	1298	2811	1723	2983	1904	3565	3747	2725	2678
ACGAAAATCTGTCCCCTACTAACAA	1869	1872	2225	2362	2587	2524	2952	2702	2733	3005
CGCTACGCCCCACTCCATGTGACCC	2021	198	3239	708	5363	587	6291	5029	579	805
AGAATAGTTATATCACATGCGAAAG	816	1095	1374	2158	1774	2205	2219	3416	4620	5143
TGTGGAAATGTCCCCTAAGGGGCTC	2736	351	3924	250	5026	188	6995	4716	406	171
CTCCACGAAACCAAGCTCCATATGA	643	3161	388	4553	185	5000	206	458	4646	5515
GTCAGATTTTGCCACTCTGTTCTAC	435	2397	478	3998	690	4675	885	531	4665	5981
CCCGTATACCCCTGCGACTTATGTC	1011	150	2147	174	3832	233	8137	7808	328	882
TCTAAAACATCGTTCTATCACCGCA	794	1991	1456	3436	1577	2770	1303	2461	3341	5537
GATGGACATAAAAAAGAACTTTTTA	992	4023	1370	4319	1327	3676	587	1538	3461	3348
TGAAAATAGCAATCGTTTAGTTCAA	1358	1996	1985	2528	2049	2655	1067	3002	4064	3909
ATACGCCCAATACCGTACACCGAAT	1558	645	1853	2207	2275	2323	3327	3056	3954	3410
AGACGATCTTGAATACGCGCGGTCT	2604	1063	3195	1300	3853	1219	4878	4159	938	1398
CCGAAATCTTCGGAGCGAAATAATG	1140	1489	1332	2378	1650	2195	4299	2673	3433	4009
CGTAAAACCGAATCGCATAGTAATT	861	141	1579	277	3303	707	7432	7853	1170	1272
ATTGGACAGCCCAAACGCCAACTGT	2590	1387	2403	3182	2855	2292	3180	4172	1197	1333
AAATGTAACCCTGAACGGCCTGCCG	2781	681	3526	1147	4050	925	4416	4631	1019	1391
AGGGAAACTGCCGGCTATTGTACGA	99	3070	103	5930	100	5886	68	328	3571	5388
CATTCAGCGAGATCCCCCCCAGCGG	1543	690	1914	2395	3223	2121	4182	4428	1522	2522
TAACGCACGCAACACAGGACACCGT	70	2350	41	5288	183	5590	0	98	4697	6215
CGATCGTACCAACGTCTGGGGACCG	1288	594	2638	390	4225	474	7795	6037	593	497
CCACTTGGACCAGTTAACCACGGTG	2301	977	3832	1460	3790	1563	5097	3395	849	1247
CCTGAACAGTAAAACTTACCGAGTT	3011	1785	3071	2049	2529	2112	1903	3095	2994	1903
CAAAAGAAAGGACGAATGCCGAACA	519	3189	772	3528	520	5042	519	323	5234	4776
CCACTCCACCGAATGCTTTAGGACC	4354	3160	4563	3080	3525	1254	1340	1654	929	554
GTACGAGCCCCACCTCTAGCCCACC	402	2761	661	5166	406	5486	479	212	3501	5295
CACACGGGAGACTCGTGGTTCCTCG	487	2184	208	6262	120	5719	0	0	4881	4500
ATCATCGCCCCCTTTCAACTTCCAA	1014	1856	2436	2755	1714	3066	971	2099	3667	4770
CTTTTACACCTAATTAGGTATAGGA	655	2942	870	4389	1050	4778	926	258	3712	4743
AAACACAGGGGCAACATTTTCGCCT	1721	2587	2434	3675	2475	3247	1628	2029	2472	2029
CCGACCGACTTTTTCAGACACTGCC	1327	1496	1802	2940	1500	3509	1834	2080	3327	4480
AGTTAATTACAACACAGAAACATCC	676	1148	1106	3249	1483	3457	1042	1344	5733	5045
TCAGCGTCACGCGGGCGTTTTCCAT	3297	0	3701	204	5297	434	4897	5502	674	267
AACAGCCGCGAGAAAGCAACCGAGT	3358	391	4704	172	5117	487	4443	4954	293	350
CTGCGAGCGCTCACGCGCCCGCTAG	1297	2530	1155	4199	1112	4865	1198	1152	2978	3780
GTCTAGTCCCACACACGGTGGTTCC	999	194	2448	687	3294	723	6371	5889	1951	1708
ATTCCGGCACTCGAACCACTTGACG	738	3014	371	4728	355	4796	782	364	4711	4363
CAGGCGGACCTACGGCATGGGACTA	2546	1950	2212	3678	2169	3627	1532	1596	2308	2592
CGGCTTACGGCGAACCACTACTGCA	1299	1506	1666	2727	1774	3116	2922	1790	3162	4211
ACTTTCTCGATAGCCACGCCAATAG	1559	930	3629	1433	3337	2081	2569	3865	2604	2139
TCTACGCGGAACATGGACACACTTT	316	2911	212	5448	87	6704	1	168	4852	3428
ACTAACTTTTTTAAGCCGTTAGCCC	2157	1234	3369	1056	3670	1252	3719	4575	986	2106
GGGACATACACTTCCGGTACGATAA	316	1516	198	3089	578	4183	1099	424	5876	6822
CTACTCGTCCGCATCGCCGTTGAAC	1669	1777	2867	1684	3513	1749	4759	4316	833	924
TTCTCCGATACCAAACCAAGCCTAG	1549	41	2681	1	3809	40	8808	7084	3	57
TACTGACCCCTACGCAAAATCACTG	2347	412	3435	427	4329	387	4783	6985	402	558
ACCTCATTAGCCATATTCGCGAATT	311	2138	700	3763	345	4284	204	576	5012	6704
TTCCACGGCGTTACTATTCGAGGTA	1027	3305	1237	4136	1268	3991	1065	1279	3485	3241
TAAACGAAACACAACTTTCGACGAC	2011	1510	2248	1974	2240	2201	3155	3401	2426	2849
GAAAATCAACAACTCTGAAGCCCCG	763	2575	1199	3331	1412	3068	1080	1130	4498	4935
AAACATCTACCCTCACGCGGAGAAA	855	2359	718	3244	561	3980	673	979	5100	5519
GAAAACACGACCTTACGAGTACCGC	1121	1381	1162	2754	1110	3596	1029	1590	4302	5920
AGTCTGTAGAAACACGCCCGCAGTG	2880	609	3662	1520	3655	787	4426	3725	1235	1460
CTCGCTTAACGCAACACTTGACAAC	1230	2532	1357	4082	1694	3330	1234	1375	3548	3572
GAGCGCAATCCGCGCCGTATGTCTC	73	1797	0	5480	0	5036	0	1	5743	5806
TCACACCCGAGTGCTAGGATCGCAC	1403	1300	1896	1984	3070	1811	4148	3417	2743	2153
AAACACTTAGGCACAGCTATAGCAC	2627	788	4131	573	4784	349	4359	5649	301	351
ATCAATAATTATACGCCACACCACA	590	2796	890	3889	1070	4777	975	514	4349	4051
ATACGCCACTCTTGACACCCTCGAA	1516	310	3619	383	4740	640	4536	7430	183	543
CAAACCATGCCGCTTCCTACGCTTC	1566	3339	1270	4274	1037	3615	568	898	3715	3616
CCGAATTTCAAAGTACGCTTTTTCG	1223	1935	2012	2032	1763	2590	1604	2104	3623	5010
TCTGTCATCAAATGGTAGACTAGCC	347	1956	904	3007	820	3416	921	804	5585	6118
CCGGCAAAGTACTTGCAATAAAGG	2498	0	3659	0	4846	0	5737	7126	2	0
TAACAACGTCCGCACGGTTTAAGCG	389	1761	610	2799	616	3467	1001	1612	5743	5859
ATCGACGCAACTAAACGATACTGGC	1097	1245	2510	2805	3004	1981	2755	4521	1614	2318
TTTACATGATGTCAGCCGATGGTCG	972	2419	1623	2842	1495	2875	1529	1583	3559	4889
AGGTAAATCGTTCTAAAACTTTTTC	1937	1762	2708	1581	2808	2517	2332	2913	2532	2693
AAAATTCGGGAGTGCGAACACGGTG	2018	716	2896	1033	3704	1394	5851	4327	885	939
CTTATGTGGTCTACGCGTGTGACCG	2105	357	3050	308	4278	399	7468	5505	201	77
CTGACACCGCCGCGTGAAAGCACAC	203	2999	260	5627	42	5848	58	1	3645	5057
TTGTTACCCCCGATCAGCCATTAAC	897	186	2037	260	3007	756	8082	6638	979	897
AGGCCCGGTGGTGCCTACAACGCAA	318	1695	535	3474	798	4437	1808	1135	4179	5355
AACGCCCGCTTGTCTTCTGCGCACT	1511	827	3383	820	3882	922	5073	4899	1165	1236
AGAAGCATCACGCATATTTCCGCTT	1884	305	3641	333	4804	291	5388	6403	480	184
TAAATGCAATACATTTACGAAAGCA	43	712	0	1361	0	2749	0	0	9315	9522
GCCTTAAAGACACGTTAACTAATGC	1960	3264	2359	3803	1918	3189	1501	1146	2212	2349
TTCGGGGCAGCGTCCGGAATAAGCT	1413	1236	1755	2941	2322	3414	3349	2475	2454	2338
CTCTGTTTAACTGTCTCCCAGTACC	435	2261	693	2769	976	3016	954	1437	4291	6841
CTAGGTACACTACGCTGTCCCCGAC	1499	2232	1240	2716	1190	3958	2092	1669	2933	4137
CCGCCCCATTTGTCCATGCCTAGCG	5044	563	5829	1631	3190	1816	1532	3257	410	351
CCCTCACTGATCACGCGTTTTTGCC	674	2647	1142	2882	1562	2989	2121	1984	3659	3941
ATCGCCTCTCCGCTCGAACACTAAC	2895	301	4233	916	4802	594	3316	5119	581	819
TTATTCCTTCATCGTATAAGATGCT	216	2593	207	3646	641	4321	478	502	5235	5733
CACGTACCTGCAAGAGTGGAAGTAC	471	2936	569	3803	581	5223	290	510	4077	5086
CGACTACGCCGCTTGTGATTTAAAA	1599	1687	2254	2223	2197	2622	2640	3547	2255	2515
CCTTCAATGCTCCGGCTCGTTGGCA	1307	1657	1829	2550	2004	2992	1877	2972	2888	3462
TCCTCCGCATGCCACACTTCTCGCT	3007	968	4309	1315	3968	1225	3009	4004	735	989
CAACACCTCTGATTGCATCGCCACG	1341	2607	1494	2693	1970	2544	1223	3148	3098	3391
CACTTCCAACAATAATAAGATACGC	639	2542	556	2903	319	3291	203	478	6662	5907
AGCACCACTCCCGTGGAGTCGAGGC	58	1764	0	4587	52	5157	0	1	5657	6207
AAACTACGAGGAAACCCTACCCCTA	1941	959	2941	1334	3927	1550	3629	3476	1837	1886
TTTGCAAACCCGTGATTCAAGTCAC	708	0	1669	0	3499	0	8229	9367	2	1
AAGTCCGATAAGACAACGACTCTAA	72	2127	45	3116	44	4430	89	0	6299	7239
CACACGACCCCGCTTCAGTCCGGAA	1891	1372	3782	2092	2957	1678	1447	2509	2567	3165
CTCGCCCCAATACGGCAATCCACGA	2998	1532	3553	1607	3020	1772	2326	3208	1475	1959
TCAACAATCATCCCCCTCTCGTTTG	115	1441	174	2462	102	3105	164	171	7425	8281
CGTTCACGAGACCAACTTTCCCTGA	1927	717	3246	918	3727	987	5100	4069	1423	1307
ATCAGCACGCTTTTCACGCGAGTCG	361	1310	1069	3985	1578	3468	2797	1820	1779	5248
TTAACGCACCGCGAAGCCACGTGAG	2040	1199	3374	1881	3284	2449	2859	2893	1504	1926
ATTTGCCTCCCAGCCAACCTGCATG	502	2070	969	3151	955	2808	2041	2245	4243	4401
TATTTCCACGCGCGTTCAGGCTAAC	7	2478	0	5876	0	5203	0	0	4632	5188
TCAGCACGGTAATACGCGGTCAACC	136	2760	206	5727	111	4944	84	251	4089	5070
ACGAGAACAATTTAGTTCTCCGGCC	1989	423	2809	966	3519	961	5647	4869	1052	1141
CTACCGGTTAAAGCCCACGATTCCG	530	2444	757	3728	562	3580	1454	1951	3729	4630
TATAGTTTTGCGTATAACGTCATGC	1676	2135	2131	2911	2321	2884	2855	1945	1942	2555
TTTGAACCGTCAAGGATCCACGCCT	1104	2524	1444	3276	1608	2937	2129	1622	3059	3628
ATAAACGCGACATGCAGTAGCTAGA	2102	0	3576	0	4490	58	5406	7520	174	0
CGGGTACGTCACAAAACGCTCGCAA	91	2823	166	5992	87	4976	485	0	5496	3191
GACCAAATATGAATGCCACCCGCAT	370	2616	448	3200	669	4112	476	178	5209	6016
CGGGCTGAAGTCGCGAGAGTCCCT	2145	1168	2829	1472	3562	1254	6123	3239	848	647
CCTTGATCTCGCCCCCCCCGCACGG	1313	516	2349	688	2615	707	5350	5960	1892	1854
TTACGCCCCACTTCGCTACTACCCC	1374	2378	2121	2409	2292	2448	1829	3075	2509	2805
CGTATTTGACGACGCACACACGTAA	555	3008	675	4221	1084	3810	881	785	3644	4577
CCAAATCAACCGGAGTCCGGTTACC	303	1157	873	2319	688	3926	1035	1371	5378	6186
AATCTCCGCGCTCAGAGCCCCCGCG	733	1706	787	2787	1211	2914	1333	1205	4514	5957
AATACGAGCGGTAACCCCCGGGTCA	891	1982	1216	3576	1027	3611	1620	968	3438	4816
CTACTATGCGCCGTCCACTGGTCAC	2741	5135	2855	7530	773	2635	257	381	247	582
TTAAGAAAACACCAGGCTGACCTAT	1193	1512	1567	3386	1889	3361	2114	2317	2457	3335
CTACGATAGTCCTACGCGCGACTAG	1527	2036	2714	2770	2738	1882	2411	2742	2486	1822
AGACAAATGATTAATCTCCCTGAAT	2081	1616	2731	1712	3510	1748	1920	3884	2267	1656
AAAACGCGAGGATTTGTGCGCTAAC	1825	1804	1685	2948	1882	3260	3025	1809	2597	2276
CCGATCATGTTCCGTCCCGTAACAG	1509	372	3946	502	4338	406	5506	5350	529	648
TACTAGCTTGCGGCACTAATCGCTA	1030	198	2280	358	3587	614	6813	6179	1015	997
CGGGTCTAAAAAAATATCGATATGG	1616	1312	2650	2138	2883	2104	2070	2821	2354	3072
AACAAGCGGATCACATGCCACCGTG	219	2868	536	4170	646	4221	871	815	4480	4183
TTCCGTCTCCGGAGAAACATTAGCA	609	243	1688	409	2644	548	7067	6691	1199	1908
AACTCCTCTGAATGCATCGTATAGT	2214	895	2928	1450	3366	1390	2793	3997	2220	1721
AGAGCATCCTGCCTCGTTTACACAC	2242	1242	4778	1999	3843	1532	3552	2710	570	495
CCGGTTGGGCTACTTGAGATTCTCG	928	1782	1345	3990	1449	3524	2165	1680	2744	3353
GACGAATCTTTGATTCTAGCGCGCA	2832	492	3286	826	4713	867	4192	4566	866	319
CTCCTATTAGCCCGGCCACCCGGCT	1612	450	2088	666	3216	740	5893	5362	1355	1562
CGCTGATGGTACCCTTTTTGGAAGT	276	2858	319	3750	446	4863	303	254	5511	4362
CAACCCGCGTCCTACGCTATAAATC	157	3039	127	3325	44	3776	29	63	5991	6388
TAGGACCCAATGGTCCAGACATCGG	4729	1560	3949	1551	3840	940	2987	1712	1234	437
ACCACGACATACGGCTCCGCGTCGC	3119	781	2796	1062	4237	1086	2821	4511	887	1639
GCCTCATCGGCCAGTCATGTAACAA	4788	257	4209	329	3888	490	5297	3624	14	42
GATAAGAACTAATTTTTGCGACTCC	966	1332	1125	2519	1978	3205	1678	2867	3805	3443
GTGCCCTGCGCTTAGCTCCCGGGAC	1528	121	3076	239	3899	436	6718	6334	135	430
ACCTACACACTATGACTCTGCGTAG	330	1845	530	2486	659	3494	1540	1665	4599	5745
AGGCTCGCATTATCAGCCCAGCGCA	4162	281	4781	492	4649	249	4458	3022	255	540
GTATCGTACATTCTCAGTCGACCAC	635	2723	897	3377	1029	3553	597	935	4916	4219
CGGCTTACCACGTTGCCGGGCTGGA	2261	0	3273	0	4451	0	6747	6123	6	0
CGTTTCCATCCCCCCCTCGCTTTCA	972	43	3050	21	5108	0	6213	7450	2	0
AAACGAATCAAACAAAAATAATATC	1446	1619	2034	2489	1904	2513	1321	2180	3301	4044
GCCACAGATCGGCAACAGGCCATCA	1484	1661	1715	2429	2405	1484	3923	3346	2346	2052
AGTCCCGTGATTGTACCGAAGGAAA	1103	292	2205	571	3634	416	4332	7494	1229	1566
GAGTCAAGACACTAGACTCCGTTTC	1154	1970	1657	2289	1976	2618	2531	2264	2962	3415
TGCCACCAGACTTTCGCTCGCGTAT	367	3184	245	3801	328	5292	321	400	3921	4976
AATAGCGTGAGGGACGTCACAACAA	596	3399	552	5118	671	4734	195	458	3327	3785
TTGTCATCTAGACCGCTGCTACGTA	692	1728	845	3622	801	3993	1212	1066	4573	4289
GAACAGACCCCTGCGGAGTCATCTA	1463	2372	2188	3628	1958	3071	2429	2086	1443	2176
AGAATCAAGGAAGAGACCTTTCGAC	3049	373	4122	414	4386	580	5085	3885	496	423
CACCTGTTTCCACACTGCGCCACTG	545	1575	1161	2436	1448	2436	1694	2276	5024	4217
TCTACGCACTCCTTAAACAACTCAT	1317	1554	1531	2190	2231	2667	2642	2346	2408	3925
CCGAAGCTTCCCCTTCACCCGCAAC	2203	120	4454	38	4204	192	5556	5916	124	0
AGGATAATGCCCGCGGCCCGTTGGT	245	1740	213	3837	275	4425	685	435	5128	5811
CGACGATCGACCGCATTGTTGACCC	1569	547	3664	979	3907	1051	5879	3781	910	476
CCGTGGCCACGTCGGACCACGCAGT	71	2419	22	5323	0	4879	0	309	4349	5383
AACGCAAATCCAGTTTGTACCCTCA	167	2386	38	4181	206	4803	89	66	5259	5516
CCCCGATAGCCCCGGCTTTTCGCCC	1866	354	2966	249	4802	310	5971	5642	351	188
TTCACCCCTCGAAGCGCAAATTTTC	1758	2613	2011	3005	1622	2993	998	1809	3395	2493
CAACGCCGGCAACAAACGATTACAA	3216	1102	4550	887	4054	763	3426	3054	989	635
AAATGCTAGGACCACGCCACCCAAG	558	2154	420	3884	509	4398	569	783	4613	4739
CCAAAACGCGACCCGAGAATACCGA	331	3190	336	4047	236	4588	162	125	3824	5777
CTAAACGACCAGAATGTTTGACACC	782	1800	962	2886	813	2909	1098	960	4369	6035
CTAACGGTTAACGCCACCTTAACTT	2172	624	3574	770	3431	396	4910	6010	393	327
TTTGCAGTTGTGCACCCCGGACGCA	2115	659	2954	1539	3194	1313	3354	4400	1124	1943
GCTACATAATGCGTGACCATGACCT	4	3774	0	5707	0	5462	0	1	3405	4235
AGTTCACTGCTCACGCGCCCCGTGA	756	1875	594	3504	1157	3874	1258	1375	3251	4934
CCCATACGAGGTATACGCCGATGCA	729	1502	1253	2671	1513	2962	1568	2042	3233	5088
TCAGCACGGCAACAAAAAATTCACC	2116	673	2897	1290	3392	1422	3544	3368	2103	1751
TACAAACGCGGATTAACGCCCGGGA	2936	169	4422	274	4626	176	4592	5013	257	75
CGAATTTGACAACCCGAGCAACCGG	1809	2442	3020	1846	2239	1570	1383	3026	2502	2667
GGGTAAGCAAAACTAGTCAAAGCAT	2097	1370	2353	1826	2070	2566	2518	2406	2131	3137
TCGACCGCTTCGCGTATATATCATC	4043	1438	3073	1739	3134	1717	2639	2744	974	969
TTACTTATATAATGCGCCAGATAAC	1923	2534	2392	3305	1783	3270	1466	1761	1737	2298
AGACGTGCAATGATAGGGGCCTTAC	1794	992	2626	1748	2852	1604	3873	4267	1148	1558
AGGTTTTTAATGCGTCCTCCGTACG	1570	1674	1023	2807	1383	3678	1192	926	4392	3808
AAACACCGCTCTCAGCCCTCAATTT	769	2360	915	3321	638	3757	351	581	4396	5363
AGTGATTAGCGCACGCCGGGCGCCG	2190	1240	3281	1388	2641	1144	4746	3669	1158	948
TATACGCTTTCTCCATGCCGTAACG	173	4156	292	4771	158	4272	135	0	3146	5288
TCATTTTTTATTGCTCCCACACGGG	1397	1279	2132	1615	2267	2332	3775	2773	1963	2857
AGATGTCACTCTAAAGCCGTTGCAG	1941	1472	2894	1066	3336	1659	3732	3674	1214	1394
TGTTAAATAAGACTTGTGTTTCCAC	164	2192	122	4802	168	4153	145	212	5219	5196
CTGATGTCGGGAGGCAAGTTTACCA	634	3540	606	5045	583	4682	200	162	3616	3301
CGGCCGTTAAGAGCACGAACAAGGC	649	1096	993	2562	1028	4141	1932	2465	3809	3692
TTGTATGGTGCCATCGCGTCCATCG	963	1695	1903	2390	2425	2286	3056	2893	2357	2391
TTCAACCAATGAAGTCACAATCCGC	1016	1870	2148	1713	2174	1760	1445	3013	3398	3806
CCGACCCCACTGCACCCCTCACCTA	1514	554	2599	883	3790	1176	4118	4312	1463	1900
AGACGCCCTCGCCAAAATGCACCCG	1283	515	2450	1263	2055	1921	5310	3441	2093	1966
ACATGACTTCCCCGTATTATACGAC	1077	351	1383	1613	2195	1941	2685	3584	4232	3217
TCCGCGCCTGATCTCCTACACGGGC	509	1500	831	2521	1289	3712	1710	2167	4383	3652
AACGGGTAAGACACATATTAACTGC	483	2239	526	4207	535	4634	548	501	4554	4042
AGCTTTAAACGAGACTGCCTATCAC	2763	411	3447	597	4341	921	5446	3286	378	672
ATATGACTCACTGTTCGAGCCCCTG	332	2810	494	2844	582	3329	918	457	4800	5664
CGGCAATTAGACGTTCACGCCGTCA	1086	198	2206	330	3558	617	7619	5383	688	514
ATTCAGAAGATAAAGCATCTTTACC	1478	1294	2425	1647	2552	1786	2816	3217	2647	2334
TCTATCAGACCCACCGTGCACCTTT	840	4287	731	6666	350	3986	144	99	2640	2429
AAACGGCTCCGCTTAGGTAGCCCAC	2742	366	3300	906	4155	947	2752	5040	1057	894
CTAGTTACAATAGTATTGAGAAAAT	3724	730	4629	535	4284	584	2725	3489	835	623
CGCTCTAAACTTTTCAACCTCGCGT	2360	1744	3033	1663	2913	1330	1779	2229	2971	2130
CTTAAAAAACGAAGCCCAATCAACG	2516	1019	2974	1806	2878	1945	4122	2267	1078	1521
CATGTGTGTTAATCAACGCGTGGCG	268	2807	209	3417	307	3970	379	277	5557	4929
ACGAGTAAATAAAAACCTATTTTTA	1454	1277	1757	910	2421	1229	3178	5148	2439	2291
CACGCGAGCGTGACCCTGCATACC	2268	165	4495	163	4488	411	4680	5235	11	172
GCACGAGTCCGCGGCAGCACTCGCT	2156	307	2913	518	3736	504	6858	4095	371	606
CTCTCTTCGGCCACGCTGCACCATC	609	1779	960	3559	753	3526	865	682	4176	5154
AACGCGACACCCCGCTTATCTTCAA	363	1543	1156	3611	1017	3446	1092	1730	3655	4434
AAAACGCCCCCTATTGTCGCCGTTC	123	2346	356	2534	205	3600	256	602	5168	6843
CTTACCTAAACGGTCTCGATCTCAC	810	2224	718	3265	1046	3959	1050	1274	3009	4672
CGGCCAATGACACCCGATCCGCTTC	1371	2292	1692	2752	1780	2766	1802	1945	2817	2807
TCACGCCGTCCTCGTTCGCTGCCTT	1534	1730	1755	2835	1413	3384	1649	1409	2442	3860
ATTTCCCGTGCTAGTTTTACTTACC	1525	2175	1281	3512	1077	4197	1026	661	3418	3138
CCTATCGCTCCAGCAAGACTCTGGC	1583	1544	2157	2179	2899	2200	2057	2341	2072	2952
CGTTTATTGCACCCAACTTCGCGAT	234	1890	209	1869	363	3105	182	610	7037	6480
CCACCCCCTGTCCCCCGATGCTGC	430	2771	470	4417	397	4694	436	219	4057	4078
TTGGCACAGGTAGTGACCCTTGCTT	6	2474	68	3870	88	4937	161	1	4542	5817
CGCTTACTAGTCGTACACCCCGTAA	1277	2131	2113	2311	1896	2140	1864	1896	2998	3330
CATATAGCCCTCGCCTCCCTTATCC	1644	3613	950	2975	1255	2943	1327	865	2986	3393
ACTCGCGCCAACGCGTGGATCATCC	1099	1414	1995	2845	1718	2263	2921	2313	2552	2814
GCCGTCACACGCGCTTTGTAAATCA	1868	3376	2080	4359	1761	3365	661	1188	1409	1847
TCAGGCCTGACGTCGTTTATTCACA	2974	1164	3013	1596	3382	1635	3094	3209	951	893
AACACACCTGAAAAAATCTAGATAC	1410	1882	2206	2331	1637	2254	1436	3205	2595	2933
CTTCCCGCCAAACCACCCCCACGCC	97	2047	105	3344	97	4778	197	88	4912	6223
GCCGGTAATACGTCCACCCCGTGAT	743	442	1575	870	2842	1062	5859	4238	2042	2210
TTGAGTTAAGAGACCTCGTATATTA	2754	435	3529	476	3855	486	4882	4195	574	692
CGTCTTATCGCCCGGGTATCAGAAA	2740	46	4287	132	4675	0	5181	4805	10	0
TTACCCCAGAGCTTAATGATACCCG	88	3429	290	5421	238	4706	317	236	3225	3918
CGTTGAATACGTCCCTCGCTCAGAC	1085	2389	2027	2875	1555	2501	1716	2384	2638	2691
AATGCAATATGCGTGCTTCCAGCTG	447	4910	394	5951	202	4398	235	402	2582	2339
ACCGCCGGCACGGCCACCAGCTCTC	1521	1904	1762	3137	1955	3289	1709	1767	2174	2641
CAGCTCATTGAAAATGCTTACCACA	2657	0	4326	0	4832	0	4021	6001	14	0
TACTCTACCTGTTAGACACGGCCTC	2399	666	3168	769	3905	896	3671	4694	946	724
CAACGCTGCATGTCCCACATTCAGC	77	3300	66	5643	1	5210	66	1	3083	4383
CCTATCGCTCCACCCGGCGCCCAAG	1823	536	3919	1059	3896	1101	3478	3343	1379	1295
GCACCGCGACTGAACGCTGGACCGA	2018	48	3359	256	4607	8	5969	5402	110	46
TCAGCCTCATCATAACGCCACTTTG	2813	0	3698	187	5118	90	4145	5168	282	320
AATCCTTTATCGCAGATGTACATCC	469	2589	339	3674	375	3810	546	502	4893	4619
GTGTCTTCAGTGAGACTCCGCTATA	983	2273	895	3641	1000	4164	1344	1154	3188	3172
TAATAGATAATTGCCACCGTACAGC	2433	382	4133	370	4347	212	4473	4736	195	515
CCCGTATCGCCACTACTCTAATCGC	1211	1053	1319	2415	1437	2497	2401	1919	3391	4142
GATAAAGAAGACTCCACGTGTACCA	74	2664	63	4647	18	4824	0	0	4743	4737
CTCCAGTGGCGAAGGCCACCGCATG	633	3173	519	4143	692	4231	643	1098	3446	3171
CCACGGAGCAACAACGCCCTCGAAG	1022	1270	1778	1900	1474	1732	3257	3477	3034	2798
ACAAACAAAATGTCCGGCAAGACAA	4	4705	0	4792	0	4248	0	0	3164	4820
AATCGACGCCTCACAGAGTGTGACT	1926	3494	2099	4382	972	2939	1097	815	1835	2167
CTTTCACATAACACCCATGTAAAAC	1333	2247	1453	2575	2189	2350	2243	2074	1869	3390
ACATTGGTTCATTTTTTCGCATTGT	1547	519	2836	621	2791	953	4321	5363	1543	1221
CGTCCTCCCCACCTTCGGCCCCCCACG	914	1535	1155	2852	1372	3329	1758	2034	2860	3899
CGTATCGAAAAAGACCTGCCTATCG	1134	1281	1198	2208	2667	1962	3503	3847	1664	2240
CCTCGCTTAGAGCGCAGCAAGACGC	1102	1066	2100	1521	2617	1789	4890	3313	1483	1820
CCTTCCACACTTTCTGACCTTATCA	1864	1811	3030	2080	2803	1935	2362	2274	1812	1729
ATGAGCAGCATGTGAAAATTTAGCC	833	1052	1151	2461	1394	3315	1320	1031	4226	4911
AGCCCGTCAGCCACCCAGGCCCGGA	1762	0	3101	1	3383	41	7427	5968	5	0
CGCTTAATAGACAAACCCCTGTTGC	509	1952	839	2019	866	2187	935	1576	5070	5726
GCGTTACATCGGCCATAAAGAGCCC	3202	275	3465	111	4059	87	4792	5486	98	57
TGGAAACATGCCACCGGAAGCGGAA	2697	1070	3047	1487	3793	714	3696	3542	519	1063
TCCAACCCCTCTAGCCAGACAGGCT	435	1103	851	1852	1023	2471	2065	1676	5482	4663
ATAATTTTTTTAAATTTAGCTATCC	2282	1638	2609	1426	3749	1618	2798	2675	941	1877
GATCATGCCGTGGGGACCGTCACGA	233	2401	245	4539	330	4344	373	281	4552	4314
ACTTTGTTTCGACAACATAATATGC	736	2362	1025	3634	1141	3112	658	1120	3799	4017
CCCGTATTTTGTACACTGTTCGTTT	1837	890	2534	1067	2937	927	3181	4213	2010	1997
CAAGCGCAACTTTCGCCGCTCGGCG	101	2954	14	4866	59	4024	179	0	4457	4927
TCACAAAAAACTTAACGAACAATGG	2292	276	3554	390	4862	417	2643	6052	425	662
TACTCAGCTCTACCACCCCCCTTGC	2006	798	2588	1254	3191	1194	3852	4373	1197	1118
CCCACACACCGTGCTAAACCGCT	1955	998	1851	1515	2811	936	3824	3629	1974	2060
TCTTATGCGAATTGTCTCACATACG	1057	1149	2362	1467	2789	1536	3997	3771	1760	1664
TCTTACCCTATTCAACTGTGTTACC	1163	3417	1278	3201	1817	2265	1275	1934	2273	2928
CACGCAGTCAGCGTGGTAGTATACC	474	129	1312	59	2624	283	9799	6089	285	484
CCATTGCGAGGCGTCCACAGCTCCC	151	1618	142	2721	536	4517	1010	783	3269	6776
CATATTAACAAATCGCCGCGTTTCC	1420	2511	2412	2453	2609	2383	1329	1532	2014	2848
GAGCAGAATGTATTTCCGACTATTC	246	3023	564	4748	320	4845	432	491	3114	3723
TCATCAGCTCGTATATCAATATATG	1130	1468	1081	2577	1708	3250	2847	2510	2542	2392
AGATAATCCTACGCAATGTTCTAGC	2005	608	2597	580	3816	561	3499	5886	909	1040
AGACGCCCAAACTCGCGGGCTCACC	2826	2189	3061	2483	2949	1993	1909	2203	779	1107
TTTCAGAACATGCTGATCACTACCC	2795	156	4225	315	4304	212	4361	4499	315	306
TCAGATGCGCACCTCGCCGGCGAAT	1129	3515	1797	4229	1686	3672	960	672	1417	2398
CTCCCCTCAATTCGGCCAGGCTCTG	1656	1110	2294	1239	2692	1400	4426	3251	1776	1598
GATGTCATCCCGAAACACTCAGGCG	223	2518	278	3715	645	4801	440	302	3840	4677
TTGCAATGGCACCGCCCCTTAGGCC	1484	809	2149	1625	3019	1522	2382	4581	2180	1673
TTCAATCACGCGACCGACGAAGTTC	1233	2371	1224	2546	1220	2573	1254	1879	3071	4046
ATACCGATCTACCGTAACTTCGTAC	3065	617	4199	667	4194	485	3139	3787	350	914
GGGCTACACCCGCCCTAACCTACCA	1782	77	2690	107	3887	63	8062	4663	5	68
TTACGTGGCTTACGCCTTAATACGA	1079	45	2064	0	3036	0	7492	7511	108	63
CGTTTAGCGAATCTATATTCCCCTA	2307	2672	4067	2443	2252	1988	1466	1406	1576	1211
CGTCCCATACCGACGTTTACTCCGG	1603	717	1787	808	2375	909	5937	4427	1377	1426
AATATTTTTTCATGCAGTCTAGCAC	1392	2689	1170	2888	1871	3360	1745	1315	2202	2710
AACAGCAGCCCAACAACAAATCTCG	1031	554	1197	1333	1725	1556	3657	5766	3014	1503
AATTCTCAAGGTACCACTGAAAACG	681	2529	1356	3386	1270	3277	450	891	3152	4341
TTACAGGAATGCATGCCTTGCGCAC	1248	1203	1453	1734	1769	2265	4243	2761	2463	2191
CAAATTTGTGAGGAGCTCATCGACC	388	3057	304	3741	297	3663	183	47	4830	4808
CCACCTAAGCGAATGAACACAACGC	940	2201	1377	4281	1133	3685	1349	1317	2713	2313
GCCCGTCAATCCAGCATGTATATAA	1008	2580	1580	4053	1270	3265	1045	572	3131	2763
CCCTTCCTTTTCCGGTGATCACGCG	1190	1557	1573	1938	1820	2702	1471	2047	3297	3670
GCCCTAACACAAAACCCCTCACACG	3381	58	4207	288	4043	243	4350	4152	307	223
ATCGACGCGTTAAGGCCATAAACGA	2193	91	4034	179	3682	65	5605	5143	177	81
CGAACATTTAACTGGACAAACACAG	3509	119	4585	64	5600	0	2386	4964	9	0
TTATAAATTCACATTCAAAAGTGCA	1227	611	1579	2451	1871	2413	1930	3332	2725	3091
AACAGACTACTCAGTCGTTTAAGCC	1102	1896	1308	3650	1358	2659	2617	2193	2079	2324
GCAAACACGACCTCGTCTCCCAAGT	1417	1906	2158	2211	2380	1948	1819	1919	2681	2746
TCCTTCACTAATCGTCGGGACAAAT	1470	2651	1582	3044	1526	2761	965	1351	3085	2740
ACCACTTTGCGTCCCACCAAAACGC	1580	2294	1799	3071	1970	2007	1520	1427	2652	2846
TCCCTCAATTTCCAAACGCGCTATG	1114	2480	1336	2757	1770	3270	1583	2095	1885	2869
ACCCCTTACGACTCCTGTCAGTACG	2103	817	2478	1986	2785	2218	2805	1880	1921	2145
AAAAATATCCACAAGTGTATCAAAA	2039	1337	2073	1254	2957	1208	2525	3803	2156	1785
AATTTCTTCCTTTCTTAACAGAGA	719	1374	540	2321	1139	2979	1253	2047	4689	4070
TGCTCTATTAATGCCGGTAATGCTA	146	4073	317	5821	115	5075	57	214	2298	3011
CCTGACCGTTCGTTTAATCAGAAAG	1435	849	2318	1204	2878	821	3895	4484	1987	1256
CAAGAACCATCCGCCTTCGCATGTC	711	468	1457	691	2434	1429	2777	6108	2548	2491
TCGCCCGGGGCTGCGACATTTACAC	55	2863	124	4355	108	4246	67	0	4599	4694
ATTGCGTGTCTTAACCTCGACAGCG	288	2816	261	5080	423	3855	267	340	4440	3320
AATGCAAGTCTTCCGCCGCCCGCAC	2498	972	3597	820	3709	764	3135	3753	918	915
CACGATCGACGCGTTGACTCTTTAT	1437	1208	1966	2154	2444	2662	4058	2136	1315	1686
CCACACCGCGCTCAGCTGCAGCAGC	29	2263	19	3612	40	4496	66	0	5534	5004
ACGCCACTGAAAAAGATCCGTCAGG	2987	394	3895	242	4432	475	3743	4504	205	169
CTCTGTCCACACTCCTGGTGCCGAA	1004	98	1940	87	2944	93	7082	7781	9	5
AACACCGAACTCTACGCGCAAATAC	632	1635	1300	2790	1262	2800	1137	1578	3866	4026
CAAACGGCCTATTCGCTATCGCGCC	2622	1119	4145	1342	3924	1413	2860	2359	567	671
CACGTCCGCCACAGTGGCGAAGCAT	1197	2587	2052	2845	1634	3134	1403	1796	1799	2572
ACACCCCCGGCCCGCCCGGAGTCTC	1628	933	2292	1568	2639	1651	4173	2817	1788	1523
TCTCCTCATAATATCTACCGAGAAA	389	728	909	602	1462	1149	1640	2832	5396	5890
TACGATCCGCGAACCCAATCCACAT	1723	1077	2727	1605	2825	1444	3032	3075	1863	1616
TAACGCGCCTGTGCACGCATCTCTC	955	1494	956	2344	1479	3309	2110	3227	1962	3147
TACGACGCGCCAATTTTCCGCGTCC	2029	127	3230	224	3495	203	5603	5322	352	396
ACCGATGAATGTCCTGACGTCACAT	26	1556	0	2577	0	3130	0	1	5936	7754
GGCTCACAACTTGCCTGCTTAACCC	922	2156	914	3281	1201	4360	1291	1259	2090	3465
TCCGCCATAGAGCCACACAATGTCC	1051	3919	851	4566	915	3780	558	367	2140	2787
CGTACCTCGGCTTCATTGAGCGTGA	1197	2104	684	3742	1086	3013	1206	1004	3400	3496
AGTATCATATGATAGTCACGCGGTT	1561	1778	1998	2244	2351	2622	2073	1875	2649	1777
TTCTCACTTCCCACGCATTGTATC	2147	1268	2478	1803	2409	1822	1744	3096	1677	2476
GCCCCCTCCAAACAACGCATGCCTA	1310	3241	1174	4238	1155	3747	1206	431	1984	2422
GTTCCTCTCATCCACGGTCCAGCAT	856	1163	1548	2604	1680	3180	1789	1797	2894	3391
TCCCGGCGTTCTAACTTCTACTATC	1938	537	3230	724	3667	631	3493	5305	561	768
CTACATGGTTCGCACCCACTCGCTA	817	469	1627	1783	2251	2190	4638	3016	1835	2214
GTAATTTTCCTGCAGCTAATATAGA	850	2148	1278	3439	928	3614	819	1219	2970	3571
CGTTCCCGTCGGCCCAGTACACACT	1773	583	2409	1010	3190	1241	3498	4209	1221	1681
ACCTCACGTTTATTTCCCATGGGGA	3646	1	3918	225	4118	112	4447	3987	115	240
TTCCGCAAGCATAACAGCCCTAAAG	634	999	1221	1711	1049	2236	1539	1727	3793	5899
CATAACTACAACTCGCGTTCGCATA	421	2218	327	3345	507	3217	335	397	4653	5367
GAACTATACTGTAGCCCGCACGGCC	393	2445	253	3263	238	4427	443	261	3848	5209
TCTGCCCCGATCACCGTTTCGTCCC	266	1847	151	3934	191	4304	278	208	4657	4901
TACCCCTGATTAAGACCTACTGCGA	491	1910	561	4260	605	4013	947	619	3047	4267
TCAACCCACACACTTATGCGACTCC	2062	2028	1068	4025	1596	2832	888	1410	2752	2058
CCTCGTTTACACTCGCCATAATACA	1466	2513	1940	2989	2442	2125	2121	2171	1899	1047
CTGGTCGTCCTCCGGCAAACACACT	323	311	1052	892	1639	1388	4246	4333	3090	3423
GGTTGCGTAATTTCCGTATTATCAA	661	3195	604	4935	398	4326	381	365	2367	3463
CGACAGCGGAAAGACCCGCAAATAT	1122	1200	1518	1363	1898	2009	2075	3139	3776	2589
ACAGCTCCCTAAAGGTCACCCTCAC	1817	940	1539	1281	2903	1797	2256	4317	2189	1647
TTGCTTACGAACATTTCCTCACCAC	450	1602	697	2068	1047	2272	968	1004	4987	5582
ACTCCGCCCACTCCTCGGCGTACAA	1390	2416	2301	2554	2401	1935	1932	1800	2359	1589
ATCCCTCACCAACAAGTTTTCATCG	1374	1754	1926	2477	1780	1930	2202	3509	1468	2254
GAACGACTGACCAGATGATTACCCT	368	1665	606	2870	1394	3168	1715	1265	3299	4318
GACTTGTTAAATATACGAAGTTCAT	567	1977	709	3383	522	4663	1103	1174	3293	3275
AAGAATGTCGCCCGAACCATCACTT	11	2716	0	3751	0	4626	0	0	4552	5004
CGTTTTCGGATCTTACTAGTAGATC	1754	623	3516	440	4397	523	3252	4431	1137	580
TAATAGCTAAGAATTCCTTCATCAC	603	637	821	1894	934	2173	1919	2452	3742	5463
TAGTCTTATGCTGCGCTTACGGCCC	377	2851	426	4170	514	3947	450	176	3717	3994
GTCGCGAATTATTATGAGCGCAAAA	482	1213	365	3227	453	4051	619	675	4499	5033
CTCCGTGTCCCCGAATCCCTAGACC	1930	257	3448	346	4059	253	4112	5072	714	420
TAGACAGACAGACTTACTTGTTCAG	2709	220	4155	342	4333	434	3725	4198	220	265
GTCTAATTAGTAGGCGCGGCTCCGG	1635	1566	1822	2299	2455	1912	2260	2414	1961	2275
GATGAACGACCGTATACATAAAACA	1682	1613	1885	1970	2056	2225	1740	1150	3091	3179
CCCGCATGAGTCGCCCCTAAGTGGG	1430	1110	2116	1941	1504	1931	3019	2538	2535	2452
TTCGCCCCTCCCAAATCGGTGGGTG	3337	1587	3625	1224	3073	1050	2556	2513	968	641
AGAGGGTGCCTGCCCGACAAGTCAC	1591	1857	1779	2007	2936	1811	3111	3558	789	1125
CCTCGCCTCGCTTTGCCACCATGCA	175	1261	115	2494	197	3679	304	184	6733	5421
CATCCTTCCAGCATTCCCGGTCGCG	2217	1351	2997	1202	2331	1831	1969	2715	2132	1810
ACCTGACCCAGCCCATACCCCTCAC	286	2109	324	4980	186	5482	422	92	3117	3553
ACTATACAAATTAACGGTAAAACAA	1695	4	2448	21	3653	49	4494	8037	6	129
AACGAAAAGTCGCGACTCTACCACC	3601	864	4364	890	3497	323	2728	3286	411	571
GTTTCGGCCTCACCCTGATTTCATG	2483	0	3805	0	3976	0	5730	4519	6	1
TTGAACACATAAGGCATGTTCTAGG	545	1602	1019	2516	855	3191	1517	1879	3881	3512
CCCAAGGCGGGTAAGCTACACGCAA	1507	863	2500	1607	2721	753	4253	4109	1520	679
TTTCAAAATCCAAAACGTACTTCAG	1417	1931	1621	2662	1676	3135	1130	971	2846	3120
CCCGTCTACAAACTAGCCTCGTATA	945	944	1142	2252	1085	2434	722	1276	4714	4987
TTATTCACCTCGGAACAATCCGGCT	1166	1092	2080	1784	2778	1848	3655	2892	1207	1998
CTCTCCAGTCGGCCGCCAAATGATC	487	2030	598	3866	785	4243	406	557	4490	3032
TTCACTTGAAAAACTTTCTCCAACA	1901	1181	2172	992	2669	1163	1554	3468	3502	1863
TCTATCCAAGACCCAGCTCAGATAG	1955	2836	2316	2666	1744	2543	1323	1519	1975	1562
TCTTCCGCGCTCTTGATCCTGCCTG	1361	380	3547	149	4131	239	5073	4281	791	480
GAGCGGTACCGCCGCCTACTCTACT	1118	361	1450	1133	2573	1410	4948	3705	1466	2246
TCCAGCATGGATTACCCGTGAGAGG	1369	933	1633	1195	2826	1339	4492	3400	1602	1620
ATTTCCTCAACAATTTGCTATCACA	44	957	5	1419	54	2723	0	0	8306	6889
TTTAGCAAAAACAGTCACAACACAC	1252	2134	1522	1909	1552	1816	1032	2167	2407	4598
ACCCTCCTGAACGGTACCGCCCACA	1370	507	2086	682	3056	724	6041	5184	358	352
AGATACGTCGTATGAGACACCCAGA	2498	949	3351	1211	2725	1111	3125	3695	615	1072
GACGCCCCTTTGCGGCAGCGGGTTG	1439	2469	1216	4066	1117	3451	1092	747	1930	2819
ACAGACGCCACAACACCTGTAACGG	2280	516	2768	1043	2815	1252	3783	3351	1015	1515
TTAACACTTGCTATATAGTCCCCTA	447	384	172	1873	631	3139	349	626	6617	6079
AAAAAACGCACGGTCAAATACACAG	1523	1450	1565	2756	1816	3196	1932	1532	1781	2760
CCTTTTAGAGGTACCCCCCTTTCAG	2427	1292	2466	1385	2910	903	2644	3440	1390	1441
ACTTCCCCAACCCGGTAACAACACC	1973	1795	1663	2390	2091	2139	2689	2520	1526	1511
ACACGACCCTGACAAGCTGACCGGA	2334	0	4564	0	5117	0	3041	5226	1	0
CAACTTTCCATAATAAGCGAAACCC	1918	870	2647	913	2768	672	1949	3910	2288	2347
ATTTAAATTTCAGCTCAGGCGCGAA	518	2856	594	4195	875	3618	943	1163	2941	2572
TTTACTTGGCCACAAAGATAAGTCG	1934	299	2522	341	3800	377	4552	5874	266	304
GAAGTGCCGCAATACCTAAACGAAA	1031	1797	1478	2378	1731	2892	2210	2186	1922	2635
CTCCCATTCCGACTTCCGCTCAGTA	1374	1044	2387	973	3675	830	4495	4569	397	513
ATATCGTAACCCTACCCTAGGGATC	404	1436	1322	2123	1320	2187	2050	2160	3393	3843
TTTACAACCCCCTTTTAGCTGCCGC	556	1903	526	3539	342	4435	621	420	2860	5033
TCCTCCTTGCGGTGCTACAAGCGGG	824	2589	800	3591	738	3699	650	744	3696	2892
ATTCTTCACATGGTTCCTCCGAGAT	2151	635	2202	1422	3076	1470	3206	3170	1569	1320
CACGATCCGAACTCATGTTTGAGAG	922	2544	496	3802	309	3949	773	402	3171	3835
GGGTAATCTCAATCGGCGAAAACGA	154	1380	113	3369	40	3786	156	0	5884	5320
ATAGAAGTCCCCAACACGTAGAACG	2662	1565	2848	1657	3287	1749	2438	2207	695	1081
CTCGCCCTGTATCAAGTGACATACG	1101	1434	1474	2498	2399	2083	2603	2683	1512	2398
CGTTGCCGCACGGTAAGCCGGAAAA	4150	23	4652	0	3968	0	3374	4004	5	0
ACGGCATTCTGAAACTTCCGGTTCG	2441	1813	3613	1374	2937	1393	2286	2376	735	1204
ACCCGGCATCGTACACTTAATATAC	114	1887	72	3976	0	4631	125	29	4135	5199
CCGCGCGAGATGTATACGCGACTAA	2852	5037	2847	6029	745	1301	252	292	249	560
CTGCGCTGACGGCGCCCTATAAGAG	1470	1877	1308	2446	1154	3508	1201	1466	3088	2646
TCGTATATGGAACTATTCTAATGCC	1982	1185	2394	1738	2293	1735	2010	2735	1713	2376
CTACTTGCGATTCTTAGAAATTACG	1022	1308	2220	1530	1814	1880	1309	2443	3346	3284
TTAATTTAAACGGGGCGAACTAAAA	2540	227	3360	532	3720	528	4346	3605	961	331
AGTTAACATTTTAGGAGGGGAACAC	81	3563	238	4951	63	3951	28	0	3319	3916
CATTACACGAACCCGCCCATTCTGG	2010	1614	2071	2503	2107	1932	2116	1732	2211	1812
CATTCTTTTTACTCCCGATACGATG	741	1589	1555	2206	1448	2257	817	1935	3263	4285
AAAGTTCCACCCTCAGGGCACCATA	970	2784	1029	3079	866	3061	792	787	3197	3524
ATCGCCCCCCAACCCAAAATGTGGC	1218	1036	2259	1330	2477	1478	3408	4493	1102	1287
AGTGACAATTTAGCCAAACGCGTAC	1565	577	3249	906	3700	980	2560	3598	1569	1376
CCCCTTTATACGCGCTTTTTTGTTC	499	1324	597	2472	632	3909	1129	800	3773	4939
GGGTCGGAACGAGTATAGAAACATC	1824	44	3472	0	3523	0	6059	5145	7	0
CAATCAAACGGGAATATAATTCCCG	2648	2927	1964	2478	1587	2907	870	1023	1973	1689
CCCGCGCACTACATAACTCGCCGAA	2915	609	3794	500	3451	778	3300	3910	478	325
CCGAATAGAACGCGACCGATTGAAC	435	2238	694	2498	752	2689	798	1332	4350	4268
AGAACGCACTCATCCATGCTGCCCC	2209	622	2472	590	2987	289	5247	5022	364	247
CGATGGCCCAGGCGGCGTCAAAGGC	4219	266	4189	146	3965	356	3511	3255	71	70
TCCAGTTTTATACCACGTGCTCACC	442	1682	398	2275	641	3977	1033	694	4291	4604
ATCTTGACACCCCGGTGAAAAGTAA	1041	168	1918	1186	2725	559	6109	3720	1073	1530
ACGCGTTTCCGGCAAGCTAGGATAT	826	466	1743	1628	2293	1918	4521	2769	1541	2322
AACTTATTCCACATTTTCAATGAAG	1346	1307	1350	1559	1925	1846	948	2407	3417	3912
CCCGCATCATGCCGTCGTCATTCCC	64	1785	215	4163	50	4409	41	217	4464	4594
TGGTCGTCCCCGCCCCGCTCGTTCT	14	1615	0	3084	0	3959	0	1	5450	5873
TGTATACGATTTTAGGTGAAAATCA	591	1737	575	3055	780	3593	920	487	4077	4162
CTCTCTAAAAATAAGTGTTATAATA	93	1150	232	1346	378	2356	402	631	6057	7323
AGGACTTTTACAATGCATACCCACCAG	654	2460	724	3123	901	2525	1646	1657	3280	2994
ACCATACAAACATCGCGAAAACGAA	2273	1109	2821	1450	2480	1239	1574	1814	2419	2785
AAAAAGGCACCACTAAGACGATTGA	2491	1863	2512	2904	2189	1840	1252	1114	1365	2430
CATGGCGCCGTCTAACGCTTATTCC	117	2808	78	4467	144	4146	46	238	3226	4688
TCTTTTTGGTCCCGCCTGTTTGGTT	425	1529	747	1960	867	3371	1401	991	3679	4957
CCCTCGCCCCGTGATTATCTACTGG	1190	0	2176	0	3106	0	6325	7126	2	0
AACCCCGAACATGAACGCGTTACCA	34	2349	1	5521	0	5464	0	0	3509	3043
GACGCGAATTCACTCCGATGCCCAA	855	3142	458	4828	360	3654	554	245	2472	3352
TAGCCGCAAAGGCTTAGAAACCCCTGCAGAC	1852	695	2483	727	3737	719	4700	3486	565	953
ATCGCCGCGCATATAATTCACTTCC	1100	1049	1489	1861	1694	2797	2693	2787	2377	2069
ACCAAACTGGGCGTGAGACGGACA	72	2878	0	3914	32	3612	12	102	4778	4512
GGACACCCATAAGACCGACGCACGT	3160	0	3926	0	3834	0	4334	4647	5	0
AGCCCGAAACTGCCTAAAAACGCGA	421	1613	622	2841	690	3803	913	1140	4131	3731
TTACGGCGTTTCCGGCTTAGTATCA	1462	684	2296	763	3315	553	4653	5300	548	320
CGCTAAATACGCACTTGACCCTGAG	64	2909	33	3264	37	4536	99	167	4152	4629
ACGGTCCAGTGCGGAGGGGCACAGA	1302	2131	1796	4150	1295	2806	1601	1280	1719	1790
ATCAGTACTCACCCTCTCGCCCCGT	4040	779	3968	1210	3265	670	2585	1666	769	906
CCACCCGCTTTAGAACGACCAACCG	420	1522	568	3358	987	4254	1655	1119	2861	3114
AAAAAATAGAAACATTTGCATCGTT	588	2169	374	4155	282	4481	110	64	3116	4502
TCATCGGGCAAAATTCCGTAGAAGC	897	759	1452	1091	2381	1421	4239	3253	1607	2741
ACCGGCACGAGCCTATATTTACGCA	262	3075	218	4563	145	4797	260	0	2977	3534
TTGTACAAGTGGGAATACGTAACAC	2824	980	2745	1553	3369	1480	2794	1766	1135	1176
AAGTAACACGCCTCGGTGGGCCGAG	813	1708	800	2560	1196	2631	1906	947	2904	4356
TCCCACTAAGTTTGGCATTCGGTTA	432	1399	338	2568	607	3146	508	742	4977	5099
CGGTTTGACTTCTGCCCCGGGACAG	2331	405	2980	239	3662	61	5956	3899	78	199
CAGCCCGAGACAAAACCCGCCCAAG	974	1191	1314	2498	1161	2242	1616	1724	3355	3725
ACCAGAATACCATGCACATAGAAAT	2139	672	2784	636	3801	398	4305	4643	306	101
CCAGAGACACTAAGGAGGTCTCGCC	1816	1119	2179	1160	2245	1762	3284	2901	1338	1981
CCTTCCCCCTATCTCGCAATAATTG	1797	539	2586	601	3358	576	3651	4974	563	1139
CAGATGCGCTACTCTGTGTGCCCAC	673	2677	781	4191	577	4590	535	357	2787	2601
ATACGCCCCCTCAGCGATACCCGCC	1105	697	1593	1969	1707	1946	2634	3214	2530	2365
TTCACCCCCTTACGTGAAAGACCAA	1603	1148	2044	1772	1410	2011	3105	2064	2394	2208
AAGATGACCGCCAAAGAAAGCACGC	485	1899	1005	2261	983	4404	1118	1018	2520	4060
AGATCGTGATTGCCCCGAATTATCG	1917	485	2463	691	3345	497	3709	5297	649	693
CCAACAAAAATATCCTAATGATATA	310	2226	436	2402	400	2760	510	250	4625	5825
ATCGGTGTGTTGCCTATCGCATTCA	1527	599	1665	2007	1750	1929	3320	2055	2402	2483
GCTGTATCACGCATTATAACCTGCG	2029	79	4203	69	4294	0	4389	4447	94	132
GCGACCCCTTACGGTATACCCGGAG	278	1740	278	3023	271	3543	398	174	4519	5510
TAAATACCGCCTCACTGCATTGTCC	905	2608	1217	2813	1723	2145	2232	3048	1384	1658
CGGGCCGTACTATAATTGTCCACGT	2643	49	3078	35	3791	1	5501	4620	5	1
TTCCAAGAAAAACCAGGCGCTCAGG	669	1588	1359	2142	1436	2260	955	2361	3481	3470
AACTACCCTATGTGTGATGGGTGCC	2182	169	3778	227	3647	118	4563	4896	86	49
GACCACAAGACGGGTAGCATCTTCT	1206	2211	1427	3087	1178	2616	1866	1269	2718	2129
TTCATCCTCCGACTGAGCGCACGCG	1623	2078	2394	1878	2003	1866	1816	2370	2174	1502
AATCGTGGAGCGAGCCCAACGCACG	3235	147	4002	553	3553	289	4470	2909	268	269
ACCGACCAGTGCGGGTCGCCAACCC	1395	2140	1461	3260	2102	2572	2134	2288	1095	1245
TCTGACTACATACTTTTCATAGAAG	846	1015	1379	1464	1137	1683	489	1188	4745	5741
GAATGGAGCCGTGTCCGATAAAATA	3615	174	4842	536	4782	195	2577	2565	110	290
TAATACGGTTAAAATCCCGGGCAAA	956	933	1304	1439	1579	2342	2854	3417	2107	2755
ATATGAGAATGCAGGGTACGACTTT	1695	1084	2681	1161	3361	1433	4047	2322	811	1084
CCAACGTACCAGAACGGCGCCCCAG	1937	557	1762	1145	2495	1427	4256	3157	1457	1485
GACCGAGAGCTCAGACTGTGCGCAC	460	2178	691	3784	907	3919	775	223	2472	4264
AGTCGCTGGCCGGCACCGGACGGTC	615	765	808	1776	1562	2537	1542	2312	3578	4172
TCCGTTGCGGGAGTACAAACTGGGG	1101	612	1771	1027	1842	1116	4995	3843	1291	2052
AGTGCCGTTCGCGGCTTAAAAGACT	1479	3449	1179	3103	1310	2126	1434	1114	2405	2048
TTACACAAGTACCCCGAGTCGCCTT	532	1116	385	1924	813	2895	1330	1828	3973	4841
ATTTTCGCAGCCAATCAGCCGACAG	1136	1152	1878	1730	1825	1716	2703	2860	2309	2318
TACGTTATAACTGCACCTCTTTATT	248	1060	294	2394	463	3353	1062	885	4791	5073
CCCGCCCGCATGCATCGTTTTAATC	589	226	1964	104	2964	285	6960	5895	289	347
GGTAACGACCCACGCCACCTAAACG	919	2453	1679	2930	1209	2766	2268	1545	1936	1918
TTTAAAACCCTAACGAAACGACAAG	3141	749	2774	1303	2780	1761	2525	2133	1181	1264
ACACGAGGCCGTTCGGACAAGATCG	1395	1275	1791	2152	1880	2000	3341	1412	2472	1892
ACACCCTATCATTCCCATACCCGAAG	2333	1085	3254	1250	1801	1918	1794	2325	1772	2076
CCACCTTTCCAGAGGACTACGGGGG	1008	617	1479	948	2316	1232	3822	3640	2200	2346
TAAACGAAGTTAGGCAGTTGAGGTT	2422	107	3646	189	4326	293	4304	4065	185	70
CTGATAACCCTGTGTAAACCAACGC	472	1982	325	4385	470	4193	163	201	2865	4549
GCAATCAAAATATTGTCCTCGCCCC	1246	874	1667	916	1966	1708	1825	1924	4309	3162
TTCAGCTCGGTTTGTTCACCCTCCC	1812	432	2497	758	3467	378	3925	4658	497	1153
AAAGGAATTTATACCGCGGCCTAAT	137	2692	92	3728	34	4236	57	113	4618	3869
TTGCTCGGTTCTTATTTCCTCCGCC	1899	764	2436	1034	2530	1081	3264	4529	513	1515
CGTGCCGAGCACAAACGTTTCACCC	701	2782	612	3988	310	3836	320	308	2835	3871
TTTACGGTTCTCAGCACGACCCGAG	2035	207	3234	245	3671	261	4832	4979	59	38
TACCTCAGGAGTCATACTCTTCCAT	240	1790	331	3412	99	4159	204	321	4986	4012
TTCATCTAGGCCACCGCTAAGTCAC	943	1304	1748	2394	2146	1721	3270	2567	1894	1564
CCCCATGTCAACCGCGTCCGCCAGT	2027	571	2608	954	3188	929	2776	4736	910	846
GCGAGAAGATGAGCGCACTGGTGAA	943	1466	296	3657	465	4684	197	471	3651	3688
ATAGCCCTTCAGGTAATGATAGCCT	2565	44	2976	0	3925	1	5521	4473	3	0
AGGCCAGCACTTATTAGGCACCACA	996	2476	822	3893	1267	3180	1213	1121	1721	2818
AGAAGTATACGAGCATTATTAAACA	2903	1207	3005	765	3227	676	3450	3619	568	84
ATTCTGACCCGTCTCAGGAGAAGCC	1806	613	2620	1422	2486	1112	3344	3581	1097	1423
CTGCGTACGACCCGTGATAGGCAAG	1335	398	2181	802	3323	484	5050	3991	1080	857
ATACGACACTCAGCCCTTAAAAAGC	1577	312	2706	476	3063	360	4936	5054	452	554
CAGCACCGGATATCGACCCCGGTAG	5	3043	0	5207	0	4320	0	1	2971	3941
TGCCAAAATCTTACCCTACGGACGC	700	937	1360	2524	1275	2832	727	1181	3552	4389
TCTCCCTACGGACAACCACTCGTCT	2126	158	2848	421	3330	326	5055	4850	200	135
CCTGCACCTCGTGCAAGATCATAAA	1878	268	2155	549	2652	901	4866	4784	590	793
TGCACCCTCGTTTTTAGGCTATGAA	2181	1	3020	125	3396	18	6028	4591	5	61
ATAAGGCGGCGCACGCGTGCCCTTG	505	2684	462	4089	256	3766	136	562	3813	3149
ATCGTTCCCCCGATCTGACTGATGC	1066	479	1978	880	2858	948	3102	3932	2105	2067
GAGTACGCGGTGACGTAACGAGCGA	514	1060	569	2580	921	4568	2266	1085	2923	2923
ATAGATGCTAAAAATAGACGACCTC	814	642	1552	964	2241	1951	3354	4130	2097	1659
AATATAATCGCCACACAGCAGTTAG	2875	343	4146	309	4594	229	2528	4149	132	93
ACTTTAAATAGGCTACCGCTTTCGC	511	1622	656	2607	920	2820	1325	1497	3129	4310
AATGATCCCAAAACTTAGTCAACGC	418	1416	642	1689	987	1955	1425	2417	3829	4618
TAATTAGCACCCTCGCGACTACACC	1471	1235	1620	2153	1545	2384	1193	1914	2496	3377
TCCAACCCAGAATCATGCTCGCAAC	143	1234	128	2399	127	2768	896	671	4882	6138
TTTTCCATCCTAGACCATGTGCCCC	2005	927	3320	981	3014	1225	1788	4020	1125	977
CGGCATAATAGTGAACGCTACAGTA	1495	1340	2171	1636	2737	1451	2528	3537	1465	1015
TAAGAGAATGTCGTATAACGTAGCC	1460	2190	2021	3735	1613	2821	1102	1215	1439	1778
CCCGACGCGCTACGCTATCCATTCC	191	2294	284	4875	280	3876	381	251	3033	3889
AGCGACCCATGTGCCGCCACCGCCC	4740	2053	3301	2527	1919	1344	695	699	616	1438
TTCATTTACCCCTTATGT	1146	377	1821	989	2582	993	2634	4358	2571	1839
TCCAAAGATTTTACCCCCCCTCAGC	925	1884	1228	2101	1189	2636	1213	1271	3585	3278
TACGTTACAGGGGAAATGGGGCACA	1503	93	3315	122	4160	99	4914	4877	89	127
AATTGTATATCATCCCTTCAAACGA	2500	362	3422	222	3888	31	3045	5246	374	208
TCGGACACAAACAACCCGCTGAACT	1854	623	2027	833	2693	1015	4012	3365	1261	1603
ACCCTGGGAGATAGCGAACCCTAAC	1425	313	2415	342	2807	113	7507	4187	70	107
TTCATCGAGCAACCCAGATACACTC	1208	726	2321	1419	2741	1477	2986	4211	1058	1128
AAAAAATACGTGCACATAATAACGA	2475	2105	2996	1392	3018	1133	2053	2566	767	752
TCTAAAAAGCGCCCCCTGTCGCCTC	2731	73	3134	0	3791	0	4603	4913	4	1
ATTTTTGATCTAGCAACTAAATTGC	948	1444	1634	1524	2150	1878	2484	2142	1836	3206
GAATGTTCGTAGCAGTACAGGTCAT	1037	1351	1239	2413	1371	2933	1979	1333	3147	2436
AATCTCGTAACGGCGTCCGACCAAC	1622	1189	2778	2044	2881	1394	2335	1946	1440	1607
CTATAATACCTTCCTCGTACTTAAG	1059	2192	1186	2190	1117	2298	686	1523	2617	4354
ATGCTCGCTACGGCGTATAATCGCC	1312	947	2064	1345	2393	1624	3835	3725	1002	971
ACATAACAGATGACCCTACCGGCAG	2255	1378	3698	2085	3151	1145	1882	2172	730	713
CACAGCTTATTGCGCGCGCTCCCAC	688	1119	565	3872	762	3450	1262	717	2999	3768
ATTACTCATCGCGCCTCATCGCCACC	1217	652	2321	1245	2917	973	4377	3625	636	1238
CTAGTATTTATAGGCCTGATGCAAC	718	2592	648	3013	684	3061	546	345	3716	3876
CCGTACAAAAAACCCCCTTCTTCGA	351	2062	590	2924	328	2634	233	611	4372	5088
TCTAAACACTACTTCCTAGGAAGGC	152	2723	169	3378	198	3126	19	96	4051	5272
CGACACGCCCGCCAAATAAGGCTTC	29	2435	1	3614	0	4751	0	0	4361	3986
CCGCGCACGCATAGTGCCACGCTTA	2307	1281	2775	1015	3554	724	2983	3637	444	457
GATCAACCCTAATAAATAACGCGCA	1084	1527	1362	2101	1219	2492	1977	1240	2488	3683
CAACACTTCGGCGCCAGCGAGCACC	1890	1869	2053	1586	2502	1234	3319	2095	1113	1507
GGAATCACATTTTAGTATACGAGCT	1905	853	2479	1216	2672	1437	3877	3195	714	795
ACTTATTCAGACACAAGCCCTAATA	505	1280	702	1921	673	2485	692	1819	3663	5402
AATTATAATCGTATATTGTGGTTGA	160	2744	114	4653	238	2635	45	290	3755	4506
TATCTGCACACGGACTTCCTCGGAA	154	2048	132	3167	391	2599	259	382	4230	5774
AAAGTATGATTGCCCGCGGTCAAAA	1918	46	4203	426	3663	329	3295	4794	107	351
CTGCGATCCAACGCTGTTCTGATGG	634	955	720	1390	1284	1948	3130	3054	2726	3285
ACCCTCTCCAAGCGAGAAATTTTTT	2334	474	3787	527	3536	684	3966	3120	466	232
CTCAACAGACAGGCCGCCATCCTCC	1547	1404	2080	1222	2623	1629	2407	2503	1740	1969
CCCCTCGTCCGCTTACAGCATTTGA	24	1104	0	3726	0	3849	0	0	5349	5071
GATACCGCTTTATAATGTGAAGACG	363	1982	306	2619	185	3479	73	217	4812	5081
CGTATCGCCCGCTCCCTCCAGTCCC	409	2080	468	3219	420	3894	556	662	3413	3994
CCCCACCTCCCGGTGCTGACCCTCT	663	2039	442	3579	507	3574	563	735	2985	4027
TTGTACAGTAATGGTGAGGCATCAC	2809	0	3023	107	3642	252	5460	3699	111	0
TGCCACGGACCCGCGTTTGCCCCGC	3023	335	3474	418	3392	97	4038	3664	367	289
CACTAAATACGCGACTGCTTCATTC	1311	1099	1896	1641	1741	1731	1416	2018	3361	2868
TTAGCACTGCGCCGTATCCGGACCC	1729	797	2474	470	3402	667	3891	4000	753	891
TCGCTTCATCCACTCGCCCCGCAGT	85	2344	100	3738	52	4159	0	1	3949	4629
CGTGTTTAATACCCTGCCTCGTAAG	778	1431	1150	2649	1308	2423	2099	1034	3720	2462
CCGTTTAGCAACTTTCTGACGGCTG	1908	880	2746	587	3346	750	3441	3858	768	765
GTATCCCCTTCGCCCTCAAACTTCG	308	432	312	1218	652	2204	1567	1140	5133	6075
GTTTAAAATTCCAAGGTGTTCTACG	2541	623	3194	1182	3731	1025	2476	2627	769	840
GTGAGTATTTTTGTTAAGCGTTGTC	1332	1823	1442	1978	1694	2584	853	2007	2333	2952
CGCCGCAAAATTGTCCAACTTTCC	454	3222	589	4338	481	3649	62	337	2984	2880
AAACATCGTGACCTAAGCCGCGCAC	1707	110	2352	606	3678	990	3973	3862	930	781
ACCCGTGACCTCATTTCGCGTGCAC	758	867	914	1644	1680	2246	2721	1710	2937	3512
TACTGTCCCTCCGACGAACCGTCAC	1837	577	1998	1500	2258	1580	3335	3049	1233	1590
CCAACACCTTCCACGGCCTGAATTA	799	1186	740	1745	1057	1910	2079	2065	3703	3639
CGCCCCTCTTGCACGACATCAATGC	580	1702	500	4628	463	3409	629	952	3411	2649
ACTCTTCGCTCGCTTAAACACCCCC	826	1623	1081	1919	1183	2821	1183	1555	3384	3343
GCGTCGGACCCGATAACCATGTCCT	2586	0	3585	17	4055	0	5019	3647	9	0
CTTCGAGACTTTTCAGCAATCCCTA	1150	1083	1838	1784	1493	1874	1507	2476	3249	2461
CTCTACACCCTCTCGCACTTCCCGT	1445	158	2164	606	3048	513	3653	6298	284	740
TTTCGCGACACGGTGGACGCCTTGG	406	487	1031	1233	968	2072	3116	1836	3757	3986
TGAGTATTGAGTCAGTTCTTTTGAG	1332	2605	1084	3417	1263	2641	893	1334	2180	2141
AACAACAACAGCCGGATTCGCTGCG	428	1939	549	3616	411	3523	573	825	3761	3257
CGACCCTTCTATAAATTCGTACCTA	1946	1832	2561	1501	2483	1361	1326	2121	1952	1798
TTTACAACAACGTGCGAATGAATAA	696	1503	770	2526	845	2529	877	625	4380	4122
AAAATTTTTCACAGCGACACCAAAA	135	1977	100	3504	103	3830	178	165	4671	4204
ACTGCGCCATTCACTGTGGCAAATT	1927	1250	2131	2110	2166	1207	2200	2944	892	2023
AAAAACCGACACCCGATTACGCATC	2830	644	2638	749	2271	1047	3487	3595	696	890
CGGACATTTAGCAGTCCTCCTTCCG	1344	1118	2001	1198	2271	2466	2747	2487	1598	1615
ACTACACCCGGCGTACATCCGCCTA	1100	970	1611	2253	1527	2970	1801	1665	2235	2700
ACAGCGCGAACACCTCTCAACCGCA	880	1821	1042	2862	1503	2948	1766	2002	1871	2111
CACACGCCTCCCAACACGCTGGTAC	1317	1024	2028	2292	2014	1814	1382	1616	2460	2847
ACAGACGGCCCCTGGCGGGCTACAG	1891	939	2444	2894	2015	2417	1467	1482	1323	1911
CCATGTTCCTGCCCGCAGAATACGC	1021	1637	1194	2328	1466	2787	749	1256	3393	2948
GGTACCTCCAAGCGGCCAATCATCC	2101	72	2801	144	3345	212	6944	2962	55	132
TTGACTCAGTAACAAGCGGGTTAAG	3018	494	3258	306	2967	459	5192	2931	8	125
AAAATGAAACCGCTCCGTATAGGCA	2176	1128	1820	1707	2370	1359	2533	2258	1669	1718
CCATCAACGGGATAAGCGCAAGAAC	1102	1642	1671	1715	1996	2210	1598	2982	1671	2150
CCATATTGCCCGGAAGATATTGTTA	1921	1077	3607	611	3529	390	1903	3599	950	1149
AAGTTATCGCACGGCCAAGCTTGCC	638	954	605	2346	1083	2965	1509	1224	4010	3400
CTAAAAAACGAGTAGAGCCCTTACT	3707	113	4088	172	3991	137	2699	3295	100	424
CGTTTAATCACCCTTAAACCTCCTA	1936	0	2839	76	3763	48	3711	6349	3	0
CGCCCGCCACATATCAGCAAAGTCC	2637	113	3517	37	4250	0	3798	4197	5	170
TTAACGAAAAAGGCTTGCTCCCTGG	158	2142	0	3323	122	4008	81	0	3847	5040
TCTAAGAAGATCCCGCTACCACAAC	2163	111	2912	252	4045	99	4458	4212	300	168
CGTTGCGCTACTATACGTGCCTCCA	2157	0	2228	34	2987	112	6077	5034	88	0
AACTGTTTAAGAATCATGACAAACG	166	2680	239	4534	106	4144	158	0	3059	3630
AAGAAGTCAGTAAGATAAGAAGGTC	1980	452	3472	418	4118	393	2985	3889	518	491
TTTGAACGCAAAAGCTACGTTCGCA	1923	1384	1965	2167	1998	2498	1645	1423	1720	1992
TTCACAGATACTAATCATTGTACGA	2205	2066	2113	2213	1530	2106	672	1376	2285	2148
CGTTCCCCTTCCTAGCTAGCTTACA	226	1308	230	1973	276	3203	793	661	4805	5234
TACATCAAAATGTACACCCCATTCG	146	2025	293	2941	98	4004	226	300	4741	3933
ATTCGAAAAACTAAGCCTTTCTGCG	1768	1162	2007	1213	3175	955	2178	4014	488	1737
ATACCCTATATATTGCCACCAGCCT	777	1888	992	2518	955	2737	1240	1225	2961	3379
CTCAGAAAACGCTCACCATCTTTAA	374	2317	305	3997	323	4145	460	526	3051	3171
ATAAACCACAGGCCACTCTTAGAC	2254	206	3023	380	4382	215	3559	4497	7	138
CGCCTCCCTTTACACACGCGACCAC	64	1754	91	2827	141	4490	80	156	4067	4988
CGACAAACGCTTAAAACGTCATGCG	1212	540	2375	1142	2473	1440	2263	3078	2251	1882
CTATGCTTGCGCAGTGCCCGACCAC	772	689	2484	912	2693	1052	3950	3818	1060	1197
GAACTCCACTCACATTCGTTTCAAC	715	1500	923	3131	993	2738	573	525	3547	3980
ACCGAGCTTCTCTACAAGACAGGAC	2232	0	3520	0	4030	47	3878	4907	3	0
TTACACAAAACTCGTGCCCGCTGCG	578	1124	744	2764	847	3599	821	795	3516	3818
CCCTTTGCTCTGCTCCACCCCCGCT	1178	2907	1292	2539	1281	2493	1100	1321	2206	2288
TCGAACTCCGTGTCGACCCGTTATG	707	1522	956	2481	1296	2710	1143	1519	2814	3453
CCCACTCGCAACTATTTAGACTAGT	1457	2490	1308	3083	1180	2819	695	807	2595	2156
AGAGGCGATCATACCACGAGGGCCC	1187	650	2963	1521	3586	660	3538	3175	703	596
TTTTATGACGAAACTCACTTTGCAG	775	2145	496	3494	336	3152	527	558	3227	3863
CGAACGGAAATACCCGTGAGCACCC	1794	1229	1208	2889	1265	2335	1445	1112	2332	2958
TAGACATTTAGATACAACCGGCGAC	449	1234	581	2160	1067	2566	1136	1990	3560	3820
GAACAGTGGACAATATCGGCCGACC	1575	196	2045	214	3793	258	5122	4952	101	307
ACATTCGGTCACACAATGCAGACTC	865	1733	1143	2481	1321	2047	1936	1216	2604	3211
CTGACACCATGACAACTTGCCACCG	236	2051	193	3054	177	3532	213	2	3428	5670
ATCGTTCTTAGCGCGTTGCTCTCTC	1193	1662	1300	2838	1463	2457	1669	1543	2284	2144
GCGCCGAAGGCCGATAAAATTTGAA	615	3622	994	3874	644	3175	534	116	2382	2581
TCGTTCCTGTGCCGAAGGTAACGCC	1512	1317	1384	1626	2102	1591	2396	3132	1874	1598
TTCTACAACCTACTGATCTCGCGCT	1606	194	2875	302	3776	206	3253	5805	327	179
CACAATTCCCCCGACAGCCCGCACA	187	1815	112	2523	285	2556	152	222	6226	4438
GGACCCGCAAAATCCTCGTTCCAGA	773	1623	948	2766	1161	2501	1029	887	3422	3403
ACTCCCCCGTTGACCGCCACGTGTA	1737	815	2148	899	3029	929	3108	3772	1003	1062
TAAGCCCTATACGACTCTTATACAT	11	1822	15	2509	15	3472	40	0	4489	6126
ATCACCACAACATCACGCATTGCCC	707	1654	617	3077	997	2602	1303	2083	2267	3183
ACGCCCCGTCAGAATGTTCCACGCC	362	1907	500	3076	286	4428	423	392	3308	3805
TCATTTAAATTATTTTGGGAGGCCA	78	1596	166	1614	54	1853	15	167	7044	5896
AGATCACGCCTGCCATCAACTCCAC	2200	355	2981	521	2754	950	2937	3127	1349	1309
TGAGCGGTTTCATATTTCAGCCCCC	698	1091	1395	1617	1494	2381	1892	2272	3134	2502
AAACAGCCCCCTACGGGCAGCAGAC	3205	103	3182	265	3416	348	4082	3241	251	370
TCTGAACAGGGCCCTCCGTCCCTCG	1631	2274	2107	2891	1441	2538	1223	891	1641	1826
TTTTTTGAAATGACGCTCGCAACAG	1653	1798	1686	2447	1972	1622	1505	1706	2129	1943
CATTTTAGTTCATCGCACCGAGCAC	1707	2482	1772	2890	1685	1565	1073	773	2728	1786
TAGTGCCTTTGACAAATTAAACTCA	1003	1766	1074	2488	1015	2537	1077	1660	2529	3309
AACACAGTGCTCTCCGTCGCTATCA	1478	1186	1723	2152	1755	2445	973	2285	2281	2178
GGCCCGTAGATACAATTCAATATTG	1309	1591	1229	2297	1224	2674	1307	1411	2493	2920
TCGGGAATAAAAAATACGACACGGC	1417	1903	1329	2844	909	2993	1045	1164	2517	2329
TCTTACCGGGATCGTCGTCGAAAAA	1265	1762	1084	3045	900	3295	578	620	3542	2358
CCCGATCAACAGATCCACCCATTCC	977	1480	977	2594	1275	3163	920	729	3329	2993
AAATATGATAAGTACAGAAAGACGC	2381	402	3639	253	4227	173	2380	4755	106	118
TTCGCCGTAATGTTTATCACTATGG	1299	1209	2002	1970	2102	1735	2600	2095	1718	1704
AAACAAACACATGACGCTCAAAAGG	1733	841	1871	1082	3131	971	2467	3651	1683	1004
GTCTGGCACCCACTCCAACGCGGTG	249	1848	207	2992	227	3472	501	316	4270	4351
TCCCGCAGCGCTGTGAAGCGTTACC	13	1748	104	3967	44	4690	0	0	4059	3806
GTATTTACTACACACCTGAATCCGA	3526	330	4600	310	3249	591	2305	2972	155	388
AAGTCAATCGCGACAGATGTGACCT	475	1681	642	3149	679	4183	540	608	3390	3070
AGGGGGTACGGCGTCCGAATATCTA	363	2892	203	5230	96	4257	199	141	2530	2496
CCTAACTTGGTGCCCACTCCGCCGG	2067	992	2027	1445	2073	2053	1704	1732	2445	1868
ATCATCTCCTAGGTCTCGTGAGGCC	1833	1626	2087	1586	2164	1357	2563	2758	1455	976
CCCAGGGGTAACGTCACGACCCCAC	33	1789	27	3909	28	3373	211	153	4273	4608
TCTTACGATTAAGCGTCATTCATTA	126	2654	83	4996	46	4711	0	0	2784	3002
TCCACGTTCGTTACCCCCGAATAAC	1597	479	2114	788	2290	626	5498	3306	1068	635
ATACACTCCCAATATCCGGGCAACA	368	1168	409	3025	419	3811	793	883	3636	3884
TCGAGTCGGCTACACATTAACTCAC	2707	338	3735	466	3423	278	3534	3317	296	300
CCCTCACTAAGTCGGTCAAGTCCAT	857	606	1128	971	2318	1598	3543	3991	1454	1920
CACGCGAAAATTAACTGAAAATTGC	2060	348	2761	365	3133	394	4360	4318	321	324
GGGTGCCCCTCACGGAAGACGCCAC	1826	1347	2585	1421	3086	913	3592	1899	691	1011
TCCTTACCTCCCGAGAACTTAGTCG	1333	953	1905	1452	2098	1258	2093	3386	1735	2153
AAAAAACAAGCGTACTCTCGTCCCC	1374	911	1473	1435	1976	1959	1975	3206	1952	2095
GCGCGGGTAACGATATGGTGCAAAA	21	498	47	1897	27	3270	0	0	6171	6420
TTCTAGCCCATGCATGGCATGCACT	2160	492	2631	366	3771	449	3764	4444	115	155
CCATAACGACTTACCGAATGTTCCG	1414	2218	1695	1764	1418	1944	703	2220	2970	1984
TCCGGAAAACTAGACTTGCCGAACG	1284	2533	1180	3673	765	2732	1262	823	1998	2073
CCTGATAATCTCTTGTGACCCGTCG	594	2150	560	3014	434	2797	222	472	2968	5107
CCCAAAAATTGCCACGCCCTGCTCT	1216	283	2418	344	2310	265	4821	5813	511	330
AATCCTGCCAAAATGCTGATTAAAC	842	2314	1390	2516	835	3013	676	1083	3185	2452
ATACCATGAACGATTACTCAGTAGC	1739	483	2635	738	3160	890	3298	3684	885	788
TCACCCAACAACAATTGTCCAGCCG	1604	88	2258	490	3643	490	4775	3583	454	914
AAGAAACGCCTGAACAGGAACTCAG	236	1709	258	3263	311	4142	208	255	4243	3672
CGACAACGCGATCGCACTGCTCGCG	1792	56	2854	153	2646	117	5524	4957	102	88
CGCGCCGCCCCACCCGCCAAGCACC	309	1548	390	3413	521	3525	553	295	2926	4809
CTCATGGGAGTGGTTCTGAAATAAG	433	1001	625	2796	843	3618	1060	595	3735	3566
CTTCACGAAGCTATTATTCGGGTGT	1536	321	2461	347	2819	445	5361	4011	205	760
TGCACATAGGATCCGATAATTCCCG	623	3671	308	4379	266	3713	142	80	2467	2617
CTGAATCTATATATAGCGACGTCAT	2980	1612	3239	988	3209	959	1289	2289	716	984
CAACATTCCCAACGACCTACTGGCC	2079	3211	1777	2404	1424	2050	1108	1704	1588	919
AGGAAAAGATCATACAACAAGCACG	1497	715	2111	1093	2637	1115	2970	3245	1056	1825
GAAGAAACGCTACACTCTTGCGCTC	1767	2077	1370	3141	1353	2982	639	441	2747	1731
CGGCCTTTAACGCGCCTTTCCTCTA	1696	750	2041	904	2653	1435	3572	3085	760	1338
GAAACGTTAAATCCCTGAATGTGCC	2112	1272	2382	1886	2279	1763	1258	2182	1126	1968
ATTCCCAATGTGCTCACCCATGCAC	2219	64	3750	233	3232	400	4484	3447	163	234
CAAACTTACCCGTCAACGATGCCCA	1017	2234	949	2798	1060	2731	1080	1398	1975	2972
TGAGCCAAATTGCTCAAACGCCACC	1685	586	2882	976	2906	1115	2936	3465	914	748
TTCCGCGCGTTCAGCACCGGTAACT	286	1668	502	3080	678	2769	465	1082	3342	4337
ATACGACAAAAATCATATCTACTCA	1205	1128	1426	1196	2203	1538	1033	3483	2491	2495
AAATAAAGAACAATATCTGTTACCG	1883	879	1837	914	2918	1027	2168	3432	1973	1161
CCCTCTAGCTTCGGCAACCCACTCC	1061	2532	931	3104	810	3570	788	739	2146	2509
ACCACCCGCTAATCATTATCGTACC	1538	599	2423	1115	2842	1123	2243	3513	1247	1543
ACTCCGATAGTTACACCCCAAACAG	724	1746	1123	2018	971	2233	1218	1517	3008	3616
CGCCATGTTTTATACGAATCCACCC	154	1808	124	2777	27	2755	18	179	4642	5689
CACATGTTTGCACGTCAGGCCTCCC	120	2263	144	3402	172	3537	87	107	3906	4432
AACCCTAACGGCACCCAATTAGAG	2314	1562	2418	1981	2288	1419	1899	2461	733	1095
TTACATACGAGTATACAATGCACAT	1189	1384	818	2471	1005	2145	506	720	4023	3908
AAGAATTATAGTTAGACCGCGACCG	1602	1241	1843	1624	1814	2221	2115	2307	1684	1715
GCCAATGCCTCTCCACGTTAAACAA	650	1823	1230	2911	1264	2844	1601	992	2948	1901
CCCACTTCCCACTGTGGACCGCTAA	1028	2155	1637	1848	1393	1903	945	1589	2649	3015
CACTTGATACATTCCCGAGCCGACC	641	2096	1049	1572	1290	1923	1430	1915	2739	3505
TCAAAACGCGTGCATCCCCGCGAAG	282	1664	255	2662	259	3011	672	532	4124	4697
AACGCCCCTATCCGTTGTAACGTAC	977	1110	1193	1832	1518	1846	1772	2334	2819	2741
TTTCCGAACTGAAGTGGCGTAGGAG	986	1474	1377	1942	1528	1796	2391	2181	1946	2517
CACGCATTACGCTGTAATGCCCTCC	1665	503	2388	1523	2407	1233	2210	3293	1152	1760
TAACTGCTTCGCAAACACGATGCCC	1097	442	2540	709	2842	1173	4071	3802	745	703
AAAAATAGACTTGAACGTAAGACTA	45	1222	72	2511	191	3916	275	1	4359	5523
CTCTCCTCTGCCGAATTACCGTGCT	2049	551	2949	588	3028	613	2506	3997	988	840
TAAGTTAATCCGCATAGCCACCCAC	1459	232	1719	639	3305	109	4065	6100	320	139
CGTGTTCAGTACTCCGGCTTCCAAG	1600	962	2314	2297	2105	1935	1298	2717	1277	1570
TCCCTGAATGTAACCCTCTCCATAT	818	254	1878	352	2734	223	3636	6368	810	993
TCTACCCCTTACTATTCAGAATTAG	841	1464	1304	1745	1839	1801	1438	2091	2412	3131
TTGCAACTACAATCCGAGCCACCAT	962	1585	1631	1871	1663	1737	1215	2153	2137	3111
TTACACACTACGCGAACGGACCTCG	1367	549	2053	475	3241	554	4030	4117	829	837
GGTCTCTACTGCACCGATAAGTCAC	658	812	1183	2183	1144	2196	2161	1869	2731	3105
TTTATATGTGTTTAACTCACGCACC	672	466	1421	947	2006	1604	3352	3704	2076	1794
TCAGACAGCCATGGCATCCGTGACC	74	2401	0	4666	0	4311	1	0	3633	2947
GCTTACCGCTCCCCGACAATCGGGA	1801	1339	2242	1759	2273	850	2720	2358	1476	1213
CTCCACGGAGATCCTCAGGTACACG	127	1091	201	2543	218	3286	444	739	4198	5182
GTAAACAGTCAACACGTCTGAGTTT	1866	6	3687	0	3573	0	3586	5301	5	0
GCGTAATGGCCGTAATTCGGCTATA	178	784	364	2778	411	3173	1010	1121	3709	4494
CGCTTCAAATCGAAACGTTCCGGGT	1711	2448	1711	2294	1441	1842	1220	1988	1426	1934
ACCCCTTTACTCCCAACGCACTCTC	337	1691	342	3063	374	3213	372	342	3448	4828
CGTATACCTTTGTCATCGTTCGCTA	2269	2934	2252	2241	1975	1874	961	1193	1097	1212
CGAACTCACACACTCGCCTTTGACG	1378	1197	2392	1323	2405	1336	3572	1928	1616	858
CAATCTTTAGTGCCATTCCCGCTAA	2273	1063	2888	981	2582	990	1730	3584	649	1265
CCCCGCCGGCCTCGCTTTCAAGTCA	1806	71	2569	132	3910	208	4858	4053	241	153
CGCTCCCGTCCCTAAAACGGTTCCT	2082	0	3636	0	3895	0	4305	4077	5	0
TTAGGACCGTAAAGTCCGCCAGACG	782	965	1269	1564	1249	2464	2137	2101	2773	2685
ACAACACGCTCAAGCGACTCAAGGC	423	2764	624	3965	555	3754	284	539	2988	2082
TAATGAGCATTACCCGGTATGCTCT	169	2462	343	3646	168	3944	267	258	3437	3277
TAATACGTTTACGACGTTAAACCCC	2048	4	2336	100	3455	92	5478	4383	3	67
ATCTAATCAATACACCGCGCCGCAC	1840	160	2218	393	4071	150	4215	4700	4	207
CTCTGTAAGACACCCGTTTACCGCA	1126	1968	1680	1904	1918	1987	1498	2701	1218	1956
ACACCCTTAGTTCCGATAAAGCTTT	1349	885	2437	968	2456	1147	2802	3241	1434	1228
GACATACGGCGATTGAGTACGCACC	72	1359	38	3393	61	3709	54	21	5036	4202
CGGGCCCGCCGATGACATAACGTGA	1275	1432	1422	1456	1033	1857	2251	1423	2941	2850
ATCCTGTGCAGGCCCGGCCGGGCCTA	350	1353	234	2740	430	4075	375	575	3721	4081
CCCACTAATTGCACCCCTAAATAAA	1356	821	2022	1176	2313	1554	1823	2237	2374	2256
CCGCCAGTGGAGCTATACACGGTAC	372	1177	624	2407	632	3191	2274	1365	2797	3088
AGCCAGGATCACCCGGCTCAAATCG	1062	1222	1211	1687	2173	1829	2492	2697	1695	1856
AGACCTCTTCAACGCCACAAGTTTA	149	1976	181	3192	159	3813	84	0	3997	4359
GCGTACCAATGCCGCGCGCACATGC	2168	704	2150	1884	1855	1518	3149	2374	1060	1044
AAGCCGACAGGCACTATTTACCACC	598	1126	456	1802	652	3294	1038	1186	4065	3689
ACCACGAGACAATTCGTCCAGCCCG	853	1977	1240	2457	1303	2066	977	1259	3080	2651
CCGATCGTATACCCCCACACCCATC	576	1902	884	2655	894	2255	812	1314	2606	3963
CACCACACACGCGAAAAGCGCAGTA	3564	1264	3852	1220	2508	870	1298	2086	600	594
AACGAACATTCGCCTAAATAGTCAT	412	2419	513	3318	545	3130	661	490	3186	3172
TTAAAAAATGAGACACACCGCCGCT	1952	1023	2137	1312	2103	1670	2155	2569	1211	1709
ACGACCCGCCAGCGTGCGGTGATCT	237	2002	140	3488	23	3822	60	0	3943	4124
TTTTCATTCTGAACTCGTACACCGT	1170	1311	1188	1998	1026	2267	944	1396	3177	3352
ATGAACATATATCTTCTCCACCGCG	818	265	1232	139	2412	182	5033	7557	85	98
CATAATAACCCCCGTTATACGACCG	155	2334	243	3485	214	3220	399	327	4031	3412
AAGACGAACCACGCAACCGTGCGCC	2646	71	3325	76	4026	68	3759	3837	11	0
TAACGAGAAACTAGTAGGCAACACG	2223	423	2773	1417	3336	988	3101	2567	455	534
GACTCCTGCCAATGATTCCTCAGGT	42	1371	21	2573	28	3063	54	159	4750	5755
ATGTTAAACCAGCTGGCACCGAACC	777	0	2162	0	2852	0	5564	6445	0	0
GAATTAAAAACGTCGCACCGAACTC	497	21	1315	160	2866	286	5047	5867	952	780
TAGCGCGTTTAAACCCGTCAATCTC	1240	1041	1749	1953	2445	1234	2694	3218	1019	1194
CAAGTTTAGACAAAAATCTACGGCG	1440	1787	889	2581	947	3423	1133	914	2220	2452
TCCTAAGATCTCATTAGACACGCGT	604	1958	811	2476	909	2993	867	907	2638	3622
AAAAAAACTCGACAACCACTAAAACC	1624	974	2516	1384	3026	1135	2126	2803	890	1298
TTTGCGCACTTGCGCAACCGAAGCC	655	2313	645	3970	709	3445	324	319	2526	2860
CCGATTAAACCCCCGTAAGAAGATT	1808	861	2707	936	2454	973	2518	3397	891	1219
CCTCGCACCCCCTGCGCCAAGCTCG	153	729	63	1874	155	3467	361	0	5363	5590
CCGAGTTTTTGGAACTCTCGGCACG	1597	822	2219	1085	2418	1449	2528	2574	1240	1823
CACCTACACTTTTGTGGGACCGTTA	652	1622	1035	2169	888	2498	2009	979	3471	2424
CTCGTCCAGCAGAGTGCGGTATTTC	1912	462	2090	1295	2717	1710	2581	2041	1751	1183
ATCAGCGTTGCACCGCGTCACCTAC	811	1797	1127	2112	1501	2146	1599	1063	2698	2886
TCTATAAATTTATACGCCACCTCGG	1427	727	1795	1269	2423	1588	1242	2206	2290	2770
CCTACGACCACCATTTTCTCCGCAA	1954	1193	2544	841	2950	1026	2408	2620	625	1567
TCATTGAAAAAATTCGCACCACGGG	337	1795	556	2157	559	2803	278	684	3795	4750
TCGTATACTAAGCTCCCTCCCCCTC	270	1404	294	2273	191	3061	222	64	5266	4652
TAACCCTCACAGAAACCCTAGCAGG	4	3299	0	4566	0	4042	0	0	2358	3424
GTCAAAGCCGCGACGCAAAAGGCAC	1076	2396	1171	2625	1045	2856	1133	658	2057	2674
CTACTGTCGCATATCAAGACGAGCC	465	1775	582	1966	607	2632	701	1037	3552	4371
GTGTGCGCTCGACACATACTTCCAC	2100	863	2627	1202	2561	1151	3232	2381	833	732
TTGCACAATTACCCCCGTGCGCTTG	1746	1479	2066	1956	2246	1897	1843	2019	921	1500
ACTACCTTCTTTTGCAACTCACTTC	1528	2393	2348	2023	2181	1100	1096	2049	1551	1403
ACCACCATGTGTGTATGACTTATCC	2203	1	3387	66	3808	121	4071	3837	113	65
TCGCACCCACTTACTCGCTCAATAA	1273	765	1706	1682	1839	2006	2204	1902	1904	2378
CCTGACATGACGATACGAGCACCAA	1720	968	2781	829	2771	1145	2427	2813	1158	1039
TAGAGGGCTGCTTCAACGCGACCAC	76	1513	76	1523	0	3884	276	0	5492	4806
ACGACCAGTTCTCCCTCTCCCCGCC	2443	899	2667	962	2541	936	2575	2286	862	1472
ACTCGATACCAAGAAACTCCAGCAG	1527	1882	1449	1896	1084	2377	415	1071	2691	3238
ACTATAAAGATAACCCCGAGTCTAC	1419	1993	1620	2488	1558	2263	1302	1635	1845	1504
CCTCGAACAGTGATAACTGCGTCAC	479	1595	667	2540	1215	2694	954	1282	3015	3182
GCCAGACCGCACGATTGCCACTGCT	204	2718	103	4658	0	4699	96	109	2619	2412
CGCCTTGATTTCGAAGCCTGATCAT	36	2464	103	3657	15	3759	35	82	3661	3804
TTACACAGTTAAGTACTGACGACAA	1060	809	1184	1044	2351	1444	3008	2894	2023	1793
ACCACCACACGCCGTATTCCGGTTG	2320	587	2907	677	3218	620	3255	3371	347	306
GCTCCATTCGGAATTAAAAAATTCC	1941	365	2833	620	2693	633	4078	3957	89	393
TTAAACAAAACACCGCATTGGCCAT	1959	679	1836	1082	2573	1408	2851	3111	1069	1030
TCAGCAGTGCGCCCCTGCCCGCTTT	36	2361	0	4471	0	3232	0	0	3666	3828
TTTTGCTCAAACCACTGATCTTCAA	1236	721	3034	677	2723	610	2412	4847	588	744
AATATCCGCTTAATACTTAGACGTA	1514	2004	1589	1826	1771	1977	754	814	2724	2616
AATGAGCAAATTGTAAACACTTTTC	1565	960	2706	771	3091	579	2098	3329	1181	1304
CTTTGTATAAGACGCGGTTGCCCCG	486	2428	483	3342	239	3290	248	359	3093	3604
ATGGTAAACGGGACACACAAACCCT	289	2637	432	3196	443	2975	461	299	3346	3489
AAACAAAAGCCGTACAGAAAAAATG	717	1067	1290	1545	1748	1208	3365	2653	2430	1543
TTGAGCATACCTGTGCGCTGTAATC	1027	438	1656	1171	2064	1168	2210	3916	1276	2640
AATCCGTTTACAAAATTCTTACCAA	1987	177	3496	223	3609	216	1802	5541	350	160
CACAGCCCCCCCACGCTTTGTAATA	835	626	1121	808	2040	1090	3358	3977	1808	1885
TACTATCGCGCGTCAAATGTGAAAA	606	2065	672	3265	680	2896	429	373	3472	3087
TTTTTAACGCAGTTGATATATAACG	1675	1042	1605	1972	2500	1985	2104	1672	1418	1559
TTCGCGCCCCACGTACCGTAAATAG	2213	269	2406	1049	2644	850	3953	2309	784	1055
CCCTTTTACGGCTTACGAAATATCC	1658	391	2658	277	3191	154	3705	4596	587	304
CCACCCCTCTTTACCGCTCTCAGCACC	20	1747	0	3621	6	3379	0	0	4575	4168
ATTCGATGGATGTGTAAACAGCACG	2237	752	2711	772	2712	1102	2679	3219	825	499
GACTACGGTATTCTCGTGACACCAG	333	1922	543	3105	604	3159	783	519	3132	3404
CCTCTGGCTCTGTCGCCCCGTCCGC	1835	420	1842	752	2599	522	3538	3879	866	1248
CGCTCTCTATACAACGGTATAACCC	1365	597	2648	679	3038	982	3002	3398	734	1056
ACCTCACGCGACGCGCGAGTGAATA	2763	713	2814	1223	2407	1440	2011	2510	653	964
ATCCCCGACTTAACACATACCTTCG	1666	2265	1701	2787	1286	2326	887	1296	1807	1469
GTAGGCTCTATGCAGCCAATCAGAT	1425	1823	1384	3717	1448	2736	1353	665	1577	1357
CGCCACAACATCCAGCCATCCACCT	1623	1760	2055	2337	2202	1791	1246	1935	1006	1528
TTGACGGAAACTTTGATTCTTAACA	353	2791	482	2847	425	2993	169	581	2999	3840
TCCCAATATTTGAAGACCAGGGTAA	2619	0	4032	0	4133	0	4022	2661	10	0
ACATACGTTTCTATGCCCCTATCTC	485	906	884	1790	834	1697	1763	2389	3719	3006
CCGGCCGGCGCGCGTTTGCGGTTCC	706	1285	967	2170	987	2365	2220	1733	2830	2205
ATTCCCTATACGCCTTTACAACCAC	1786	642	2991	720	2822	449	3228	3785	920	120
GGTAAGCGGAATCACGAAAAACACA	1283	759	3459	430	3164	301	3187	4259	343	273
TTACACATTTTCCGGCCTCAAATAC	993	1457	1151	2501	1270	2090	899	2338	1980	2761
TTTGCCCGTCTGACCGGCCACTCGG	1875	52	2725	251	3544	123	4347	4287	1	229
ACGTACTAAAGTATACGAGTTTTTA	2186	510	2518	840	2441	584	3955	2612	930	856
CGTTACCACGTGCGTGGGGCGTCCC	1223	1797	1233	1527	1635	1537	2248	2090	2145	1990
ACATAGAGCATGGGCGCTCTTTGAC	493	3105	279	4200	341	3848	423	148	2745	1842
ACCCTCCGTCTGAATCTACAGTCCC	435	3	910	25	2082	4	7759	6061	2	138
AAACAAGTCACTGAGAACGGTATTA	36	2647	97	3538	138	2542	82	0	4963	3369
TTCGCGCTCCCCCCACCCGGCACAA	1048	824	1800	1123	1594	1574	2510	2804	1540	2565
ATAAACGGAAAATAACTACTTTTAC	488	2132	826	2826	586	3260	898	665	2623	3072
TCATTTTCATACAATGTTTCGGCAC	2235	469	2647	522	3595	255	2059	5037	463	93
TACACGTGATTAGCGAATTTAACGC	393	4563	482	5369	286	2940	68	107	1339	1823
TCTGTAATAGCCGAGAACTCGTACG	1646	1415	2538	1517	2453	1232	2880	1817	936	915
CGAACTCCCCCCGACCCGGATCCCA	188	2789	138	3364	162	4004	95	0	2964	3644
CGCGATATATCAGTGGCGTACGCCT	413	1432	322	1916	220	2346	345	669	4905	4779
TGTGGGTAGACATTACATTAGAGCC	125	571	466	1275	131	3096	156	136	5252	6136
CCGATAACGCTAGCATACCGGTTGC	1475	705	1672	464	2452	684	5118	4068	175	525
ATCTAAAAAGATAAAAAACGAGGTA	840	2936	883	3141	1032	2939	905	497	1493	2667
AAAAAAAACTTTATCAAAAAATTCT	799	371	1622	481	2331	1048	2828	4945	1666	1222
ACACTGGTGTTAATTTGCCGAGAGT	271	2386	249	3759	229	3053	470	100	3636	3160
GCTACGAACAAAAGGTTCTGGACCT	104	1942	95	3319	0	4047	0	0	3667	4134
CGACTAGGCCACTCACAGCTTGTCG	1723	1804	1837	2211	1349	1622	2167	1841	1195	1557
TAGTGATCAGAGGTGACCCGAATTG	438	1826	410	3518	350	3303	589	358	3572	2940
AAGTGTACGAGCAATACCCATGTGC	1868	111	2994	157	3313	30	3575	5243	2	0
GATGACATGTGAGACAAACATCAC	566	1313	318	2204	330	2544	1430	719	2625	5243
CCGAGCCCTATAACCGCATAATATA	1541	941	2664	1508	2089	1477	1813	2662	1247	1333
ACACACGACGACGCATGACATCCTC	1476	1165	2182	1008	2373	935	1568	2674	1869	2022
ACTCGCTTGTTATTCTAGAACCCAC	1076	2683	1489	1820	1534	1505	1073	1367	2604	2105
TACACTTGCCTTATTGCGCCACTGC	2400	2157	2128	3060	1905	1971	1002	957	492	1180
ATTCTCCGTGACTCCCCCGATAACG	858	834	1259	2078	1727	1644	2193	2064	2382	2208
CCCCTTGTCTGGCACTGTCGACACG	422	2389	191	3765	261	3619	303	186	2674	3434
ATGAACTGTTCCAACTCCAATCGGG	2751	104	3334	43	3956	73	3400	3498	11	74
TCCCGCGCGTCTTGCTTGACCGATG	2353	938	3612	1078	2833	748	2323	2215	699	442
ATGGATGTGCCCTCCCGAACCCTCG	3325	371	3556	497	3529	408	2503	2679	296	76
GACCAGTGTGTCGTTTAGCATAGAA	1500	445	2851	150	3505	313	3630	4300	346	198
CTCCTCCAGCCCGGATTCTCTCGCC	17	2114	94	3634	45	3846	0	46	3281	4157
ACGACCCCCTTTATACCGTATAAGG	13	1336	0	2624	0	3371	0	0	4765	5119
TTTCTGTGCTAGGATCCATACTCTC	644	610	1273	478	2871	326	4311	5236	1080	393
ATCTTGGCGAGCACATGCTGAACCA	1436	2393	724	3252	1201	3369	1459	891	1159	1327
TCGGGCAAGCTGATCAAACGTACGG	207	2508	219	3404	418	2686	404	368	3325	3666
TTTTCGTAAGCCTGACGGCACGGTC	774	362	977	487	1480	1049	3380	3519	2162	3006
TATAAACGAATACTAGCCCAAAAAG	339	967	519	2707	597	2847	513	917	3716	4072
CCTACCTCCACATGAGCGCATATCG	1476	1260	1642	2093	2039	1772	2013	1987	1181	1730
GAATTTTTCCCGAGGTATCCGCAAA	1164	1780	1173	2380	1793	2144	1162	1504	1432	2651
TATTCAATGATTATCCGAGTCCGCG	2324	157	3050	329	3317	598	2217	4231	19	937
ACGAAGGTTTTCCACGTTTCTCTCG	1464	3220	1652	4216	841	2470	410	75	1202	1629
CACACAGGATCATTATGGCACGCAT	393	1526	261	1918	187	2577	194	100	3882	6131
GTCACCGTTCCAGGCGGGCAGATTC	45	2966	84	3924	68	3474	52	0	3804	2741
ATGCCAATATCACACAGCAACCAC	1339	168	3691	184	4310	102	3504	3326	339	189
GTCTAAAAGCAAGCACATTAATCCG	763	1145	1895	1701	1274	1889	995	2001	2881	2601
TCCCAGCCTATCGTTGCCCGCTTGC	1811	984	2243	1481	2198	1016	3114	2742	659	888
CTCTCCCCCCGCCCATTTCTCACAG	1127	1344	1427	2124	1880	2024	2158	2416	1006	1628
GCAGAAACTAACCGGAAACACCGTT	38	2396	0	3429	1	3349	0	0	3712	4206
ACCTCTGCTGACGTACGGCATCGGC	2429	995	2487	1055	2532	903	3312	1591	788	999
CCTACGTGACCTCCGACCCCACTCG	634	988	725	1713	934	1974	1057	1263	3799	3992
TTAACGAGAGATGCCACGCATATTT	1071	2075	931	3269	413	3099	701	534	2259	2722
CTACCCGAACAGTACACCCCACTGT	2838	757	2931	905	3594	831	2246	1974	594	403
CACGATCCCCTAGAAAAAAGCGCCC	822	482	453	2245	640	2026	528	738	4722	4416
AACAAAAGTTGCAAACGGGACCGAG	642	1988	882	3141	621	2797	850	1163	2328	2655
GCCGTTTACAAATTCTTCCCGAGTT	19	2303	0	4571	1	3951	0	0	3201	3016
TAAACCTAGTTCAACGTCACGAGAA	361	1881	283	1781	549	2578	538	512	3742	4832
ATTGGTCATCGTTGTGTCCCCTGCC	1582	1609	1817	1723	1880	1682	2643	2384	636	1098
ACCCTATATCTGCCCCGTAAACCGG	2007	58	2973	27	3325	0	3686	4970	6	1
AAGCTTTCGCGGCGTTATCCGGTCG	599	1027	811	1510	1163	2195	1425	1043	3783	3496
CCGTGAAATATGCCTTAAAACACCG	17	2438	0	2564	0	3442	0	0	4791	3799
TGAACACCCCTATCCATAAATTTCC	1048	105	1961	310	2696	694	3512	4204	1509	1004
ACCACCAACACGCCGACTACACCCC	720	1449	698	2840	804	3507	1379	912	2481	2244
ATGAGCCTCGGCCGAGGCTACACAA	919	1000	1304	1738	1579	2158	2374	1978	1922	2048
GTCAAGAAAAACTCCCACCATCCCG	10	2569	61	3063	32	3460	0	0	3835	3974
AAAGCCGCTGGCGTTGTCTGTTGTC	2792	1112	2849	1107	2534	733	2101	2566	394	814
ACGAAAATAGCTAAATAATCCCGCA	75	2471	271	3595	248	2815	333	177	3137	3879
AATGTATACCGTCCGATCCCTGAAAAACCTTCCTCCTTCTAAC	793	1420	843	1816	1125	2226	1243	1226	3129	3157
TTCAATTTAATAACAGTTCCGGCGA	211	2464	310	2345	207	2495	212	58	4272	4402
TTTCCATTTCGTATAGGTGTAAATG	285	3706	471	4266	158	3539	159	244	1467	2677
AACATAGTGAGAGAAGGCGCCGCGC	2362	317	3013	552	3464	290	4043	2604	1	314
TCCATTAAGCGCGTCTTGTTCTGCT	306	2321	171	3285	298	3344	263	571	2890	3509
AAACAGTAAACCGCGCCCGTGTGCC	1285	1448	1326	2187	1348	1619	1623	2106	2308	1708
TTATATCATTTAAACCCGATGTACG	1198	972	1190	1535	1471	3497	1163	1453	2261	2216
CTCTGTATGCCTACGTCTCACGCAA	1002	1329	1235	2429	1557	2288	1685	1133	2201	2093
AAACGGGCAGCCAACAGCGCATAAC	965	2179	1225	3535	652	2379	680	467	2612	2256
CGGCCGTTTCGACAGCCTCAGAAAT	973	433	1896	1029	2718	692	3769	3779	709	949
TCCGGGAGTCTCGTCCTCCGACAGC	612	2474	501	2835	580	3605	315	297	3050	2672
ACATAACCCACTCGCAGTCACGCTC	1558	782	1952	972	2707	719	2643	2945	1127	1528
TTTCACTAAGACGCGAGCTCTCCCC	37	1560	151	3290	0	4313	149	205	3169	4057
ATCTTTTCCTTTCTTGAAACCCCCC	49	1050	16	1950	22	2652	22	0	5850	5301
TCGTTATTTAAAGCGGTGCTAACGA	2059	111	2730	314	2914	394	2719	4554	369	747
CTGGACTCATAAAGTCACTGTGGGC	938	2197	531	2961	464	3599	490	493	2843	2392
GCGCCGCAGTTCGCAAGTTTAAAAA	1624	4267	894	3582	781	2990	171	264	1150	1184
CCAATTTGGTTTACCAGGCGTCAAG	832	0	2169	0	3059	0	4961	5864	2	0
CGTCTCGGCCCACGTAGAAAGGACC	578	2011	931	2360	1129	2255	2174	1960	1714	1770
CCGAACACCGATAAGTATTTACGCC	1764	101	2837	133	3018	173	3379	5121	244	107
ATACCGTATACGTGCACCCCCCGGT	1644	321	2601	439	2605	584	3827	3245	736	873
ACGTAAATTACTAAGGAAAACCTGA	355	2052	398	2372	306	2394	169	468	4504	3857
CGTTTAAATGAAAATCATACCAAAC	447	1021	699	2270	1051	2726	711	1543	3042	3365
CTTCCGCTTTTACACCCTAATCATA	1018	770	1502	1300	1507	1773	1465	2167	2434	2939
CATAACGCCCCACGATATTGAATCC	362	1237	621	1867	1080	2476	853	915	3127	4333
TCAACACATTCTCCTACCACGCTAC	1139	1970	1648	1995	1639	1739	659	2115	1266	2700
GTTCCGTCTATCTCCGCGTGTAACT	818	833	1202	1830	1804	2442	1632	906	2309	3092
AACATATTCTTTAGACTTCTGCTGT	720	1045	1246	2487	1176	2376	911	1203	2428	3276
CAGCAATTTTCGTGTTTAAACTCAA	310	2766	578	3001	469	2953	391	492	2835	3060
CTGGAGATTACACTCGGCTTAGGCC	1405	91	2525	159	3427	309	4576	4195	5	156
TGACTTTCTAGACAAAAATTTTTTA	1937	871	2822	710	3114	482	2050	3080	624	1152
TCCTCAGTTTGTCGTCACTATTGGA	1439	2062	1736	2597	1743	1979	1564	838	1285	1597
AGACATTGTCCCGGCATGTAAGACG	1188	1827	1139	2231	900	2512	1397	1185	2151	2304
CCCCCCATTTTGCAAGATTATTTGC	801	1615	1115	1607	1024	2489	1414	897	2537	3330
GAGTCGCCGCGAGCGGCCCGCACTC	278	1238	272	2697	449	3345	447	764	4081	3257
CTGGATGTATCGACTTTAAGCATCC	1377	1470	1505	1963	1834	1772	2052	1958	1777	1116
CCAAGACGGCACGCTCGCCGCATAA	751	1652	905	3531	523	3337	704	1166	1757	2493
TGCGAAGCATTGTATCGGGCCCCAA	3340	201	4315	17	3497	35	2530	2861	7	1
CCGCTATATTTGCCGGGCCGAGCAC	2026	0	2682	1	3856	0	5109	3125	2	0
AATACTTGCTAGGCCCATTTCCTGC	534	1768	384	2731	178	3422	632	417	3732	2998
CGCTCTAATGAAAATCGCACCGCAC	1590	449	2603	629	2855	629	1788	3289	1725	1230
AAATCTATTGCCCGTGCTCCGTTTT	2521	685	2423	967	2306	1008	2312	3176	580	807
CCAACACCCCTCCACGAATCGCTGC	364	1836	368	3527	465	2910	690	477	3230	2906
AACCCGTAATCGATCGTACACCTGT	1607	900	2649	1201	2489	856	2474	2586	1188	821
AAACGCGCTTGAAGGAATTTCCACC	1678	154	3116	597	2990	943	2587	2759	894	1048
TGCGCCGAAGCGTGCGCAAATATCA	965	1609	1145	2394	1265	1634	1487	1700	2862	1703
GGTATGAATTCCCTAAACGATCC	998	1280	1117	1841	1240	2066	2213	1095	2563	2348
TTCTCACATACGAGTGGGGTATTAA	2766	438	3353	490	3198	528	3004	2627	214	138
GTCAAGGAGAACTTACGGAGAATTT	1786	1449	2613	1792	1862	1885	1518	947	1489	1412
CTTTGTACATGCGCGGCCAACGGCT	1111	1754	1320	3079	1058	2422	1356	806	1758	2087
CTTGGAGTCAACACTCCACCACTGC	154	1618	123	3204	127	4134	192	178	3534	3479
CCTCCACGCCTATGCTTACTCCACC	340	3066	203	3638	352	3685	70	0	2237	3149
AGCACACGACCCCTTTTCGTCGGTT	2695	143	3151	426	3044	145	2947	3244	397	539
TCAATCGGTAAACAAGCGCTATGCA	527	2427	930	3386	660	2666	1207	620	1829	2476
CCCGAACTTTATTTACAACGACTCT	741	1613	835	2652	674	2865	173	91	3914	3166
CGCGATAATTTAATCCAATCCAATC	102	3284	91	2660	23	2109	60	0	3860	4520
TCCTAGTCGTATCGTAAATTTCCAA	423	3004	1008	3058	882	1975	154	441	2491	3262
CAAAGGGCTGATGATAAGGAATGAC	2490	574	2753	759	2367	992	2962	2244	463	1089
AAACGAAATAATATGTACAAATCTC	100	974	21	1804	0	2498	25	0	5202	6061
AATTGACCAGCCCTCCGTCGAGTCG	1834	378	2306	604	2948	347	2572	4720	530	443
TCAATTCTAATTATTTCCATTACG	921	784	1767	630	2273	558	918	4442	1762	2617
TCCCAAAGACTTCTCATGCGGGAAA	2313	2355	1784	2333	1734	1213	1498	1127	1224	1079
GGGACCAACTCAAGCGAAATTTTCA	1587	572	1761	1358	1935	1534	3400	2037	1386	1090
GAGGTCTCCAAAGGCATTTAAAGCC	50	2897	0	4623	0	4083	0	0	3244	1761
AGGACCAGAGCCTGTGTACTTATCC	432	1489	370	3554	427	3758	349	274	3236	2768
ACAGCTCGCCTTCTTAGTTAACTCC	1185	415	1909	545	2128	941	2946	4009	1216	1354
ATGAGAAATGCCATACCAGCTAACC	1035	1371	1316	2233	1466	2697	763	1043	1946	2775
ATTCCTCTACCCACAGATTTCGCCC	681	1396	838	2089	819	2309	858	1270	3503	2880
TATTTTCTAGGACCACATCATTCGC	2583	1357	2538	1380	2118	1063	1533	2458	884	726
CTTCACCGAATGCCACGATGAGTCA	708	605	1257	1348	1458	1887	2724	1720	1453	3480
CGTTCGTCCCATGCGAGGATATCTC	7707	1216	2559	1089	2074	655	622	697	13	6
ACGACTGTTTACATTCTCTATCGCC	266	2179	505	2995	337	2643	305	216	3425	3765
TCATCGCTCATCTTTCAAGTGACCC	1517	728	2685	914	2059	753	1755	2715	1722	1786
GCGCACGCGCACTGCTGGATAAGCC	3937	139	3527	0	2906	0	2957	2965	122	69
ACCTAAGGAGTTTCGATAAGCGGAC	1544	540	2710	364	2798	426	3378	4121	493	240
ATCACTGATTTCACCCCCTATCGCT	1709	422	2368	525	2627	502	3094	3991	428	946
TCGGGGCAACACCCGGCACTAAACC	1038	1965	1391	2837	923	2820	1091	1181	1652	1704
ACTCTGACCTAAATTTCCGAGCGGG	1058	1087	1523	1668	1396	2207	1753	1472	1857	2570
ATGGCGCGTTCTCCCGTTACGATTC	413	1270	339	2904	469	3090	497	619	3378	3608
TTCGGGACATACAAGAAAAAGACAC	629	0	1597	0	2689	0	5002	6662	1	0
CTCCGTGTAGCTCCGAACGATCCTC	280	2596	405	3734	219	2985	79	115	2600	3566
CCCTCAACACCACGACCTCGTATAA	1627	93	2459	119	3100	72	3852	4791	273	193
CTATCATTTTCACTCCCAACGCGCC	1292	1201	1178	1586	1139	2094	1136	966	2521	3464
GGACGCCGTGTCCGTGTTAATGTTA	289	1965	365	3089	245	3666	287	511	3350	2799
TTTTTTCCCGCTCTTTTATAAACAC	1875	611	2723	344	3615	844	2674	3381	166	330
AACAAACAAAACTGGGCTGGCGCCC	2415	262	3309	355	2561	552	2190	3711	518	684
CCCACCTCTTTCAGCAAACCGCGTT	1921	476	2560	755	2285	684	2144	2964	1358	1399
CTTCCATCTCACCCTCAACTGGTCA	668	3135	566	3208	392	2614	171	364	2589	2838
TAGCCACGCTTCAATAAGTGGCCCC	1081	1169	1167	2565	1234	2229	1411	1169	2462	2045
CGAATGTCTATACCTAGAAATTAGC	263	3091	40	2676	139	2933	111	312	3091	3871
CTGCACGTCTCTGTCTACGTCCACT	1976	615	2244	946	2049	749	3979	3149	588	226
CGGAGCTGTTAATGTCACTATAGAC	1569	443	2455	890	2375	701	3625	3542	432	482
TTGACTCGAATCCCGCCATAAATAC	21	2392	0	2967	0	3363	0	0	4548	3223
CGGCATTACGTACGTCTAATCCGCC	624	1621	1042	1592	1690	2330	1961	1416	2108	2129
CCCGCGGTAATTTCACATGCAATTC	1055	655	1990	359	2336	381	4518	3219	885	1115
TCGCGAGCGGCGAAACACTTTTATG	1705	2287	1722	3033	1097	2963	1062	397	974	1272
GACTCCGCTTGGTGCTAAGACCACC	108	2798	122	3317	151	2928	155	206	2641	4085
CCCACGTTATCCGCCCCCCCACTTG	1834	63	2525	124	3022	81	4217	4243	201	198
AATTTCATTTCTACCTAATTCGCTC	1723	679	2690	525	2887	303	1905	4598	540	648
ACTGCTGCCTAAACGGTATCACAAC	583	2530	519	2804	578	3262	392	290	2741	2796
ACACACACGTTGTTAGGCCCCTCCA	1815	499	2813	770	2737	483	3433	3093	426	425
ATACGATGATGTAACACGCCTTAGA	357	1718	894	2294	921	1724	547	1330	2994	3714
GATTACTCGTCATGACGTTGTTGAT	632	2684	695	3390	442	3012	494	626	2087	2430
AACCTTTTAGTAACCCGCCGGCGTG	1386	1145	1841	1151	2217	816	2728	3368	853	987
TAACCCAACTGTGACTCTGCCCGCA	461	1234	887	1978	781	2256	1145	1650	2513	3578
TTTCAAGACAATTTAAATAAACAGA	793	2253	901	2325	1122	1533	181	868	3217	3290
CGCTGCTATTGGGACGCGAAAGCGG	306	1920	95	3905	163	2891	193	15	3132	3863
ATGCGACACTGTTAGCGTTCGCCGC	1841	1331	2034	2195	1890	1407	1638	1337	1667	1142
GACTCAGGAAGAAGTAACCCGGCGA	2934	1428	3370	1357	2516	810	1530	2113	167	257
TCCTCCTCCACCCATTTCATCAAGC	1230	1122	1501	1650	1721	1700	1475	2267	1457	2354
ATGGCGGGTCAATACATGTTACACG	311	1357	569	3073	405	3569	555	393	3300	2941
ATCCGGGCATTCTCTATTTCCGCCT	341	2406	409	2669	287	4247	225	366	3100	2422
TTTCAGGAAATGCTGCAAGAAAATA	2228	550	2643	1164	2598	883	2115	2451	987	850
AGCCACCCTACACGTGTCCCGACTG	1404	191	2347	41	4217	0	4494	3767	3	1
ATTATAATCCCCCCGACACGAATCG	924	2380	588	3460	498	2906	368	429	2148	2759
TCGTAACTCCAACTCATAAAAAAGG	386	4601	333	4419	82	2224	49	0	2073	2293
GAGTTTTCATTGTGGCGTTCCTTGC	2137	203	2791	267	3378	208	3825	3466	119	63
GTTCTGTGATTTCCCAGACCGAGCC	154	1035	234	2828	203	3521	406	129	3739	4202
TCAAACGATCTAGAACATTTCAATG	484	939	479	1677	658	1913	328	840	4825	4304
CAGGTGCTAACCTTGGCCCTGCCAC	1245	1985	1128	3395	882	2403	1189	989	1404	1821
CATGGACTAAGCGGCCCGATTTTAG	1013	1272	1687	1957	1661	1748	1897	1175	2042	1987
CTCGTTCACTTCCACGGTTAGACCC	1561	725	1660	960	1829	1486	2773	2308	1253	1882
TAACACCGTCGTACTTAATTAGACC	2143	1298	2487	2289	2043	1342	1666	1604	643	921
ACATAAAAAACTCCAATTATGCATA	1032	3700	655	3766	794	2813	376	73	1335	1888
AACCCGCACAGGCCTTCCACTGACT	1175	674	1787	1139	2466	1256	3072	2992	820	1050
GACGAAAAAGTACTACGACCTTTCG	344	2087	422	3189	488	3484	305	239	2603	3268
ATAAGCCGAAGTGCGAATGAGCGCT	1482	955	1806	1694	1734	1688	1686	3056	1296	1029
ATAGAACCCCGCTGGCCGCATAGCA	411	1879	302	3238	357	3188	285	112	3635	3013
CCCCGAGTTTTTCAAGCGTGTACCT	2431	507	3043	750	2277	546	2860	3307	433	265
TTTTGTGAACCGCACACGGCATCTT	1913	759	2306	884	2877	1066	3192	1882	939	600
GATCCATATTACCGTCACGCGGGAC	1059	1395	1638	1267	1699	1224	1743	2667	2341	1381
ATGACAACCTGATGCCACCATCACG	506	2669	477	4368	391	2402	25	0	2648	2928
CTACGTACACGACGTAGTTCACCAG	907	354	1533	547	1688	1560	3691	3583	1035	1515
AACAACATCCGTTCATCATCCATCG	1523	240	2928	543	3244	459	1914	3876	1138	545
CCTCGTCGTCGGGCTGTAGCGCGGT	1185	264	2253	637	2986	508	4517	2913	588	550
AGGTAAAAATAAAAAACAAATCAGA	2892	942	3241	543	3149	318	1916	2463	424	503
AAACGATTGACGTGTCCACAATATC	1325	260	2493	304	2689	674	4686	3034	255	671
TACAGATCCTACTAGCCCGGAAACG	802	1515	955	2200	1206	1624	1696	1678	2252	2451
CAGCATCCTCCCAAGGGTTTGGCCC	2581	178	3311	194	3214	255	3275	3140	173	50
TAAATAATGAATGCCAACAGGGCAG	1310	1491	2244	1932	2031	2082	1099	1462	1361	1347
CATATCGTAACACAACACAGTGCAC	49	1831	0	2408	55	2571	0	0	3567	5871
CCACCCTCGTTCCACTTTTCAGCTG	1205	1711	1415	2530	1211	1975	1517	1358	1867	1561
AGCCTCGTGACTGGTTAGTCCGAAC	418	1178	829	2686	1068	2370	1547	892	2310	3050
AAGCCGTAACGCGAACCGACGCCTA	2098	131	2832	54	3050	0	3861	4231	4	84
GAAAGATAGCGCTCATGGCGGATCG	1723	567	2232	374	2871	560	3131	3563	632	689
ACCACCGCGACTCCGCGGCTGCTGC	1203	114	2281	132	3459	112	4837	4080	5	116
GCGCCCCAAAACATGGGACGAATCG	2158	1121	2794	1629	2384	1493	1549	1511	451	1246
ATTAGTCGTCGTCCTGTTCACGTCG	1071	3103	772	3671	411	2989	505	166	2326	1321
ACACGACTGAATTTTATTCATAGTC	75	2520	60	3023	113	3048	0	112	3578	3806
CAATCTATAATCACATGTGCCGAAA	63	2413	52	2141	0	2199	25	1	3802	5638
ACCGTGCCTTACCGCATGAAGTCGG	223	1801	256	3268	347	2930	156	208	3552	3592
TTCACGAAAACTAAGGTAGCGCAGT	1597	2113	2082	2906	1898	1466	672	978	962	1658
AAACGACAAACAAGTCGAAGAAAAA	1788	517	2514	417	2907	658	3059	3377	691	399
ACAGTATTTATCCCGCTCCCCAGTG	1597	1252	1864	2010	1845	1594	1353	1170	1574	2065
TCCCAACCTATGCCACCCCGCACCC	478	3512	631	4056	324	2613	328	370	1803	2202
CTTCGACATAGGCCACTGCCACCAC	2328	926	2211	2040	1823	1858	1773	2219	654	482
CGACTCTCTCCCGTCCTGATGTCAC	1576	588	2179	421	2574	386	3968	3670	470	481
GAACGATTTGTCGTGTTCAAAAACT	510	2197	706	3152	532	3091	805	208	1879	3225
GTCATAGCTCGACAAATGACTACGC	1185	1398	1300	2152	1263	1867	1147	1485	2272	2228
CCACCTCTACCGACTTTTAAAGCCC	650	643	1229	868	2192	824	2854	2959	2473	1604
TACACAACCCGTGCTAACGAACCGC	688	957	1169	1917	1157	2163	1498	1872	2330	2544
AAAAGTTGCTTACCCCTATTCGCCA	1177	2109	1126	2318	1022	2216	471	392	2878	2585
GTGTTGCGACCACCGCATATTCGCC	432	2275	176	4151	232	2769	197	0	2771	3289
TCGGATCAAACACGCCCTCCCCCAG	1234	549	2111	802	2330	1205	3698	1957	1298	1103
TTCAGCGGAACGGAAAAATCATCGA	1039	1260	1079	1917	1285	1586	2249	2039	1519	2304
TCACACACGAAACAAAGATGTTCCA	1284	1124	1655	1549	2006	1444	2215	1920	1509	1569
CCTAGAATCACCCGGTGTTCACGTA	1580	600	2509	692	2732	776	3123	2666	994	603
CCCCTCTCGGTACCACGCAGATTGC	331	460	791	819	1279	1877	2526	3007	2337	2841
CGGATGCGCCGAATAAACAATCAAG	219	2502	292	3651	73	2677	217	382	3116	3137
ACAACAGAGCGGAGTATCACGCCAC	1287	1941	1304	2497	929	1859	826	698	2983	1937
ACACTGCTCCGACGCGTGCGTCTAA	240	2145	399	3637	465	3078	235	238	3203	2617
TGGAACGGAATAGAAAACAAATCGA	2227	1513	2876	1664	2140	1127	1510	1340	805	1046
TGATGACACTAGGCGAAACCCGCCG	349	2425	260	3627	384	3300	136	0	2479	3287
CAATCAAAACGGTCGACACAGGGAC	1347	346	2531	619	2786	547	4257	2570	561	678
AAAAAACATGCGGTAATCTACAAAT	1240	1009	1423	2022	1563	2039	1155	1580	1912	2289
CCGATTAAAGATACTGCATAAATTA	1577	433	3379	463	2848	354	2875	3689	330	274
CTCCCGACTTTGGGCGACCAATACG	1625	393	2192	300	2912	174	4467	3603	295	259
ACAGCACATGCGCGATTTTCTATAA	1321	290	1913	638	2505	756	2465	3993	1342	993
ATCGAAAGGGCCCTGGACCGGCGTC	1497	656	1856	1030	2346	997	3017	2818	734	1263
TTAAGTAGTGTGCACCCCTAACCCG	1080	315	1816	850	2487	770	2993	4564	568	767
GACGACTCCCACAGGACTCACCTTA	242	2320	434	3736	195	3703	125	81	2451	2921
AAGTATGCTGGTCTCACGCGAATCG	558	1614	296	2708	316	2475	683	150	3399	4008
CGCTTAAAGATGTATTTCAAGATTG	691	2945	1342	1721	997	1221	459	1100	3000	2731
TTGCTTTGATCACCGCACTGCAAAC	1497	314	2113	1361	1980	800	3499	2523	1181	936
ACCGTTGCCCCGTCTGCGATTACGC	796	650	1204	1293	1877	1121	3498	2372	2139	1247
CTCGCGTCTAGTACGCTGCCACTCC	2021	1033	3262	942	1932	940	2610	1984	808	660
CCCCACAGACGCGTTTTACAGGTAC	34	789	94	1997	98	3518	344	166	3576	5573
GACTATTGCCCGCGGCTCACGATCT	285	1016	209	2425	387	3142	353	367	3862	4137
CATTGGCGCACGTAGTATACGACCC	108	2369	103	2796	14	3062	85	118	3763	3762
GTTGAAAATGTCCCAAGCTAACCTG	2179	686	2502	773	2670	855	3014	2385	518	590
AGGACAACGATCACTCTTCCGCCCT	277	1105	385	1638	380	3386	1110	531	3796	3564
TTCCTACGCCAATGACAATACCGCA	381	1856	477	2401	306	2462	298	991	2922	4075
TACCCAGCCTAACTTCCGCTAATGA	2532	114	2204	248	2732	160	4951	3123	7	85
CCCCGGAGCTCCCTTCAGCGTAGCG	2722	995	2627	946	2915	797	1758	2096	648	647
GCACAAGCCCCCCAAGCCGACTTTT	517	1032	990	1952	892	2186	1583	1320	2753	2926
AGAGGGCTACTTAAACACCGAGCTC	154	2270	145	3212	272	3401	251	127	2671	3639
CCCTTACCCTGTTAGAACACAGAAC	848	993	840	1669	1417	1883	1845	1813	1883	2950
TACCCCCACCAGACTCAATATCACC	1244	2500	1680	1830	1514	1613	983	1349	1581	1845
ACGGGGTAGATGATTTTATCGTTCC	221	1121	523	2636	484	3025	971	763	3250	3144
TATTGTTTATAATTAGCACCCCAGT	1268	822	1603	1495	1615	1650	1996	2402	1721	1565
ATCTTAAACGGTGCTCGGTTAAGCT	1832	140	2694	431	3252	405	3704	2932	208	526
TTTTGAACAAGCCCCTCAACATATG	462	651	1144	785	1503	1243	3534	3127	1621	2049
TCACATGTTAACTAGGCAGATCCCA	2215	348	2613	484	3314	389	2467	3702	275	306
TCCAAGACGCCACGCGGCGGGGGTT	89	3005	216	3158	51	3601	45	0	2922	3025
AAATACCACACCTTCCACGCCCCCT	198	2370	153	3017	214	3693	244	234	2848	3140
AGAGAGATCCCCACTTACTCCCCCC	1601	287	2438	693	2656	625	2807	2819	1323	856
GGCGGTGCTACCTGATGACCGACAC	210	2438	81	4656	182	3092	104	466	2850	2009
TTCTCTTTTTAAACCCCGGGTAAAA	1126	1453	1815	1663	1688	1581	1362	1830	2028	1538
ATCGTTTGTGCCCCTCATGCGTGGT	1508	395	2074	275	3022	541	4103	3843	263	59
CCAGCGGCCACGCACCACAATCCGT	611	1172	838	1921	1150	2127	1922	1147	2314	2877
CTCGTTTAGCCCCATTCTGTCGGGC	55	2371	25	4183	1	3326	0	115	2292	3706
AACCACGCGTCGGGCTTGGAGACCC	1219	279	1763	604	2520	740	3397	4312	454	783
TGTGACCCGGCGGAGTTACTACAGA	2177	103	2849	36	3428	83	3881	3384	88	35
ATAATACAACGTCCTATGGACACCG	548	1098	675	1501	1132	2603	993	1089	3310	3110
TCTTTGTCGCGCATGGAACACGGCC	1544	1119	1597	1647	1877	1590	1179	2409	1788	1307
CCTTAACGCTCAGGTCGTGGAGGGT	1986	604	2537	556	2579	583	2962	2549	913	785
TAGAACACGATTGAGTCTATAAATA	2171	40	3305	312	3666	342	2441	2974	576	225
AGACCGCATGTCCTTTAACCAATGA	246	1469	387	2504	323	2797	515	414	3689	3700
GGACAACCGGGGTCTAAAGAGTTGT	2327	136	2423	288	2890	518	3953	2840	107	561
TTTTTATGCTGTACCGGCAAGGACT	2468	88	3431	0	3543	1	3757	2749	5	0
ACACAAAAATAACGGACTCTAGATG	1773	263	2406	318	2545	413	4190	3317	571	246
ATACGAGCGTACTTTCTCCCATGTT	2160	715	2213	1764	2859	1625	1669	1264	958	811
GCGAATTACATTCATGACCGGGCAC	1603	792	2462	1191	1868	1185	2802	1866	764	1502
GGTTCACCTCGGAGCACGAGGCCGA	543	2780	667	3134	383	2960	426	280	2396	2465
CTAAACCCTATACTACAATACCACC	256	3341	152	2947	210	2970	22	21	3296	2815
TTTTGAATGCATGTTCGATCTTCGG	1041	644	925	869	1388	1550	3501	1553	2411	2142
CCCCGACCAATTACATAAGGAAACC	181	1248	271	1619	298	2077	218	598	4367	5145
TCCTGAGAAAACACCACGTCGTTCC	720	1986	936	2712	1081	2347	513	267	2289	3171
TATCAAATAGACCACATGTTAGGAC	1294	941	1888	934	2635	851	1671	2312	1626	1866
AGCCCCTCAACGCCCCCTGCTGGCT	720	119	1487	215	1712	386	5231	5529	403	214
TGGTGACCTAAGTTAATAAAAGAAC	21	1084	0	2499	111	3018	134	154	4574	4402
CAATGAATTTGTCCATGTTTTTGGA	1812	1098	2748	541	2603	533	1303	3408	1181	762
ACGCCAGCCCCGCCCGGGGCAAGG	1900	1543	1472	1874	1747	1789	1347	1327	1339	1650
AAAGCCTTATATAACTCCGTGACCA	3254	1027	3070	974	2537	834	1606	1344	744	587
TTTCACTCCTCAGTAGATGCTCCGC	1044	951	1236	1135	1495	1445	1629	2325	2221	2496
GGGTCGGGTCATCCTACCCCTCCGG	681	1435	1274	1934	1080	2177	1616	782	2218	2780
CATTTACCTTAGATCCCCTTAGCAG	70	1530	121	2077	62	2929	73	95	3988	5029
GGGCTGCTCAGATTTCGAACAGTTC	411	607	370	1833	434	2170	1555	1141	3679	3771
CCTCGACATGTATAGACAAAATTAT	534	136	1107	212	2148	476	5030	5028	531	766
GGACCTCATAAACGAACACTTAATC	1136	958	1240	2249	1103	2299	2339	1261	1444	1936
TCTCCTCTGCACCGTGCACCGCCAA	1343	1149	2257	1692	1805	1366	1778	1853	1100	1621
TTTTCTAAGTGAACCGCCCTTAGCC	631	1005	1154	1376	1655	874	1574	1971	2425	3288
TCAATAACCCGAAGAAAGCCCGGTG	612	999	1136	1520	905	2095	1666	1825	2849	2345
AATCGACCCAACCGCGTCTTGAGGC	1259	2350	1253	2962	958	2768	581	661	1756	1403
AGCCCGCTCTAAGAACCCCCTCAGA	652	1409	1188	1666	1549	1920	1882	1636	2301	1747
ATCGGGCTTCTCAGACCACCTAGCC	1627	1211	1852	1979	1721	1266	2126	1594	1819	749
TTTGTGCGTGTTCCCTTCCGCCATA	1182	1640	1315	1654	2192	1400	1430	2627	1600	897
GAACGAGTTTATCTTGTGAACCGTG	644	1729	636	2653	623	2881	844	1148	2270	2506
ACTTCCTCGCCATCGACGCCGCACA	2325	1081	3257	1410	2618	1250	1737	1806	292	156
CAAGAACGAATAGCGTGACAGCCCA	2125	583	3188	632	3084	403	2668	2390	436	421
CTCCACTGCGCAACGGCAATTCTCC	1213	1155	1692	1827	1564	1821	2235	1227	1865	1326
CATGGCCCAGATCTTTCTCATGATA	850	1337	1720	2265	1352	2224	1284	1039	1693	2157
ACAAACACAGTACATCCAAGCTACG	1331	796	2039	1751	1993	1503	2050	1676	1284	1494
CCACGCGCACACTGACCCATTGCCT	1101	1255	1026	2172	1388	1985	1214	1577	2057	2131
ACAACACGCATGGATAATTTCCGTG	1256	1040	1342	1256	1531	2234	2378	1562	1950	1355
GAAACGACTCACAAATACGGCATCA	742	3004	440	2406	529	3076	314	127	2094	3168
ATCATCCTATTAGCCCTTAGAGCGC	889	1178	780	1828	495	2379	318	247	2930	4855
CTCGACCCCGGAGGGACGCCCCCAC	1920	1074	2648	1584	2445	1292	2297	899	516	1217
ACCAAATGTACCTCATTAAAAAACC	1604	430	3471	490	2889	561	2279	3151	552	464
CTGAATCGCCGCAATAAGATTAGAC	543	1098	810	2923	682	2752	708	1059	2211	3101
CGTTTAAGGGCTCTATGTTGAAATT	751	928	1063	2106	868	2187	1279	1110	2603	2977
AAAAACCGGATCCACGAACTGATGC	1322	942	1505	1382	2005	1460	2766	2334	979	1176
TAGGCACACAGTCTAAGATTGTACT	127	2010	77	3352	137	3493	135	0	3306	3234
ATGGTTTACGCGCCTTGTCTAGGCG	1772	401	1672	577	2429	631	3718	3465	725	479
ACGTCACCACCTCCGGCCGATACAC	523	1261	413	1895	583	2277	593	425	3962	3936
CAATATCCGTTTTTCTCCCCACTCC	1247	2568	1589	1849	1257	1417	429	763	2748	2000
TAAATGGTCCAACTTGACCGTGTCC	630	1111	1049	2218	1185	2220	1218	1500	1724	3011
TTCCTCGCTTAAGTGCAAACAGCGC	1713	1245	2176	1135	2485	1086	2191	1725	944	1152
TCCACCCGACCCTCTACCTAGATCT	316	1657	433	2329	535	2487	260	449	3264	4113
TTATAATCAGGTGGAGTTACATATC	628	877	560	2013	820	2951	872	161	3723	3231
AGCCACGCACGTCTTGCCCCTTCGG	890	2027	896	3660	721	3495	1127	578	1683	748
CGATAGCATCCGGATAAAAAAAATC	1008	906	1948	842	2266	1076	1606	2279	1981	1906
TTAACTTTTTGTCATAGCACCGCGT	1278	2471	751	3078	712	2264	716	751	2003	1794
CGCCGGGAGCTGTCGACCGATAACG	560	2462	590	3923	550	2378	583	283	2068	2420
TCTTAGTCTTCCGGGCAACACCGCA	2261	132	3112	112	3081	342	3317	3074	4	372
GTAAACAGGACGACCGTAATCGCTC	96	617	31	1463	88	2526	97	385	3953	6545
CCATATACCACCCTGCCCCCTCCAC	95	1716	127	2763	73	2695	54	0	4461	3810
TCTCGTCACCCTATCCACTTGGCGT	2404	604	2443	705	2757	687	2595	2810	376	410
TCCCGGAACGATTAAAACTCCTATC	1298	1494	1142	2225	1399	2360	2036	1092	928	1813
AGGAGCCCGCCCACATTGGTAGTGC	1041	705	818	1892	606	2545	573	716	3464	3425
TTACAATCAACTGGAAATGAAACGC	1190	1296	1991	1137	1826	1137	1101	2726	1344	2034
TGCACCCGTTGTCTGTCCACTTCGG	430	978	874	1907	1310	1967	1884	1702	2355	2373
AAATTACCCTATCCTGGACTCTCTA	323	1987	256	3520	275	2401	319	277	3379	3040
AGATCGCTTCCGTCGTACCCTAAAG	173	989	109	1254	127	2495	201	71	5154	5203
TCACCAGTGCCGCTTTGACGTAATC	2651	950	3462	1208	2645	386	1915	1890	222	444
ATCACTTACGCTACCCACTCCGAAA	1284	200	2330	465	3101	626	3069	3891	364	441
TGAGTTTGTACGACGGAGTCGTGCT	1737	720	2200	1081	1775	1108	2595	2634	1488	431
CACTATATGGCCTCCGAGCCGAAAG	3574	436	3179	491	2760	202	2125	2277	724	1
GCAAGGCCGCATACGCACGATACCA	1475	0	1788	0	3234	0	4751	4514	2	0
AACGAACAAAGCCCCATCATGCTCA	2403	1211	2208	1730	2076	1267	1399	1799	332	1338
GCGCGCACGATAAAGCAAAACACTA	1647	46	2345	0	2731	1	2875	6114	3	0
TGCTCGCCCCCTTCTAATATTGCCC	2024	590	2772	551	2984	369	2482	3506	217	266
ACCATATGTAAAAACACCATGCAGA	392	3733	164	3458	78	2168	183	1	1789	3792
AAAGAGGCCAGTTCATGTTTCAAAC	464	1833	468	3120	354	2387	1044	374	2544	3166
CTACGCACACCTCCACTTCTGCACG	1625	1690	1735	1813	1592	2353	1042	660	806	2438
AATGCTTCGCAAAACGGAGACTACG	1020	956	2255	1174	2311	1401	2305	2335	1047	950
CCGCGAAGTTCTCTTGGCTCTCGCA	570	1356	609	3053	632	3198	872	684	1894	2882
GACTGTCCGCACGCACTCCCCACCC	1138	811	1744	1083	2366	412	2419	3242	1208	1324
CTGGTGTTTACAACAGCCGTTTTCC	1011	1053	1572	1566	1337	1623	1630	2645	1042	2268
CTCCGGCGTCTTCAGACGCTTGCGG	5	2943	33	3560	83	3294	0	0	3096	2731
TGAATCGGACCCCTACTTACCTCCC	1037	622	1355	804	1586	1348	2580	2287	2034	2090
TAACACTCAACGATCCCAAATCTTCGCATGCGTGAAGTGGCGCGCT	315	1372	242	2730	301	2493	210	488	3798	3788
ACCAACGATCTATTAAAAGGTACCC	2167	621	2801	697	2645	912	2353	2233	439	866
TGTGATAAATCACCGCTATACGAC	376	1666	325	2169	539	2379	475	773	3870	3161
AATAAAAATTGAGCCCGTATAAGA	3469	1110	2648	1113	2141	1068	1293	1177	667	1045
TTACCACCCCGCTGCCCCATATAGT	1014	1904	999	2741	1068	1966	795	1290	1616	2337
GGCCACCACCTCCCGTAGGACCTGA	1621	0	2047	0	2717	0	4526	4809	4	0
CCTTACCCGCAAGAAATTCCCACTC	1543	113	2775	148	3394	249	3162	3759	391	184
CCTCTAAGACAACTCGCTTTGATAG	2136	527	2519	309	3155	304	2118	3716	574	360
TGAAAACTCCCCGTGTCTTCCCATC	186	1762	130	3136	80	3650	103	83	3145	3424
TTCTAGTTCAAATTTTGGTTCGTGA	1426	2222	1812	1853	1523	1738	522	1244	1744	1612
TCCGCCACTTCTTACCAGGCGAACC	4	2095	0	3569	81	3318	121	0	2865	3637
GAACTACCCTATTTAGTCAATCCCC	1825	170	3307	56	3512	127	3155	3474	9	52
ATCGCGAGAAAATCCAGAAAGCCAT	97	1328	173	1845	110	2234	95	0	4491	5308
CACTCGACCCGTGAAATAGGCGTAC	2071	1809	3445	1417	1918	1073	1117	1010	835	975
ATCATTTTTCACAAGCCAGTCCCCC	558	1773	707	2368	960	2350	1001	947	2179	2825
CTAGCCCGCTACAGCTACAGATGAT	1249	291	2115	365	2487	301	4623	3692	297	247
TTCTAAGGTACGACAATCTTGCCAC	616	845	756	1429	1021	1617	1948	1582	2226	3623
CGGATTATCCTCCGCCAAACCCTAA	430	2072	587	2075	650	2881	731	706	2631	2897
TTGTATGACACATGTTCATCCCGGC	314	468	594	1063	853	1726	2163	2085	2989	3405
GTTTCCCTGAAACAGATGAACAGCG	498	2219	388	3671	517	2940	253	201	2329	2642
TTGCGGTGAAACCCCGTACAGTTCG	439	1041	787	1816	994	1895	1115	1019	3154	3396
ACCCCTCTCGTGAGGGCACTAAGTG	17	959	0	3055	0	3490	0	0	4455	3674
GATATGTGCTCAATATTCCGGGCAC	1558	257	3019	304	3715	196	3593	2629	217	160
TCAACCACAGAGCTCGTACCTCATC	1011	1598	1331	1764	1085	1890	576	1030	2623	2740
TAAAGTAAATTGATCTGTCTTACCC	483	653	712	1360	760	2422	1335	1796	3346	2780
TCCGATCAGTCTCGACGAAGCTATC	124	1489	268	4158	223	3932	173	194	1914	3172
CCAACATCGTTTGATTCCTACATCA	1200	30	3117	9	3294	21	3112	4762	61	38
AGACAGTCCCCCCTGCCAGTTTGCG	2788	823	2792	971	2621	906	1899	1659	435	750
AGCCTGACGCGCTATACACCCACGC	107	2314	50	3222	0	3028	0	227	3329	3364
TTGATCGTACAACATAACGCATGCT	590	2276	654	2968	576	2459	475	821	2195	2626
ACGCCTAGCGACTCTACCCCGCTTT	1697	101	2421	462	2623	274	4588	2785	190	494
TCCACCGTGGCGTTCCCATGACGCC	2227	78	3125	195	3174	31	3229	3450	1	115
GTCCTTTCGCGCACCCAACGCCAGC	1928	388	2325	1327	2300	884	2857	1411	863	1339
GAGCCTAATTCGGCGTAGGACGACC	12	1717	0	3536	0	3330	0	0	3947	3077
CCCTACTTATGCCCGAATTAGAGCA	1973	784	2169	817	2102	967	1832	2698	1182	1094
AGACCCTAAAAATCTCAAACCATCC	1011	533	1732	1519	1467	1443	1828	2201	2073	1809
GCACCCGGATCCCTCTCCTCGTGCG	1014	510	1910	943	2138	1083	3146	2467	1297	1106
CCAAACTCCCCCCGTTAACACGACG	1355	117	2423	225	2670	622	3176	3931	642	452
ATCTATGATGTAGAGCCCCGCAGGC	593	2655	847	3191	589	2320	499	318	2067	2523
ACGCACGGGCGTCATGGGGGCATGA	1135	711	1313	1714	2198	1124	2025	3158	1199	1009
GTGTGCCATGTATCCGCAAAAAGAA	1975	332	2736	272	3098	39	3358	3115	303	354
GAACTTTTCTCTGGGCGGGCAATTC	15	2080	0	3595	0	3613	0	0	2698	3579
GTCGGACAGAAGATCCCCGGCAACG	1484	1129	1805	2321	1346	1600	1847	1647	1192	1203
CGTTTGCGCCCCGCACATTGTCCCG	1853	1091	1892	2042	1718	2019	2189	1373	571	825
AAACGCCACGCTGGACCTGTTAATG	1632	512	2404	598	2246	912	2400	3317	521	1029
CTTCATTAAAAACACGTGATGCTTT	658	1854	816	2386	810	2316	1287	1198	1783	2457
TTAACAGCATACCCGATAGTACCGC	24	1257	1	2823	65	3020	40	0	4486	3841
TCTTTACGCCCATGTATACGAGATA	95	2335	29	4063	0	3717	0	0	2096	3222
AGAAACACTCTAAAATTGGCTTTAC	783	1745	1012	2723	1013	2497	926	449	1642	2760
CAAGAGGGCAAACGGCCCACCGCAA	540	2083	330	3038	190	2633	95	112	1757	4770
TTATCATACACATGTAATGGCGTGC	896	1740	1248	1502	1077	1843	663	1342	2745	2490
GACAGGTGTGGCGAAGGTCATTACT	1983	550	2303	642	2348	824	3258	2396	306	936
CAGAATAAAAAAAGCTCTCTACATT	1106	1667	979	2157	1021	2316	678	1164	2704	1749
AGAATCGCGCGCATCTTTCTCGCGA	965	909	1865	1798	1203	1463	1905	1526	2619	1288
TTGTTTTAATAAGATTACAATTTTG	2897	368	3101	637	3373	504	2499	1478	242	440
TAACTCACTCGAAAAAATACACGAT	2357	1420	2771	1318	1930	505	1415	2588	634	601
TTCCTCCAAATACAGCGTGGCCGTC	898	1667	1240	1809	826	2743	691	219	2852	2593
TAGACGCGCGTGCACGCA	704	873	1139	2413	1147	1936	1686	1425	1740	2471
ATTGGTTAAGTGCGCCAAACGATAG	1488	959	1405	1592	1682	1999	1664	1309	1562	1871
GATAGTCCTGCGGTTTTTCTTAAAC	273	1328	448	2655	226	4411	376	291	2093	3425
AGACTCCTTGCTCTTGATAGG	1528	677	2362	592	2338	747	2854	2566	916	940
GGACGCCATCGTTATCTCTCCTCGC	1170	512	1836	1531	2015	1603	2209	2212	1116	1316
TAAGGGGTTCAAGCTCCCCGCTTGC	1188	1527	1359	2377	986	2046	567	243	2144	3080
ACACGTTTCACGGCCATAAGGCACT	1302	561	1896	437	1995	764	4055	2847	1165	493
CATTTCTCCCGGCCTATTAAGTTAG	1396	584	2187	1265	1847	1499	2241	2039	1399	1057
GACTTTGCTGCCATAAACGCCGACC	1215	1099	1517	2016	1748	1900	1525	1931	935	1626
GATGACGCAACGAGCCCCTTTTTTC	207	1497	303	2809	206	2917	285	271	3075	3937
TAGCGTGGACTGAACGCTAATAGCC	1641	982	1726	1236	2076	1242	2505	1677	1026	1389
ACTCCAAGGAATTTGGGGGCTGCGC	1044	1517	910	2016	1196	1812	1185	1414	1732	2673
CTCAGCCTAAGCAGTTTCAGCTACG	1121	1586	955	2738	477	3220	530	688	1889	2289
CCTAAGAGTGCTGCGTAACTCCGCT	1808	719	1773	1002	1668	1540	1921	1298	1627	2133
GATCCATCAGCCCTACGGCGCACCA	467	1351	742	2644	165	2801	184	341	3392	3396
CGGGGAAATGTTGTACCGTTAGTCT	920	1735	1015	2519	1140	2403	1151	1077	1913	1608
CGTATATATCATAAGAACCACAAC	43	905	0	1725	62	1654	57	73	5595	5366
CCGTGCTCGCCCTAGCTAGCGAACA	2049	458	2975	302	2845	275	3723	2518	111	217
CTGAAGCGCATGACAAATCGTATAA	1825	752	1910	1016	2759	1257	2495	2192	449	814
ATCCACTGACCATAGAAAAACGTGC	1343	1216	1712	1581	1334	1651	1161	1498	1885	2084
TCTACGAGAACTATGACGCTACTCT	2541	965	2941	602	2405	921	1687	2451	421	525
TTTCACAGGACCTGTACCGGAATTC	1421	3200	899	3872	657	1770	480	592	904	1657
GTTCTAAGGAATTTACTAACAGCCC	44	1942	47	2587	32	2442	32	147	3933	4244
ACGACGGGGGCGCGATCAAACGTTT	942	1322	1498	1575	1492	1980	2173	1645	1276	1545
AGGTTTACACTCCGTTTTTTAGCTG	1146	904	951	1425	1311	1568	2001	1577	2572	1993
TTCGAGCGACCCCTTACCCCCATCG	312	1396	531	3020	642	2592	558	781	2712	2904
CCGGACAAACTGCTTCCAGACATTC	291	1962	337	2887	268	3397	186	198	2453	3468
ACAGCAGGCGGACATAAATTTTTCC	2171	6	2166	0	2448	85	4451	3828	133	159
TTCTATACGCACATGGCCGTAACGG	546	170	1218	557	2282	812	4233	3796	1097	735
ACAGGGCGTATTTAACAAGAAACCC	1493	600	2098	1466	1852	1813	2276	1483	1411	953
TGACGATTTCGGCCCGTGACCTTAG	776	1154	1352	1788	1736	1691	1906	2142	1362	1534
CAACAATAACCCCTTATTTCGCCGC	1654	697	2332	477	2604	423	2074	2780	1405	994
ATACGTAACCATTCGCGACAACTAC	875	662	1703	365	2391	481	2123	3841	1327	1670
CCGGACCGTTCTTAAACGATACACG	573	1317	1003	2439	1186	2472	2440	933	1235	1833
CACATGCAAAGACCCATCCTTGCAC	1903	0	3037	14	3304	77	4277	2815	3	0
[truncated: 316,237 more rows]
