# Supplementary material for: A genome-scale CRISPR interference guide library enables comprehensive phenotypic profiling in yeast
Source: BMC Genomics. 2021 Mar 23;22:205. doi: 10.1186/s12864-021-07518-0 (PMC7986282; doi:10.1186/s12864-021-07518-0)
Supplement: Supplementary file 5 — Additional file 5: Table S4. Guide RNA fitness estimates derived from four timepoints of growth in two biological replicate cultures. [file 12864_2021_7518_MOESM5_ESM.txt]

	lfcMean	lfcSE	nbc	Gene1	Yorf1	Offset1	StartType1	Yorf2	Offset2	StartType2	Yorfs	TargetLoc	Oligo
bad	1.61020261917265e-05	0.000557023401142679	20933	NA	NA	NA	NA	NA	NA	NA	NA	NA	NA
Empty	0.0443673214827499	0.00500015668641175	167	NA	NA	NA	NA	NA	NA	NA	NA	NA	NA
Q0010_01	-0.493795296514905	0.191599818071398	1	NA	NA	NA	NA	NA	NA	NA	NA	chrM:3670-3693(+)	tctgggagctgcgattggcaTTTACAATAATAATTATTAAgttttagagctagaaatagc
Q0010_02	0.0460356125029541	0.0297826114254676	8	NA	NA	NA	NA	NA	NA	NA	NA	chrM:3615-3638(+)	tctgggagctgcgattggcaTTTATATAGATAGGTTAGATgttttagagctagaaatagc
Q0010_04	0.00826544277303419	0.0493493279856474	3	NA	NA	NA	NA	NA	NA	NA	NA	chrM:3634-3657(+)	tctgggagctgcgattggcaTAGGATAGATAGTATAGATAgttttagagctagaaatagc
Q0010_05	-0.491120682634556	0.17257434071007	1	NA	NA	NA	NA	NA	NA	NA	NA	chrM:3635-3658(+)	tctgggagctgcgattggcaAGGATAGATAGTATAGATAGgttttagagctagaaatagc
Q0010_07	-0.0388969754228424	0.0699400806919311	2	NA	NA	NA	NA	NA	NA	NA	NA	chrM:3659-3682(-)	tctgggagctgcgattggcaTATTATTGTAAATAATAAATgttttagagctagaaatagc
Q0010_08	0.0782450406531797	0.0502585321969383	1	NA	NA	NA	NA	NA	NA	NA	NA	chrM:3671-3694(+)	tctgggagctgcgattggcaTTACAATAATAATTATTAATgttttagagctagaaatagc
Q0010_09	0.130036673476298	0.0447668151712468	1	NA	NA	NA	NA	NA	NA	NA	NA	chrM:3677-3700(+)	tctgggagctgcgattggcaTAATAATTATTAATGGGACCgttttagagctagaaatagc
Q0017_00	-0.0577768762269653	0.112344061020369	1	NA	NA	NA	NA	NA	NA	NA	NA	chrM:3996-4019(+)	tctgggagctgcgattggcaTTAATTTTCTATTCTATTGTgttttagagctagaaatagc
Q0017_01	0.0223718783785877	0.0603322314250012	3	NA	NA	NA	NA	NA	NA	NA	NA	chrM:4059-4082(-)	tctgggagctgcgattggcaATGATAAACAAGAAGATATCgttttagagctagaaatagc
Q0017_02	0.00914479559359964	0.133124676165423	1	NA	NA	NA	NA	NA	NA	NA	NA	chrM:4139-4162(+)	tctgggagctgcgattggcaTTATATCGTTTATACTCCTTgttttagagctagaaatagc
Q0017_04	-0.122548387820479	0.0654593473803326	6	NA	NA	NA	NA	NA	NA	NA	NA	chrM:3998-4021(+)	tctgggagctgcgattggcaAATTTTCTATTCTATTGTGGgttttagagctagaaatagc
Q0017_05	-0.101327151723886	0.0996142162013028	2	NA	NA	NA	NA	NA	NA	NA	NA	chrM:3995-4018(+)	tctgggagctgcgattggcaTTTAATTTTCTATTCTATTGgttttagagctagaaatagc
Q0017_06	-0.0431282079766915	0.0231696921124483	7	NA	NA	NA	NA	NA	NA	NA	NA	chrM:4141-4164(+)	tctgggagctgcgattggcaATATCGTTTATACTCCTTCGgttttagagctagaaatagc
Q0017_07	-0.236092368336232	0.176938163848722	1	NA	NA	NA	NA	NA	NA	NA	NA	chrM:4140-4163(+)	tctgggagctgcgattggcaTATATCGTTTATACTCCTTCgttttagagctagaaatagc
Q0017_08	-0.0218681234772863	0.0280595264235212	5	NA	NA	NA	NA	NA	NA	NA	NA	chrM:4153-4176(+)	tctgggagctgcgattggcaCTCCTTCGGGGTCCCCGCCGgttttagagctagaaatagc
Q0017_09	0.254320188881594	0.0301160788181673	2	NA	NA	NA	NA	NA	NA	NA	NA	chrM:4033-4056(+)	tctgggagctgcgattggcaTTTTCAATAATAATTATTATgttttagagctagaaatagc
Q0032_00	-0.806733069393323	0.266334627962732	1	NA	NA	NA	NA	NA	NA	NA	NA	chrM:11430-11453(+)	tctgggagctgcgattggcaTTATTATTAAAATAAAAAAGgttttagagctagaaatagc
Q0032_02	-0.0929507771446293	0.11089885513472	2	NA	NA	NA	NA	NA	NA	NA	NA	chrM:11491-11514(+)	tctgggagctgcgattggcaTATTTATTATTAATAGTTCCgttttagagctagaaatagc
Q0032_04	-0.14698031773709	0.0784873636609868	2	NA	NA	NA	NA	NA	NA	NA	NA	chrM:11537-11560(-)	tctgggagctgcgattggcaATTTTATTTATTTCTCCTTTgttttagagctagaaatagc
Q0032_05	-0.127935092937218	0.0318585402062648	8	NA	NA	NA	NA	NA	NA	NA	NA	chrM:11536-11559(-)	tctgggagctgcgattggcaTTTTATTTATTTCTCCTTTCgttttagagctagaaatagc
Q0032_06	0.146595859376816	0.114061468390669	1	NA	NA	NA	NA	NA	NA	NA	NA	chrM:11535-11558(-)	tctgggagctgcgattggcaTTTATTTATTTCTCCTTTCGgttttagagctagaaatagc
Q0032_07	-0.687503334252618	0.107306892608602	1	NA	NA	NA	NA	NA	NA	NA	NA	chrM:11497-11520(+)	tctgggagctgcgattggcaTTATTAATAGTTCCGGGGCCgttttagagctagaaatagc
Q0032_08	-0.0198075882716659	0.0511349162304781	1	NA	NA	NA	NA	NA	NA	NA	NA	chrM:11503-11526(+)	tctgggagctgcgattggcaATAGTTCCGGGGCCCGGCCAgttttagagctagaaatagc
Q0045_00	-0.00579229966605646	0.0263056168943309	10	NA	NA	NA	NA	NA	NA	NA	NA	chrM:13698-13721(-)	tctgggagctgcgattggcaTAATTATTGTTATATCTTAAgttttagagctagaaatagc
Q0045_01	-0.285121779015558	0.0762442393691656	4	NA	NA	NA	NA	NA	NA	NA	NA	chrM:13798-13821(+)	tctgggagctgcgattggcaATATAAAAAAAAAGTAAAAAgttttagagctagaaatagc
Q0075_01	-0.31003767357344	0.128902080175273	2	NA	NA	NA	NA	NA	NA	NA	NA	chrM:23926-23949(+)	tctgggagctgcgattggcaATATATATATATATAGCTAAgttttagagctagaaatagc
Q0075_07	-0.329680257823288	0.210488908525267	2	NA	NA	NA	NA	NA	NA	NA	NA	chrM:23991-24014(-)	tctgggagctgcgattggcaATATATATTAAAGTTATCACgttttagagctagaaatagc
Q0080_00	-0.146570364326823	0.0871755492785544	2	NA	NA	NA	NA	NA	NA	NA	NA	chrM:27310-27333(+)	tctgggagctgcgattggcaATATTATAGTGAACCCCGAAgttttagagctagaaatagc
Q0080_01	-0.0524105355808464	0.0592130966443192	4	NA	NA	NA	NA	NA	NA	NA	NA	chrM:27399-27422(-)	tctgggagctgcgattggcaATTAAATAATTACATTAATCgttttagagctagaaatagc
Q0080_02	-0.0700916490702644	0.0506743413142016	2	NA	NA	NA	NA	NA	NA	NA	NA	chrM:27380-27403(+)	tctgggagctgcgattggcaTATAAATATCTCCGCAAAGCgttttagagctagaaatagc
Q0080_03	0.0227781058926081	0.036062659688819	2	NA	NA	NA	NA	NA	NA	NA	NA	chrM:27391-27414(-)	tctgggagctgcgattggcaATTACATTAATCCGGCTTTGgttttagagctagaaatagc
Q0080_04	0.0667157839751829	0.0243316002388429	3	NA	NA	NA	NA	NA	NA	NA	NA	chrM:27325-27348(-)	tctgggagctgcgattggcaTTCTTAATATATTCTCCTTTgttttagagctagaaatagc
Q0080_06	-0.0270912638787789	0.0478316064703831	2	NA	NA	NA	NA	NA	NA	NA	NA	chrM:27323-27346(-)	tctgggagctgcgattggcaCTTAATATATTCTCCTTTCGgttttagagctagaaatagc
Q0085_00	-0.034344730217253	0.151451904949041	1	NA	NA	NA	NA	NA	NA	NA	NA	chrM:28147-28170(+)	tctgggagctgcgattggcaGTCCGGCCCGCCCCCCCCGCgttttagagctagaaatagc
Q0085_01	-0.0935775329885797	0.0390042439758104	2	NA	NA	NA	NA	NA	NA	NA	NA	chrM:28306-28329(+)	tctgggagctgcgattggcaATATTTATTTATATATCTAAgttttagagctagaaatagc
Q0085_02	-0.13355878758442	0.0448327210051466	11	NA	NA	NA	NA	NA	NA	NA	NA	chrM:28371-28394(-)	tctgggagctgcgattggcaAATAAAAATATAAATAGTGAgttttagagctagaaatagc
Q0085_03	-0.353220900856706	0.0851760707166976	4	NA	NA	NA	NA	NA	NA	NA	NA	chrM:28372-28395(-)	tctgggagctgcgattggcaAAATAAAAATATAAATAGTGgttttagagctagaaatagc
Q0085_04	-0.113056323081835	0.0742178885231941	2	NA	NA	NA	NA	NA	NA	NA	NA	chrM:28148-28171(+)	tctgggagctgcgattggcaTCCGGCCCGCCCCCCCCGCGgttttagagctagaaatagc
Q0085_05	-0.104597235175286	0.101847104130421	3	NA	NA	NA	NA	NA	NA	NA	NA	chrM:28151-28174(+)	tctgggagctgcgattggcaGGCCCGCCCCCCCCGCGGGGgttttagagctagaaatagc
Q0085_09	-0.896092318651319	0.224737783664737	1	NA	NA	NA	NA	NA	NA	NA	NA	chrM:28307-28330(+)	tctgggagctgcgattggcaTATTTATTTATATATCTAAGgttttagagctagaaatagc
Q0092_00	-0.542346727200483	0.345123055892455	1	NA	NA	NA	NA	NA	NA	NA	NA	chrM:30519-30542(+)	tctgggagctgcgattggcaATGATTAACAAGAAGATATCgttttagagctagaaatagc
Q0092_01	-0.0947738097397803	0.0951102640828564	2	NA	NA	NA	NA	NA	NA	NA	NA	chrM:30823-30846(+)	tctgggagctgcgattggcaATTCATAAAAATTCCTTTTGgttttagagctagaaatagc
Q0092_02	-0.00426989883577965	0.045009414292454	3	NA	NA	NA	NA	NA	NA	NA	NA	chrM:30520-30543(+)	tctgggagctgcgattggcaTGATTAACAAGAAGATATCTgttttagagctagaaatagc
Q0092_04	0.0841408020996689	0.0390400125240216	2	NA	NA	NA	NA	NA	NA	NA	NA	chrM:30836-30859(-)	tctgggagctgcgattggcaATAAAATAAAAATCCTCAAAgttttagagctagaaatagc
Q0092_06	-0.376360117136012	0.179358502928484	1	NA	NA	NA	NA	NA	NA	NA	NA	chrM:30585-30608(-)	tctgggagctgcgattggcaTTAATATGATATTATAATGGgttttagagctagaaatagc
Q0092_07	0.281065729313958	0.0642411849473467	1	NA	NA	NA	NA	NA	NA	NA	NA	chrM:30584-30607(-)	tctgggagctgcgattggcaTAATATGATATTATAATGGTgttttagagctagaaatagc
Q0092_08	-0.176919061208378	0.164537252783536	1	NA	NA	NA	NA	NA	NA	NA	NA	chrM:30583-30606(-)	tctgggagctgcgattggcaAATATGATATTATAATGGTGgttttagagctagaaatagc
Q0105_00	-0.0312775105994777	0.0520817585018395	4	NA	NA	NA	NA	NA	NA	NA	NA	chrM:36184-36207(+)	tctgggagctgcgattggcaTGACCAACCCAGTAGTTGACgttttagagctagaaatagc
Q0105_01	0.0511512642050742	0.0209884017805613	5	NA	NA	NA	NA	NA	NA	NA	NA	chrM:36262-36285(+)	tctgggagctgcgattggcaCTATTAACTTTTTTTTTTAAgttttagagctagaaatagc
Q0105_02	-0.0225507468062378	0.0386979648660131	2	NA	NA	NA	NA	NA	NA	NA	NA	chrM:36189-36212(+)	tctgggagctgcgattggcaAACCCAGTAGTTGACCGGATgttttagagctagaaatagc
Q0105_03	0.00295305574410092	0.0190712743162275	15	NA	NA	NA	NA	NA	NA	NA	NA	chrM:36200-36223(+)	tctgggagctgcgattggcaTGACCGGATTGGCGCCCGCGgttttagagctagaaatagc
Q0105_04	-0.0607968582268488	0.0532803967975757	4	NA	NA	NA	NA	NA	NA	NA	NA	chrM:36215-36238(-)	tctgggagctgcgattggcaTTTATTAAATATAAACCTCGgttttagagctagaaatagc
Q0105_05	-0.0469141259041747	0.0514336329565146	1	NA	NA	NA	NA	NA	NA	NA	NA	chrM:36214-36237(-)	tctgggagctgcgattggcaTTATTAAATATAAACCTCGCgttttagagctagaaatagc
Q0105_06	0.018613320853749	0.111493162753903	1	NA	NA	NA	NA	NA	NA	NA	NA	chrM:36203-36226(-)	tctgggagctgcgattggcaAAACCTCGCGGGCGCCAATCgttttagagctagaaatagc
Q0105_07	-0.142715636878042	0.143725381295579	1	NA	NA	NA	NA	NA	NA	NA	NA	chrM:36192-36215(-)	tctgggagctgcgattggcaGCGCCAATCCGGTCAACTACgttttagagctagaaatagc
Q0105_08	-0.0851983186139264	0.0554013461878259	2	NA	NA	NA	NA	NA	NA	NA	NA	chrM:36191-36214(-)	tctgggagctgcgattggcaCGCCAATCCGGTCAACTACTgttttagagctagaaatagc
Q0105_09	-0.0583537990991812	0.0391947137540337	3	NA	NA	NA	NA	NA	NA	NA	NA	chrM:36187-36210(-)	tctgggagctgcgattggcaAATCCGGTCAACTACTGGGTgttttagagctagaaatagc
Q0140_02	-0.00767523896298729	0.0638884078956439	1	NA	NA	NA	NA	NA	NA	NA	NA	chrM:48689-48712(+)	tctgggagctgcgattggcaATAATTATTTTTTTTTATTTgttttagagctagaaatagc
Q0142_00	-0.513102441708074	0.0921775870495502	2	NA	NA	NA	NA	NA	NA	NA	NA	chrM:50706-50729(+)	tctgggagctgcgattggcaTCTTTAACCAAACTCCTTCGgttttagagctagaaatagc
Q0142_01	-0.0103224111707721	0.0635252513409583	1	NA	NA	NA	NA	NA	NA	NA	NA	chrM:50785-50808(-)	tctgggagctgcgattggcaCCGGCCCGCCCCCGCGGGGGgttttagagctagaaatagc
Q0142_03	0.0554063777697959	0.0401036858428812	3	NA	NA	NA	NA	NA	NA	NA	NA	chrM:50784-50807(-)	tctgggagctgcgattggcaCGGCCCGCCCCCGCGGGGGGgttttagagctagaaatagc
Q0142_04	0.062909523906373	0.0369446023100787	1	NA	NA	NA	NA	NA	NA	NA	NA	chrM:50711-50734(+)	tctgggagctgcgattggcaAACCAAACTCCTTCGGGGTTgttttagagctagaaatagc
Q0142_05	0.0785045116342034	0.0351153453133013	2	NA	NA	NA	NA	NA	NA	NA	NA	chrM:50735-50758(-)	tctgggagctgcgattggcaCTCCCTAACCTAATGGGAGGgttttagagctagaaatagc
Q0142_06	-0.0325288122894314	0.0692426868932267	2	NA	NA	NA	NA	NA	NA	NA	NA	chrM:50732-50755(+)	tctgggagctgcgattggcaGGTCCCCCTCCCATTAGGTTgttttagagctagaaatagc
Q0142_07	-0.0765504564655373	0.0303599667290782	5	NA	NA	NA	NA	NA	NA	NA	NA	chrM:50733-50756(+)	tctgggagctgcgattggcaGTCCCCCTCCCATTAGGTTAgttttagagctagaaatagc
Q0142_09	-0.336599105832315	0.0996630023201412	4	NA	NA	NA	NA	NA	NA	NA	NA	chrM:50737-50760(+)	tctgggagctgcgattggcaCCCTCCCATTAGGTTAGGGAgttttagagctagaaatagc
Q0143_00	-0.00030992653650883	0.0484093681430885	5	NA	NA	NA	NA	NA	NA	NA	NA	chrM:51023-51046(+)	tctgggagctgcgattggcaTTATTTATTATATAATTAATgttttagagctagaaatagc
Q0143_01	0.274330714736365	0.0824220966029584	1	NA	NA	NA	NA	NA	NA	NA	NA	chrM:51091-51114(-)	tctgggagctgcgattggcaTATAGTTATAGTTATATAATgttttagagctagaaatagc
Q0143_03	0.121079995684167	0.0778539662877962	1	NA	NA	NA	NA	NA	NA	NA	NA	chrM:51035-51058(+)	tctgggagctgcgattggcaTAATTAATTGGCCCCCATGCgttttagagctagaaatagc
Q0143_04	-0.0303890752074911	0.070241258973686	1	NA	NA	NA	NA	NA	NA	NA	NA	chrM:51036-51059(+)	tctgggagctgcgattggcaAATTAATTGGCCCCCATGCTgttttagagctagaaatagc
Q0143_07	-0.27521337991001	0.0797061175415241	2	NA	NA	NA	NA	NA	NA	NA	NA	chrM:51257-51280(+)	tctgggagctgcgattggcaAATTAAATTATTACTTCATAgttttagagctagaaatagc
Q0143_08	0.179978860550432	0.0177064109245218	2	NA	NA	NA	NA	NA	NA	NA	NA	chrM:51258-51281(+)	tctgggagctgcgattggcaATTAAATTATTACTTCATATgttttagagctagaaatagc
Q0143_09	-0.410339411421689	0.164707439389683	1	NA	NA	NA	NA	NA	NA	NA	NA	chrM:51259-51282(+)	tctgggagctgcgattggcaTTAAATTATTACTTCATATGgttttagagctagaaatagc
Q0144_00	-0.208243153150748	0.214160816748248	2	NA	NA	NA	NA	NA	NA	NA	NA	chrM:53811-53834(+)	tctgggagctgcgattggcaTTGTTATAATCTTAATGTTCgttttagagctagaaatagc
Q0144_01	-0.138377353856679	0.0990644239457961	2	NA	NA	NA	NA	NA	NA	NA	NA	chrM:53858-53881(-)	tctgggagctgcgattggcaTATTTATATACTTCTCCTTTgttttagagctagaaatagc
Q0144_05	-0.454675951808254	0.130723913708466	2	NA	NA	NA	NA	NA	NA	NA	NA	chrM:53818-53841(+)	tctgggagctgcgattggcaAATCTTAATGTTCCGGGGCCgttttagagctagaaatagc
Q0144_08	-0.131155748188682	0.0647908294346728	2	NA	NA	NA	NA	NA	NA	NA	NA	chrM:53913-53936(-)	tctgggagctgcgattggcaTAAAGATAATTTTAAGAAGGgttttagagctagaaatagc
Q0160_01	-0.175518988678815	0.0755877188839209	4	NA	NA	NA	NA	NA	NA	NA	NA	chrM:60771-60794(+)	tctgggagctgcgattggcaATTATTTAATTGAAGTAAATgttttagagctagaaatagc
Q0160_02	-0.699718665737549	0.212830940986342	1	NA	NA	NA	NA	NA	NA	NA	NA	chrM:60858-60881(+)	tctgggagctgcgattggcaCTTTCATATATGTATATATAgttttagagctagaaatagc
Q0160_03	0.0842912656909593	0.0507996029440182	3	NA	NA	NA	NA	NA	NA	NA	NA	chrM:60959-60982(+)	tctgggagctgcgattggcaAAATATTAAATAAATATCAAgttttagagctagaaatagc
Q0160_04	-0.198222552021108	0.111040443035335	3	NA	NA	NA	NA	NA	NA	NA	NA	chrM:60697-60720(+)	tctgggagctgcgattggcaTAACGAATAAAAGTTACGCTgttttagagctagaaatagc
Q0160_06	-0.579344306940007	0.344687589178775	1	NA	NA	NA	NA	NA	NA	NA	NA	chrM:60772-60795(+)	tctgggagctgcgattggcaTTATTTAATTGAAGTAAATTgttttagagctagaaatagc
Q0160_08	-0.198185175212672	0.044415271012464	5	NA	NA	NA	NA	NA	NA	NA	NA	chrM:60892-60915(+)	tctgggagctgcgattggcaTTCAACGACTAGATGATGAGgttttagagctagaaatagc
Q0160_09	0.00330469448182442	0.194338237097624	1	NA	NA	NA	NA	NA	NA	NA	NA	chrM:60942-60965(-)	tctgggagctgcgattggcaATATTTTATTTATTCGACATgttttagagctagaaatagc
Q0182_01	-0.355245581159651	0.251264448346124	1	NA	NA	NA	NA	NA	NA	NA	NA	chrM:65569-65592(-)	tctgggagctgcgattggcaTTTATTTTATTTAATTAAAAgttttagagctagaaatagc
Q0182_02	-0.27387073713304	0.101352694754487	1	NA	NA	NA	NA	NA	NA	NA	NA	chrM:65722-65745(-)	tctgggagctgcgattggcaTAATTTAAGTCGAACTCCTTgttttagagctagaaatagc
Q0182_03	-0.118889964401384	0.0714618273319873	3	NA	NA	NA	NA	NA	NA	NA	NA	chrM:65720-65743(-)	tctgggagctgcgattggcaATTTAAGTCGAACTCCTTCGgttttagagctagaaatagc
Q0182_07	-0.00256820654679065	0.0347575894054417	3	NA	NA	NA	NA	NA	NA	NA	NA	chrM:65757-65780(+)	tctgggagctgcgattggcaTTTTATTTATTAATAGTTTCgttttagagctagaaatagc
Q0182_08	-0.0647741947691224	0.0900568279149099	2	NA	NA	NA	NA	NA	NA	NA	NA	chrM:65758-65781(+)	tctgggagctgcgattggcaTTTATTTATTAATAGTTTCGgttttagagctagaaatagc
Q0182_09	-0.00208761212861315	0.0600014248027482	2	NA	NA	NA	NA	NA	NA	NA	NA	chrM:65706-65729(+)	tctgggagctgcgattggcaCCCTGCGGGGCGGACCCCGAgttttagagctagaaatagc
Q0250_00	-0.145621324976878	0.0131708031919628	50	NA	NA	NA	NA	NA	NA	NA	NA	chrM:73434-73457(+)	tctgggagctgcgattggcaTATTATTAGTTTTTGGGAAGgttttagagctagaaatagc
Q0250_01	-0.154695309227315	0.0774654841892005	4	NA	NA	NA	NA	NA	NA	NA	NA	chrM:73484-73507(-)	tctgggagctgcgattggcaCTTCGGTCCTCCTCCCGTTAgttttagagctagaaatagc
Q0250_03	-0.0173886923973431	0.202973087373468	1	NA	NA	NA	NA	NA	NA	NA	NA	chrM:73435-73458(+)	tctgggagctgcgattggcaATTATTAGTTTTTGGGAAGCgttttagagctagaaatagc
Q0250_04	-0.0958083659337115	0.057884065980665	2	NA	NA	NA	NA	NA	NA	NA	NA	chrM:73427-73450(+)	tctgggagctgcgattggcaATATGAATATTATTAGTTTTgttttagagctagaaatagc
Q0250_06	-0.0634069122417694	0.0558908838758104	1	NA	NA	NA	NA	NA	NA	NA	NA	chrM:73455-73478(+)	tctgggagctgcgattggcaGGGAATCCCGTAAGGAGTGAgttttagagctagaaatagc
Q0250_07	0.0242139419149245	0.035028941762841	7	NA	NA	NA	NA	NA	NA	NA	NA	chrM:73461-73484(-)	tctgggagctgcgattggcaAGGGGTCCCTCACTCCTTACgttttagagctagaaatagc
Q0250_08	0.0430781094868359	0.0481648809845683	2	NA	NA	NA	NA	NA	NA	NA	NA	chrM:73471-73494(+)	tctgggagctgcgattggcaGTGAGGGACCCCTCCCTAACgttttagagctagaaatagc
Q0250_09	-0.120967196598506	0.0595728713806776	2	NA	NA	NA	NA	NA	NA	NA	NA	chrM:73601-73624(+)	tctgggagctgcgattggcaTATTTTTAATAAAAAAAGGTgttttagagctagaaatagc
Q0255_00	0.00156917247935657	0.13782950164695	1	NA	NA	NA	NA	NA	NA	NA	NA	chrM:74147-74170(+)	tctgggagctgcgattggcaTCAGATTTTATTAATGATAGgttttagagctagaaatagc
Q0255_01	0.0447650988752804	0.0295688665636986	1	NA	NA	NA	NA	NA	NA	NA	NA	chrM:74264-74287(-)	tctgggagctgcgattggcaAATCTAATATGTGTATCTACgttttagagctagaaatagc
Q0255_03	-0.171555644866916	0.0880350015434748	2	NA	NA	NA	NA	NA	NA	NA	NA	chrM:74378-74401(+)	tctgggagctgcgattggcaTCTGCTTTAATTCAAAGAGAgttttagagctagaaatagc
Q0255_04	-0.054339856787125	0.0687510513184923	3	NA	NA	NA	NA	NA	NA	NA	NA	chrM:74201-74224(+)	tctgggagctgcgattggcaCCTGATGAATTATTAGAAGAgttttagagctagaaatagc
Q0255_05	-0.0552366071003174	0.0488803810044355	6	NA	NA	NA	NA	NA	NA	NA	NA	chrM:74339-74362(+)	tctgggagctgcgattggcaATTAAAGTTGATGCTACTCCgttttagagctagaaatagc
Q0255_07	0.0854547531348412	0.0428997202241202	1	NA	NA	NA	NA	NA	NA	NA	NA	chrM:74411-74434(+)	tctgggagctgcgattggcaGGAGCATGTTCTGAGTTGTGgttttagagctagaaatagc
Q0255_09	0.0462108212294096	0.0623010653281443	2	NA	NA	NA	NA	NA	NA	NA	NA	chrM:74417-74440(+)	tctgggagctgcgattggcaTGTTCTGAGTTGTGTGGGACgttttagagctagaaatagc
Q0275_01	0.0310208140263966	0.078298563517372	1	NA	NA	NA	NA	NA	NA	NA	NA	chrM:79111-79134(+)	tctgggagctgcgattggcaTAATTTTATTATATAGTTTAgttttagagctagaaatagc
Q0275_02	-0.0239808250632062	0.0823870095485526	1	NA	NA	NA	NA	NA	NA	NA	NA	chrM:79112-79135(+)	tctgggagctgcgattggcaAATTTTATTATATAGTTTAAgttttagagctagaaatagc
Q0275_03	-0.0547034549387537	0.0394117077685101	5	NA	NA	NA	NA	NA	NA	NA	NA	chrM:78918-78941(-)	tctgggagctgcgattggcaGAATTAATATCTCTTTCGACgttttagagctagaaatagc
Q0297_00	0.0643733034234629	0.102832582041889	1	NA	NA	NA	NA	NA	NA	NA	NA	chrM:85293-85316(+)	tctgggagctgcgattggcaAAGATATTTATATTATTAATgttttagagctagaaatagc
RDN25-1_02	-0.143653948930635	0.103944709923463	2	RDN25-1	RDN25-1	-136	CDS	NA	NA	NA	RDN25-1	chrXII:455305-455328(+)	tctgggagctgcgattggcaCACGCAGAGAAACCTCTCTTgttttagagctagaaatagc
RDN25-1_04	-0.38162288261949	0.207867252165118	2	RDN25-1	RDN25-1	-159	CDS	NA	NA	NA	RDN25-1	chrXII:455328-455351(+)	tctgggagctgcgattggcaAAAAAAAACATCCAATGAAAgttttagagctagaaatagc
RDN25-1_07	-0.391512330412546	0.118397125944449	2	RDN25-1	RDN25-1	-75	CDS	NA	NA	NA	RDN25-1	chrXII:455244-455267(+)	tctgggagctgcgattggcaAAAAAAAGATTAGCCGCAGTgttttagagctagaaatagc
RDN58-1_05	-0.0114198923269169	0.0297173564339567	8	RDN58-1	RDN58-1	-199	CDS	NA	NA	NA	RDN58-1	chrXII:455758-455781(+)	tctgggagctgcgattggcaCACAGAAATCTCTCACCGTTgttttagagctagaaatagc
RDN58-1_06	0.0663886471972487	0.0420738783304673	4	RDN58-1	RDN58-1	-252	CDS	NA	NA	NA	RDN58-1	chrXII:455811-455834(+)	tctgggagctgcgattggcaAAGACCGCGCACTTAAGCGCgttttagagctagaaatagc
RUF20_02	-0.210870339595747	0.121660917752409	1	RUF20	RUF20	-137	CDS	YFL004W	-81	TSS	RUF20,YFL004W	chrVI:131628-131651(-)	tctgggagctgcgattggcaATAATAGGATGGAAAAAAGTgttttagagctagaaatagc
RUF5-1_01	-0.0340141966972924	0.0423678690843113	4	RUF5-1	RUF5-1	-219	CDS	NA	NA	NA	RUF5-1	chrVIII:212179-212202(+)	tctgggagctgcgattggcaAAATAGATCATTGAAAGTGAgttttagagctagaaatagc
RUF5-1_02	0.0704718770121978	0.0296382148360519	1	RUF5-1	RUF5-1	-170	CDS	NA	NA	NA	RUF5-1	chrVIII:212228-212251(+)	tctgggagctgcgattggcaACGTTCTCATAATACATTTTgttttagagctagaaatagc
RUF5-1_03_DEGEN	-0.0158422532333583	0.0510187626206312	4	RUF5-1	RUF5-1	-107	CDS	NA	NA	NA	RUF5-1	chrVIII:212291-212314(+)	tctgggagctgcgattggcaTCTATACAGAGTTGTAAGTTgttttagagctagaaatagc
RUF5-1_05	-0.0703199978388873	0.0335471930671881	4	RUF5-1	RUF5-1	-218	CDS	NA	NA	NA	RUF5-1	chrVIII:212180-212203(+)	tctgggagctgcgattggcaAATAGATCATTGAAAGTGACgttttagagctagaaatagc
RUF5-1_06	0.0954157755691803	0.0520114060642318	1	RUF5-1	RUF5-1	-217	CDS	NA	NA	NA	RUF5-1	chrVIII:212181-212204(+)	tctgggagctgcgattggcaATAGATCATTGAAAGTGACGgttttagagctagaaatagc
RUF5-1_08	-0.154625300530132	0.0875374155104642	2	RUF5-1	RUF5-1	-180	CDS	NA	NA	NA	RUF5-1	chrVIII:212218-212241(-)	tctgggagctgcgattggcaATTATGAGAACGTCTTTTAAgttttagagctagaaatagc
snR10_08	0.134164919855545	0.0775960618767789	2	SNR10	snR10	-153	CDS	YGL088W	-2	CDS	snR10,YGL088W	chrVII:345822-345845(+)	tctgggagctgcgattggcaCTACCGTTTTACAATGCATGgttttagagctagaaatagc
snR35_03	-0.00395928261073448	0.120623258679039	2	SNR35	snR35	-46	CDS	YOR223W	-166	TSS	snR35,YOR223W	chrXV:759563-759586(+)	tctgggagctgcgattggcaATATACAAGAAGTAAAACCGgttttagagctagaaatagc
snR45_09	-0.696341745722756	0.272975489656795	1	SNR45	snR45	-158	CDS	YPR144C	-128	TSS	snR45,YPR144C	chrXVI:821563-821586(-)	tctgggagctgcgattggcaTCCTCGTATTTGAAGGTTTAgttttagagctagaaatagc
snR5_00	-0.346028259722615	0.112600276494281	2	SNR5	snR5	-276	CDS	NA	NA	NA	snR5	chrXV:842116-842139(-)	tctgggagctgcgattggcaTTGTACTCATAATGTGGCTTgttttagagctagaaatagc
snR5_01	-0.0979439027872905	0.0431941769219591	4	SNR5	snR5	-247	CDS	NA	NA	NA	snR5	chrXV:842145-842168(+)	tctgggagctgcgattggcaCTGACGTTAATAGGAACTCAgttttagagctagaaatagc
snR5_05	-0.105420184525136	0.0543248623618413	4	SNR5	snR5	-270	CDS	NA	NA	NA	snR5	chrXV:842122-842145(+)	tctgggagctgcgattggcaCCACATTATGAGTACAAAAGgttttagagctagaaatagc
snR5_08	0.0390347261615068	0.0646527077067811	2	SNR5	snR5	-288	CDS	NA	NA	NA	snR5	chrXV:842104-842127(-)	tctgggagctgcgattggcaTGTGGCTTCGGATGTTTGATgttttagagctagaaatagc
snR50_00	0.0836450483699701	0.0588633189328444	1	SNR50	snR50	-297	CDS	NA	NA	NA	snR50	chrXV:259181-259204(+)	tctgggagctgcgattggcaTTCCTTAAATTACTCTAATTgttttagagctagaaatagc
snR50_01	-0.298992756572115	0.142131830710376	1	SNR50	snR50	-269	CDS	NA	NA	NA	snR50	chrXV:259209-259232(+)	tctgggagctgcgattggcaAGCCCTACCTTTTTTTTTTTgttttagagctagaaatagc
snR50_05	-0.320105513958228	0.332741545410981	1	SNR50	snR50	-295	CDS	NA	NA	NA	snR50	chrXV:259183-259206(-)	tctgggagctgcgattggcaATCCTAATTAGAGTAATTTAgttttagagctagaaatagc
snR50_08	-0.000969862040213471	0.104088873836655	1	SNR50	snR50	-51	CDS	NA	NA	NA	snR50	chrXV:259427-259450(+)	tctgggagctgcgattggcaCGCATCGTGCCAAGTTTAATgttttagagctagaaatagc
snR60_02	0.141436269231323	0.161079452512487	1	SNR60	snR60	-171	CDS	YJL047C-A	-171	TSS	snR60,YJL047C-A	chrX:349392-349415(+)	tctgggagctgcgattggcaTGTTGTATTGAACGTGGACAgttttagagctagaaatagc
snR62_00	-0.145864763225299	0.163654265574352	1	SNR62	snR62	-335	CDS	NA	NA	NA	snR62	chrXV:410187-410210(-)	tctgggagctgcgattggcaGGGATTTTCATACACCCATCgttttagagctagaaatagc
snR62_02	-0.0446254802468867	0.0651485452853819	2	SNR62	snR62	-126	CDS	NA	NA	NA	snR62	chrXV:409978-410001(-)	tctgggagctgcgattggcaCACATTACGAAAATGTCAATgttttagagctagaaatagc
snR62_05	-0.0642790121026421	0.0917516373462913	1	SNR62	snR62	-321	CDS	NA	NA	NA	snR62	chrXV:410173-410196(+)	tctgggagctgcgattggcaAAGAATTCAACCAACCTGATgttttagagctagaaatagc
snR62_07	-0.146634086281932	0.0957560433690608	3	SNR62	snR62	-286	CDS	NA	NA	NA	snR62	chrXV:410138-410161(-)	tctgggagctgcgattggcaACTCATCTTTCTTTATTTTCgttttagagctagaaatagc
snR67_00	0.287322677725822	0.253769944761461	1	RML2	YEL050C	-175	TSS	snR67	-275	CDS	YEL050C,snR67	chrV:61066-61089(-)	tctgggagctgcgattggcaAGATGAATAAGTATATTCTAgttttagagctagaaatagc
snR68_02	0.0362065515205903	0.0519919478688516	3	SNR68	snR68	-174	CDS	YIL134C-A	-213	CDS	snR68,YIL134C-A	chrIX:96926-96949(+)	tctgggagctgcgattggcaGTGTTGAAAAGAGTTAATTAgttttagagctagaaatagc
snR68_03	-0.504211854797417	0.264315827017329	1	SNR68	snR68	-38	CDS	YIL134C-A	-349	CDS	snR68,YIL134C-A	chrIX:97062-97085(-)	tctgggagctgcgattggcaGAAACTGAAAAGAAAAAAAAgttttagagctagaaatagc
snR68_08	0.1548778649615	0.0430619805290002	1	SNR68	snR68	-165	CDS	YIL134C-A	-222	CDS	snR68,YIL134C-A	chrIX:96935-96958(+)	tctgggagctgcgattggcaAGAGTTAATTATGGAACGGTgttttagagctagaaatagc
snR7-S_02	-0.107451997490887	0.0932775769985906	1	SNR7-S	snR7-S	-113	CDS	snR7-L	-113	CDS	snR7-S,snR7-L,YGR222W	chrVII:939773-939796(-)	tctgggagctgcgattggcaAATTGAAAATTTTGTAGAAAgttttagagctagaaatagc
snR77_01	0.0200186768641616	0.0335973016156575	2	SNR77	snR77	-207	CDS	NA	NA	NA	snR77	chrXIII:297288-297311(-)	tctgggagctgcgattggcaTAGTTTGTAAAAATTTATTTgttttagagctagaaatagc
snR77_02	-0.26970347574397	0.112594876733905	2	SNR77	snR77	-159	CDS	NA	NA	NA	snR77	chrXIII:297336-297359(+)	tctgggagctgcgattggcaAACGTTTATTCTTATTTCTGgttttagagctagaaatagc
snR77_03	-0.202010557296556	0.111292113634595	1	SNR77	snR77	-52	CDS	snR76	-271	CDS	snR77,snR76	chrXIII:297443-297466(-)	tctgggagctgcgattggcaAAATGGGTGTGGTAAATGAAgttttagagctagaaatagc
snR77_04	-0.0151400073363265	0.0370020739588833	2	SNR77	snR77	-216	CDS	NA	NA	NA	snR77	chrXIII:297279-297302(-)	tctgggagctgcgattggcaAAAATTTATTTTGGTCATCAgttttagagctagaaatagc
snR77_05	0.0965361950353313	0.0234259423062265	5	SNR77	snR77	-217	CDS	NA	NA	NA	snR77	chrXIII:297278-297301(-)	tctgggagctgcgattggcaAAATTTATTTTGGTCATCAAgttttagagctagaaatagc
snR8_02	-0.0275212031896547	0.0360021003471154	5	SNR8	snR8	-112	CDS	YOR271C	-118	TSS	snR8,YOR271C	chrXV:832209-832232(+)	tctgggagctgcgattggcaGAAAAACTTTTCGTTCGTCTgttttagagctagaaatagc
snR8_03	-0.0279221123686305	0.238207490587279	1	SNR8	snR8	-68	CDS	YOR271C	-162	TSS	snR8,YOR271C	chrXV:832253-832276(-)	tctgggagctgcgattggcaTAGAAAAATGATCGCTGCCTgttttagagctagaaatagc
snR80_01	-0.0909812024602595	0.0679979352674902	5	SNR80	snR80	-250	CDS	NA	NA	NA	snR80	chrV:52558-52581(-)	tctgggagctgcgattggcaTTGTCTCTTCTCTTCCTCTCgttttagagctagaaatagc
snR80_04	0.0219744734162329	0.0361940926558049	2	SNR80	snR80	-294	CDS	NA	NA	NA	snR80	chrV:52602-52625(-)	tctgggagctgcgattggcaTAATTTTTGATTTCGATTCTgttttagagctagaaatagc
snR80_05	0.0877334421499415	0.0307381313228113	3	SNR80	snR80	-293	CDS	NA	NA	NA	snR80	chrV:52601-52624(-)	tctgggagctgcgattggcaAATTTTTGATTTCGATTCTAgttttagagctagaaatagc
snR85_02	0.0642748416693437	0.145198473923255	1	SNR85	snR85	-142	CDS	YML102W	-186	TSS	snR85,YML102W	chrXIII:68068-68091(+)	tctgggagctgcgattggcaAAACTACTAGCTTTTATAGAgttttagagctagaaatagc
SRG1_03	-0.0792525563383299	0.0488673519556251	2	SRG1	SRG1	-101	CDS	YER081W	-102	TSS	SRG1,YER081W	chrV:322100-322123(-)	tctgggagctgcgattggcaTGAGGAAAATTCAAAGATAAgttttagagctagaaatagc
SRG1_09	0.076602411178426	0.0996101389374985	1	SRG1	SRG1	-102	CDS	YER081W	-103	TSS	SRG1,YER081W	chrV:322099-322122(-)	tctgggagctgcgattggcaGAGGAAAATTCAAAGATAATgttttagagctagaaatagc
YAL001C_00	-0.0786550973466195	0.173054986386934	1	TFC3	YAL001C	-285	CDS	NA	NA	NA	YAL001C	chrI:151439-151462(-)	tctgggagctgcgattggcaGACTTAAATCATTACATAAAgttttagagctagaaatagc
YAL001C_01	0.0446079823748922	0.0559565668255765	3	TFC3	YAL001C	-241	CDS	NA	NA	NA	YAL001C	chrI:151395-151418(-)	tctgggagctgcgattggcaTCAATATAATAAGCATACTAgttttagagctagaaatagc
YAL001C_03	-0.231380863607959	0.0966054728948518	4	TFC3	YAL001C	-39	CDS	NA	NA	NA	YAL001C	chrI:151193-151216(+)	tctgggagctgcgattggcaAAACGTCCTCTTCTCTCTTAgttttagagctagaaatagc
YAL001C_04	0.0226583843258017	0.0557545577704777	1	TFC3	YAL001C	0	CDS	NA	NA	NA	YAL001C	chrI:151154-151177(+)	tctgggagctgcgattggcaCGTCAGTACCATTTTTCTTGgttttagagctagaaatagc
YAL001C_05	-0.627462325561634	0.32764556292258	1	TFC3	YAL001C	-8	CDS	NA	NA	NA	YAL001C	chrI:151162-151185(+)	tctgggagctgcgattggcaCCATTTTTCTTGTGGCTAGTgttttagagctagaaatagc
YAL001C_06	-0.0289840247008533	0.0280906896145143	3	TFC3	YAL001C	-66	CDS	NA	NA	NA	YAL001C	chrI:151220-151243(+)	tctgggagctgcgattggcaAAGAAAGTTATATGTGTGACgttttagagctagaaatagc
YAL001C_07	-0.861487952615023	0.328234325554097	1	TFC3	YAL001C	-209	CDS	NA	NA	NA	YAL001C	chrI:151363-151386(-)	tctgggagctgcgattggcaGCAAATCGAGTTATTGAAGCgttttagagctagaaatagc
YAL001C_08	-0.165357005749411	0.0880250849547303	2	TFC3	YAL001C	-141	CDS	NA	NA	NA	YAL001C	chrI:151295-151318(-)	tctgggagctgcgattggcaCTGCATTTTCAAATACCGCTgttttagagctagaaatagc
YAL001C_09	-0.0570117172760873	0.246259887192055	1	TFC3	YAL001C	-123	CDS	NA	NA	NA	YAL001C	chrI:151277-151300(-)	tctgggagctgcgattggcaCTTGGTTTTTTGCATCATAAgttttagagctagaaatagc
YAL002W_00	-0.29361134247491	0.107298206329264	2	VPS8	YAL002W	-150	TSS	NA	NA	NA	YAL002W	chrI:143451-143474(+)	tctgggagctgcgattggcaCGCGGTGTAGGGAGTTATGGgttttagagctagaaatagc
YAL002W_01	-0.789203325654764	0.134864946603917	1	VPS8	YAL002W	-93	TSS	NA	NA	NA	YAL002W	chrI:143508-143531(+)	tctgggagctgcgattggcaTCATTATTCGTAGCTTAACAgttttagagctagaaatagc
YAL002W_02	0.0882992101479282	0.0246752663758027	2	VPS8	YAL002W	-33	TSS	NA	NA	NA	YAL002W	chrI:143568-143591(-)	tctgggagctgcgattggcaTCCCTTTTTTTTTTTTCCACgttttagagctagaaatagc
YAL002W_05	-0.484239607064593	0.253618560561333	1	VPS8	YAL002W	-25	TSS	NA	NA	NA	YAL002W	chrI:143576-143599(+)	tctgggagctgcgattggcaAAAAAAAAAAAGGGAACCTCgttttagagctagaaatagc
YAL002W_06	-0.224967841487532	0.183874051540257	1	VPS8	YAL002W	-49	TSS	NA	NA	NA	YAL002W	chrI:143552-143575(+)	tctgggagctgcgattggcaATCAAAACGTGAGTTTCCTGgttttagagctagaaatagc
YAL002W_08	-0.201973735878677	0.079106649979064	2	VPS8	YAL002W	3	TSS	NA	NA	NA	YAL002W	chrI:143604-143627(+)	tctgggagctgcgattggcaATGATATACCTGCGTGAAAAgttttagagctagaaatagc
YAL003W_02	-0.26044262730394	0.114461377760986	3	EFB1	YAL003W	12	TSS	snR18	-202	CDS	YAL003W,snR18	chrI:142154-142177(+)	tctgggagctgcgattggcaCCGAATATATACACACATAAgttttagagctagaaatagc
YAL003W_04	-0.0396506222955084	0.0292338904809372	12	EFB1	YAL003W	-142	TSS	NA	NA	NA	YAL003W	chrI:142000-142023(-)	tctgggagctgcgattggcaAAATTTTTTCTTCAAAGGCTgttttagagctagaaatagc
YAL003W_07	-0.561084101267191	0.344925637689385	1	EFB1	YAL003W	-47	TSS	snR18	-261	CDS	YAL003W,snR18	chrI:142095-142118(-)	tctgggagctgcgattggcaGTAAAAAGATAAAGAGTAGAgttttagagctagaaatagc
YAL003W_09	-0.569801596844051	0.344118796281648	1	EFB1	YAL003W	-107	TSS	snR18	-321	CDS	YAL003W,snR18	chrI:142035-142058(-)	tctgggagctgcgattggcaACCTTAAACTATTTATTTAGgttttagagctagaaatagc
YAL004W_01	-0.08341482722865	0.00704805004249158	163	NA	NA	NA	NA	NA	NA	NA	NA	chrI:138693-138716(+)	tctgggagctgcgattggcaATTATTTAAAGTTCACAGAGgttttagagctagaaatagc
YAL004W_02	-0.330085270278566	0.0706625286623452	6	NA	NA	NA	NA	NA	NA	NA	NA	chrI:138732-138755(+)	tctgggagctgcgattggcaGAAAAATAGGTAGTGATTTAgttttagagctagaaatagc
YAL004W_04	0.136777562391138	0.0228086073713717	3	NA	NA	NA	NA	NA	NA	NA	NA	chrI:138705-138728(+)	tctgggagctgcgattggcaTCACAGAGTGGCTTCCTTGGgttttagagctagaaatagc
YAL004W_05	-0.276540042538693	0.101758791487749	2	NA	NA	NA	NA	NA	NA	NA	NA	chrI:138719-138742(+)	tctgggagctgcgattggcaCCTTGGCGGATCTGAAAAATgttttagagctagaaatagc
YAL005C_00	0.0161410582801475	0.0636644231812973	2	SSA1	YAL005C	-191	TSS	NA	NA	NA	YAL005C	chrI:141673-141696(-)	tctgggagctgcgattggcaCTTTTTCCAGAACGTTCCATgttttagagctagaaatagc
YAL005C_03	-0.181948340982828	0.0453839570014242	6	SSA1	YAL005C	-36	TSS	NA	NA	NA	YAL005C	chrI:141518-141541(+)	tctgggagctgcgattggcaAAACAACTTAAGTAAGAATTgttttagagctagaaatagc
YAL005C_04	-0.0433084492923449	0.0965377930707283	1	SSA1	YAL005C	-188	TSS	NA	NA	NA	YAL005C	chrI:141670-141693(-)	tctgggagctgcgattggcaTTTCCAGAACGTTCCATCGGgttttagagctagaaatagc
YAL005C_07	-0.283013170298337	0.126267565473583	2	SSA1	YAL005C	-181	TSS	NA	NA	NA	YAL005C	chrI:141663-141686(-)	tctgggagctgcgattggcaAACGTTCCATCGGCGGCAAAgttttagagctagaaatagc
YAL005C_08	-0.663271151778019	0.148000651946095	2	SSA1	YAL005C	-101	TSS	NA	NA	NA	YAL005C	chrI:141583-141606(-)	tctgggagctgcgattggcaCTTCAAGGTTATATAAGGGGgttttagagctagaaatagc
YAL007C_02	-0.0237625201204859	0.0353848208775145	2	ERP2	YAL007C	10	TSS	NA	NA	NA	YAL007C	chrI:138393-138416(+)	tctgggagctgcgattggcaTGGGTCACCTGATGCAGAATgttttagagctagaaatagc
YAL007C_03	-0.528949440098709	0.303545127265904	1	ERP2	YAL007C	7	TSS	NA	NA	NA	YAL007C	chrI:138396-138419(+)	tctgggagctgcgattggcaGTCACCTGATGCAGAATTGGgttttagagctagaaatagc
YAL007C_04	0.0440715604747579	0.0455813265416935	3	ERP2	YAL007C	-8	TSS	NA	NA	NA	YAL007C	chrI:138411-138434(+)	tctgggagctgcgattggcaATTGGCGGTGTCGATCCCTAgttttagagctagaaatagc
YAL007C_06	0.0667768807752339	0.0812778621734837	1	ERP2	YAL007C	-95	TSS	NA	NA	NA	YAL007C	chrI:138498-138521(+)	tctgggagctgcgattggcaGAATGTACTTTTTCGTGTTTgttttagagctagaaatagc
YAL007C_08	-0.245832978454386	0.129489206049168	2	ERP2	YAL007C	-113	TSS	NA	NA	NA	YAL007C	chrI:138516-138539(+)	tctgggagctgcgattggcaTTCGGGACACGTCGCTGAAAgttttagagctagaaatagc
YAL008W_03	-0.542480752336902	0.143681498225578	2	FUN14	YAL008W	-61	TSS	NA	NA	NA	YAL008W	chrI:136794-136817(+)	tctgggagctgcgattggcaCAACAAGTGCTAGAAAACCTgttttagagctagaaatagc
YAL008W_04	-0.641271903016821	0.344341893251306	1	FUN14	YAL008W	-59	TSS	NA	NA	NA	YAL008W	chrI:136796-136819(+)	tctgggagctgcgattggcaACAAGTGCTAGAAAACCTAGgttttagagctagaaatagc
YAL008W_05	0.0162423427306833	0.03453641897044	1	FUN14	YAL008W	-46	TSS	NA	NA	NA	YAL008W	chrI:136809-136832(+)	tctgggagctgcgattggcaAACCTAGGGGTTGTTGAAATgttttagagctagaaatagc
YAL008W_06	-0.250334578239144	0.148470688813762	1	FUN14	YAL008W	-36	TSS	NA	NA	NA	YAL008W	chrI:136819-136842(+)	tctgggagctgcgattggcaTTGTTGAAATTGGTTAAACAgttttagagctagaaatagc
YAL008W_07	-0.597954180549326	0.129750696262932	3	FUN14	YAL008W	0	TSS	NA	NA	NA	YAL008W	chrI:136855-136878(+)	tctgggagctgcgattggcaATACAACAGCATAACGCTAGgttttagagctagaaatagc
YAL009W_00	-0.115969289836635	0.0681341763751597	3	SPO7	YAL009W	-218	TSS	NA	NA	NA	YAL009W	chrI:135625-135648(+)	tctgggagctgcgattggcaGATAAAATGCCCTTAGTACTgttttagagctagaaatagc
YAL009W_03	0.0235290796740616	0.0362900701232076	3	SPO7	YAL009W	-208	TSS	NA	NA	NA	YAL009W	chrI:135635-135658(+)	tctgggagctgcgattggcaCCTTAGTACTTGGTCCATATgttttagagctagaaatagc
YAL009W_04	-0.610209691119724	0.122280342156262	2	SPO7	YAL009W	-207	TSS	NA	NA	NA	YAL009W	chrI:135636-135659(+)	tctgggagctgcgattggcaCTTAGTACTTGGTCCATATAgttttagagctagaaatagc
YAL009W_05	0.0212916382842316	0.0546598233122925	3	SPO7	YAL009W	-192	TSS	NA	NA	NA	YAL009W	chrI:135651-135674(+)	tctgggagctgcgattggcaATATAGGGTAGCATCAAGATgttttagagctagaaatagc
YAL009W_08	-0.278105936742091	0.113376878114906	1	SPO7	YAL009W	-194	TSS	NA	NA	NA	YAL009W	chrI:135649-135672(-)	tctgggagctgcgattggcaGATCTTGATGCTACCCTATAgttttagagctagaaatagc
YAL009W_09	-0.13876889065925	0.075310011322297	3	SPO7	YAL009W	-39	TSS	YAL010C	-127	TSS	YAL009W,YAL010C	chrI:135804-135827(+)	tctgggagctgcgattggcaTTATACACACAAAGGAAGAAgttttagagctagaaatagc
YAL010C_01	-0.0766639423887847	0.0329069085046861	4	MDM10	YAL010C	-73	TSS	YAL009W	-93	TSS	YAL010C,YAL009W	chrI:135750-135773(+)	tctgggagctgcgattggcaAAATACTAATTATTCTTAAAgttttagagctagaaatagc
YAL010C_04	-0.182894467986195	0.0799712841599804	4	MDM10	YAL010C	-213	TSS	NA	NA	NA	YAL010C	chrI:135890-135913(-)	tctgggagctgcgattggcaTATACTGGCACTATCATCCTgttttagagctagaaatagc
YAL010C_05	0.105376493542572	0.0487302621410794	2	MDM10	YAL010C	-208	TSS	NA	NA	NA	YAL010C	chrI:135885-135908(-)	tctgggagctgcgattggcaTGGCACTATCATCCTGGGCAgttttagagctagaaatagc
YAL010C_06	-0.437908376269382	0.112044732600917	3	MDM10	YAL010C	-74	TSS	YAL009W	-92	TSS	YAL010C,YAL009W	chrI:135751-135774(+)	tctgggagctgcgattggcaAATACTAATTATTCTTAAAAgttttagagctagaaatagc
YAL011W_01	-0.115851286605341	0.124634753360587	1	SWC3	YAL011W	-119	TSS	NA	NA	NA	YAL011W	chrI:132065-132088(-)	tctgggagctgcgattggcaTTGATTGAGCACAGTATTAAgttttagagctagaaatagc
YAL011W_04	-0.406079921427828	0.118864350933779	2	SWC3	YAL011W	-2	TSS	NA	NA	NA	YAL011W	chrI:132182-132205(-)	tctgggagctgcgattggcaCAGGCATTCTTACTTGTCTAgttttagagctagaaatagc
YAL011W_05	0.0383490795223848	0.0366116558599981	5	SWC3	YAL011W	-193	TSS	NA	NA	NA	YAL011W	chrI:131991-132014(+)	tctgggagctgcgattggcaGCCACGTCTCTGCCTTCGACgttttagagctagaaatagc
YAL011W_07	-0.0890021290169295	0.0615698915785128	4	SWC3	YAL011W	-209	TSS	NA	NA	NA	YAL011W	chrI:131975-131998(-)	tctgggagctgcgattggcaACGTGGCACTGGCGATTAGTgttttagagctagaaatagc
YAL011W_08	-0.0602222512549715	0.0435457851314016	3	SWC3	YAL011W	-212	TSS	NA	NA	NA	YAL011W	chrI:131972-131995(-)	tctgggagctgcgattggcaTGGCACTGGCGATTAGTTGGgttttagagctagaaatagc
YAL011W_09	-0.202182686994089	0.126403323517706	1	SWC3	YAL011W	-181	TSS	NA	NA	NA	YAL011W	chrI:132003-132026(-)	tctgggagctgcgattggcaACTTAAAAAGGTCCGGTCGAgttttagagctagaaatagc
YAL012W_01	-0.592966749159507	0.238094386953863	1	CYS3	YAL012W	-68	TSS	NA	NA	NA	YAL012W	chrI:130665-130688(+)	tctgggagctgcgattggcaTATTTAAAGCATAAGATGCCgttttagagctagaaatagc
YAL012W_03	-0.189022356629093	0.0444786048638213	1	CYS3	YAL012W	-18	TSS	NA	NA	NA	YAL012W	chrI:130715-130738(+)	tctgggagctgcgattggcaGAATTTTGAAAGTACAATTGgttttagagctagaaatagc
YAL012W_06	-0.28254293093789	0.116919007609163	1	CYS3	YAL012W	-50	TSS	NA	NA	NA	YAL012W	chrI:130683-130706(-)	tctgggagctgcgattggcaCGGCACAAGTTCCATCTACCgttttagagctagaaatagc
YAL012W_07	-0.585325857487808	0.104723739060268	4	CYS3	YAL012W	-61	TSS	NA	NA	NA	YAL012W	chrI:130672-130695(+)	tctgggagctgcgattggcaAGCATAAGATGCCAGGTAGAgttttagagctagaaatagc
YAL012W_08	-0.128752513133947	0.108850566399702	2	CYS3	YAL012W	-102	TSS	NA	NA	NA	YAL012W	chrI:130631-130654(-)	tctgggagctgcgattggcaTTTTTCTTTTCTTTTCCTCGgttttagagctagaaatagc
YAL013W_00	-0.065589377038598	0.0492299130772711	4	DEP1	YAL013W	-210	TSS	NA	NA	NA	YAL013W	chrI:129015-129038(-)	tctgggagctgcgattggcaATGCGTAAGCACACACGGTAgttttagagctagaaatagc
YAL013W_02	-0.264846341070609	0.179730300468259	1	DEP1	YAL013W	18	TSS	YAL014C	-182	TSS	YAL013W,YAL014C	chrI:129243-129266(+)	tctgggagctgcgattggcaAAGAGGAGGCGCATCGATCGgttttagagctagaaatagc
YAL013W_04	-0.424233909075543	0.143861176403674	1	DEP1	YAL013W	4	TSS	YAL014C	-168	TSS	YAL013W,YAL014C	chrI:129229-129252(+)	tctgggagctgcgattggcaGGAAGCACAGAAGCAAGAGGgttttagagctagaaatagc
YAL013W_05	-0.269953344678132	0.13511499444478	2	DEP1	YAL013W	1	TSS	YAL014C	-165	TSS	YAL013W,YAL014C	chrI:129226-129249(+)	tctgggagctgcgattggcaGAAGGAAGCACAGAAGCAAGgttttagagctagaaatagc
YAL013W_07	-0.00243675983328101	0.0424512030615629	3	DEP1	YAL013W	-17	TSS	YAL014C	-147	TSS	YAL013W,YAL014C	chrI:129208-129231(+)	tctgggagctgcgattggcaCAACGGCAAAGTACAAGGGAgttttagagctagaaatagc
YAL013W_08	-0.0175170289571733	0.0241023373071374	6	DEP1	YAL013W	-21	TSS	YAL014C	-143	TSS	YAL013W,YAL014C	chrI:129204-129227(+)	tctgggagctgcgattggcaAGTGCAACGGCAAAGTACAAgttttagagctagaaatagc
YAL014C_00	0.00115314811052947	0.0442404045111824	2	SYN8	YAL014C	-207	TSS	NA	NA	NA	YAL014C	chrI:129268-129291(+)	tctgggagctgcgattggcaGATGAGTCAGCAAACACCACgttttagagctagaaatagc
YAL014C_02	0.0872442143449812	0.0194325146935588	9	SYN8	YAL014C	-20	TSS	YAL013W	-144	TSS	YAL014C,YAL013W	chrI:129081-129104(-)	tctgggagctgcgattggcaTAAATGCTGAGACTTTACAAgttttagagctagaaatagc
YAL014C_09	0.0129058002045948	0.0187037757585828	8	SYN8	YAL014C	-53	TSS	YAL013W	-111	TSS	YAL014C,YAL013W	chrI:129114-129137(+)	tctgggagctgcgattggcaTTTACTTGTTTTTGCCCTTTgttttagagctagaaatagc
YAL015C_01	0.18999679326165	0.0527041365692931	1	NTG1	YAL015C	-139	TSS	NA	NA	NA	YAL015C	chrI:128230-128253(-)	tctgggagctgcgattggcaAACATTATATTCTGTTTTTTgttttagagctagaaatagc
YAL015C_02	0.100898723690143	0.063964999305556	1	NTG1	YAL015C	-5	TSS	NA	NA	NA	YAL015C	chrI:128096-128119(+)	tctgggagctgcgattggcaTTGCATATTTTTTTTTTTTTgttttagagctagaaatagc
YAL015C_06	-0.852232688290245	0.154194876082636	1	NTG1	YAL015C	-56	TSS	NA	NA	NA	YAL015C	chrI:128147-128170(+)	tctgggagctgcgattggcaATGATGAATCATTAAAGAGGgttttagagctagaaatagc
YAL015C_08	0.099813211544043	0.0251021773006968	5	NTG1	YAL015C	20	TSS	NA	NA	NA	YAL015C	chrI:128071-128094(-)	tctgggagctgcgattggcaGATCAGTAAATACTCATCTAgttttagagctagaaatagc
YAL016C-A_01	0.0769880460008188	0.0839126406203941	1	NA	NA	NA	NA	NA	NA	NA	NA	chrI:125306-125329(-)	tctgggagctgcgattggcaATTGTTCTTGAGAAAGTTCTgttttagagctagaaatagc
YAL016C-A_02	-0.0270962264993787	0.0647026093148713	3	NA	NA	NA	NA	NA	NA	NA	NA	chrI:125246-125269(+)	tctgggagctgcgattggcaGGCATCTGCAGAAGAAACTTgttttagagctagaaatagc
YAL016C-A_03	0.00840047087995731	0.164900134150073	1	NA	NA	NA	NA	NA	NA	NA	NA	chrI:125167-125190(-)	tctgggagctgcgattggcaGACAAATTTTCCTAACTGTTgttttagagctagaaatagc
YAL016C-A_05	0.261208484391515	0.123329619439036	1	NA	NA	NA	NA	NA	NA	NA	NA	chrI:125282-125305(+)	tctgggagctgcgattggcaCGTAGATTCTCTGAATAACGgttttagagctagaaatagc
YAL016C-B_00	-0.0599152663741781	0.0632539482358711	2	NA	NA	NA	NA	NA	NA	NA	NA	chrI:124809-124832(+)	tctgggagctgcgattggcaATTTCGACGACTATAACAACgttttagagctagaaatagc
YAL016W_01	-0.0491583736971142	0.109495310811262	3	TPD3	YAL016W	-127	TSS	NA	NA	NA	YAL016W	chrI:124644-124667(-)	tctgggagctgcgattggcaGGTAATAAGCTCTTTGCATTgttttagagctagaaatagc
YAL016W_02	-0.49562291874356	0.0532848608413638	7	TPD3	YAL016W	10	TSS	NA	NA	NA	YAL016W	chrI:124781-124804(+)	tctgggagctgcgattggcaAGATAGCAACAATACTAACGgttttagagctagaaatagc
YAL016W_03	0.037772375208614	0.0310686033446428	3	TPD3	YAL016W	-188	TSS	NA	NA	NA	YAL016W	chrI:124583-124606(-)	tctgggagctgcgattggcaTATCAGTATTTCTGCTTTTAgttttagagctagaaatagc
YAL016W_04	-0.126210925160199	0.0347285948969639	7	TPD3	YAL016W	-165	TSS	NA	NA	NA	YAL016W	chrI:124606-124629(-)	tctgggagctgcgattggcaGTATTGATCAATAGTTCATGgttttagagctagaaatagc
YAL016W_05	-0.829201704456341	0.0180577072503382	113	TPD3	YAL016W	-14	TSS	NA	NA	NA	YAL016W	chrI:124757-124780(+)	tctgggagctgcgattggcaGGGAACTAAGTTACGAAGGAgttttagagctagaaatagc
YAL016W_06	-0.576554682343618	0.242120229150796	2	TPD3	YAL016W	-18	TSS	NA	NA	NA	YAL016W	chrI:124753-124776(+)	tctgggagctgcgattggcaGTTAGGGAACTAAGTTACGAgttttagagctagaaatagc
YAL016W_07	-0.596088396100398	0.167664170126861	2	TPD3	YAL016W	-34	TSS	NA	NA	NA	YAL016W	chrI:124737-124760(+)	tctgggagctgcgattggcaGTTAACAGGAGAAAGTGTTAgttttagagctagaaatagc
YAL016W_08	-0.948154052697259	0.179794936695225	1	TPD3	YAL016W	-35	TSS	NA	NA	NA	YAL016W	chrI:124736-124759(+)	tctgggagctgcgattggcaAGTTAACAGGAGAAAGTGTTgttttagagctagaaatagc
YAL017W_00	0.0414062377087477	0.0244779455830587	7	PSK1	YAL017W	-281	CDS	NA	NA	NA	YAL017W	chrI:119932-119955(+)	tctgggagctgcgattggcaCTCTTCTTTTCCTTTGTTTCgttttagagctagaaatagc
YAL017W_01	-0.253169125849137	0.0720944316856268	3	PSK1	YAL017W	-228	CDS	NA	NA	NA	YAL017W	chrI:119985-120008(+)	tctgggagctgcgattggcaTCATAAAAGATTAGAAACCCgttttagagctagaaatagc
YAL017W_02	0.0749537573555735	0.0166264279854306	9	PSK1	YAL017W	-181	CDS	NA	NA	NA	YAL017W	chrI:120032-120055(+)	tctgggagctgcgattggcaATAGTTATTTTGCATCTTTTgttttagagctagaaatagc
YAL017W_03	0.238921583942931	0.0274956822208171	1	PSK1	YAL017W	-79	CDS	NA	NA	NA	YAL017W	chrI:120134-120157(-)	tctgggagctgcgattggcaTAGAAGAAACAGAAAAACAAgttttagagctagaaatagc
YAL017W_07	-0.0618747581632448	0.0390209552418984	1	PSK1	YAL017W	-24	CDS	NA	NA	NA	YAL017W	chrI:120189-120212(-)	tctgggagctgcgattggcaGTTTACCTATATGCAAATTAgttttagagctagaaatagc
YAL017W_09	-0.0672919767448284	0.154390548804601	3	PSK1	YAL017W	-99	CDS	NA	NA	NA	YAL017W	chrI:120114-120137(-)	tctgggagctgcgattggcaAGGTGAAAAAAAACAAAAGAgttttagagctagaaatagc
YAL018C_00	-0.396423712231546	0.211635083924501	2	LDS1	YAL018C	-164	TSS	NA	NA	NA	YAL018C	chrI:119744-119767(+)	tctgggagctgcgattggcaGAGTCACGTGCTTTATTCCAgttttagagctagaaatagc
YAL018C_05	-0.124320894313185	0.2161350155891	1	LDS1	YAL018C	-188	TSS	NA	NA	NA	YAL018C	chrI:119768-119791(+)	tctgggagctgcgattggcaGGGTAATAAATATTAAAACAgttttagagctagaaatagc
YAL018C_07	-0.082842346123621	0.0924676342215977	4	LDS1	YAL018C	-218	TSS	NA	NA	NA	YAL018C	chrI:119798-119821(+)	tctgggagctgcgattggcaAAGTAAATGATTACATGCTAgttttagagctagaaatagc
YAL018C_08	-0.299878363232742	0.0711986020845128	3	LDS1	YAL018C	-181	TSS	NA	NA	NA	YAL018C	chrI:119761-119784(-)	tctgggagctgcgattggcaTTAATATTTATTACCCGCCAgttttagagctagaaatagc
YAL018C_09	-0.0317069135249015	0.124484871139745	1	LDS1	YAL018C	-151	TSS	NA	NA	NA	YAL018C	chrI:119731-119754(-)	tctgggagctgcgattggcaCACGTGACTCAATAATACGAgttttagagctagaaatagc
YAL019W_00	0.0732768494916885	0.0270344517123649	5	FUN30	YAL019W	-345	CDS	NA	NA	NA	YAL019W	chrI:114562-114585(-)	tctgggagctgcgattggcaGGGCAAAGGCAACTGGGACTgttttagagctagaaatagc
YAL019W_02	-0.0215496201241662	0.058047562191472	2	FUN30	YAL019W	-123	CDS	YAL020C	-158	TSS	YAL019W,YAL020C	chrI:114784-114807(+)	tctgggagctgcgattggcaCACGTAACTTAAATCAGTACgttttagagctagaaatagc
YAL019W_03	-0.685995628844628	0.140946261976902	4	FUN30	YAL019W	-56	CDS	NA	NA	NA	YAL019W	chrI:114851-114874(+)	tctgggagctgcgattggcaACACCCGACTATCTACAGTAgttttagagctagaaatagc
YAL019W_05	-0.426034346857418	0.223617834687506	1	FUN30	YAL019W	-346	CDS	NA	NA	NA	YAL019W	chrI:114561-114584(-)	tctgggagctgcgattggcaGGCAAAGGCAACTGGGACTGgttttagagctagaaatagc
YAL019W_08	-0.240113693024709	0.0555830306806833	2	FUN30	YAL019W	-339	CDS	NA	NA	NA	YAL019W	chrI:114568-114591(-)	tctgggagctgcgattggcaTCTAATGGGCAAAGGCAACTgttttagagctagaaatagc
YAL019W_09	-0.0234922630391481	0.0346294848062214	4	FUN30	YAL019W	-338	CDS	NA	NA	NA	YAL019W	chrI:114569-114592(-)	tctgggagctgcgattggcaGTCTAATGGGCAAAGGCAACgttttagagctagaaatagc
YAL019W-A_04	-0.139320278245804	0.0650565691829284	3	NA	NA	NA	NA	NA	NA	NA	NA	chrI:114106-114129(+)	tctgggagctgcgattggcaTCTTTCAGTGATCGGGATTTgttttagagctagaaatagc
YAL020C_01	0.0334995741253164	0.0542396600842929	3	ATS1	YAL020C	-100	TSS	YAL019W	-181	CDS	YAL020C,YAL019W	chrI:114726-114749(+)	tctgggagctgcgattggcaTTCATAATTTTTCACTTTGTgttttagagctagaaatagc
YAL020C_02	-0.443686282499339	0.20438725996479	1	ATS1	YAL020C	2	TSS	YAL019W	-283	CDS	YAL020C,YAL019W	chrI:114624-114647(-)	tctgggagctgcgattggcaTGATCATTAAAGGCTATAACgttttagagctagaaatagc
YAL020C_03	0.0770840532988595	0.0517396060022707	1	FUN30	YAL019W	-82	CDS	YAL020C	-199	TSS	YAL019W,YAL020C	chrI:114825-114848(+)	tctgggagctgcgattggcaATATTCGAGTTTGTTGCTACgttttagagctagaaatagc
YAL020C_05	0.0461618588512105	0.0264317530757949	6	ATS1	YAL020C	-8	TSS	YAL019W	-273	CDS	YAL020C,YAL019W	chrI:114634-114657(-)	tctgggagctgcgattggcaTGATGGAATGTGATCATTAAgttttagagctagaaatagc
YAL020C_07	0.137637590446658	0.0163687457036392	1	FUN30	YAL019W	-140	CDS	YAL020C	-141	TSS	YAL019W,YAL020C	chrI:114767-114790(-)	tctgggagctgcgattggcaTACGTGTTGCATTGCGAGATgttttagagctagaaatagc
YAL020C_08	0.0143057593269416	0.0296820906294006	4	ATS1	YAL020C	-20	TSS	YAL019W	-261	CDS	YAL020C,YAL019W	chrI:114646-114669(+)	tctgggagctgcgattggcaACATTCCATCACTTGCGCTTgttttagagctagaaatagc
YAL021C_01	0.191555384710991	0.0246192298207067	6	CCR4	YAL021C	-139	TSS	NA	NA	NA	YAL021C	chrI:113531-113554(-)	tctgggagctgcgattggcaCTCATCGTGGTAGATCTCAAgttttagagctagaaatagc
YAL021C_02	-0.0228330025944625	0.0426996949165954	1	CCR4	YAL021C	10	TSS	NA	NA	NA	YAL021C	chrI:113382-113405(+)	tctgggagctgcgattggcaGTCAGTCGGAGTTCCCTTGCgttttagagctagaaatagc
YAL021C_03	0.0320804681313677	0.0815550064154871	2	CCR4	YAL021C	-178	TSS	NA	NA	NA	YAL021C	chrI:113570-113593(+)	tctgggagctgcgattggcaACATCTATGTATATGATAGTgttttagagctagaaatagc
YAL021C_04	-0.0525837757982052	0.0876991035091842	1	CCR4	YAL021C	-177	TSS	NA	NA	NA	YAL021C	chrI:113569-113592(+)	tctgggagctgcgattggcaGACATCTATGTATATGATAGgttttagagctagaaatagc
YAL021C_05	0.022433644702559	0.0205798246709262	10	CCR4	YAL021C	-155	TSS	NA	NA	NA	YAL021C	chrI:113547-113570(+)	tctgggagctgcgattggcaCGATGAGAATTAATGCTGAAgttttagagctagaaatagc
YAL021C_06	-0.190052440293561	0.345033342727583	1	CCR4	YAL021C	-152	TSS	NA	NA	NA	YAL021C	chrI:113544-113567(-)	tctgggagctgcgattggcaTTCAGCATTAATTCTCATCGgttttagagctagaaatagc
YAL021C_07	-0.0628484429586612	0.0437536014574921	4	CCR4	YAL021C	-3	TSS	NA	NA	NA	YAL021C	chrI:113395-113418(-)	tctgggagctgcgattggcaAGCATAAGGGACACCAGCAAgttttagagctagaaatagc
YAL022C_00	0.0393061189290376	0.103211875697463	1	FUN26	YAL022C	-154	TSS	NA	NA	NA	YAL022C	chrI:110589-110612(+)	tctgggagctgcgattggcaGTTATAGAATACAAGATTCTgttttagagctagaaatagc
YAL022C_01	0.0572593658444672	0.0255340821552995	2	FUN26	YAL022C	-80	TSS	NA	NA	NA	YAL022C	chrI:110515-110538(+)	tctgggagctgcgattggcaGTCAATTTTTTTTTCTTTTTgttttagagctagaaatagc
YAL022C_03	0.0277469169882343	0.0352810058987221	1	FUN26	YAL022C	-81	TSS	NA	NA	NA	YAL022C	chrI:110516-110539(+)	tctgggagctgcgattggcaTCAATTTTTTTTTCTTTTTCgttttagagctagaaatagc
YAL022C_04	0.00196754826094639	0.0453403850381047	1	FUN26	YAL022C	-100	TSS	NA	NA	NA	YAL022C	chrI:110535-110558(+)	tctgggagctgcgattggcaCGGGAAATTAATTCTGTTTTgttttagagctagaaatagc
YAL022C_06	0.117966018809586	0.0487781743018507	3	FUN26	YAL022C	-159	TSS	NA	NA	NA	YAL022C	chrI:110594-110617(+)	tctgggagctgcgattggcaAGAATACAAGATTCTTGGTTgttttagagctagaaatagc
YAL023C_03	-0.0273543678942113	0.0738701399365321	2	PMT2	YAL023C	-13	TSS	NA	NA	NA	YAL023C	chrI:108641-108664(-)	tctgggagctgcgattggcaTCTTTTTGAGGGTAAAAAAAgttttagagctagaaatagc
YAL023C_04	-0.0529108383886649	0.148680323385115	1	PMT2	YAL023C	-24	TSS	NA	NA	NA	YAL023C	chrI:108652-108675(-)	tctgggagctgcgattggcaTAGTGTTGCATTCTTTTTGAgttttagagctagaaatagc
YAL023C_05	-0.0469485003426873	0.0551982918370161	5	PMT2	YAL023C	-25	TSS	NA	NA	NA	YAL023C	chrI:108653-108676(-)	tctgggagctgcgattggcaATAGTGTTGCATTCTTTTTGgttttagagctagaaatagc
YAL023C_06	-0.357614005710072	0.0813969626462836	3	PMT2	YAL023C	-47	TSS	NA	NA	NA	YAL023C	chrI:108675-108698(+)	tctgggagctgcgattggcaTTAATAAACAGTACACGAAAgttttagagctagaaatagc
YAL023C_08	-0.151328317909756	0.197758492076621	1	PMT2	YAL023C	-112	TSS	NA	NA	NA	YAL023C	chrI:108740-108763(+)	tctgggagctgcgattggcaTCTTATGTTTTTTTTTTTCAgttttagagctagaaatagc
YAL024C_00	-0.72911253299706	0.329860401023424	1	LTE1	YAL024C	-299	CDS	NA	NA	NA	YAL024C	chrI:106159-106182(+)	tctgggagctgcgattggcaTATCGAAATTCATTATATAGgttttagagctagaaatagc
YAL024C_02	-0.546364979228145	0.34481413438974	1	LTE1	YAL024C	-45	CDS	NA	NA	NA	YAL024C	chrI:105905-105928(+)	tctgggagctgcgattggcaGCTATGTAAAGCAAACAAAAgttttagagctagaaatagc
YAL024C_03	-0.685242926769142	0.232291079322696	1	LTE1	YAL024C	-16	CDS	NA	NA	NA	YAL024C	chrI:105876-105899(+)	tctgggagctgcgattggcaCAGGGTAGCGAATCTTTGAAgttttagagctagaaatagc
YAL024C_08	-0.760570939008048	0.341064648557339	1	LTE1	YAL024C	-87	CDS	NA	NA	NA	YAL024C	chrI:105947-105970(+)	tctgggagctgcgattggcaGAATAACACGAGTACGGTTGgttttagagctagaaatagc
YAL025C_01	-0.0541213544304295	0.0890875498335141	2	MAK16	YAL025C	-91	TSS	NA	NA	NA	YAL025C	chrI:101248-101271(+)	tctgggagctgcgattggcaATTTTTTTTCAAAAGCTCATgttttagagctagaaatagc
YAL025C_02	-0.886052535492431	0.102805922129911	3	MAK16	YAL025C	-6	TSS	NA	NA	NA	YAL025C	chrI:101163-101186(-)	tctgggagctgcgattggcaTCTTCAGTACATAACTACAAgttttagagctagaaatagc
YAL025C_04	-0.771247923168854	0.141545720117931	3	MAK16	YAL025C	-77	TSS	NA	NA	NA	YAL025C	chrI:101234-101257(-)	tctgggagctgcgattggcaAAAAAAAATGAAAAAGTGATgttttagagctagaaatagc
YAL025C_05	-0.757276967406457	0.241012256237156	2	MAK16	YAL025C	-69	TSS	NA	NA	NA	YAL025C	chrI:101226-101249(-)	tctgggagctgcgattggcaTGAAAAAGTGATTGGTATAGgttttagagctagaaatagc
YAL026C_03	0.046706964655629	0.0405858186509844	3	DRS2	YAL026C	-35	CDS	NA	NA	NA	YAL026C	chrI:99720-99743(+)	tctgggagctgcgattggcaCCTACCAGTAAATTATTGCTgttttagagctagaaatagc
YAL026C_04	-0.0141478762143095	0.0438198943472661	3	DRS2	YAL026C	-1	CDS	NA	NA	NA	YAL026C	chrI:99686-99709(+)	tctgggagctgcgattggcaTCGTCATTCATGGTAAAATCgttttagagctagaaatagc
YAL026C_05	-0.446809302264615	0.130735242320754	2	DRS2	YAL026C	-2	CDS	NA	NA	NA	YAL026C	chrI:99687-99710(+)	tctgggagctgcgattggcaCGTCATTCATGGTAAAATCAgttttagagctagaaatagc
YAL026C_06	0.108910921028287	0.0293554500796137	2	DRS2	YAL026C	-52	CDS	NA	NA	NA	YAL026C	chrI:99737-99760(+)	tctgggagctgcgattggcaGCTTGGCGCTAACCTCTATTgttttagagctagaaatagc
YAL026C_09	-0.073829774045762	0.0324303184033097	1	DRS2	YAL026C	-146	CDS	NA	NA	NA	YAL026C	chrI:99831-99854(+)	tctgggagctgcgattggcaTAGTGGCATTAAACAGATTTgttttagagctagaaatagc
YAL026C-A_00	-0.161565511935943	0.112488557483024	1	NA	NA	NA	NA	NA	NA	NA	NA	chrI:96125-96148(+)	tctgggagctgcgattggcaTCTCTTGAGATGTTAGCATGgttttagagctagaaatagc
YAL026C-A_03	0.0833529715888643	0.0338694907831937	4	NA	NA	NA	NA	NA	NA	NA	NA	chrI:95848-95871(+)	tctgggagctgcgattggcaACCCTCTTCAGCCTGTGAAAgttttagagctagaaatagc
YAL026C-A_04	-0.121828983044504	0.105231445601706	3	NA	NA	NA	NA	NA	NA	NA	NA	chrI:95899-95922(+)	tctgggagctgcgattggcaCACTTGCCTCACCTTCCTGAgttttagagctagaaatagc
YAL026C-A_06	-0.0182641079342341	0.0441073430338467	1	NA	NA	NA	NA	NA	NA	NA	NA	chrI:96070-96093(+)	tctgggagctgcgattggcaCAAAGTTAACCAAAATACACgttttagagctagaaatagc
YAL026C-A_08	-0.0954254183581136	0.0472536567832921	2	NA	NA	NA	NA	NA	NA	NA	NA	chrI:96147-96170(+)	tctgggagctgcgattggcaGAAATATAGAAGCATAAATTgttttagagctagaaatagc
YAL026C-A_09	-0.102552807089005	0.106826736297758	1	NA	NA	NA	NA	NA	NA	NA	NA	chrI:96116-96139(-)	tctgggagctgcgattggcaAACATCTCAAGAGAGTATTAgttttagagctagaaatagc
YAL027W_02	-0.0993441256730533	0.111510626411678	1	SAW1	YAL027W	-52	TSS	NA	NA	NA	YAL027W	chrI:94544-94567(+)	tctgggagctgcgattggcaATGTAAAAATGTGCTTCTTCgttttagagctagaaatagc
YAL027W_03	-0.106748170638659	0.043686684374303	2	SAW1	YAL027W	-35	TSS	NA	NA	NA	YAL027W	chrI:94561-94584(+)	tctgggagctgcgattggcaTTCTGGTATTTTTAATCAAGgttttagagctagaaatagc
YAL027W_05	-0.0849722676585042	0.039641979934743	2	SAW1	YAL027W	-15	TSS	NA	NA	NA	YAL027W	chrI:94581-94604(+)	tctgggagctgcgattggcaTGGAAAGATGAGTGGAAAAAgttttagagctagaaatagc
YAL027W_07	-0.163229061232061	0.176769510338214	1	SAW1	YAL027W	3	TSS	NA	NA	NA	YAL027W	chrI:94599-94622(+)	tctgggagctgcgattggcaAAAGGGCAATGAAATAGAAAgttttagagctagaaatagc
YAL028W_01	-0.344920485012512	0.074855905229138	3	FRT2	YAL028W	-65	TSS	NA	NA	NA	YAL028W	chrI:92773-92796(+)	tctgggagctgcgattggcaTTTGAAATAAAATAAGGGGAgttttagagctagaaatagc
YAL028W_04	-0.360566784649268	0.0786922022815716	4	FRT2	YAL028W	-69	TSS	NA	NA	NA	YAL028W	chrI:92769-92792(+)	tctgggagctgcgattggcaACCTTTTGAAATAAAATAAGgttttagagctagaaatagc
YAL028W_06	-0.0177585514644735	0.0378353787806501	2	FRT2	YAL028W	-71	TSS	NA	NA	NA	YAL028W	chrI:92767-92790(+)	tctgggagctgcgattggcaTTACCTTTTGAAATAAAATAgttttagagctagaaatagc
YAL028W_07	-0.579671058472069	0.0866367804978215	3	FRT2	YAL028W	-79	TSS	NA	NA	NA	YAL028W	chrI:92759-92782(-)	tctgggagctgcgattggcaTATTTCAAAAGGTAACAGTTgttttagagctagaaatagc
YAL028W_08	0.0439576546208578	0.054973837983878	1	FRT2	YAL028W	-80	TSS	NA	NA	NA	YAL028W	chrI:92758-92781(-)	tctgggagctgcgattggcaATTTCAAAAGGTAACAGTTAgttttagagctagaaatagc
YAL028W_09	0.139817664404545	0.0781795023711308	1	FRT2	YAL028W	-103	TSS	NA	NA	NA	YAL028W	chrI:92735-92758(-)	tctgggagctgcgattggcaCTATTCTTAAACTTTCTTTAgttttagagctagaaatagc
YAL029C_00	-0.0184561127708517	0.0587992206485292	2	MYO4	YAL029C	-150	TSS	YAL028W	-177	TSS	YAL029C,YAL028W	chrI:92661-92684(-)	tctgggagctgcgattggcaTCTTTAAGAAACTCACTCTCgttttagagctagaaatagc
YAL029C_07	-0.0878173734900303	0.0333679130856409	5	FRT2	YAL028W	-158	TSS	YAL029C	-169	TSS	YAL028W,YAL029C	chrI:92680-92703(+)	tctgggagctgcgattggcaAAGACCTAGTTTTATTTTAAgttttagagctagaaatagc
YAL030W_07	0.0308385225936327	0.135611849483003	1	SNC1	YAL030W	-61	TSS	YAL031C	-125	TSS	YAL030W,YAL031C	chrI:87192-87215(-)	tctgggagctgcgattggcaATCTTTCTTATAGATGCTGTgttttagagctagaaatagc
YAL030W_08	-0.00548908188469318	0.0484314368281865	2	SNC1	YAL030W	-89	TSS	YAL031C	-97	TSS	YAL030W,YAL031C	chrI:87164-87187(+)	tctgggagctgcgattggcaAGGGTAACAGACATTTTTAAgttttagagctagaaatagc
YAL031C_00	-0.100040969448577	0.232417389931459	1	GIP4	YAL031C	-216	TSS	NA	NA	NA	YAL031C	chrI:87283-87306(-)	tctgggagctgcgattggcaAAAGGGAGTAGATGACGACAgttttagagctagaaatagc
YAL031C_02	-0.271216032258921	0.343634714063247	1	GIP4	YAL031C	11	TSS	YAL030W	-197	TSS	YAL031C,YAL030W	chrI:87056-87079(-)	tctgggagctgcgattggcaTGATTGGAAGCTGAAGGTTGgttttagagctagaaatagc
YAL031C_04	-0.0177918533075349	0.0458442153578295	3	GIP4	YAL031C	5	TSS	YAL030W	-191	TSS	YAL031C,YAL030W	chrI:87062-87085(-)	tctgggagctgcgattggcaAAGGAGTGATTGGAAGCTGAgttttagagctagaaatagc
YAL031C_05	-0.0513930081913567	0.0679438993859652	4	GIP4	YAL031C	-5	TSS	YAL030W	-181	TSS	YAL031C,YAL030W	chrI:87072-87095(-)	tctgggagctgcgattggcaACAATGATAAAAGGAGTGATgttttagagctagaaatagc
YAL031C_06	-0.134329300576495	0.0707305949315302	4	GIP4	YAL031C	-14	TSS	YAL030W	-172	TSS	YAL031C,YAL030W	chrI:87081-87104(-)	tctgggagctgcgattggcaAGCGAATGAACAATGATAAAgttttagagctagaaatagc
YAL031C_08	-0.375176321821236	0.194873133844237	2	GIP4	YAL031C	-56	TSS	YAL030W	-130	TSS	YAL031C,YAL030W	chrI:87123-87146(-)	tctgggagctgcgattggcaAGCAGGAAGACGCATAATAAgttttagagctagaaatagc
YAL031W-A_01	-0.718887728784675	0.12769430325507	2	NA	NA	NA	NA	NA	NA	NA	NA	chrI:84433-84456(+)	tctgggagctgcgattggcaCCTTGAGAATGTTTTGGAGGgttttagagctagaaatagc
YAL031W-A_03	0.128386111022587	0.0540330012474265	1	PRP45	YAL032C	-64	TSS	NA	NA	NA	YAL032C	chrI:84547-84570(+)	tctgggagctgcgattggcaCTTTCATCAACTTTTTAGCTgttttagagctagaaatagc
YAL031W-A_04	-0.0632450611624935	0.0627008232894143	2	NA	NA	NA	NA	NA	NA	NA	NA	chrI:84433-84456(-)	tctgggagctgcgattggcaCCACCTCCAAAACATTCTCAgttttagagctagaaatagc
YAL031W-A_06	-0.00534550463376626	0.0314603868793184	3	NA	NA	NA	NA	NA	NA	NA	NA	chrI:84427-84450(+)	tctgggagctgcgattggcaACTCGTCCTTGAGAATGTTTgttttagagctagaaatagc
YAL031W-A_08	-0.872162492883904	0.112016850054164	2	NA	NA	NA	NA	NA	NA	NA	NA	chrI:84457-84480(+)	tctgggagctgcgattggcaAGTCTGTTACTAAACATATTgttttagagctagaaatagc
YAL032C_00	-0.134900067462155	0.0779281261335062	4	PRP45	YAL032C	-169	TSS	NA	NA	NA	YAL032C	chrI:84652-84675(+)	tctgggagctgcgattggcaTCATCAGACAAGAACAATGAgttttagagctagaaatagc
YAL032C_02	-0.657447537255662	0.179002401274758	3	PRP45	YAL032C	0	TSS	NA	NA	NA	YAL032C	chrI:84483-84506(+)	tctgggagctgcgattggcaAGGTTGCTGATACGTCCTCTgttttagagctagaaatagc
YAL032C_03	-0.0697793663022705	0.0517883160142208	3	PRP45	YAL032C	20	TSS	NA	NA	NA	YAL032C	chrI:84463-84486(+)	tctgggagctgcgattggcaTTACTAAACATATTTGGTTGgttttagagctagaaatagc
YAL032C_04	-0.0458823106903315	0.205041794793152	1	PRP45	YAL032C	-15	TSS	NA	NA	NA	YAL032C	chrI:84498-84521(-)	tctgggagctgcgattggcaCATGGCAGCTCTGAGCCGAGgttttagagctagaaatagc
YAL032C_06	-0.321676752516171	0.0857688358907183	4	PRP45	YAL032C	-47	TSS	NA	NA	NA	YAL032C	chrI:84530-84553(-)	tctgggagctgcgattggcaTGAAAGAAGTTCAAATTATGgttttagagctagaaatagc
YAL032C_07	-0.00774320619721637	0.230439753253561	1	PRP45	YAL032C	-48	TSS	NA	NA	NA	YAL032C	chrI:84531-84554(-)	tctgggagctgcgattggcaATGAAAGAAGTTCAAATTATgttttagagctagaaatagc
YAL032C_09	-0.259018437351607	0.143699885070737	2	PRP45	YAL032C	-211	TSS	NA	NA	NA	YAL032C	chrI:84694-84717(+)	tctgggagctgcgattggcaTGTATTCTTTTTTTTTTCCAgttttagagctagaaatagc
YAL033W_02	-0.178253702236999	0.0366020522565026	9	POP5	YAL033W	-4	TSS	YAL034C	-111	TSS	YAL033W,YAL034C	chrI:82686-82709(+)	tctgggagctgcgattggcaCAAAGAAACAAGTCGATAAAgttttagagctagaaatagc
YAL033W_04	0.0850508499179017	0.0177825076941706	3	POP5	YAL033W	-157	TSS	NA	NA	NA	YAL033W	chrI:82533-82556(-)	tctgggagctgcgattggcaGTTGCTGTGGTAGTACGTTGgttttagagctagaaatagc
YAL033W_06	0.0927059952772524	0.024778904883738	1	POP5	YAL033W	-156	TSS	NA	NA	NA	YAL033W	chrI:82534-82557(-)	tctgggagctgcgattggcaGGTTGCTGTGGTAGTACGTTgttttagagctagaaatagc
YAL033W_08	0.191947829776581	0.108230549259775	1	POP5	YAL033W	-149	TSS	NA	NA	NA	YAL033W	chrI:82541-82564(+)	tctgggagctgcgattggcaTACTACCACAGCAACCACTCgttttagagctagaaatagc
YAL034C_00	-0.0764060125093181	0.0522591356225385	3	FUN19	YAL034C	-156	TSS	NA	NA	NA	YAL034C	chrI:82731-82754(-)	tctgggagctgcgattggcaGTGGGAATATAATTTCAAAAgttttagagctagaaatagc
YAL034C_02	-0.838828989751252	0.196476093870762	1	FUN19	YAL034C	-15	TSS	YAL033W	-100	TSS	YAL034C,YAL033W	chrI:82590-82613(-)	tctgggagctgcgattggcaCAAAACAAAACAAAGTCAGGgttttagagctagaaatagc
YAL034C_06	0.0609743494396977	0.0694747698853628	1	FUN19	YAL034C	-178	TSS	NA	NA	NA	YAL034C	chrI:82753-82776(-)	tctgggagctgcgattggcaTCCTCAACGTTGGTGTCTGTgttttagagctagaaatagc
YAL034C_07	-0.729116816154911	0.253094607585909	1	FUN19	YAL034C	-188	TSS	NA	NA	NA	YAL034C	chrI:82763-82786(-)	tctgggagctgcgattggcaCGACACAGATTCCTCAACGTgttttagagctagaaatagc
YAL034C_09	0.0763866677332311	0.018606716450348	2	FUN19	YAL034C	-18	TSS	YAL033W	-97	TSS	YAL034C,YAL033W	chrI:82593-82616(-)	tctgggagctgcgattggcaGAACAAAACAAAACAAAGTCgttttagagctagaaatagc
YAL034C-B_00	-0.332238522842139	0.0555043786670003	4	NA	NA	NA	NA	NA	NA	NA	NA	chrI:80173-80196(+)	tctgggagctgcgattggcaAGACTGTTGTTTACGATAAGgttttagagctagaaatagc
YAL034C-B_05	-0.151952472994035	0.055882526674857	1	NA	NA	NA	NA	NA	NA	NA	NA	chrI:79899-79922(+)	tctgggagctgcgattggcaCAAAAGTGGAGTTGCTAAGTgttttagagctagaaatagc
YAL034C-B_06	-0.834002879064398	0.273877719869119	1	NA	NA	NA	NA	NA	NA	NA	NA	chrI:79885-79908(+)	tctgggagctgcgattggcaTATGGAGAAGAGATCAAAAGgttttagagctagaaatagc
YAL034C-B_08	-0.61068323410743	0.136001198965705	1	NA	NA	NA	NA	NA	NA	NA	NA	chrI:79867-79890(+)	tctgggagctgcgattggcaAAAATCGGCGAGGAAGATTAgttttagagctagaaatagc
YAL034C-B_09	0.0170554868110299	0.0248585492961391	4	NA	NA	NA	NA	NA	NA	NA	NA	chrI:79859-79882(-)	tctgggagctgcgattggcaTTCCTCGCCGATTTTGCTCTgttttagagctagaaatagc
YAL034W-A_02	-0.645480612077113	0.113847959165815	2	MTW1	YAL034W-A	-4	TSS	NA	NA	NA	YAL034W-A	chrI:79674-79697(+)	tctgggagctgcgattggcaAGTAATAACACGTTGAAACTgttttagagctagaaatagc
YAL034W-A_03	0.121119401561712	0.0398263633000064	1	MTW1	YAL034W-A	-5	TSS	NA	NA	NA	YAL034W-A	chrI:79673-79696(+)	tctgggagctgcgattggcaGAGTAATAACACGTTGAAACgttttagagctagaaatagc
YAL034W-A_05	0.0303471552365731	0.0679087147285158	1	MTW1	YAL034W-A	-219	TSS	NA	NA	NA	YAL034W-A	chrI:79459-79482(-)	tctgggagctgcgattggcaAAATTTTGTAGAATGTGATTgttttagagctagaaatagc
YAL034W-A_06	-0.818483800821412	0.0890077257457475	9	MTW1	YAL034W-A	-33	TSS	NA	NA	NA	YAL034W-A	chrI:79645-79668(+)	tctgggagctgcgattggcaAATATAAGTTGGCATTTATTgttttagagctagaaatagc
YAL034W-A_08	-0.777761694635607	0.124180029325144	4	MTW1	YAL034W-A	-44	TSS	NA	NA	NA	YAL034W-A	chrI:79634-79657(+)	tctgggagctgcgattggcaAAGAGGCATTGAATATAAGTgttttagagctagaaatagc
YAL035W_02	-0.722696176381649	0.168073238729172	1	FUN12	YAL035W	17	TSS	NA	NA	NA	YAL035W	chrI:76407-76430(+)	tctgggagctgcgattggcaAACATCAGATAAGTGAAAGAgttttagagctagaaatagc
YAL035W_03	-0.534562296795489	0.342714077696978	1	FUN12	YAL035W	-6	TSS	YAL036C	-211	TSS	YAL035W,YAL036C	chrI:76384-76407(+)	tctgggagctgcgattggcaAGGGGATAAGAAGGGCAATCgttttagagctagaaatagc
YAL035W_04	-0.82039973570722	0.137239882997702	1	FUN12	YAL035W	-14	TSS	YAL036C	-203	TSS	YAL035W,YAL036C	chrI:76376-76399(+)	tctgggagctgcgattggcaGAACTTTGAGGGGATAAGAAgttttagagctagaaatagc
YAL035W_05	-0.836340980609174	0.0839432859143795	3	FUN12	YAL035W	-15	TSS	YAL036C	-202	TSS	YAL035W,YAL036C	chrI:76375-76398(+)	tctgggagctgcgattggcaTGAACTTTGAGGGGATAAGAgttttagagctagaaatagc
YAL035W_07	-0.729734215977649	0.172917192717371	2	FUN12	YAL035W	-24	TSS	YAL036C	-193	TSS	YAL035W,YAL036C	chrI:76366-76389(+)	tctgggagctgcgattggcaTGGCAAAGGTGAACTTTGAGgttttagagctagaaatagc
YAL035W_08	-0.7133881428702	0.177342048924256	1	FUN12	YAL035W	-25	TSS	YAL036C	-192	TSS	YAL035W,YAL036C	chrI:76365-76388(+)	tctgggagctgcgattggcaGTGGCAAAGGTGAACTTTGAgttttagagctagaaatagc
YAL035W_09	-0.820565477742332	0.0903729689081102	4	FUN12	YAL035W	-26	TSS	YAL036C	-191	TSS	YAL035W,YAL036C	chrI:76364-76387(+)	tctgggagctgcgattggcaAGTGGCAAAGGTGAACTTTGgttttagagctagaaatagc
YAL036C_01	0.0919558349752546	0.144528725120568	2	RBG1	YAL036C	-66	TSS	YAL035W	-151	TSS	YAL036C,YAL035W	chrI:76239-76262(-)	tctgggagctgcgattggcaGAGTTTTCCACTTTTAAGATgttttagagctagaaatagc
YAL036C_02	0.0435727499899122	0.0913474495760072	2	RBG1	YAL036C	-8	TSS	YAL035W	-209	TSS	YAL036C,YAL035W	chrI:76181-76204(-)	tctgggagctgcgattggcaTGTTTGAAGCTAGATGCAGTgttttagagctagaaatagc
YAL036C_05	0.00697366381488672	0.0323898345995202	6	RBG1	YAL036C	-34	TSS	YAL035W	-183	TSS	YAL036C,YAL035W	chrI:76207-76230(-)	tctgggagctgcgattggcaTGTGATGAGGGCGCAATGATgttttagagctagaaatagc
YAL037C-A_01	-0.50087874238081	0.302503957240537	1		YAL037C-A	-92	TSS	NA	NA	NA	YAL037C-A	chrI:73791-73814(+)	tctgggagctgcgattggcaTTCGCGTTTCAAGATTTCAAgttttagagctagaaatagc
YAL037C-A_03	-0.17757854065144	0.118824066990372	2		YAL037C-A	-82	TSS	NA	NA	NA	YAL037C-A	chrI:73781-73804(-)	tctgggagctgcgattggcaCTTGAAACGCGAATAAATTTgttttagagctagaaatagc
YAL037C-A_04	0.0218512327495041	0.0375135093742237	3		YAL037C-A	-121	TSS	NA	NA	NA	YAL037C-A	chrI:73820-73843(-)	tctgggagctgcgattggcaCACTTATCGTTTCTGATAAGgttttagagctagaaatagc
YAL037C-A_09	0.0432424028502617	0.0265928962327344	1		YAL037C-A	-11	TSS	NA	NA	NA	YAL037C-A	chrI:73710-73733(+)	tctgggagctgcgattggcaAGCTTCTGGCCTTCGTTTGGgttttagagctagaaatagc
YAL037C-B_04	-0.201614456521814	0.0854384071300196	3	NA	NA	NA	NA	NA	NA	NA	NA	chrI:73544-73567(-)	tctgggagctgcgattggcaGAAGATTATCTTGCGATGGGgttttagagctagaaatagc
YAL037C-B_07	-0.0536871910323388	0.0294929677252653	1	NA	NA	NA	NA	NA	NA	NA	NA	chrI:73573-73596(+)	tctgggagctgcgattggcaGGTTATCATGATTATCAGGAgttttagagctagaaatagc
YAL037C-B_08	-0.246848148287956	0.0909709332018673	2	NA	NA	NA	NA	NA	NA	NA	NA	chrI:73552-73575(+)	tctgggagctgcgattggcaCGCAAGATAATCTTCCCTCAgttttagagctagaaatagc
YAL037W_00	-0.0030076913948114	0.0506662233751509	3		YAL037W	-217	TSS	NA	NA	NA	YAL037W	chrI:73225-73248(+)	tctgggagctgcgattggcaTCCATCCAAGGTTTCAAGGCgttttagagctagaaatagc
YAL037W_02	-0.376751564602665	0.111578637505494	2		YAL037W	-44	TSS	NA	NA	NA	YAL037W	chrI:73398-73421(+)	tctgggagctgcgattggcaTAAATAACATACATTTTATAgttttagagctagaaatagc
YAL037W_03	-0.190192473210249	0.0818191223991831	4		YAL037W	-216	TSS	NA	NA	NA	YAL037W	chrI:73226-73249(-)	tctgggagctgcgattggcaACCGGCCTTGAAACCTTGGAgttttagagctagaaatagc
YAL037W_05	0.0418784891183091	0.1775480206739	1		YAL037W	-211	TSS	NA	NA	NA	YAL037W	chrI:73231-73254(+)	tctgggagctgcgattggcaCAAGGTTTCAAGGCCGGTGCgttttagagctagaaatagc
YAL037W_06	-0.0787808161710377	0.0735965059704757	2		YAL037W	-198	TSS	NA	NA	NA	YAL037W	chrI:73244-73267(-)	tctgggagctgcgattggcaAGTGTTGGAGTGACCAGCACgttttagagctagaaatagc
YAL037W_07	-0.0131711950213469	0.0336194845307475	4		YAL037W	-183	TSS	NA	NA	NA	YAL037W	chrI:73259-73282(-)	tctgggagctgcgattggcaGGTAGAGACTTGCAAAGTGTgttttagagctagaaatagc
YAL037W_08	-0.12077223717804	0.240850898002428	1		YAL037W	-162	TSS	NA	NA	NA	YAL037W	chrI:73280-73303(-)	tctgggagctgcgattggcaATCATGATTCTTTTTTTAAAgttttagagctagaaatagc
YAL037W_09	-0.248110757679525	0.135889251372333	2		YAL037W	12	TSS	NA	NA	NA	YAL037W	chrI:73454-73477(-)	tctgggagctgcgattggcaGACGACAATTGGAGACAAAAgttttagagctagaaatagc
YAL038W_00	-0.623496220736763	0.130553755064069	3	CDC19	YAL038W	-199	TSS	NA	NA	NA	YAL038W	chrI:71549-71572(-)	tctgggagctgcgattggcaGCCAACGAATATCGTTTTGAgttttagagctagaaatagc
YAL038W_01	-0.83713238829518	0.113065217865226	2	CDC19	YAL038W	-133	TSS	NA	NA	NA	YAL038W	chrI:71615-71638(-)	tctgggagctgcgattggcaAACTGGAAAAAAGAGGTTCTgttttagagctagaaatagc
YAL038W_02	-0.0130313547818195	0.0588191504562872	2	CDC19	YAL038W	8	TSS	NA	NA	NA	YAL038W	chrI:71756-71779(-)	tctgggagctgcgattggcaGATGTTTTATTTGTTTTGATgttttagagctagaaatagc
YAL038W_03	-0.841890628775623	0.08922833742533	2	CDC19	YAL038W	-200	TSS	NA	NA	NA	YAL038W	chrI:71548-71571(+)	tctgggagctgcgattggcaGCCATCAAAACGATATTCGTgttttagagctagaaatagc
YAL038W_06	0.0333483051463776	0.0935488071214282	2	CDC19	YAL038W	-124	TSS	NA	NA	NA	YAL038W	chrI:71624-71647(+)	tctgggagctgcgattggcaTCTTTTTTCCAGTTATATCAgttttagagctagaaatagc
YAL038W_09	-0.106105411358204	0.0690324639182924	4	CDC19	YAL038W	-67	TSS	NA	NA	NA	YAL038W	chrI:71681-71704(+)	tctgggagctgcgattggcaATTCATTCTTTTTCATCCTTgttttagagctagaaatagc
YAL039C_00	-0.375304416592457	0.21428604006645	1	CYC3	YAL039C	-143	TSS	NA	NA	NA	YAL039C	chrI:69713-69736(+)	tctgggagctgcgattggcaGAAAAAATAGAAAATTTGGGgttttagagctagaaatagc
YAL039C_02	-0.0960267252359737	0.0390628559243043	1	CYC3	YAL039C	-27	TSS	NA	NA	NA	YAL039C	chrI:69597-69620(-)	tctgggagctgcgattggcaAATACTAAGAGAAATGAAATgttttagagctagaaatagc
YAL039C_03	-0.417344856346224	0.083573837235899	3	CYC3	YAL039C	-139	TSS	NA	NA	NA	YAL039C	chrI:69709-69732(+)	tctgggagctgcgattggcaAAAAGAAAAAATAGAAAATTgttttagagctagaaatagc
YAL039C_05	-0.0499735074032395	0.0431628278362608	2	CYC3	YAL039C	-144	TSS	NA	NA	NA	YAL039C	chrI:69714-69737(+)	tctgggagctgcgattggcaAAAAAATAGAAAATTTGGGTgttttagagctagaaatagc
YAL040C_00	0.156877635689866	0.0450530742126151	3	CLN3	YAL040C	-204	TSS	NA	NA	NA	YAL040C	chrI:68041-68064(-)	tctgggagctgcgattggcaAAGTTACATAAATTTACTATgttttagagctagaaatagc
YAL040C_01	-0.11732747047523	0.0845074941743951	2	CLN3	YAL040C	-76	TSS	NA	NA	NA	YAL040C	chrI:67913-67936(+)	tctgggagctgcgattggcaAGAAGAAGATTAAAAGCTCGgttttagagctagaaatagc
YAL040C_02	-0.0445417213862478	0.234794935863844	1	CLN3	YAL040C	17	TSS	NA	NA	NA	YAL040C	chrI:67820-67843(+)	tctgggagctgcgattggcaTCCTCAGAAATCCATTTGACgttttagagctagaaatagc
YAL040C_05	0.160148196379717	0.0279219413254796	5	CLN3	YAL040C	-105	TSS	NA	NA	NA	YAL040C	chrI:67942-67965(+)	tctgggagctgcgattggcaCAGATATACAAATTATAAATgttttagagctagaaatagc
YAL040C_07	-0.174915683993968	0.088431017840459	1	CLN3	YAL040C	-112	TSS	NA	NA	NA	YAL040C	chrI:67949-67972(+)	tctgggagctgcgattggcaACAAATTATAAATAGGTAGGgttttagagctagaaatagc
YAL040C_08	0.104851362472877	0.111923984936096	1	CLN3	YAL040C	-171	TSS	NA	NA	NA	YAL040C	chrI:68008-68031(+)	tctgggagctgcgattggcaAAATATGGAAATGTGGCAGAgttttagagctagaaatagc
YAL041W_00	0.0676698477975513	0.0410934558832915	1	CDC24	YAL041W	-209	TSS	NA	NA	NA	YAL041W	chrI:62556-62579(-)	tctgggagctgcgattggcaATGACAGTCTCTTCCTCTACgttttagagctagaaatagc
YAL041W_01	-0.777453278234118	0.235731737393551	2	CDC24	YAL041W	-79	TSS	NA	NA	NA	YAL041W	chrI:62686-62709(+)	tctgggagctgcgattggcaGACGCACTGGTGGGAAGAAGgttttagagctagaaatagc
YAL041W_02	-0.541690674750918	0.0910250430762525	4	CDC24	YAL041W	8	TSS	NA	NA	NA	YAL041W	chrI:62773-62796(-)	tctgggagctgcgattggcaGCAACAAATGATAACAGCAAgttttagagctagaaatagc
YAL041W_03	0.132966609877652	0.0786427294676342	1	CDC24	YAL041W	-206	TSS	NA	NA	NA	YAL041W	chrI:62559-62582(+)	tctgggagctgcgattggcaGTAGAGGAAGAGACTGTCATgttttagagctagaaatagc
YAL041W_05	-0.328849235416395	0.119274031442959	2	CDC24	YAL041W	-177	TSS	NA	NA	NA	YAL041W	chrI:62588-62611(-)	tctgggagctgcgattggcaTATGTAGTAGTATGTAGAAAgttttagagctagaaatagc
YAL041W_06	-0.235621341321383	0.124855033929197	1	CDC24	YAL041W	-176	TSS	NA	NA	NA	YAL041W	chrI:62589-62612(-)	tctgggagctgcgattggcaTTATGTAGTAGTATGTAGAAgttttagagctagaaatagc
YAL041W_07	-0.719141961200953	0.120312452840178	6	CDC24	YAL041W	-29	TSS	NA	NA	NA	YAL041W	chrI:62736-62759(+)	tctgggagctgcgattggcaAACAAGAATGTGGCTATGGTgttttagagctagaaatagc
YAL042C-A_03	-0.375661183495081	0.159288806583488	1	NA	NA	NA	NA	NA	NA	NA	NA	chrI:61667-61690(+)	tctgggagctgcgattggcaCTACTGAGTTGCATGTGGGTgttttagagctagaaatagc
YAL042C-A_06	-0.332009043749607	0.342571126336928	1	NA	NA	NA	NA	NA	NA	NA	NA	chrI:61841-61864(+)	tctgggagctgcgattggcaCAGGCTGGGCTTTTTTCGACgttttagagctagaaatagc
YAL042C-A_09	-0.0187084175383963	0.207999214960215	1	NA	NA	NA	NA	NA	NA	NA	NA	chrI:61822-61845(+)	tctgggagctgcgattggcaAGATCAGCATACTTGGAGGCgttttagagctagaaatagc
YAL042W_01	-0.491410993529719	0.0541644496592734	10	ERV46	YAL042W	-62	TSS	YAL043C	-164	TSS	YAL042W,YAL043C	chrI:61227-61250(-)	tctgggagctgcgattggcaAAACTAGCTTTCCTTTATAAgttttagagctagaaatagc
YAL042W_02	-0.188544487909021	0.0779827876231405	3	ERV46	YAL042W	12	TSS	NA	NA	NA	YAL042W	chrI:61301-61324(+)	tctgggagctgcgattggcaACACAATAGACATCATGAAAgttttagagctagaaatagc
YAL042W_03	-0.0809441071381494	0.199405662152518	1	ERV46	YAL042W	-36	TSS	YAL043C	-190	TSS	YAL042W,YAL043C	chrI:61253-61276(+)	tctgggagctgcgattggcaGTCTCGTATACATGCGGAGTgttttagagctagaaatagc
YAL042W_04	-0.643149913983099	0.34433009042135	1	ERV46	YAL042W	-42	TSS	YAL043C	-184	TSS	YAL042W,YAL043C	chrI:61247-61270(+)	tctgggagctgcgattggcaTTTTATGTCTCGTATACATGgttttagagctagaaatagc
YAL042W_08	-0.552226407413177	0.0955450171040658	5	ERV46	YAL042W	-67	TSS	YAL043C	-159	TSS	YAL042W,YAL043C	chrI:61222-61245(-)	tctgggagctgcgattggcaAGCTTTCCTTTATAATGGCGgttttagagctagaaatagc
YAL043C_01	-0.301361112813596	0.0966834116836309	2	ERV46	YAL042W	-87	TSS	YAL043C	-139	TSS	YAL042W,YAL043C	chrI:61202-61225(-)	tctgggagctgcgattggcaTGGTTTCCACTCCATCTTGAgttttagagctagaaatagc
YAL043C_05	-0.839899717704227	0.268105581426188	1	PTA1	YAL043C	-32	TSS	YAL042W	-194	TSS	YAL043C,YAL042W	chrI:61095-61118(-)	tctgggagctgcgattggcaTTAGTACTTGACTGAACAAAgttttagagctagaaatagc
YAL043C_06	-0.834145384224538	0.090473189030061	6	PTA1	YAL043C	-35	TSS	YAL042W	-191	TSS	YAL043C,YAL042W	chrI:61098-61121(+)	tctgggagctgcgattggcaTTTGTTCAGTCAAGTACTAAgttttagagctagaaatagc
YAL043C_07	-0.671681218890378	0.243172070284461	2	PTA1	YAL043C	-43	TSS	YAL042W	-183	TSS	YAL043C,YAL042W	chrI:61106-61129(+)	tctgggagctgcgattggcaGTCAAGTACTAACGGTTAAAgttttagagctagaaatagc
YAL044C_02	0.0282818799772192	0.038587156813436	3	GCV3	YAL044C	10	TSS	NA	NA	NA	YAL044C	chrI:58450-58473(+)	tctgggagctgcgattggcaAGTGCGTAACATTGTCGATGgttttagagctagaaatagc
YAL044C_04	-0.207892163714722	0.34515736213268	1	GCV3	YAL044C	-194	TSS	NA	NA	NA	YAL044C	chrI:58654-58677(-)	tctgggagctgcgattggcaATCATATATACGCATGTGTAgttttagagctagaaatagc
YAL044C_06	0.0893788627158916	0.10702820558937	2	GCV3	YAL044C	-167	TSS	NA	NA	NA	YAL044C	chrI:58627-58650(+)	tctgggagctgcgattggcaAACATTGATTTGCAAGTTGAgttttagagctagaaatagc
YAL044C_07	-0.429016601785181	0.171750936377436	1	GCV3	YAL044C	-32	TSS	NA	NA	NA	YAL044C	chrI:58492-58515(-)	tctgggagctgcgattggcaAACAAGTATCTAATGGGAAAgttttagagctagaaatagc
YAL044C_09	-0.797173062955633	0.148398755458772	1	GCV3	YAL044C	-38	TSS	NA	NA	NA	YAL044C	chrI:58498-58521(+)	tctgggagctgcgattggcaCCCATTAGATACTTGTTTGTgttttagagctagaaatagc
YAL044W-A_02	0.0179534784105631	0.0367965187648799	3	BOL1	YAL044W-A	17	TSS	YAL046C	-119	TSS	YAL044W-A,YAL046C	chrI:57523-57546(+)	tctgggagctgcgattggcaAAGAGAGCAATGAGCACAGAgttttagagctagaaatagc
YAL044W-A_04	-0.0495617675170174	0.0320175245167651	5	BOL1	YAL044W-A	-152	TSS	NA	NA	NA	YAL044W-A	chrI:57354-57377(+)	tctgggagctgcgattggcaTAGAACGTAGCATGGTCTGTgttttagagctagaaatagc
YAL044W-A_06	-0.369096250489236	0.222422922503813	1	BOL1	YAL044W-A	-175	TSS	NA	NA	NA	YAL044W-A	chrI:57331-57354(-)	tctgggagctgcgattggcaTATCTGTGAAGCATGTCCGGgttttagagctagaaatagc
YAL044W-A_09	-0.0196727100723279	0.0365227179046254	1	BOL1	YAL044W-A	-191	TSS	NA	NA	NA	YAL044W-A	chrI:57315-57338(-)	tctgggagctgcgattggcaCCGGTGGCCAAGGATTCTGAgttttagagctagaaatagc
YAL045C_00	-0.315864489906687	0.153091873946219	1	NA	NA	NA	NA	NA	NA	NA	NA	chrI:58058-58081(-)	tctgggagctgcgattggcaGTGGTGAACGAAGATCCTATgttttagagctagaaatagc
YAL045C_01	0.0138948250566804	0.0203043773430253	3	NA	NA	NA	NA	NA	NA	NA	NA	chrI:58052-58075(-)	tctgggagctgcgattggcaAACGAAGATCCTATGGGTGAgttttagagctagaaatagc
YAL045C_02	0.0194584214949887	0.0941589680149823	1	NA	NA	NA	NA	NA	NA	NA	NA	chrI:57967-57990(+)	tctgggagctgcgattggcaTGTCTTTTCGTACTGTTCTAgttttagagctagaaatagc
YAL045C_03	-0.158830739666343	0.0644215650712308	3	NA	NA	NA	NA	NA	NA	NA	NA	chrI:57836-57859(-)	tctgggagctgcgattggcaTTATGCATTCTATTTCGCTTgttttagagctagaaatagc
YAL045C_04	-0.347310257431841	0.145819876427478	1	NA	NA	NA	NA	NA	NA	NA	NA	chrI:58048-58071(-)	tctgggagctgcgattggcaAAGATCCTATGGGTGACGGCgttttagagctagaaatagc
YAL045C_05	0.0388257580794218	0.0508816005253012	1	NA	NA	NA	NA	NA	NA	NA	NA	chrI:58059-58082(-)	tctgggagctgcgattggcaTGTGGTGAACGAAGATCCTAgttttagagctagaaatagc
YAL045C_06	0.0684578098306551	0.0390886364757574	2	NA	NA	NA	NA	NA	NA	NA	NA	chrI:58043-58066(+)	tctgggagctgcgattggcaACTAGCCAGCCGTCACCCATgttttagagctagaaatagc
YAL045C_07	-0.0281757638286707	0.252112430097715	1	NA	NA	NA	NA	NA	NA	NA	NA	chrI:58064-58087(+)	tctgggagctgcgattggcaGGATCTTCGTTCACCACACCgttttagagctagaaatagc
YAL046C_01	-0.0841403810480775	0.0691012674032228	3	BOL3	YAL046C	-127	TSS	NA	NA	NA	YAL046C	chrI:57531-57554(+)	tctgggagctgcgattggcaAATGAGCACAGATGGTCCCGgttttagagctagaaatagc
YAL046C_02	-0.0112765185284957	0.0271167512584108	13	BOL3	YAL046C	8	TSS	YAL044W-A	-110	TSS	YAL046C,YAL044W-A	chrI:57396-57419(+)	tctgggagctgcgattggcaACCTTCTCTTTTCGCTTTTAgttttagagctagaaatagc
YAL046C_05	0.0814184501550676	0.100797860456679	2	BOL3	YAL046C	-156	TSS	NA	NA	NA	YAL046C	chrI:57560-57583(-)	tctgggagctgcgattggcaGCATTCCAGTCTCTTCAGGAgttttagagctagaaatagc
YAL046C_06	-0.169049999696651	0.089236310122331	3	BOL3	YAL046C	-158	TSS	NA	NA	NA	YAL046C	chrI:57562-57585(+)	tctgggagctgcgattggcaATCCTGAAGAGACTGGAATGgttttagagctagaaatagc
YAL046C_07	-0.144092082452218	0.106786008043255	1	BOL3	YAL046C	-160	TSS	NA	NA	NA	YAL046C	chrI:57564-57587(-)	tctgggagctgcgattggcaAGCCGCATTCCAGTCTCTTCgttttagagctagaaatagc
YAL046C_08	-0.0726508535964105	0.0607061605671876	6	BOL3	YAL046C	-185	TSS	NA	NA	NA	YAL046C	chrI:57589-57612(-)	tctgggagctgcgattggcaAACGCAAAGTTCTTGTAATCgttttagagctagaaatagc
YAL046C_09	-0.0956053727462541	0.344855503929997	1	BOL3	YAL046C	-188	TSS	NA	NA	NA	YAL046C	chrI:57592-57615(+)	tctgggagctgcgattggcaGATTACAAGAACTTTGCGTTgttttagagctagaaatagc
YAL047C_00	0.0329764500618646	0.0282055656983597	6	SPC72	YAL047C	-144	TSS	NA	NA	NA	YAL047C	chrI:57019-57042(-)	tctgggagctgcgattggcaCGGCATCATCATGAACAGTTgttttagagctagaaatagc
YAL047C_01	0.0709511267188856	0.0339690864106048	3	SPC72	YAL047C	-119	TSS	NA	NA	NA	YAL047C	chrI:56994-57017(+)	tctgggagctgcgattggcaGATACTTACACGAGCTTTTTgttttagagctagaaatagc
YAL047C_02	-0.942518633244607	0.156001184808013	1	SPC72	YAL047C	6	TSS	NA	NA	NA	YAL047C	chrI:56869-56892(-)	tctgggagctgcgattggcaAAAACTAAGCAAACAACATAgttttagagctagaaatagc
YAL047C_04	-0.232020443380118	0.178065439716514	2	SPC72	YAL047C	-164	TSS	NA	NA	NA	YAL047C	chrI:57039-57062(-)	tctgggagctgcgattggcaGAAGTCAACTGGGAAGGGTCgttttagagctagaaatagc
YAL047C_06	-0.0066371139846191	0.103775668568962	1	SPC72	YAL047C	-170	TSS	NA	NA	NA	YAL047C	chrI:57045-57068(-)	tctgggagctgcgattggcaCACTAAGAAGTCAACTGGGAgttttagagctagaaatagc
YAL047C_07	-0.0506192386759823	0.0536791593689555	2	SPC72	YAL047C	-171	TSS	NA	NA	NA	YAL047C	chrI:57046-57069(+)	tctgggagctgcgattggcaCTTCCCAGTTGACTTCTTAGgttttagagctagaaatagc
YAL047C_08	-0.448058862141724	0.123385466770545	1	SPC72	YAL047C	-174	TSS	NA	NA	NA	YAL047C	chrI:57049-57072(-)	tctgggagctgcgattggcaTGACCACTAAGAAGTCAACTgttttagagctagaaatagc
YAL047W-A_00	-0.000103889037270518	0.0357170800711804	4	NA	NA	NA	NA	NA	NA	NA	NA	chrI:54107-54130(-)	tctgggagctgcgattggcaTTTAGATGACAACGAAATCTgttttagagctagaaatagc
YAL047W-A_01	-0.080994318694667	0.0413299546869058	3	NA	NA	NA	NA	NA	NA	NA	NA	chrI:54119-54142(+)	tctgggagctgcgattggcaTGTCATCTAAATATGAGTCCgttttagagctagaaatagc
YAL047W-A_02	-0.0816710710954888	0.0702821695990652	4	NA	NA	NA	NA	NA	NA	NA	NA	chrI:54202-54225(+)	tctgggagctgcgattggcaCCTACCATGGCATCAAATAAgttttagagctagaaatagc
YAL047W-A_04	-0.103074217190775	0.0781880536448177	1	NA	NA	NA	NA	NA	NA	NA	NA	chrI:54189-54212(+)	tctgggagctgcgattggcaTGGCTTTAGTTCACCTACCAgttttagagctagaaatagc
YAL047W-A_05	0.0407051537000496	0.0403967756760926	1	NA	NA	NA	NA	NA	NA	NA	NA	chrI:54211-54234(+)	tctgggagctgcgattggcaGCATCAAATAAAGGTGATATgttttagagctagaaatagc
YAL047W-A_06	-0.0747597122496248	0.200960599437326	1	NA	NA	NA	NA	NA	NA	NA	NA	chrI:54212-54235(+)	tctgggagctgcgattggcaCATCAAATAAAGGTGATATTgttttagagctagaaatagc
YAL047W-A_07	-0.190198960784709	0.0955604926982996	1	NA	NA	NA	NA	NA	NA	NA	NA	chrI:54230-54253(+)	tctgggagctgcgattggcaTTGGGTGTGTTATAGCCCTTgttttagagctagaaatagc
YAL048C_00	0.17937581422275	0.0360371244878495	1	GEM1	YAL048C	-307	CDS	NA	NA	NA	YAL048C	chrI:55084-55107(+)	tctgggagctgcgattggcaGAGCTTCCGTCTTTCTCTTTgttttagagctagaaatagc
YAL048C_04	0.178341216008915	0.0135226092157453	6	GEM1	YAL048C	-82	CDS	NA	NA	NA	YAL048C	chrI:54859-54882(+)	tctgggagctgcgattggcaAAATTTCATTCTTGTTTTGAgttttagagctagaaatagc
YAL048C_05	-0.519348690345414	0.177481088821109	2	GEM1	YAL048C	-194	CDS	NA	NA	NA	YAL048C	chrI:54971-54994(+)	tctgggagctgcgattggcaATATAAACGTATGATATTTAgttttagagctagaaatagc
YAL048C_06	-0.10419710666834	0.331377608739564	1	GEM1	YAL048C	-210	CDS	NA	NA	NA	YAL048C	chrI:54987-55010(+)	tctgggagctgcgattggcaTTTAGGGATTGTTGATTGATgttttagagctagaaatagc
YAL048C_07	-0.0240251948659877	0.0667997914049339	2	GEM1	YAL048C	-343	CDS	NA	NA	NA	YAL048C	chrI:55120-55143(+)	tctgggagctgcgattggcaTTGTAACTCCTCTATTCGTAgttttagagctagaaatagc
YAL049C_01	-0.369596649396812	0.0822091489883588	4	AIM2	YAL049C	-125	TSS	NA	NA	NA	YAL049C	chrI:52775-52798(-)	tctgggagctgcgattggcaAATGCCCAAATTTCTATATTgttttagagctagaaatagc
YAL049C_02	-0.496997740269509	0.195531874162254	1	AIM2	YAL049C	-11	TSS	NA	NA	NA	YAL049C	chrI:52661-52684(+)	tctgggagctgcgattggcaGAGACCTTATCACCCTTTGAgttttagagctagaaatagc
YAL049C_04	0.171193871405129	0.0555764017617352	1	AIM2	YAL049C	-214	TSS	NA	NA	NA	YAL049C	chrI:52864-52887(-)	tctgggagctgcgattggcaCTCATTTTTGGGTCCACTGTgttttagagctagaaatagc
YAL049C_05	0.0296934268959815	0.0399922834181365	4	AIM2	YAL049C	-124	TSS	NA	NA	NA	YAL049C	chrI:52774-52797(-)	tctgggagctgcgattggcaATGCCCAAATTTCTATATTAgttttagagctagaaatagc
YAL049C_07	-0.0497407056160069	0.0632817381684944	1	AIM2	YAL049C	-120	TSS	NA	NA	NA	YAL049C	chrI:52770-52793(+)	tctgggagctgcgattggcaACTTCCCTAATATAGAAATTgttttagagctagaaatagc
YAL051W_00	-0.196231107913013	0.0631880266003064	1	OAF1	YAL051W	-208	TSS	NA	NA	NA	YAL051W	chrI:48320-48343(+)	tctgggagctgcgattggcaTCATAGAAAACCGCTCAAAAgttttagagctagaaatagc
YAL051W_01	-0.0722010687805053	0.0727139525138774	4	OAF1	YAL051W	-68	TSS	NA	NA	NA	YAL051W	chrI:48460-48483(+)	tctgggagctgcgattggcaTCTTTTTTGACGTGTAGAGAgttttagagctagaaatagc
YAL051W_04	0.229843958191649	0.331991429207415	1	OAF1	YAL051W	-15	TSS	NA	NA	NA	YAL051W	chrI:48513-48536(+)	tctgggagctgcgattggcaGGCTATTTTGTGTTAGAAGCgttttagagctagaaatagc
YAL051W_05	0.0760049626849585	0.0231433489148966	2	OAF1	YAL051W	-34	TSS	NA	NA	NA	YAL051W	chrI:48494-48517(-)	tctgggagctgcgattggcaAGCCAACAGTAAATCCCTTCgttttagagctagaaatagc
YAL051W_06	-0.171440737121539	0.177534958512662	1	OAF1	YAL051W	-36	TSS	NA	NA	NA	YAL051W	chrI:48492-48515(+)	tctgggagctgcgattggcaCTCCAGAAGGGATTTACTGTgttttagagctagaaatagc
YAL051W_07	0.0808935611109148	0.035505655960976	1	OAF1	YAL051W	-37	TSS	NA	NA	NA	YAL051W	chrI:48491-48514(-)	tctgggagctgcgattggcaCAACAGTAAATCCCTTCTGGgttttagagctagaaatagc
YAL051W_08	0.0798635602141477	0.0283278769073704	1	OAF1	YAL051W	-48	TSS	NA	NA	NA	YAL051W	chrI:48480-48503(+)	tctgggagctgcgattggcaAGGAAACAGATCCTCCAGAAgttttagagctagaaatagc
YAL051W_09	-0.073428403819125	0.0432098201909078	3	OAF1	YAL051W	-49	TSS	NA	NA	NA	YAL051W	chrI:48479-48502(+)	tctgggagctgcgattggcaAAGGAAACAGATCCTCCAGAgttttagagctagaaatagc
YAL053W_03	-0.042857360718654	0.0546191075666743	6	FLC2	YAL053W	-163	TSS	NA	NA	NA	YAL053W	chrI:45585-45608(+)	tctgggagctgcgattggcaAATCTTTTCTTTTTTCCTGTgttttagagctagaaatagc
YAL053W_04	-0.236366183854979	0.119273550853685	1	FLC2	YAL053W	-83	TSS	NA	NA	NA	YAL053W	chrI:45665-45688(-)	tctgggagctgcgattggcaTTTTCTTTAAAAATGCAAGAgttttagagctagaaatagc
YAL053W_05	-0.134404698799923	0.0944539303277787	1	FLC2	YAL053W	-188	TSS	NA	NA	NA	YAL053W	chrI:45560-45583(+)	tctgggagctgcgattggcaAAACAGATTGTTTTTCTGGGgttttagagctagaaatagc
YAL053W_07	0.0813611276736842	0.068072488082688	1	FLC2	YAL053W	-192	TSS	NA	NA	NA	YAL053W	chrI:45556-45579(+)	tctgggagctgcgattggcaTAATAAACAGATTGTTTTTCgttttagagctagaaatagc
YAL053W_09	0.0970821715807767	0.0295601842127125	4	FLC2	YAL053W	-215	TSS	NA	NA	NA	YAL053W	chrI:45533-45556(+)	tctgggagctgcgattggcaTTTGTTTTTTTAAGAATGTCgttttagagctagaaatagc
YAL054C_00	0.00997868698100557	0.0250174706149644	5	ACS1	YAL054C	-144	TSS	NA	NA	NA	YAL054C	chrI:45206-45229(+)	tctgggagctgcgattggcaCTGCAATACCCATTGAATAAgttttagagctagaaatagc
YAL054C_01	0.00392657318773369	0.0565153285223928	1	ACS1	YAL054C	-108	TSS	NA	NA	NA	YAL054C	chrI:45170-45193(+)	tctgggagctgcgattggcaGGGAGAACTATTTGCCACCGgttttagagctagaaatagc
YAL054C_02	-0.440895443614692	0.168468570862175	1	ACS1	YAL054C	-56	TSS	NA	NA	NA	YAL054C	chrI:45118-45141(-)	tctgggagctgcgattggcaTCTAAGCATATTTCTCCCTTgttttagagctagaaatagc
YAL054C_03	-0.00735146741318011	0.051435325135662	3	ACS1	YAL054C	-122	TSS	NA	NA	NA	YAL054C	chrI:45184-45207(-)	tctgggagctgcgattggcaGTTGGGGTACAGTTCCTCGGgttttagagctagaaatagc
YAL054C_05	0.0743841299653674	0.0339372006567072	1	ACS1	YAL054C	-88	TSS	NA	NA	NA	YAL054C	chrI:45150-45173(+)	tctgggagctgcgattggcaCAGTTTATATACAAAATGAAgttttagagctagaaatagc
YAL054C_06	-0.438151166361422	0.136797913623868	1	ACS1	YAL054C	-87	TSS	NA	NA	NA	YAL054C	chrI:45149-45172(+)	tctgggagctgcgattggcaCCAGTTTATATACAAAATGAgttttagagctagaaatagc
YAL054C_07	-0.00895077583257543	0.0540997998553477	1	ACS1	YAL054C	-87	TSS	NA	NA	NA	YAL054C	chrI:45149-45172(-)	tctgggagctgcgattggcaCCTTCATTTTGTATATAAACgttttagagctagaaatagc
YAL054C_08	-0.0596426154224692	0.0497289121622179	1	ACS1	YAL054C	-86	TSS	NA	NA	NA	YAL054C	chrI:45148-45171(-)	tctgggagctgcgattggcaCTTCATTTTGTATATAAACTgttttagagctagaaatagc
YAL055W_01	-0.126493899361901	0.0616368084815593	1	PEX22	YAL055W	-72	TSS	NA	NA	NA	YAL055W	chrI:42087-42110(+)	tctgggagctgcgattggcaAAAAAAAAAATAAAATATAAgttttagagctagaaatagc
YAL055W_02	0.0099670465018343	0.0415492276311718	5	PEX22	YAL055W	20	TSS	NA	NA	NA	YAL055W	chrI:42179-42202(-)	tctgggagctgcgattggcaATTCTACTTCTTGATGGTGGgttttagagctagaaatagc
YAL055W_03	0.0742488901597646	0.0402015161845614	3	PEX22	YAL055W	-143	TSS	NA	NA	NA	YAL055W	chrI:42016-42039(+)	tctgggagctgcgattggcaGCAATACCAGCGAAATATTTgttttagagctagaaatagc
YAL055W_04	0.0353030043871678	0.103010012358867	2	PEX22	YAL055W	-91	TSS	NA	NA	NA	YAL055W	chrI:42068-42091(-)	tctgggagctgcgattggcaTTTTTTCGATTAATTGAATTgttttagagctagaaatagc
YAL055W_05	0.00197973688078669	0.0718514950290741	2	PEX22	YAL055W	-92	TSS	NA	NA	NA	YAL055W	chrI:42067-42090(-)	tctgggagctgcgattggcaTTTTTCGATTAATTGAATTAgttttagagctagaaatagc
YAL055W_07	0.137715682644698	0.0714958762985078	1	PEX22	YAL055W	-137	TSS	NA	NA	NA	YAL055W	chrI:42022-42045(-)	tctgggagctgcgattggcaTTTTTGCCAAAATATTTCGCgttttagagctagaaatagc
YAL055W_08	-0.388439500154605	0.0920444093649843	3	PEX22	YAL055W	-124	TSS	NA	NA	NA	YAL055W	chrI:42035-42058(+)	tctgggagctgcgattggcaTTGGCAAAAAATTAACAATTgttttagagctagaaatagc
YAL055W_09	-0.590536972266965	0.219456136690622	1	PEX22	YAL055W	-73	TSS	NA	NA	NA	YAL055W	chrI:42086-42109(+)	tctgggagctgcgattggcaAAAAAAAAAAATAAAATATAgttttagagctagaaatagc
YAL056C-A_01	-0.197970928188017	0.148458664899905	1	NA	NA	NA	NA	NA	NA	NA	NA	chrI:39239-39262(+)	tctgggagctgcgattggcaGCATTACTAAATCATAGGCAgttttagagctagaaatagc
YAL056C-A_04	-0.458446330354181	0.113602148265937	2	NA	NA	NA	NA	NA	NA	NA	NA	chrI:39259-39282(+)	tctgggagctgcgattggcaTGGAAATTTCCAGTTCACCAgttttagagctagaaatagc
YAL056C-A_06	-0.199272735071795	0.175547228957697	1	NA	NA	NA	NA	NA	NA	NA	NA	chrI:39267-39290(+)	tctgggagctgcgattggcaTCCAGTTCACCATGGAACGAgttttagagctagaaatagc
YAL056C-A_07	-0.0882651913833623	0.101470179633248	1	NA	NA	NA	NA	NA	NA	NA	NA	chrI:39268-39291(-)	tctgggagctgcgattggcaACCGTCGTTCCATGGTGAACgttttagagctagaaatagc
YAL056C-A_09	0.0706045342731909	0.0738839324134941	1	NA	NA	NA	NA	NA	NA	NA	NA	chrI:39270-39293(+)	tctgggagctgcgattggcaAGTTCACCATGGAACGACGGgttttagagctagaaatagc
YAL056W_00	-0.501405783192717	0.214655284322993	1	GPB2	YAL056W	-199	TSS	NA	NA	NA	YAL056W	chrI:38998-39021(+)	tctgggagctgcgattggcaTCTCAATAATTGCACCACAAgttttagagctagaaatagc
YAL056W_01	-0.0125753973266926	0.0286197683985962	4	GPB2	YAL056W	-102	TSS	NA	NA	NA	YAL056W	chrI:39095-39118(-)	tctgggagctgcgattggcaAAAAAATAAGATTTAACATCgttttagagctagaaatagc
YAL056W_02	0.0963822777395401	0.0375478850778138	1	GPB2	YAL056W	10	TSS	NA	NA	NA	YAL056W	chrI:39207-39230(+)	tctgggagctgcgattggcaAAAGATTGTGATTCATTGGCgttttagagctagaaatagc
YAL056W_03	-0.0953580340024624	0.288238177974076	1	GPB2	YAL056W	-185	TSS	NA	NA	NA	YAL056W	chrI:39012-39035(-)	tctgggagctgcgattggcaCTATAAAAGAGAAGCCGTTGgttttagagctagaaatagc
YAL056W_04	-0.0118453456758542	0.228695828002899	1	GPB2	YAL056W	-181	TSS	NA	NA	NA	YAL056W	chrI:39016-39039(+)	tctgggagctgcgattggcaAACGGCTTCTCTTTTATAGAgttttagagctagaaatagc
YAL056W_05	-0.0247119190783981	0.0509723062493301	3	GPB2	YAL056W	6	TSS	NA	NA	NA	YAL056W	chrI:39203-39226(+)	tctgggagctgcgattggcaTAGTAAAGATTGTGATTCATgttttagagctagaaatagc
YAL056W_06	0.151501997075605	0.0218781264876876	5	GPB2	YAL056W	-13	TSS	NA	NA	NA	YAL056W	chrI:39184-39207(-)	tctgggagctgcgattggcaACTATTCTATTCCGTCTTATgttttagagctagaaatagc
YAL056W_07	-0.0765740114262586	0.0443588348450136	6	GPB2	YAL056W	-14	TSS	NA	NA	NA	YAL056W	chrI:39183-39206(-)	tctgggagctgcgattggcaCTATTCTATTCCGTCTTATCgttttagagctagaaatagc
YAL056W_08	-0.0133636299199402	0.0456552687106346	3	GPB2	YAL056W	-15	TSS	NA	NA	NA	YAL056W	chrI:39182-39205(-)	tctgggagctgcgattggcaTATTCTATTCCGTCTTATCGgttttagagctagaaatagc
YAL056W_09	0.0764715221457963	0.0470136027076667	1	GPB2	YAL056W	-24	TSS	NA	NA	NA	YAL056W	chrI:39173-39196(+)	tctgggagctgcgattggcaAACTAGCATCCCCGATAAGAgttttagagctagaaatagc
YAL058W_02	-0.02488530352404	0.0248300899810539	5	CNE1	YAL058W	-28	TSS	NA	NA	NA	YAL058W	chrI:37376-37399(+)	tctgggagctgcgattggcaCGTGTGATGCATGTCGTTTAgttttagagctagaaatagc
YAL058W_04	0.237046082957941	0.0203798600842049	2	CNE1	YAL058W	-63	TSS	NA	NA	NA	YAL058W	chrI:37341-37364(+)	tctgggagctgcgattggcaAAGAAAAAGAAAATTATTATgttttagagctagaaatagc
YAL058W_05	-0.388811141868105	0.115027212645909	1	CNE1	YAL058W	-7	TSS	NA	NA	NA	YAL058W	chrI:37397-37420(+)	tctgggagctgcgattggcaGGATTGTGTAAAAAAGTGAAgttttagagctagaaatagc
YAL059C-A_01	0.0440323073728697	0.0386649234647927	3	NA	NA	NA	NA	NA	NA	NA	NA	chrI:37167-37190(-)	tctgggagctgcgattggcaTACAAGAATCGTGTATTCCTgttttagagctagaaatagc
YAL059C-A_03	0.141924335052921	0.0382629489458415	1	NA	NA	NA	NA	NA	NA	NA	NA	chrI:37003-37026(+)	tctgggagctgcgattggcaCAGGCAAAAAGTGCTAGTGAgttttagagctagaaatagc
YAL059C-A_05	0.117806358628186	0.0779897214579417	2	NA	NA	NA	NA	NA	NA	NA	NA	chrI:37143-37166(+)	tctgggagctgcgattggcaATAGAAAATTTTCATATGAAgttttagagctagaaatagc
YAL059C-A_06	0.0220308555417666	0.0225715640234832	5	NA	NA	NA	NA	NA	NA	NA	NA	chrI:37126-37149(-)	tctgggagctgcgattggcaTTCTATTCTTCAACATCGTCgttttagagctagaaatagc
YAL059C-A_07	0.109927067567309	0.034486036497648	4	NA	NA	NA	NA	NA	NA	NA	NA	chrI:37122-37145(-)	tctgggagctgcgattggcaATTCTTCAACATCGTCTGGCgttttagagctagaaatagc
YAL059C-A_08	0.0457037417133919	0.0375755815242279	4	NA	NA	NA	NA	NA	NA	NA	NA	chrI:37102-37125(-)	tctgggagctgcgattggcaAGGACACCGAATCTATTTGTgttttagagctagaaatagc
YAL059W_00	0.0263977718430766	0.0180419629846322	13	ECM1	YAL059W	-171	TSS	NA	NA	NA	YAL059W	chrI:36325-36348(-)	tctgggagctgcgattggcaGATACTACAAATGAGCCGCGgttttagagctagaaatagc
YAL059W_01	0.00288863099853045	0.0771672433191098	1	ECM1	YAL059W	14	TSS	NA	NA	NA	YAL059W	chrI:36510-36533(+)	tctgggagctgcgattggcaGTGGGAACAAAGACGACAAAgttttagagctagaaatagc
YAL059W_04	0.0300345279997057	0.108399275041269	1	ECM1	YAL059W	-186	TSS	NA	NA	NA	YAL059W	chrI:36310-36333(+)	tctgggagctgcgattggcaATAATATTTGGGGCCCCTCGgttttagagctagaaatagc
YAL059W_05	-0.149609826068346	0.246685761413959	1	ECM1	YAL059W	-196	TSS	NA	NA	NA	YAL059W	chrI:36300-36323(+)	tctgggagctgcgattggcaTAATGACAAAATAATATTTGgttttagagctagaaatagc
YAL059W_07	-0.837019377829837	0.163716330119923	1	ECM1	YAL059W	-198	TSS	NA	NA	NA	YAL059W	chrI:36298-36321(+)	tctgggagctgcgattggcaAGTAATGACAAAATAATATTgttttagagctagaaatagc
YAL059W_08	-0.0809759974128409	0.0315840406779907	4	ECM1	YAL059W	-220	TSS	NA	NA	NA	YAL059W	chrI:36276-36299(-)	tctgggagctgcgattggcaTTCATTTCACCGTGATTGTTgttttagagctagaaatagc
YAL059W_09	-0.0159960928934873	0.0693519684088882	3	ECM1	YAL059W	-4	TSS	NA	NA	NA	YAL059W	chrI:36492-36515(+)	tctgggagctgcgattggcaCCTTTAGAAGTATTGAATGTgttttagagctagaaatagc
YAL060W_00	-0.198958457710911	0.0726375987013177	2	BDH1	YAL060W	-220	TSS	NA	NA	NA	YAL060W	chrI:34876-34899(-)	tctgggagctgcgattggcaTCTCTCCGTCGAAACGAAAAgttttagagctagaaatagc
YAL060W_01	0.00431221107273989	0.159580674152373	1	BDH1	YAL060W	-79	TSS	NA	NA	NA	YAL060W	chrI:35017-35040(+)	tctgggagctgcgattggcaGCAGATACTTCGTGTGACAAgttttagagctagaaatagc
YAL060W_02	-0.559420725392514	0.0895016038900673	2	BDH1	YAL060W	11	TSS	NA	NA	NA	YAL060W	chrI:35107-35130(+)	tctgggagctgcgattggcaAGTCAGAAAAAAAAAAAAAAgttttagagctagaaatagc
YAL060W_03	-0.0760627165489955	0.0511513484363703	1	BDH1	YAL060W	8	TSS	NA	NA	NA	YAL060W	chrI:35104-35127(-)	tctgggagctgcgattggcaTTTTTTTTTTTTTTCTGACTgttttagagctagaaatagc
YAL060W_04	-0.172873249069186	0.062485995522402	1	BDH1	YAL060W	-27	TSS	NA	NA	NA	YAL060W	chrI:35069-35092(-)	tctgggagctgcgattggcaAGACTTTTTAAGAAAGAAGAgttttagagctagaaatagc
YAL060W_06	0.138100456201879	0.0494163442991552	1	BDH1	YAL060W	-45	TSS	NA	NA	NA	YAL060W	chrI:35051-35074(-)	tctgggagctgcgattggcaGAAGGGCAACATCTGCCCAAgttttagagctagaaatagc
YAL060W_09	-0.00148463846440049	0.0361853845674307	2	BDH1	YAL060W	-60	TSS	NA	NA	NA	YAL060W	chrI:35036-35059(+)	tctgggagctgcgattggcaATGGCCAATTCAAGCCCTTTgttttagagctagaaatagc
YAL061W_02	0.0902445515463626	0.0268109895577771	3	BDH2	YAL061W	8	TSS	NA	NA	NA	YAL061W	chrI:33356-33379(-)	tctgggagctgcgattggcaACTTTCAAATATCTTGACGAgttttagagctagaaatagc
YAL061W_04	-0.00447249957979835	0.106109367906571	2	BDH2	YAL061W	-153	TSS	NA	NA	NA	YAL061W	chrI:33195-33218(-)	tctgggagctgcgattggcaGTCTTGTGCTACAGCCGTGGgttttagagctagaaatagc
YAL061W_06	-0.51895842224918	0.339450863567548	1	BDH2	YAL061W	-180	TSS	NA	NA	NA	YAL061W	chrI:33168-33191(+)	tctgggagctgcgattggcaATAAGGAGAACTAAGCAAGGgttttagagctagaaatagc
YAL061W_09	0.0495523962111351	0.0353871988202732	3	BDH2	YAL061W	-182	TSS	NA	NA	NA	YAL061W	chrI:33166-33189(+)	tctgggagctgcgattggcaTGATAAGGAGAACTAAGCAAgttttagagctagaaatagc
YAL062W_02	-0.156127696328697	0.0834896395902844	2	GDH3	YAL062W	12	TSS	NA	NA	NA	YAL062W	chrI:31530-31553(+)	tctgggagctgcgattggcaCAACAGTCACCGAAAAGAAAgttttagagctagaaatagc
YAL062W_04	-0.26014653428068	0.074679140089868	4	GDH3	YAL062W	-185	TSS	NA	NA	NA	YAL062W	chrI:31333-31356(+)	tctgggagctgcgattggcaAGTTTTATCGTTGGTTAATAgttttagagctagaaatagc
YAL062W_05	-0.0216087016105651	0.0432676855322545	1	GDH3	YAL062W	-194	TSS	NA	NA	NA	YAL062W	chrI:31324-31347(+)	tctgggagctgcgattggcaTAAAGGGACAGTTTTATCGTgttttagagctagaaatagc
YAL062W_06	-0.0718614889180594	0.213332776608831	1	GDH3	YAL062W	-210	TSS	NA	NA	NA	YAL062W	chrI:31308-31331(+)	tctgggagctgcgattggcaTAAGCAGTATTGATATTAAAgttttagagctagaaatagc
YAL062W_07	0.0352891103564963	0.0149781012159966	22	GDH3	YAL062W	-211	TSS	NA	NA	NA	YAL062W	chrI:31307-31330(+)	tctgggagctgcgattggcaATAAGCAGTATTGATATTAAgttttagagctagaaatagc
YAL063C_01	-0.104423340708739	0.106168483897136	2	FLO9	YAL063C	-245	CDS	NA	NA	NA	YAL063C	chrI:28201-28224(-)	tctgggagctgcgattggcaAAGCATAACTCAAAATCTATgttttagagctagaaatagc
YAL063C_03	-0.114792112842735	0.141636441707895	1	FLO9	YAL063C	-60	CDS	NA	NA	NA	YAL063C	chrI:28016-28039(+)	tctgggagctgcgattggcaGAGCGTACCTGTAAATAAGAgttttagagctagaaatagc
YAL063C_04	-0.0813963556530275	0.127228974702366	2	FLO9	YAL063C	-82	CDS	NA	NA	NA	YAL063C	chrI:28038-28061(+)	tctgggagctgcgattggcaGAAGAACGTTATGTTATTAAgttttagagctagaaatagc
YAL063C_05	-0.238087682053186	0.305349073993409	1	FLO9	YAL063C	-135	CDS	NA	NA	NA	YAL063C	chrI:28091-28114(+)	tctgggagctgcgattggcaTATAAGAAGGTAGAATAATTgttttagagctagaaatagc
YAL063C_06	0.00559587774933602	0.111235877538805	1	FLO9	YAL063C	-139	CDS	NA	NA	NA	YAL063C	chrI:28095-28118(+)	tctgggagctgcgattggcaAGAAGGTAGAATAATTTGGCgttttagagctagaaatagc
YAL063C-A_00	-0.0240445313236094	0.0347161973481442	3		YAL063C-A	-150	TSS	NA	NA	NA	YAL063C-A	chrI:23772-23795(+)	tctgggagctgcgattggcaTAACGGTGAAATTCTTTTCAgttttagagctagaaatagc
YAL063C-A_01_DEGEN	0.00998578561596918	0.049245209750927	3		YAL063C-A	-133	TSS	NA	NA	NA	YAL063C-A	chrI:23755-23778(+)	tctgggagctgcgattggcaAAATACAATGATATCGATAAgttttagagctagaaatagc
YAL063C-A_05	-0.0508422587431639	0.0624177241778169	1		YAL063C-A	-183	TSS	NA	NA	NA	YAL063C-A	chrI:23805-23828(-)	tctgggagctgcgattggcaAACGTTATTGTTATTTTCTTgttttagagctagaaatagc
YAL063C-A_06	-0.0609610332006901	0.0470032371239516	2		YAL063C-A	12	TSS	NA	NA	NA	YAL063C-A	chrI:23610-23633(-)	tctgggagctgcgattggcaATGAGTACTTATCATTAACGgttttagagctagaaatagc
YAL064C-A_00	-0.0179366859199583	0.0578866040456546	2	TDA8	YAL064C-A	-311	CDS	NA	NA	NA	YAL064C-A	chrI:14042-14065(+)	tctgggagctgcgattggcaCCATTTTTCCTCGGGTCCGTgttttagagctagaaatagc
YAL064C-A_02_DEGEN	0.0342655029460606	0.0321253363875275	5	TDA8	YAL064C-A	-154	CDS	NA	NA	NA	YAL064C-A	chrI:13885-13908(-)	tctgggagctgcgattggcaCTTTCTTGTGTTATCTCTTCgttttagagctagaaatagc
YAL064C-A_09	0.0599807584197495	0.0527923832508145	3	TDA8	YAL064C-A	-208	CDS	NA	NA	NA	YAL064C-A	chrI:13939-13962(-)	tctgggagctgcgattggcaGAATTGGAATTAGGTTCCGTgttttagagctagaaatagc
YAL064W_01	0.132233257767445	0.0463276986217717	2		YAL064W	-217	CDS	NA	NA	NA	YAL064W	chrI:21337-21360(+)	tctgggagctgcgattggcaATTCAGTTTGCCTGTAACAAgttttagagctagaaatagc
YAL064W_04	0.12046348412137	0.0834336734581044	1		YAL064W	-294	CDS	NA	NA	NA	YAL064W	chrI:21260-21283(+)	tctgggagctgcgattggcaGTATCTTTTATTTTTTGACAgttttagagctagaaatagc
YAL064W_05	0.00150413281205803	0.161215239586252	1		YAL064W	-216	CDS	NA	NA	NA	YAL064W	chrI:21338-21361(+)	tctgggagctgcgattggcaTTCAGTTTGCCTGTAACAATgttttagagctagaaatagc
YAL064W_06	-0.15067667891676	0.0748999648345898	2		YAL064W	-196	CDS	NA	NA	NA	YAL064W	chrI:21358-21381(+)	tctgggagctgcgattggcaGGGTAGCGATCTTCAACATAgttttagagctagaaatagc
YAL064W_07	0.106632463376359	0.0735285257926783	1		YAL064W	-195	CDS	NA	NA	NA	YAL064W	chrI:21359-21382(+)	tctgggagctgcgattggcaGGTAGCGATCTTCAACATATgttttagagctagaaatagc
YAL064W_09	-0.0918680183749719	0.068031854540334	2		YAL064W	-30	CDS	NA	NA	NA	YAL064W	chrI:21524-21547(+)	tctgggagctgcgattggcaGCGAATATACTGCAACTTTTgttttagagctagaaatagc
YAL064W-B_00	0.0937195210102099	0.060744524534174	3		YAL064W-B	-192	TSS	NA	NA	NA	YAL064W-B	chrI:11110-11133(+)	tctgggagctgcgattggcaTTCACAACTTGTTTATTAATgttttagagctagaaatagc
YAL064W-B_01	0.0574331102697807	0.0452580479030502	2		YAL064W-B	-125	TSS	NA	NA	NA	YAL064W-B	chrI:11177-11200(+)	tctgggagctgcgattggcaGTGTATTTGCAGTTCCATTAgttttagagctagaaatagc
YAL064W-B_02	0.0708413477498803	0.0317339402411466	1		YAL064W-B	-43	TSS	NA	NA	NA	YAL064W-B	chrI:11259-11282(+)	tctgggagctgcgattggcaATATTAAAAGAATGTGTGAAgttttagagctagaaatagc
YAL064W-B_03	-0.0433958698663476	0.107775968460856	3		YAL064W-B	-172	TSS	NA	NA	NA	YAL064W-B	chrI:11130-11153(+)	tctgggagctgcgattggcaTGGATAAATAGTATTTTTCTgttttagagctagaaatagc
YAL064W-B_04	0.0310448034514392	0.0344563996118936	2		YAL064W-B	-147	TSS	NA	NA	NA	YAL064W-B	chrI:11155-11178(+)	tctgggagctgcgattggcaTTTACAAACTTTATGTTTTTgttttagagctagaaatagc
YAL064W-B_05	-0.0189964727180632	0.0316436452734948	6		YAL064W-B	-124	TSS	NA	NA	NA	YAL064W-B	chrI:11178-11201(+)	tctgggagctgcgattggcaTGTATTTGCAGTTCCATTAAgttttagagctagaaatagc
YAL064W-B_06	0.0329364285780258	0.0885364116039451	2		YAL064W-B	-101	TSS	NA	NA	NA	YAL064W-B	chrI:11201-11224(+)	tctgggagctgcgattggcaAAATAAGTCATAAGCTTTTTgttttagagctagaaatagc
YAL064W-B_08	0.0010480374110969	0.0535103738187803	2		YAL064W-B	-53	TSS	NA	NA	NA	YAL064W-B	chrI:11249-11272(-)	tctgggagctgcgattggcaATTCTTTTAATATCAATTTCgttttagagctagaaatagc
YAL065C_00	-0.561913042737925	0.0894810669197688	4		YAL065C	-300	CDS	NA	NA	NA	YAL065C	chrI:12239-12262(+)	tctgggagctgcgattggcaAGAAGAAATTGTAACTACTGgttttagagctagaaatagc
YAL065C_01	-0.040236158333409	0.0617269856162133	6		YAL065C	-229	CDS	NA	NA	NA	YAL065C	chrI:12168-12191(-)	tctgggagctgcgattggcaATAAGCACTGCTACTATTAAgttttagagctagaaatagc
YAL065C_03	-0.0750923987920829	0.116295714369801	1		YAL065C	-51	CDS	NA	NA	NA	YAL065C	chrI:11990-12013(-)	tctgggagctgcgattggcaTTGTTACGGTCTATCCAACAgttttagagctagaaatagc
YAL065C_04	-0.323376213013755	0.0961053730626642	3		YAL065C	-204	CDS	NA	NA	NA	YAL065C	chrI:12143-12166(-)	tctgggagctgcgattggcaTTACCACAGAATACACGACAgttttagagctagaaatagc
YAL065C_05	-0.124280423249035	0.031572948848186	6		YAL065C	-244	CDS	NA	NA	NA	YAL065C	chrI:12183-12206(+)	tctgggagctgcgattggcaGTGCTTATAGATACAATGGCgttttagagctagaaatagc
YAL065C_06	0.00618227305069232	0.0368913479891325	3		YAL065C	-25	CDS	NA	NA	NA	YAL065C	chrI:11964-11987(+)	tctgggagctgcgattggcaGACTCTTCATTCGTAGTCTGgttttagagctagaaatagc
YAL065C_07	-0.194315934759195	0.0860999189614755	3		YAL065C	-48	CDS	NA	NA	NA	YAL065C	chrI:11987-12010(-)	tctgggagctgcgattggcaTTACGGTCTATCCAACATGGgttttagagctagaaatagc
YAL066W_00	0.0588211174397489	0.0890960780266622	1	NA	NA	NA	NA	NA	NA	NA	NA	chrI:9732-9755(+)	tctgggagctgcgattggcaTCTAAAAAATCTAAGGCCAAgttttagagctagaaatagc
YAL066W_01	-0.375066564484223	0.115956690966526	2	NA	NA	NA	NA	NA	NA	NA	NA	chrI:9851-9874(+)	tctgggagctgcgattggcaAATTTGCTATCAAAGCTCAGgttttagagctagaaatagc
YAL066W_04	0.112047703551347	0.0473002571112676	1	NA	NA	NA	NA	NA	NA	NA	NA	chrI:9765-9788(+)	tctgggagctgcgattggcaATTTCTGCACTTTTTGTAATgttttagagctagaaatagc
YAL066W_05	-0.000399106313546396	0.189862278785763	1	NA	NA	NA	NA	NA	NA	NA	NA	chrI:9780-9803(+)	tctgggagctgcgattggcaGTAATTGGTTTAGTTATGAAgttttagagctagaaatagc
YAL066W_09	-0.0181859804052573	0.0955346754141929	1	NA	NA	NA	NA	NA	NA	NA	NA	chrI:10042-10065(+)	tctgggagctgcgattggcaCATGATATAATAACGTTATAgttttagagctagaaatagc
YAL067C_00	0.0179065218979456	0.0420530415242346	4	SEO1	YAL067C	-142	TSS	NA	NA	NA	YAL067C	chrI:9180-9203(+)	tctgggagctgcgattggcaCTTGGTTTCTTATCTATTTGgttttagagctagaaatagc
YAL067C_01	0.11597646579042	0.0765561981289016	1	SEO1	YAL067C	-77	TSS	NA	NA	NA	YAL067C	chrI:9115-9138(+)	tctgggagctgcgattggcaAGATGCTCTTTTATATAGTCgttttagagctagaaatagc
YAL067C_04	-0.265288033079227	0.145186987490594	1	SEO1	YAL067C	-145	TSS	NA	NA	NA	YAL067C	chrI:9183-9206(+)	tctgggagctgcgattggcaGGTTTCTTATCTATTTGTGGgttttagagctagaaatagc
YAL067C_05	0.000516298649307545	0.0487566177922953	1	SEO1	YAL067C	-171	TSS	NA	NA	NA	YAL067C	chrI:9209-9232(-)	tctgggagctgcgattggcaAATACGAAAGCACAGTACTAgttttagagctagaaatagc
YAL067C_08	-0.169026989833582	0.0947419217412379	2	SEO1	YAL067C	-119	TSS	NA	NA	NA	YAL067C	chrI:9157-9180(-)	tctgggagctgcgattggcaCGGAGACATGCGTTTAGATGgttttagagctagaaatagc
YAL067C_09	-0.107451670124585	0.139356309136705	2	SEO1	YAL067C	-54	TSS	NA	NA	NA	YAL067C	chrI:9092-9115(-)	tctgggagctgcgattggcaAGTTTACCTGTTATGATGAAgttttagagctagaaatagc
YAL067W-A_03	0.0634984464026163	0.0234949767145577	3		YAL067W-A	-73	CDS	YAL068C	-238	CDS	YAL067W-A,YAL068C	chrI:2395-2418(+)	tctgggagctgcgattggcaACGAATCATAAATCTTTCATgttttagagctagaaatagc
YAL068C_00_DEGEN	0.113600594545134	0.0242195041827982	4	PAU8	YAL068C	-325	CDS	NA	NA	NA	YAL068C	chrI:2482-2505(-)	tctgggagctgcgattggcaCACCTCGGCACCCCTATAATgttttagagctagaaatagc
YAL068C_03	-0.129792438416421	0.111917771316557	1	PAU8	YAL068C	-104	CDS	YAL067W-A	-207	CDS	YAL068C,YAL067W-A	chrI:2261-2284(+)	tctgggagctgcgattggcaTATTTATACCCATTCCCTCAgttttagagctagaaatagc
YAL068C_06	0.0693791905619991	0.0564325641544176	1	PAU8	YAL068C	-105	CDS	YAL067W-A	-206	CDS	YAL068C,YAL067W-A	chrI:2262-2285(+)	tctgggagctgcgattggcaATTTATACCCATTCCCTCATgttttagagctagaaatagc
YAL068C_07	-0.0165393725304985	0.0184148543854769	22	PAU8	YAL068C	-134	CDS	YAL067W-A	-177	CDS	YAL068C,YAL067W-A	chrI:2291-2314(+)	tctgggagctgcgattggcaCTATTTAAACGATCGCTGACgttttagagctagaaatagc
YAL068C_08	-0.0538564280178338	0.0708088366311734	1	PAU8	YAL068C	-118	CDS	YAL067W-A	-193	CDS	YAL068C,YAL067W-A	chrI:2275-2298(-)	tctgggagctgcgattggcaTAAATAGCAACAACCCATGAgttttagagctagaaatagc
YAL068W-A_00	-0.0964551397114073	0.0670973285772679	1	NA	NA	NA	NA	NA	NA	NA	NA	chrI:233-256(-)	tctgggagctgcgattggcaAAGTGGCAGTGGGTTGGATAgttttagagctagaaatagc
YAL068W-A_01	-0.105129651480797	0.153011859478749	1	NA	NA	NA	NA	NA	NA	NA	NA	chrI:280-303(-)	tctgggagctgcgattggcaACAGTATGGTGAGTAGGTCAgttttagagctagaaatagc
YAL068W-A_04	-0.202052895974513	0.17206180859811	1	NA	NA	NA	NA	NA	NA	NA	NA	chrI:186-209(-)	tctgggagctgcgattggcaAGTGGTAGTAAGTAGAGGGAgttttagagctagaaatagc
YAL068W-A_05	-0.157669586013192	0.0673478719796514	5	NA	NA	NA	NA	NA	NA	NA	NA	chrI:204-227(-)	tctgggagctgcgattggcaGGAGGGTAACGGTGGGTGAGgttttagagctagaaatagc
YAL068W-A_07	0.0785865500408108	0.0387428603708312	3	NA	NA	NA	NA	NA	NA	NA	NA	chrI:225-248(-)	tctgggagctgcgattggcaGTGGGTTGGATATGGGTAATgttttagagctagaaatagc
YAL069W_01	-0.10218809056533	0.10742102664888	2	NA	NA	NA	NA	NA	NA	NA	NA	chrI:63-86(-)	tctgggagctgcgattggcaGGCTGTGTTAGGGTAGTGTTgttttagagctagaaatagc
YAL069W_05	0.0484002571001927	0.0410985877427012	2	NA	NA	NA	NA	NA	NA	NA	NA	chrI:49-72(-)	tctgggagctgcgattggcaAGTGTTAGGATGTGTGTGTGgttttagagctagaaatagc
YAR002C-A_02	-0.188737850688697	0.0921246838597654	3	ERP1	YAR002C-A	10	TSS	YAR003W	-190	TSS	YAR002C-A,YAR003W	chrI:154719-154742(+)	tctgggagctgcgattggcaAGCATGATTAGTAGAGAGATgttttagagctagaaatagc
YAR002C-A_05	-0.0637660215867315	0.287422996027959	1	ERP1	YAR002C-A	-16	TSS	YAR003W	-164	TSS	YAR002C-A,YAR003W	chrI:154745-154768(-)	tctgggagctgcgattggcaTAGTTTGGAAAAGTATTTAAgttttagagctagaaatagc
YAR002C-A_06	-0.440463354765132	0.0880114687181357	3	ERP1	YAR002C-A	-22	TSS	YAR003W	-158	TSS	YAR002C-A,YAR003W	chrI:154751-154774(+)	tctgggagctgcgattggcaAATACTTTTCCAAACTACAGgttttagagctagaaatagc
YAR002W_00	0.0531070752681379	0.0299457162471514	2	NUP60	YAR002W	-85	TSS	NA	NA	NA	YAR002W	chrI:152119-152142(+)	tctgggagctgcgattggcaTTTTTGAAACTTTTTCCTCTgttttagagctagaaatagc
YAR002W_01	-0.0605764508455604	0.0888832333950848	2	NUP60	YAR002W	5	TSS	NA	NA	NA	YAR002W	chrI:152209-152232(-)	tctgggagctgcgattggcaGCGGTGCTTATTTGATGTAAgttttagagctagaaatagc
YAR002W_03	-0.0482253130732482	0.03623823377346	2	NUP60	YAR002W	-131	TSS	NA	NA	NA	YAR002W	chrI:152073-152096(-)	tctgggagctgcgattggcaTAACTTTCTCATGTAATAAAgttttagagctagaaatagc
YAR003W_01	0.0650842997520418	0.0266205891930357	5	SWD1	YAR003W	-71	TSS	YAR002C-A	-109	TSS	YAR003W,YAR002C-A	chrI:154838-154861(+)	tctgggagctgcgattggcaCGCGATTCGTTTTTTTTTTAgttttagagctagaaatagc
YAR003W_02	-0.357534469485104	0.0629630917913738	5	SWD1	YAR003W	15	TSS	YAR002C-A	-195	TSS	YAR003W,YAR002C-A	chrI:154924-154947(+)	tctgggagctgcgattggcaTTATATTGGATCTTCCCCTGgttttagagctagaaatagc
YAR003W_08	-0.745401889034848	0.0839227662179054	3	SWD1	YAR003W	14	TSS	YAR002C-A	-194	TSS	YAR003W,YAR002C-A	chrI:154923-154946(+)	tctgggagctgcgattggcaATTATATTGGATCTTCCCCTgttttagagctagaaatagc
YAR003W_09	-0.502233075135153	0.147510064559713	1	SWD1	YAR003W	13	TSS	YAR002C-A	-193	TSS	YAR003W,YAR002C-A	chrI:154922-154945(+)	tctgggagctgcgattggcaGATTATATTGGATCTTCCCCgttttagagctagaaatagc
YAR007C_02	-0.607658270728845	0.094822257774801	5	RFA1	YAR007C	9	TSS	YAR008W	-191	TSS	YAR007C,YAR008W	chrI:158662-158685(-)	tctgggagctgcgattggcaACTATTCACTCTTCTTATTAgttttagagctagaaatagc
YAR008W_03	0.0381959057419361	0.0292752977272005	7	SEN34	YAR008W	12	TSS	YAR007C	-194	TSS	YAR008W,YAR007C	chrI:158865-158888(-)	tctgggagctgcgattggcaACGAAAGGATCTATGCTAATgttttagagctagaaatagc
YAR008W_04	-0.261668866630059	0.0687883068612338	3	SEN34	YAR008W	11	TSS	YAR007C	-193	TSS	YAR008W,YAR007C	chrI:158864-158887(-)	tctgggagctgcgattggcaCGAAAGGATCTATGCTAATTgttttagagctagaaatagc
YAR008W_05	-0.168247293562847	0.215606075396264	1	SEN34	YAR008W	8	TSS	YAR007C	-190	TSS	YAR008W,YAR007C	chrI:158861-158884(-)	tctgggagctgcgattggcaAAGGATCTATGCTAATTGGGgttttagagctagaaatagc
YAR008W_06	-0.187066203687946	0.0444530950994593	3	SEN34	YAR008W	-60	TSS	YAR007C	-122	TSS	YAR008W,YAR007C	chrI:158793-158816(-)	tctgggagctgcgattggcaCTCAATAAAATATCTCTGCTgttttagagctagaaatagc
YAR008W_07	-0.774160146445131	0.152816029234982	4	RFA1	YAR007C	-62	TSS	YAR008W	-120	TSS	YAR007C,YAR008W	chrI:158733-158756(-)	tctgggagctgcgattggcaAGACGCGTGAACTAACATAAgttttagagctagaaatagc
YAR008W_08	-0.253447241091988	0.16400199555824	1	RFA1	YAR007C	15	TSS	YAR008W	-197	TSS	YAR007C,YAR008W	chrI:158656-158679(-)	tctgggagctgcgattggcaCACTCTTCTTATTACGGTAAgttttagagctagaaatagc
YAR009C_01	0.0269627102307419	0.0387730560756378	2		YAR009C	-224	CDS	NA	NA	NA	YAR009C	chrI:164399-164422(+)	tctgggagctgcgattggcaGCATCAACTACGTTTATGTCgttttagagctagaaatagc
YAR009C_02	-0.0370735963588742	0.054947668376502	1		YAR009C	-139	CDS	NA	NA	NA	YAR009C	chrI:164314-164337(+)	tctgggagctgcgattggcaCAATACCTTTATTGATGTTTgttttagagctagaaatagc
YAR009C_04_DEGEN	0.135101671720443	0.0283809246389337	8		YAR009C	-2	CDS	NA	NA	NA	YAR009C	chrI:164177-164200(+)	tctgggagctgcgattggcaAAGTCTCCATATTTTACGATgttttagagctagaaatagc
YAR009C_05_DEGEN	0.13821768291565	0.0283605888103445	4		YAR009C	-100	CDS	NA	NA	NA	YAR009C	chrI:164275-164298(+)	tctgggagctgcgattggcaATTCAAACTGAGTAAGTCATgttttagagctagaaatagc
YAR009C_06	0.0856357021875572	0.02558314928131	4		YAR009C	-110	CDS	NA	NA	NA	YAR009C	chrI:164285-164308(+)	tctgggagctgcgattggcaAGTAAGTCATAGGCTATGTTgttttagagctagaaatagc
YAR009C_07_DEGEN	0.0371183816001096	0.0402447231315741	2		YAR009C	-150	CDS	NA	NA	NA	YAR009C	chrI:164325-164348(+)	tctgggagctgcgattggcaTTGATGTTTTGGTGTTGTCCgttttagagctagaaatagc
YAR009C_08	-0.133029466889442	0.252439795856731	1		YAR009C	-165	CDS	NA	NA	NA	YAR009C	chrI:164340-164363(+)	tctgggagctgcgattggcaTGTCCTGGAAGTGAAATTGTgttttagagctagaaatagc
YAR010C_00	-0.165586388473294	0.128487984683153	1		YAR010C	-315	CDS	NA	NA	NA	YAR010C	chrI:166169-166192(+)	tctgggagctgcgattggcaATTTTCAACAATGTAATTGAgttttagagctagaaatagc
YAR010C_01_DEGEN	-0.182851906196443	0.0168086024620041	57		YAR010C	-240	CDS	NA	NA	NA	YAR010C	chrI:166094-166117(-)	tctgggagctgcgattggcaTACTAGTATATTATCATATAgttttagagctagaaatagc
YAR010C_02_DEGEN	0.0386336310164103	0.012628334304698	24		YAR010C	-176	CDS	NA	NA	NA	YAR010C	chrI:166030-166053(-)	tctgggagctgcgattggcaTTAGTGGAAGCTGAAACGCAgttttagagctagaaatagc
YAR010C_03_DEGEN	0.0531521731582539	0.0107195686940896	31		YAR010C	-46	CDS	NA	NA	NA	YAR010C	chrI:165900-165923(+)	tctgggagctgcgattggcaTATACTAGAAGTTCTCCTCGgttttagagctagaaatagc
YAR010C_04	-0.0610288926853449	0.111930352509504	1		YAR010C	-338	CDS	NA	NA	NA	YAR010C	chrI:166192-166215(-)	tctgggagctgcgattggcaTATGATGTAGTAGAGATTTAgttttagagctagaaatagc
YAR010C_05	0.228531610382747	0.175538378530981	2		YAR010C	-302	CDS	NA	NA	NA	YAR010C	chrI:166156-166179(-)	tctgggagctgcgattggcaTGTTGAAAATAAGAACCTGTgttttagagctagaaatagc
YAR010C_06_DEGEN	0.124394592915388	0.00388719612549298	241		YAR010C	-1	CDS	NA	NA	NA	YAR010C	chrI:165855-165878(+)	tctgggagctgcgattggcaTGGGATTCCATTGTTGATAAgttttagagctagaaatagc
YAR010C_07_DEGEN	-0.274655211430216	0.0237454170473875	32		YAR010C	-14	CDS	NA	NA	NA	YAR010C	chrI:165868-165891(+)	tctgggagctgcgattggcaTTGATAAAGGCTATAATATTgttttagagctagaaatagc
YAR010C_08_DEGEN	0.15600210122741	0.0159372005864019	9		YAR010C	-53	CDS	NA	NA	NA	YAR010C	chrI:165907-165930(+)	tctgggagctgcgattggcaGAAGTTCTCCTCGAGGATATgttttagagctagaaatagc
YAR010C_09_DEGEN	0.0301407337539675	0.0100318828271246	35		YAR010C	-67	CDS	NA	NA	NA	YAR010C	chrI:165921-165944(+)	tctgggagctgcgattggcaGGATATAGGAATCCTCAAAAgttttagagctagaaatagc
YAR014C_01	-0.198945345810174	0.1925975507094	2	BUD14	YAR014C	-74	TSS	YAR015W	-191	TSS	YAR014C,YAR015W	chrI:169084-169107(+)	tctgggagctgcgattggcaTCATCTGAAACTTTTCCTGAgttttagagctagaaatagc
YAR014C_02	0.0116899735958262	0.0401873564889577	1	BUD14	YAR014C	-4	TSS	NA	NA	NA	YAR014C	chrI:169014-169037(-)	tctgggagctgcgattggcaAAGCTTCTACAGGGGTACGCgttttagagctagaaatagc
YAR014C_04	-0.164585174517691	0.0122982177281044	108	BUD14	YAR014C	-13	TSS	NA	NA	NA	YAR014C	chrI:169023-169046(-)	tctgggagctgcgattggcaTAAACAAAGAAGCTTCTACAgttttagagctagaaatagc
YAR014C_06	-0.113427726687417	0.0590906959592614	1	BUD14	YAR014C	-47	TSS	YAR015W	-218	TSS	YAR014C,YAR015W	chrI:169057-169080(-)	tctgggagctgcgattggcaAAATTTCGAGTATGGCTACAgttttagagctagaaatagc
YAR014C_07	-0.032863812554392	0.06025363126269	2	BUD14	YAR014C	-55	TSS	YAR015W	-210	TSS	YAR014C,YAR015W	chrI:169065-169088(-)	tctgggagctgcgattggcaATGAGTTGAAATTTCGAGTAgttttagagctagaaatagc
YAR014C_08	0.0454832365250238	0.0242109499889532	3	BUD14	YAR014C	-89	TSS	YAR015W	-176	TSS	YAR014C,YAR015W	chrI:169099-169122(-)	tctgggagctgcgattggcaGGCATTCTTTTTCAACCTTCgttttagagctagaaatagc
YAR015W_01	-0.328563764386135	0.0709138841768152	5	ADE1	YAR015W	-71	TSS	YAR014C	-194	TSS	YAR015W,YAR014C	chrI:169204-169227(-)	tctgggagctgcgattggcaGTATGTCTATATGTATTAGAgttttagagctagaaatagc
YAR015W_02	0.091513306876678	0.0228192410097828	7	ADE1	YAR015W	9	TSS	NA	NA	NA	YAR015W	chrI:169284-169307(+)	tctgggagctgcgattggcaTGGGTTTTATCTTTTGCAGTgttttagagctagaaatagc
YAR015W_03	-0.481603102292548	0.129529080177444	3	ADE1	YAR015W	-10	TSS	NA	NA	NA	YAR015W	chrI:169265-169288(+)	tctgggagctgcgattggcaTTCTTTGAGGTAAGACGGTTgttttagagctagaaatagc
YAR015W_04	0.130709817445165	0.118792582503526	1	ADE1	YAR015W	-11	TSS	NA	NA	NA	YAR015W	chrI:169264-169287(+)	tctgggagctgcgattggcaATTCTTTGAGGTAAGACGGTgttttagagctagaaatagc
YAR015W_05	-0.133132908123076	0.0993341210811192	2	ADE1	YAR015W	-15	TSS	NA	NA	NA	YAR015W	chrI:169260-169283(+)	tctgggagctgcgattggcaCCAGATTCTTTGAGGTAAGAgttttagagctagaaatagc
YAR015W_06	-0.0576931436533824	0.18394766889612	1	ADE1	YAR015W	-15	TSS	NA	NA	NA	YAR015W	chrI:169260-169283(-)	tctgggagctgcgattggcaCCGTCTTACCTCAAAGAATCgttttagagctagaaatagc
YAR015W_08	-0.64473234774224	0.08303189178125	3	ADE1	YAR015W	-23	TSS	NA	NA	NA	YAR015W	chrI:169252-169275(+)	tctgggagctgcgattggcaATTCTTACCCAGATTCTTTGgttttagagctagaaatagc
YAR018C_01	-0.111343259034939	0.0364521035024085	5	KIN3	YAR018C	-115	TSS	NA	NA	NA	YAR018C	chrI:171815-171838(+)	tctgggagctgcgattggcaTATTTACGTTTAACCTAATTgttttagagctagaaatagc
YAR018C_02	-0.172101088022935	0.0863174475654029	2	KIN3	YAR018C	-172	TSS	NA	NA	NA	YAR018C	chrI:171872-171895(+)	tctgggagctgcgattggcaAAAACTTGGCTGTAACCTATgttttagagctagaaatagc
YAR018C_04	0.132969130387537	0.12379986886386	2	KIN3	YAR018C	-187	TSS	NA	NA	NA	YAR018C	chrI:171887-171910(-)	tctgggagctgcgattggcaCAGTGGCACAGTCTTCCGATgttttagagctagaaatagc
YAR019C_00	-0.0167428707220522	0.120118082032439	2	CDC15	YAR019C	-208	TSS	NA	NA	NA	YAR019C	chrI:175332-175355(+)	tctgggagctgcgattggcaTAGAGTGCTAATGAGTTGATgttttagagctagaaatagc
YAR019C_02	-0.564458516411859	0.271619282188441	1	CDC15	YAR019C	10	TSS	NA	NA	NA	YAR019C	chrI:175114-175137(+)	tctgggagctgcgattggcaGGTATCGGCCATACTGTTCAgttttagagctagaaatagc
YAR019C_08	-0.20801924929189	0.117191351607199	1	CDC15	YAR019C	-23	TSS	NA	NA	NA	YAR019C	chrI:175147-175170(-)	tctgggagctgcgattggcaATAAGCACTACCCATTTTCCgttttagagctagaaatagc
YAR019W-A_02	-0.0326646824786686	0.0500016419646287	3	NA	NA	NA	NA	NA	NA	NA	NA	chrI:174858-174881(+)	tctgggagctgcgattggcaAGCTTTTTCGTATGAAGCCGgttttagagctagaaatagc
YAR019W-A_06	-0.657296533083549	0.186846956417171	2	NA	NA	NA	NA	NA	NA	NA	NA	chrI:174875-174898(-)	tctgggagctgcgattggcaAACAATATTGTTAAATACCAgttttagagctagaaatagc
YAR019W-A_07	-0.239839536388537	0.343949327030688	1	NA	NA	NA	NA	NA	NA	NA	NA	chrI:174969-174992(+)	tctgggagctgcgattggcaCCTCCTTTATTGCCACGACTgttttagagctagaaatagc
YAR019W-A_09	-0.119897650996529	0.0324149298527783	4	NA	NA	NA	NA	NA	NA	NA	NA	chrI:174972-174995(-)	tctgggagctgcgattggcaTGACCAAGTCGTGGCAATAAgttttagagctagaaatagc
YAR020C_04	0.0526296136196992	0.0215709262013819	9	PAU7	YAR020C	-41	CDS	NA	NA	NA	YAR020C	chrI:177052-177075(+)	tctgggagctgcgattggcaAGTGATGATATAGGCTTAACgttttagagctagaaatagc
YAR020C_05	0.0717680013366457	0.191491777030521	1	PAU7	YAR020C	-45	CDS	NA	NA	NA	YAR020C	chrI:177056-177079(+)	tctgggagctgcgattggcaATGATATAGGCTTAACTGGAgttttagagctagaaatagc
YAR020C_06	-0.0806582181833197	0.105442971263399	2	PAU7	YAR020C	-130	CDS	NA	NA	NA	YAR020C	chrI:177141-177164(+)	tctgggagctgcgattggcaAACAACTACATCTGCACACAgttttagagctagaaatagc
YAR020C_07	-0.22717142228549	0.106168721421835	2	PAU7	YAR020C	-319	CDS	NA	NA	NA	YAR020C	chrI:177330-177353(+)	tctgggagctgcgattggcaTCTACAGGAAAAGTGCCTATgttttagagctagaaatagc
YAR020C_08	-0.256309167557599	0.151244817781832	1	PAU7	YAR020C	-141	CDS	NA	NA	NA	YAR020C	chrI:177152-177175(+)	tctgggagctgcgattggcaCTGCACACATGGGCTCTTACgttttagagctagaaatagc
YAR020C_09	0.0966570666095687	0.037676448292225	2	PAU7	YAR020C	-204	CDS	NA	NA	NA	YAR020C	chrI:177215-177238(+)	tctgggagctgcgattggcaGACTAAGTCATTATTACTATgttttagagctagaaatagc
YAR023C_01	-0.320403198933607	0.336289534280068	1		YAR023C	-129	TSS	NA	NA	NA	YAR023C	chrI:180169-180192(+)	tctgggagctgcgattggcaTGAAAGTATATATCGTAACAgttttagagctagaaatagc
YAR023C_02	-0.752311312245266	0.184411755760452	1		YAR023C	-4	TSS	NA	NA	NA	YAR023C	chrI:180044-180067(+)	tctgggagctgcgattggcaAAACCTTATCCTGATAGCTTgttttagagctagaaatagc
YAR023C_04	-0.209018213409942	0.0486184433196949	6		YAR023C	-133	TSS	NA	NA	NA	YAR023C	chrI:180173-180196(+)	tctgggagctgcgattggcaAGTATATATCGTAACAAGGAgttttagagctagaaatagc
YAR023C_05	-0.00703638732950784	0.0607017605697572	3		YAR023C	-134	TSS	NA	NA	NA	YAR023C	chrI:180174-180197(+)	tctgggagctgcgattggcaGTATATATCGTAACAAGGATgttttagagctagaaatagc
YAR023C_08	-0.169435094237807	0.120051395445739	2		YAR023C	-210	TSS	NA	NA	NA	YAR023C	chrI:180250-180273(+)	tctgggagctgcgattggcaAGACTGGGAAGTTCTGTCGTgttttagagctagaaatagc
YAR027W_01	-0.0321958410013882	0.0240022519606391	1	UIP3	YAR027W	-101	TSS	NA	NA	NA	YAR027W	chrI:183559-183582(+)	tctgggagctgcgattggcaATCTTCACTATATATTATTTgttttagagctagaaatagc
YAR027W_02	-0.0990875544830679	0.154822457038169	2	UIP3	YAR027W	-40	TSS	NA	NA	NA	YAR027W	chrI:183620-183643(+)	tctgggagctgcgattggcaAAAAAAAAAAAGAATATGAAgttttagagctagaaatagc
YAR027W_06	-0.058546786473364	0.224319949451956	1	UIP3	YAR027W	-52	TSS	NA	NA	NA	YAR027W	chrI:183608-183631(-)	tctgggagctgcgattggcaTTTTTTTTTTTCATTTTTAGgttttagagctagaaatagc
YAR027W_07	0.00461792241047324	0.0400519900928538	3	UIP3	YAR027W	-70	TSS	NA	NA	NA	YAR027W	chrI:183590-183613(-)	tctgggagctgcgattggcaAGAGGCGTTTTTTCACTGATgttttagagctagaaatagc
YAR028W_00	-0.20551283925183	0.100981373058997	1		YAR028W	-178	TSS	NA	NA	NA	YAR028W	chrI:184647-184670(+)	tctgggagctgcgattggcaATATTTTGCTTTATGATCCTgttttagagctagaaatagc
YAR028W_03	-0.423967162682335	0.175374396378049	1		YAR028W	-15	TSS	NA	NA	NA	YAR028W	chrI:184810-184833(+)	tctgggagctgcgattggcaTTAAAAAAGCATAAAACAGCgttttagagctagaaatagc
YAR028W_04	-0.219438517109871	0.133540508478091	1		YAR028W	-161	TSS	NA	NA	NA	YAR028W	chrI:184664-184687(-)	tctgggagctgcgattggcaCGTTGGCGAGCATCAAGCCGgttttagagctagaaatagc
YAR028W_06	0.0688335647974277	0.102655949349171	1		YAR028W	-144	TSS	NA	NA	NA	YAR028W	chrI:184681-184704(-)	tctgggagctgcgattggcaGATGACCAGCTATCTCACGTgttttagagctagaaatagc
YAR028W_08	0.0397866501207583	0.0551949639625166	2		YAR028W	-48	TSS	NA	NA	NA	YAR028W	chrI:184777-184800(-)	tctgggagctgcgattggcaCATTGTATTTATTATTTTTGgttttagagctagaaatagc
YAR028W_09	-0.12868613540195	0.15204209106611	1		YAR028W	-127	TSS	NA	NA	NA	YAR028W	chrI:184698-184721(+)	tctgggagctgcgattggcaGTCATCACAATAGATCAGCCgttttagagctagaaatagc
YAR029W_02	-0.0875889803575971	0.0781398770292742	3		YAR029W	-4	TSS	NA	NA	NA	YAR029W	chrI:185903-185926(+)	tctgggagctgcgattggcaTGAATAAAAAAGCTGTTGTTgttttagagctagaaatagc
YAR029W_05	-0.0154592154969775	0.0614027166221	1		YAR029W	-188	TSS	NA	NA	NA	YAR029W	chrI:185719-185742(-)	tctgggagctgcgattggcaCTTACAAATACGATAGTTGTgttttagagctagaaatagc
YAR029W_06	-0.132596347523024	0.0528418972131512	1		YAR029W	-56	TSS	NA	NA	NA	YAR029W	chrI:185851-185874(+)	tctgggagctgcgattggcaGAAAAAAAGGATCTCAAAAAgttttagagctagaaatagc
YAR029W_07	-0.0113693417669896	0.0366922954542926	5		YAR029W	-57	TSS	NA	NA	NA	YAR029W	chrI:185850-185873(+)	tctgggagctgcgattggcaAGAAAAAAAGGATCTCAAAAgttttagagctagaaatagc
YAR029W_08	0.246156396904154	0.202689814199969	1		YAR029W	-176	TSS	NA	NA	NA	YAR029W	chrI:185731-185754(+)	tctgggagctgcgattggcaGTATTTGTAAGTTTTTTTAGgttttagagctagaaatagc
YAR029W_09	-0.00776061297104715	0.0433209156532254	2		YAR029W	-72	TSS	NA	NA	NA	YAR029W	chrI:185835-185858(-)	tctgggagctgcgattggcaTTTTTTCTTTTTCTATTGTTgttttagagctagaaatagc
YAR030C_00	0.0600413570537825	0.0477106872760284	3	NA	NA	NA	NA	NA	NA	NA	NA	chrI:187121-187144(+)	tctgggagctgcgattggcaTCGGTTCGTACTTAAGTTATgttttagagctagaaatagc
YAR030C_01	0.068153706270517	0.120942687951018	1	NA	NA	NA	NA	NA	NA	NA	NA	chrI:187035-187058(+)	tctgggagctgcgattggcaAGAAAGTACCGACGCCAAGTgttttagagctagaaatagc
YAR030C_04	0.00329382766251348	0.180054576641633	1	NA	NA	NA	NA	NA	NA	NA	NA	chrI:186851-186874(+)	tctgggagctgcgattggcaATTTTTATTTTGTATCATTCgttttagagctagaaatagc
YAR030C_08	-0.217873157204222	0.344695700946182	1	NA	NA	NA	NA	NA	NA	NA	NA	chrI:187092-187115(+)	tctgggagctgcgattggcaGAAAAATGTGGCTCTTCCCAgttttagagctagaaatagc
YAR031W_00	-0.0279485215773145	0.102993614124594	1	PRM9	YAR031W	-345	CDS	NA	NA	NA	YAR031W	chrI:186479-186502(+)	tctgggagctgcgattggcaGAATCTTTCACATTAAATCCgttttagagctagaaatagc
YAR031W_01	0.163328768958459	0.0706157997152001	1	PRM9	YAR031W	-268	CDS	NA	NA	NA	YAR031W	chrI:186556-186579(+)	tctgggagctgcgattggcaGTGAAGTATTGGCAAGATATgttttagagctagaaatagc
YAR031W_03	-0.15209789753699	0.0670933170343855	5	PRM9	YAR031W	-42	CDS	NA	NA	NA	YAR031W	chrI:186782-186805(-)	tctgggagctgcgattggcaGTTAAGTTTTCTGATCGTTCgttttagagctagaaatagc
YAR031W_05	-0.386683680916188	0.342977395026141	1	PRM9	YAR031W	-279	CDS	NA	NA	NA	YAR031W	chrI:186545-186568(+)	tctgggagctgcgattggcaAACAATCTCAAGTGAAGTATgttttagagctagaaatagc
YAR031W_06	-0.136933195095566	0.116070180055405	2	PRM9	YAR031W	-251	CDS	NA	NA	NA	YAR031W	chrI:186573-186596(+)	tctgggagctgcgattggcaTATTGGTGCAATTATTTGAAgttttagagctagaaatagc
YAR031W_07	-0.161919665027443	0.107282018321315	3	PRM9	YAR031W	-247	CDS	NA	NA	NA	YAR031W	chrI:186577-186600(+)	tctgggagctgcgattggcaGGTGCAATTATTTGAAAGGAgttttagagctagaaatagc
YAR031W_09	0.0330824293753978	0.0996359664886063	2	PRM9	YAR031W	-213	CDS	NA	NA	NA	YAR031W	chrI:186611-186634(+)	tctgggagctgcgattggcaGACAGTACCTTGCTAGCAAAgttttagagctagaaatagc
YAR033W_00	0.0630565043364024	0.0417860294462196	1	MST28	YAR033W	-196	TSS	NA	NA	NA	YAR033W	chrI:187840-187863(+)	tctgggagctgcgattggcaATACAGCGCTCCAAATAGTGgttttagagctagaaatagc
YAR033W_01	-0.43171988315705	0.124638989382035	1	MST28	YAR033W	-96	TSS	NA	NA	NA	YAR033W	chrI:187940-187963(+)	tctgggagctgcgattggcaATTTTCATTATGCAACGCTTgttttagagctagaaatagc
YAR033W_03	-0.511922938147099	0.159888254238864	2	MST28	YAR033W	-176	TSS	NA	NA	NA	YAR033W	chrI:187860-187883(+)	tctgggagctgcgattggcaCGGTTGCCCCAAAAACACCAgttttagagctagaaatagc
YAR033W_07	0.00885066859807941	0.0367186605007384	1	MST28	YAR033W	-21	TSS	NA	NA	NA	YAR033W	chrI:188015-188038(-)	tctgggagctgcgattggcaATCAAATGTTTCAATTACGCgttttagagctagaaatagc
YAR033W_08	-0.187930637320457	0.267219982523338	1	MST28	YAR033W	-108	TSS	NA	NA	NA	YAR033W	chrI:187928-187951(-)	tctgggagctgcgattggcaATAATGAAAATGTGATAATAgttttagagctagaaatagc
YAR033W_09	-0.830510599745331	0.172958476003604	1	MST28	YAR033W	-186	TSS	NA	NA	NA	YAR033W	chrI:187850-187873(-)	tctgggagctgcgattggcaTTTGGGGCAACCGCACTATTgttttagagctagaaatagc
YAR035C-A_00	0.0295752481672502	0.0578698814863377	2		YAR035C-A	-280	CDS	NA	NA	NA	YAR035C-A	chrI:192685-192708(-)	tctgggagctgcgattggcaGGGGAAACTTCCCTGGCGAAgttttagagctagaaatagc
YAR035C-A_01	-0.451582158768498	0.217280334310001	1		YAR035C-A	-192	CDS	NA	NA	NA	YAR035C-A	chrI:192597-192620(-)	tctgggagctgcgattggcaATGGTGTGTGGAGGGGTGAAgttttagagctagaaatagc
YAR035C-A_02	-0.0281032304009192	0.0776511966606046	2		YAR035C-A	-144	CDS	YAR042W	-23	TSS	YAR035C-A,YAR042W	chrI:192549-192572(-)	tctgggagctgcgattggcaCTTTTTATTTTTTTTTTTTTgttttagagctagaaatagc
YAR035C-A_04	-0.295156389327131	0.0489729852841567	2		YAR035C-A	-194	CDS	NA	NA	NA	YAR035C-A	chrI:192599-192622(+)	tctgggagctgcgattggcaTTTCACCCCTCCACACACCAgttttagagctagaaatagc
YAR035C-A_06	-0.0308381756573204	0.0547844241963133	1		YAR035C-A	-200	CDS	NA	NA	NA	YAR035C-A	chrI:192605-192628(-)	tctgggagctgcgattggcaGTTGTTCCATGGTGTGTGGAgttttagagctagaaatagc
YAR035C-A_07	-0.130715071173222	0.163649793436676	1		YAR035C-A	-201	CDS	NA	NA	NA	YAR035C-A	chrI:192606-192629(-)	tctgggagctgcgattggcaGGTTGTTCCATGGTGTGTGGgttttagagctagaaatagc
YAR035C-A_08	0.00550301040480994	0.028537523865305	4		YAR035C-A	-204	CDS	NA	NA	NA	YAR035C-A	chrI:192609-192632(-)	tctgggagctgcgattggcaTCAGGTTGTTCCATGGTGTGgttttagagctagaaatagc
YAR035C-A_09	0.0380369851730334	0.114621861130034	1		YAR035C-A	-211	CDS	NA	NA	NA	YAR035C-A	chrI:192616-192639(-)	tctgggagctgcgattggcaCGATAGATCAGGTTGTTCCAgttttagagctagaaatagc
YAR035W_00	0.0271651934924419	0.180487680311301	1	YAT1	YAR035W	-213	TSS	NA	NA	NA	YAR035W	chrI:189925-189948(+)	tctgggagctgcgattggcaGATTGAAAGGACTCCCCATCgttttagagctagaaatagc
YAR035W_02	-0.0633285459110967	0.0432247349510165	7	YAT1	YAR035W	8	TSS	NA	NA	NA	YAR035W	chrI:190146-190169(-)	tctgggagctgcgattggcaCGGGTGTGGTTATTGTCGTGgttttagagctagaaatagc
YAR035W_04	0.00499308598574946	0.0272403102701617	4	YAT1	YAR035W	-199	TSS	NA	NA	NA	YAR035W	chrI:189939-189962(-)	tctgggagctgcgattggcaATGACATATAGAGTCCAGATgttttagagctagaaatagc
YAR035W_05	0.0129361546123355	0.132796305079213	2	YAT1	YAR035W	-198	TSS	NA	NA	NA	YAR035W	chrI:189940-189963(-)	tctgggagctgcgattggcaGATGACATATAGAGTCCAGAgttttagagctagaaatagc
YAR042W_01	0.0179320370425342	0.0418043130244255	3	SWH1	YAR042W	-78	TSS	YAR035C-A	-89	CDS	YAR042W,YAR035C-A	chrI:192494-192517(+)	tctgggagctgcgattggcaGAAAAAGGAAACTCAAAACTgttttagagctagaaatagc
YAR042W_03	-0.313784124905667	0.154616033071996	1	SWH1	YAR042W	-200	TSS	NA	NA	NA	YAR042W	chrI:192372-192395(-)	tctgggagctgcgattggcaGCTATTATAGTAGCCAGCGGgttttagagctagaaatagc
YAR042W_05	-0.0306150256585039	0.12740104986626	1	SWH1	YAR042W	-166	TSS	YAR035C-A	-1	CDS	YAR042W,YAR035C-A	chrI:192406-192429(+)	tctgggagctgcgattggcaTTTAATCTCATCCCGTCGTTgttttagagctagaaatagc
YAR042W_08	-0.0694574110553047	0.0449707615395563	1	SWH1	YAR042W	-154	TSS	YAR035C-A	-13	CDS	YAR042W,YAR035C-A	chrI:192418-192441(-)	tctgggagctgcgattggcaAAAAGAGGTAATCCAAACGAgttttagagctagaaatagc
YAR042W_09	-0.042849947819316	0.04081472526515	5	SWH1	YAR042W	-111	TSS	YAR035C-A	-56	CDS	YAR042W,YAR035C-A	chrI:192461-192484(-)	tctgggagctgcgattggcaCTTTTTTTCCTTTCCCTTTTgttttagagctagaaatagc
YAR047C_00	0.0136961229179533	0.0894948656289063	2	NA	NA	NA	NA	NA	NA	NA	NA	chrI:202054-202077(+)	tctgggagctgcgattggcaTTTCACTCGCTAATCGTTAGgttttagagctagaaatagc
YAR047C_01	0.000195199082967207	0.183480459611385	1	NA	NA	NA	NA	NA	NA	NA	NA	chrI:201998-202021(+)	tctgggagctgcgattggcaTTGAACAAAAGACCACTAAAgttttagagctagaaatagc
YAR047C_03	0.0104402272064058	0.0525915203012767	2	NA	NA	NA	NA	NA	NA	NA	NA	chrI:201837-201860(+)	tctgggagctgcgattggcaAATTACAAGTAATTACTTGTgttttagagctagaaatagc
YAR047C_07	-0.0223587719143285	0.125593124784259	3	NA	NA	NA	NA	NA	NA	NA	NA	chrI:201950-201973(+)	tctgggagctgcgattggcaAGACAGGTCGATTCAAAGTCgttttagagctagaaatagc
YAR050W_01	-0.0475569128865738	0.0813116805591253	2	FLO1	YAR050W	-255	CDS	NA	NA	NA	YAR050W	chrI:203136-203159(+)	tctgggagctgcgattggcaTCACCCACTTGAAATTAGCTgttttagagctagaaatagc
YAR050W_02	0.0226197702886183	0.0540006044322486	1	FLO1	YAR050W	-183	CDS	NA	NA	NA	YAR050W	chrI:203208-203231(+)	tctgggagctgcgattggcaTATTCGCATACTTACGCTGTgttttagagctagaaatagc
YAR050W_03	-0.0174079282291818	0.113912255272184	1	FLO1	YAR050W	-100	CDS	NA	NA	NA	YAR050W	chrI:203291-203314(+)	tctgggagctgcgattggcaAAAATTTTTGAGCTTATAAAgttttagagctagaaatagc
YAR050W_05	-0.150022389464602	0.0670063852341476	3	FLO1	YAR050W	-232	CDS	NA	NA	NA	YAR050W	chrI:203159-203182(+)	tctgggagctgcgattggcaTTATCAAATATAATTATCTCgttttagagctagaaatagc
YAR050W_08	-0.184582675346355	0.0622338828153653	5	FLO1	YAR050W	-166	CDS	NA	NA	NA	YAR050W	chrI:203225-203248(+)	tctgggagctgcgattggcaTGTAGGAACATTTTATTATTgttttagagctagaaatagc
YAR053W_00	-0.229539019723313	0.125856767945835	1	NA	NA	NA	NA	NA	NA	NA	NA	chrI:208102-208125(-)	tctgggagctgcgattggcaAATTTGAATATTTGAAAGTAgttttagagctagaaatagc
YAR053W_01	-0.112521483264458	0.0516094976614976	1	NA	NA	NA	NA	NA	NA	NA	NA	chrI:208186-208209(+)	tctgggagctgcgattggcaAACGTTATTATTATTGTCTTgttttagagctagaaatagc
YAR053W_02	-0.00845002616280893	0.0512446290965952	3	NA	NA	NA	NA	NA	NA	NA	NA	chrI:208270-208293(+)	tctgggagctgcgattggcaTTATTCAATTTTTTTTTTTTgttttagagctagaaatagc
YAR053W_05	-0.302986296373	0.143533844191186	1	NA	NA	NA	NA	NA	NA	NA	NA	chrI:208219-208242(-)	tctgggagctgcgattggcaTAACGGTAAAATTCTTTTCAgttttagagctagaaatagc
YAR060C_00_DEGEN	0.00624750472520394	0.0140970083503174	38	NA	NA	NA	NA	NA	NA	NA	NA	chrI:217752-217775(+)	tctgggagctgcgattggcaGACTCTTTAGGACTGCATCAgttttagagctagaaatagc
YAR060C_01_DEGEN	-0.106188285572536	0.0443660821771968	4	NA	NA	NA	NA	NA	NA	NA	NA	chrI:217689-217712(+)	tctgggagctgcgattggcaACTTATACTTCAGCCCGTTTgttttagagctagaaatagc
YAR060C_03	-0.892757460087354	0.168902172569515	1	NA	NA	NA	NA	NA	NA	NA	NA	chrI:217570-217593(+)	tctgggagctgcgattggcaCTCTTGTGATGAAGCAAAAGgttttagagctagaaatagc
YAR060C_04_DEGEN	0.0491114066582991	0.0442697686586694	2	NA	NA	NA	NA	NA	NA	NA	NA	chrI:217655-217678(+)	tctgggagctgcgattggcaGAGCTTATCGTATCTTCTCCgttttagagctagaaatagc
YAR060C_05_DEGEN	0.0911081244743241	0.0807016643997619	2	NA	NA	NA	NA	NA	NA	NA	NA	chrI:217709-217732(+)	tctgggagctgcgattggcaAGGAATGCATAAAAGCAAATgttttagagctagaaatagc
YAR060C_06_DEGEN	0.0712731114665566	0.0345797763823168	1	NA	NA	NA	NA	NA	NA	NA	NA	chrI:217730-217753(+)	tctgggagctgcgattggcaGGATTCGTTACAACTGCTGCgttttagagctagaaatagc
YAR060C_07_DEGEN	0.0360735888990786	0.153568158724865	1	NA	NA	NA	NA	NA	NA	NA	NA	chrI:217740-217763(+)	tctgggagctgcgattggcaCAACTGCTGCAGGACTCTTTgttttagagctagaaatagc
YAR060C_08_DEGEN	-0.402812769566233	0.21154129000768	1	NA	NA	NA	NA	NA	NA	NA	NA	chrI:217784-217807(+)	tctgggagctgcgattggcaCTGCACCTAAACGCAAAATGgttttagagctagaaatagc
YAR064W_01	-0.139758951830879	0.111137901787067	2		YAR064W	-256	CDS	NA	NA	NA	YAR064W	chrI:219930-219953(+)	tctgggagctgcgattggcaAATCTGTGCTGATGAAATGCgttttagagctagaaatagc
YAR064W_02	-0.259351724683994	0.119347137977023	2		YAR064W	-148	CDS	NA	NA	NA	YAR064W	chrI:220038-220061(+)	tctgggagctgcgattggcaTCTTTTGCACCGCTTATATAgttttagagctagaaatagc
YAR064W_03	0.0639717020476558	0.0983550160842644	1		YAR064W	-108	CDS	NA	NA	NA	YAR064W	chrI:220078-220101(+)	tctgggagctgcgattggcaGAATTTATAATGGAACCCAAgttttagagctagaaatagc
YAR064W_05	-0.0455872886431406	0.0469345489955693	2		YAR064W	-298	CDS	NA	NA	NA	YAR064W	chrI:219888-219911(+)	tctgggagctgcgattggcaCAAACCAAGCATAAGATAGTgttttagagctagaaatagc
YAR064W_07	-0.0385017934908031	0.0353956018246703	3		YAR064W	-291	CDS	NA	NA	NA	YAR064W	chrI:219895-219918(+)	tctgggagctgcgattggcaAGCATAAGATAGTTGGAGGTgttttagagctagaaatagc
YAR064W_08_DEGEN	-0.10805629555124	0.0426617800963997	2		YAR064W	-247	CDS	NA	NA	NA	YAR064W	chrI:219939-219962(+)	tctgggagctgcgattggcaTGATGAAATGCTGGCGAAAAgttttagagctagaaatagc
YAR066W_00_DEGEN	-0.0310991419113353	0.259341476036894	1		YAR066W	-295	CDS	NA	NA	NA	YAR066W	chrI:220742-220765(+)	tctgggagctgcgattggcaGCGCGCGTACAAGCCTTACAgttttagagctagaaatagc
YAR066W_02_DEGEN	-0.0493934037687691	0.0396199758431796	1		YAR066W	-125	CDS	NA	NA	NA	YAR066W	chrI:220912-220935(+)	tctgggagctgcgattggcaTCAATATGCTTCATTGTCACgttttagagctagaaatagc
YAR066W_03_DEGEN	-0.294416969227534	0.108406923495245	1		YAR066W	-43	CDS	NA	NA	NA	YAR066W	chrI:220994-221017(+)	tctgggagctgcgattggcaTACTATTTCTTTCTTTTTATgttttagagctagaaatagc
YAR066W_04_DEGEN	-0.0559579828082284	0.0687350900900761	4		YAR066W	-296	CDS	NA	NA	NA	YAR066W	chrI:220741-220764(+)	tctgggagctgcgattggcaCGCGCGCGTACAAGCCTTACgttttagagctagaaatagc
YAR066W_05_DEGEN	-0.00435510498345078	0.0565580095039383	5		YAR066W	-221	CDS	NA	NA	NA	YAR066W	chrI:220816-220839(+)	tctgggagctgcgattggcaACCATCGGTCTCTGTAGCTTgttttagagctagaaatagc
YAR066W_06_DEGEN	-0.0098935867623012	0.0549013863991603	4		YAR066W	-220	CDS	NA	NA	NA	YAR066W	chrI:220817-220840(+)	tctgggagctgcgattggcaCCATCGGTCTCTGTAGCTTCgttttagagctagaaatagc
YAR066W_08_DEGEN	0.020948994738512	0.123831545268308	1		YAR066W	-205	CDS	NA	NA	NA	YAR066W	chrI:220832-220855(+)	tctgggagctgcgattggcaGCTTCGGGCTCTATAGCTATgttttagagctagaaatagc
YAR068W_00_DEGEN	-0.0398002365045102	0.149508095091774	2		YAR068W	-278	CDS	NA	NA	NA	YAR068W	chrI:222116-222139(+)	tctgggagctgcgattggcaACATCCGCATCCACTACCTCgttttagagctagaaatagc
YAR068W_02	0.0624233067117484	0.0557732518062933	2		YAR068W	-155	CDS	NA	NA	NA	YAR068W	chrI:222239-222262(+)	tctgggagctgcgattggcaTCATCTAGCGCCTCTATCTCgttttagagctagaaatagc
YAR068W_04	-0.15122445507797	0.105452006505395	1		YAR068W	-158	CDS	NA	NA	NA	YAR068W	chrI:222236-222259(-)	tctgggagctgcgattggcaGAGATAGAGGCGCTAGATGAgttttagagctagaaatagc
YAR068W_06	0.0312728020298001	0.104337558836368	1		YAR068W	-50	CDS	NA	NA	NA	YAR068W	chrI:222344-222367(+)	tctgggagctgcgattggcaTCCGCCACCAGCTTCACCTCgttttagagctagaaatagc
YAR068W_09_DEGEN	-0.0330980608533657	0.0510765227440245	1		YAR068W	-46	CDS	NA	NA	NA	YAR068W	chrI:222348-222371(-)	tctgggagctgcgattggcaGGAACCTGAGGTGAAGCTGGgttttagagctagaaatagc
YAR069C_00_DEGEN	-0.463483462339529	0.181976847754823	1	NA	NA	NA	NA	NA	NA	NA	NA	chrI:224587-224610(+)	tctgggagctgcgattggcaCCTGTGCAAAGTTTGACAAGgttttagagctagaaatagc
YAR069C_02_DEGEN	-0.0969679446649073	0.04490533831782	7	NA	NA	NA	NA	NA	NA	NA	NA	chrI:224419-224442(+)	tctgggagctgcgattggcaAAGTGACATTTAGCTAAACTgttttagagctagaaatagc
YAR069C_03_DEGEN	-0.0487243078252497	0.0423594590865972	3	NA	NA	NA	NA	NA	NA	NA	NA	chrI:224332-224355(+)	tctgggagctgcgattggcaCGACCGACTGTTTTGTGATAgttttagagctagaaatagc
YAR069C_04_DEGEN	0.0794870287081551	0.029628668411649	6	NA	NA	NA	NA	NA	NA	NA	NA	chrI:224295-224318(+)	tctgggagctgcgattggcaGTCCTCCATTCTCCTACTGTgttttagagctagaaatagc
YAR069C_05_DEGEN	0.00900249827019912	0.0333071919761689	1	NA	NA	NA	NA	NA	NA	NA	NA	chrI:224299-224322(+)	tctgggagctgcgattggcaTCCATTCTCCTACTGTTGGAgttttagagctagaaatagc
YAR069C_07_DEGEN	0.0300200394938992	0.0383932925063703	1	NA	NA	NA	NA	NA	NA	NA	NA	chrI:224375-224398(+)	tctgggagctgcgattggcaGCAAAATTACTTCTTTTGGCgttttagagctagaaatagc
YAR069C_08_DEGEN	-0.0134202999592813	0.0374732843973771	4	NA	NA	NA	NA	NA	NA	NA	NA	chrI:224420-224443(+)	tctgggagctgcgattggcaAGTGACATTTAGCTAAACTCgttttagagctagaaatagc
YAR069C_09_DEGEN	0.000695634522489014	0.0631129092748931	2	NA	NA	NA	NA	NA	NA	NA	NA	chrI:224438-224461(+)	tctgggagctgcgattggcaTCGGGTATTGTCTACAAGACgttttagagctagaaatagc
YAR070C_01	-0.785718460568447	0.135782176319172	1	NA	NA	NA	NA	NA	NA	NA	NA	chrI:225087-225110(+)	tctgggagctgcgattggcaAAAAAAAAAAAGAAATAGGAgttttagagctagaaatagc
YAR070C_02_DEGEN	-0.0673055515389614	0.0683043569595075	4	NA	NA	NA	NA	NA	NA	NA	NA	chrI:224994-225017(-)	tctgggagctgcgattggcaGTATAAGAAAAAGCTTATCAgttttagagctagaaatagc
YAR070C_03_DEGEN	-0.0277269033502823	0.0319784732865862	5	NA	NA	NA	NA	NA	NA	NA	NA	chrI:224940-224963(+)	tctgggagctgcgattggcaTTTCATCGTTTCATTCATCGgttttagagctagaaatagc
YAR070C_04_DEGEN	-0.0813141830555947	0.0531318994744159	4	NA	NA	NA	NA	NA	NA	NA	NA	chrI:224858-224881(+)	tctgggagctgcgattggcaACATCAAGATGAGAAAATAAgttttagagctagaaatagc
YAR070C_06_DEGEN	0.0566357568590848	0.0275169728919932	6	NA	NA	NA	NA	NA	NA	NA	NA	chrI:224941-224964(+)	tctgggagctgcgattggcaTTCATCGTTTCATTCATCGTgttttagagctagaaatagc
YAR070C_08_DEGEN	-0.0919621417219236	0.0176605435230993	18	NA	NA	NA	NA	NA	NA	NA	NA	chrI:225042-225065(-)	tctgggagctgcgattggcaCAGAATGTTATGCGAAAACGgttttagagctagaaatagc
YAR070C_09	-0.508999853680738	0.222776768523232	1	NA	NA	NA	NA	NA	NA	NA	NA	chrI:224919-224942(-)	tctgggagctgcgattggcaAAGTAGATATAAGAAGTAGTgttttagagctagaaatagc
YAR071W_00_DEGEN	0.0480243766637388	0.0276687301400564	5	PHO11	YAR071W	-301	CDS	NA	NA	NA	YAR071W	chrI:225147-225170(+)	tctgggagctgcgattggcaTAAACGAAGCCGCACAATCTgttttagagctagaaatagc
YAR071W_01_DEGEN	-0.0071420071915343	0.0548828510737932	3	PHO11	YAR071W	-243	CDS	NA	NA	NA	YAR071W	chrI:225205-225228(+)	tctgggagctgcgattggcaGAATTTCAGACCCTGTTTACgttttagagctagaaatagc
YAR071W_02_DEGEN	-0.0918654968654014	0.0541513342610542	2	PHO11	YAR071W	-173	CDS	NA	NA	NA	YAR071W	chrI:225275-225298(+)	tctgggagctgcgattggcaCAGATATGTTATACCCGTTTgttttagagctagaaatagc
YAR071W_03_DEGEN	-0.0755770009995381	0.0368000202533421	8	PHO11	YAR071W	-88	CDS	NA	NA	NA	YAR071W	chrI:225360-225383(+)	tctgggagctgcgattggcaATTCAAGCTCAGTTTCGCCTgttttagagctagaaatagc
YAR071W_04	0.0595816628404497	0.131167947521996	1	PHO11	YAR071W	-288	CDS	NA	NA	NA	YAR071W	chrI:225160-225183(+)	tctgggagctgcgattggcaACAATCTTGGCGTTCACACGgttttagagctagaaatagc
YAR071W_05	-0.00344879148528499	0.0417135371074789	1	PHO11	YAR071W	-287	CDS	NA	NA	NA	YAR071W	chrI:225161-225184(+)	tctgggagctgcgattggcaCAATCTTGGCGTTCACACGTgttttagagctagaaatagc
YAR071W_07_DEGEN	-0.162650518398062	0.344958166981471	1	PHO11	YAR071W	-205	CDS	NA	NA	NA	YAR071W	chrI:225243-225266(+)	tctgggagctgcgattggcaCGCACGTCACATTGCCAAATgttttagagctagaaatagc
YAR071W_08_DEGEN	0.023307855604906	0.131020664575923	1	PHO11	YAR071W	-76	CDS	NA	NA	NA	YAR071W	chrI:225372-225395(+)	tctgggagctgcgattggcaTTTCGCCTTGGTTGTAAAGTgttttagagctagaaatagc
YAR071W_09_DEGEN	-0.635671051309313	0.16428620647906	1	PHO11	YAR071W	-55	CDS	NA	NA	NA	YAR071W	chrI:225393-225416(+)	tctgggagctgcgattggcaGGAAGAAGAAGAAGAAGAAGgttttagagctagaaatagc
YAR073W_00	0.0197901219879139	0.0309207736160897	6	NA	NA	NA	NA	NA	NA	NA	NA	chrI:227393-227416(+)	tctgggagctgcgattggcaTCTCTTCTTCTCGAAGAAAGgttttagagctagaaatagc
YAR073W_01	0.0550492040378086	0.116399157614149	1	NA	NA	NA	NA	NA	NA	NA	NA	chrI:227489-227512(+)	tctgggagctgcgattggcaTTTCTTGCCGAACATTTAACgttttagagctagaaatagc
YAR073W_03	-0.0727077456921181	0.0458138058791889	4	NA	NA	NA	NA	NA	NA	NA	NA	chrI:227633-227656(-)	tctgggagctgcgattggcaTTAAAAAGTATTTTTGAAATgttttagagctagaaatagc
YAR073W_06	0.0478578429617485	0.0478859610835603	4	NA	NA	NA	NA	NA	NA	NA	NA	chrI:227521-227544(+)	tctgggagctgcgattggcaGCGGCTTTTTCTCAGTTTCGgttttagagctagaaatagc
YAR073W_09	-0.197964310442775	0.0691100813206105	6	NA	NA	NA	NA	NA	NA	NA	NA	chrI:227599-227622(-)	tctgggagctgcgattggcaATGATAAGAAAAGTAAGGCAgttttagagctagaaatagc
YAR075W_00	-0.162170514798813	0.0387937193193695	3	NA	NA	NA	NA	NA	NA	NA	NA	chrI:228483-228506(+)	tctgggagctgcgattggcaTGTTATGGGGTGCTTCTATTgttttagagctagaaatagc
YAR075W_02	0.0549443363155158	0.0286407373010392	1	NA	NA	NA	NA	NA	NA	NA	NA	chrI:228669-228692(-)	tctgggagctgcgattggcaCAAATTGGCAGCTTGTTCCTgttttagagctagaaatagc
YAR075W_03	0.109415271869592	0.0488370563204269	1	NA	NA	NA	NA	NA	NA	NA	NA	chrI:228742-228765(+)	tctgggagctgcgattggcaTTGTATTACCCAAAAAGTTAgttttagagctagaaatagc
YAR075W_06	0.0287602125487499	0.0236801378411425	3	NA	NA	NA	NA	NA	NA	NA	NA	chrI:228535-228558(+)	tctgggagctgcgattggcaATTATTGGTAAAAGCTGGCTgttttagagctagaaatagc
YAR075W_07	-0.239445462687469	0.145319480240043	1	NA	NA	NA	NA	NA	NA	NA	NA	chrI:228550-228573(+)	tctgggagctgcgattggcaTGGCTTGGATGTCGTCATATgttttagagctagaaatagc
YAR075W_09	-0.00477014649428145	0.0549469553979885	2	NA	NA	NA	NA	NA	NA	NA	NA	chrI:228753-228776(+)	tctgggagctgcgattggcaAAAAAGTTATGGCTTGTGGTgttttagagctagaaatagc
YBL001C_00	0.041984690461959	0.0222619326484433	4	ECM15	YBL001C	-210	TSS	NA	NA	NA	YBL001C	chrII:237677-237700(+)	tctgggagctgcgattggcaAAAGGTTTTATTAAAGGGTTgttttagagctagaaatagc
YBL001C_03	-0.0758434516466684	0.140916384954513	1	ECM15	YBL001C	-205	TSS	NA	NA	NA	YBL001C	chrII:237672-237695(+)	tctgggagctgcgattggcaAAACGAAAGGTTTTATTAAAgttttagagctagaaatagc
YBL001C_04	-0.080458864774122	0.0677215808176836	3	ECM15	YBL001C	-204	TSS	NA	NA	NA	YBL001C	chrII:237671-237694(+)	tctgggagctgcgattggcaGAAACGAAAGGTTTTATTAAgttttagagctagaaatagc
YBL001C_05	0.0706951879414268	0.154047411751616	1	ECM15	YBL001C	-192	TSS	NA	NA	NA	YBL001C	chrII:237659-237682(+)	tctgggagctgcgattggcaTAAAAAGTAAAAGAAACGAAgttttagagctagaaatagc
YBL001C_06	-0.00765012094311148	0.0403520237194433	4	ECM15	YBL001C	-81	TSS	NA	NA	NA	YBL001C	chrII:237548-237571(+)	tctgggagctgcgattggcaTTGACGATGTCAGTGAATCCgttttagagctagaaatagc
YBL001C_07	-0.241544873365152	0.158066896262207	3	ECM15	YBL001C	-99	TSS	NA	NA	NA	YBL001C	chrII:237566-237589(-)	tctgggagctgcgattggcaAAAACAGAATATCATTAACCgttttagagctagaaatagc
YBL001C_09	-0.562736100466224	0.1407585180292	2	ECM15	YBL001C	-105	TSS	NA	NA	NA	YBL001C	chrII:237572-237595(+)	tctgggagctgcgattggcaTAATGATATTCTGTTTTTCAgttttagagctagaaatagc
YBL002W_00	-0.0223243433907515	0.0817618397529732	2	HTB2	YBL002W	-147	TSS	NA	NA	NA	YBL002W	chrII:236311-236334(+)	tctgggagctgcgattggcaCCGTTATTTGAGCATAACACgttttagagctagaaatagc
YBL002W_01	-0.0793799654598315	0.11496351510818	1	HTB2	YBL002W	-90	TSS	NA	NA	NA	YBL002W	chrII:236368-236391(+)	tctgggagctgcgattggcaTGTAAAATTTTTTTGCTGACgttttagagctagaaatagc
YBL002W_02	-0.000324976100559344	0.10323358139155	2	HTB2	YBL002W	8	TSS	NA	NA	NA	YBL002W	chrII:236466-236489(-)	tctgggagctgcgattggcaGTTGTAGAGTAAGTTGTTGTgttttagagctagaaatagc
YBL002W_04	-0.651743512988302	0.190050824897551	1	HTB2	YBL002W	-147	TSS	NA	NA	NA	YBL002W	chrII:236311-236334(-)	tctgggagctgcgattggcaCCTGTGTTATGCTCAAATAAgttttagagctagaaatagc
YBL002W_05	-0.707993609436061	0.179900715009456	2	HTB2	YBL002W	-184	TSS	NA	NA	NA	YBL002W	chrII:236274-236297(+)	tctgggagctgcgattggcaGACACTTGCCGTCATATATAgttttagagctagaaatagc
YBL002W_06	-0.219276615870405	0.142125064585575	1	HTB2	YBL002W	-176	TSS	NA	NA	NA	YBL002W	chrII:236282-236305(-)	tctgggagctgcgattggcaATCCAAAACCTTATATATGAgttttagagctagaaatagc
YBL003C_01	-0.0334078397582154	0.0411114674572999	3	HTA2	YBL003C	-73	TSS	NA	NA	NA	YBL003C	chrII:235881-235904(-)	tctgggagctgcgattggcaGACTGCATGATGCTTTTCTTgttttagagctagaaatagc
YBL003C_02	0.0230885338689444	0.0299135675371783	6	HTA2	YBL003C	-16	TSS	NA	NA	NA	YBL003C	chrII:235824-235847(-)	tctgggagctgcgattggcaTGTCTTTTTACATAAGAATTgttttagagctagaaatagc
YBL003C_05	-0.1152964061641	0.0558930518919449	2	HTA2	YBL003C	-218	TSS	NA	NA	NA	YBL003C	chrII:236026-236049(+)	tctgggagctgcgattggcaCTAAGTATACGTAACGAAAAgttttagagctagaaatagc
YBL003C_07	-0.238032947296752	0.0880182596687405	2	HTA2	YBL003C	-194	TSS	NA	NA	NA	YBL003C	chrII:236002-236025(+)	tctgggagctgcgattggcaAGTAGTCATGTTGTAATCTCgttttagagctagaaatagc
YBL004W_01	-0.0218894745788061	0.0418249307568542	1	UTP20	YBL004W	-258	CDS	NA	NA	NA	YBL004W	chrII:227366-227389(+)	tctgggagctgcgattggcaTTTCTAAGGTAGTGTTTTGAgttttagagctagaaatagc
YBL004W_02	-0.473847725899981	0.0856977357584174	2	UTP20	YBL004W	-150	CDS	NA	NA	NA	YBL004W	chrII:227474-227497(+)	tctgggagctgcgattggcaAAAAGTTGCATTATTAAATTgttttagagctagaaatagc
YBL004W_03	-0.0114420040391175	0.0604549203857662	2	UTP20	YBL004W	-60	CDS	NA	NA	NA	YBL004W	chrII:227564-227587(+)	tctgggagctgcgattggcaTACATCCAGTTTTACGTTGTgttttagagctagaaatagc
YBL004W_04	0.0286369448476175	0.198622213274313	1	UTP20	YBL004W	-318	CDS	NA	NA	NA	YBL004W	chrII:227306-227329(+)	tctgggagctgcgattggcaGGCTGCAGTGTATTTCTTCCgttttagagctagaaatagc
YBL004W_06	-0.0204367059510855	0.0670751499322662	2	UTP20	YBL004W	-235	CDS	NA	NA	NA	YBL004W	chrII:227389-227412(+)	tctgggagctgcgattggcaCGTATGTATGTAATGTCACCgttttagagctagaaatagc
YBL004W_08	-0.769063098367769	0.133643072782984	3	UTP20	YBL004W	-114	CDS	NA	NA	NA	YBL004W	chrII:227510-227533(+)	tctgggagctgcgattggcaACCGATTAAACAGGTAGTGTgttttagagctagaaatagc
YBL004W_09	-0.0181285526079701	0.0418995208861175	1	UTP20	YBL004W	-51	CDS	NA	NA	NA	YBL004W	chrII:227573-227596(+)	tctgggagctgcgattggcaTTTTACGTTGTTGGCCGTATgttttagagctagaaatagc
YBL005W_01	-0.087908618895373	0.0100550265982916	80	PDR3	YBL005W	-118	TSS	YBL006C	-153	TSS	YBL005W,YBL006C	chrII:217279-217302(-)	tctgggagctgcgattggcaATAGTTCATTTATTATTCCGgttttagagctagaaatagc
YBL005W_03	-0.156494507146862	0.0954494292764093	2	PDR3	YBL005W	-5	TSS	NA	NA	NA	YBL005W	chrII:217392-217415(-)	tctgggagctgcgattggcaAGACCTATGGTTGCTTTGGAgttttagagctagaaatagc
YBL005W_05	-0.245701304959684	0.134785000785566	1	PDR3	YBL005W	-1	TSS	NA	NA	NA	YBL005W	chrII:217396-217419(+)	tctgggagctgcgattggcaCCAAAGCAACCATAGGTCTTgttttagagctagaaatagc
YBL005W_06	-0.340306016896893	0.21322811108531	1	PDR3	YBL005W	-1	TSS	NA	NA	NA	YBL005W	chrII:217396-217419(-)	tctgggagctgcgattggcaCCTAAGACCTATGGTTGCTTgttttagagctagaaatagc
YBL005W-A_00	-0.601606377849182	0.260528887231205	1		YBL005W-A	-308	CDS	YBL005W-B	-308	CDS	YBL005W-A,YBL005W-B	chrII:221010-221033(+)	tctgggagctgcgattggcaATTATAGTCTCTAACAACAGgttttagagctagaaatagc
YBL005W-A_01_DEGEN	-0.278166594090585	0.0238196996771189	20		YBL005W-A	-237	CDS	YBL005W-B	-237	CDS	YBL005W-A,YBL005W-B	chrII:221081-221104(+)	tctgggagctgcgattggcaTATCAATATATTATCATATAgttttagagctagaaatagc
YBL005W-A_02_DEGEN	0.0367007151960769	0.0278567153508932	9		YBL005W-A	-188	CDS	YBL005W-B	-188	CDS	YBL005W-A,YBL005W-B	chrII:221130-221153(+)	tctgggagctgcgattggcaGAAGCTGTCATCGAAGTTAGgttttagagctagaaatagc
YBL005W-A_03	-0.0333718805075735	0.0572620375314606	3		YBL005W-A	-48	CDS	YBL005W-B	-48	CDS	YBL005W-A,YBL005W-B	chrII:221270-221293(-)	tctgggagctgcgattggcaTACACTAGAAGTTCTCCTCAgttttagagctagaaatagc
YBL005W-A_04	-0.10714585681559	0.141791789337678	2		YBL005W-A	-299	CDS	YBL005W-B	-299	CDS	YBL005W-A,YBL005W-B	chrII:221019-221042(+)	tctgggagctgcgattggcaTCTAACAACAGTGGAATTGTgttttagagctagaaatagc
YBL005W-A_05_DEGEN	0.0288920325200087	0.0279409590124107	3		YBL005W-A	-172	CDS	YBL005W-B	-172	CDS	YBL005W-A,YBL005W-B	chrII:221146-221169(+)	tctgggagctgcgattggcaTTAGAGGAAGCTGAAGTGCAgttttagagctagaaatagc
YBL005W-A_06_DEGEN	0.15116159132656	0.00970693404284547	37		YBL005W-A	-155	CDS	YBL005W-B	-155	CDS	YBL005W-A,YBL005W-B	chrII:221163-221186(+)	tctgggagctgcgattggcaGCAAGGATTGATAATGTAATgttttagagctagaaatagc
YBL005W-A_07_DEGEN	-0.318340430611916	0.136963612964872	2		YBL005W-A	-134	CDS	YBL005W-B	-134	CDS	YBL005W-A,YBL005W-B	chrII:221184-221207(+)	tctgggagctgcgattggcaGGATAATGAAACATATAAAAgttttagagctagaaatagc
YBL005W-A_08_DEGEN	0.0663917273130247	0.00817505450726235	65		YBL005W-A	-127	CDS	YBL005W-B	-127	CDS	YBL005W-A,YBL005W-B	chrII:221191-221214(+)	tctgggagctgcgattggcaGAAACATATAAAACGGAATGgttttagagctagaaatagc
YBL005W-A_09_DEGEN	0.0925743468644981	0.0114374300485263	24		YBL005W-A	-81	CDS	YBL005W-B	-81	CDS	YBL005W-A,YBL005W-B	chrII:221237-221260(+)	tctgggagctgcgattggcaGAAATATAGATTCCATTTTGgttttagagctagaaatagc
YBL006C_02	-0.211840083272246	0.0948138593208905	2	LDB7	YBL006C	17	TSS	NA	NA	NA	YBL006C	chrII:217109-217132(-)	tctgggagctgcgattggcaAGAATGAGTGGAAGTAATATgttttagagctagaaatagc
YBL006C_03	-0.864159016615964	0.12529601473305	2	LDB7	YBL006C	16	TSS	NA	NA	NA	YBL006C	chrII:217110-217133(-)	tctgggagctgcgattggcaGAGAATGAGTGGAAGTAATAgttttagagctagaaatagc
YBL006C_05	-0.40214868987646	0.0807619307998426	3	LDB7	YBL006C	-14	TSS	NA	NA	NA	YBL006C	chrII:217140-217163(-)	tctgggagctgcgattggcaAGCAGAGCACGGTGTTAACAgttttagagctagaaatagc
YBL006C_06	-0.0412793030098127	0.0857902200028578	3	LDB7	YBL006C	-23	TSS	NA	NA	NA	YBL006C	chrII:217149-217172(+)	tctgggagctgcgattggcaCACCGTGCTCTGCTGCTTTCgttttagagctagaaatagc
YBL006C_07	-0.305880812851207	0.0748012062955724	5	LDB7	YBL006C	-25	TSS	NA	NA	NA	YBL006C	chrII:217151-217174(-)	tctgggagctgcgattggcaTACCTGAAAGCAGCAGAGCAgttttagagctagaaatagc
YBL006C_09	-0.325662624842485	0.107821508289977	3	LDB7	YBL006C	-60	TSS	YBL005W	-211	TSS	YBL006C,YBL005W	chrII:217186-217209(-)	tctgggagctgcgattggcaAAAGTGAAATGCAGTTGTCGgttttagagctagaaatagc
YBL006W-A_00	0.0942015303576506	0.0736847757934299	3	NA	NA	NA	NA	NA	NA	NA	NA	chrII:216383-216406(+)	tctgggagctgcgattggcaTATAACACACTCTGTCGCCTgttttagagctagaaatagc
YBL006W-A_01	-0.639610210833374	0.12794586057635	2	SLA1	YBL007C	-84	TSS	NA	NA	NA	YBL007C	chrII:216491-216514(+)	tctgggagctgcgattggcaGTATCTCGATTTCGCATGAGgttttagagctagaaatagc
YBL006W-A_03	0.0513061686046978	0.0771657404222247	2	NA	NA	NA	NA	NA	NA	NA	NA	chrII:216632-216655(-)	tctgggagctgcgattggcaCGGTGTCAATCACGATTTATgttttagagctagaaatagc
YBL006W-A_04	-0.188509527409407	0.198300597042951	2	NA	NA	NA	NA	NA	NA	NA	NA	chrII:216652-216675(-)	tctgggagctgcgattggcaGAAAAGTGATAATATGCAAAgttttagagctagaaatagc
YBL006W-A_05	-0.290510304108176	0.156568371361073	2	NA	NA	NA	NA	NA	NA	NA	NA	chrII:216679-216702(-)	tctgggagctgcgattggcaCCAGGAATAGCGAGGCTAAAgttttagagctagaaatagc
YBL006W-A_06	0.00777995036161433	0.0350151895327051	5	NA	NA	NA	NA	NA	NA	NA	NA	chrII:216679-216702(+)	tctgggagctgcgattggcaCCTTTTAGCCTCGCTATTCCgttttagagctagaaatagc
YBL006W-A_07	-0.662623021734441	0.122374854307977	2	NA	NA	NA	NA	NA	NA	NA	NA	chrII:216680-216703(+)	tctgggagctgcgattggcaCTTTTAGCCTCGCTATTCCTgttttagagctagaaatagc
YBL007C_00	-0.0947002100865644	0.0764876720372578	4	SLA1	YBL007C	-215	TSS	NA	NA	NA	YBL007C	chrII:216622-216645(-)	tctgggagctgcgattggcaCACGATTTATAGGTTCCCATgttttagagctagaaatagc
YBL007C_01	-0.00672625557007752	0.0462404874638011	6	SLA1	YBL007C	-116	TSS	NA	NA	NA	YBL007C	chrII:216523-216546(-)	tctgggagctgcgattggcaGTGACTATACGATTCCTAAAgttttagagctagaaatagc
YBL007C_03	-0.170760813513641	0.0333772434453253	15	SLA1	YBL007C	-212	TSS	NA	NA	NA	YBL007C	chrII:216619-216642(-)	tctgggagctgcgattggcaGATTTATAGGTTCCCATAGGgttttagagctagaaatagc
YBL007C_04	-0.0158396412416053	0.0447662184138926	4	SLA1	YBL007C	-200	TSS	NA	NA	NA	YBL007C	chrII:216607-216630(+)	tctgggagctgcgattggcaTCTAAGTTGAGACCGCCTATgttttagagctagaaatagc
YBL007C_05	-0.320038437625743	0.127323581280895	1	SLA1	YBL007C	-199	TSS	NA	NA	NA	YBL007C	chrII:216606-216629(+)	tctgggagctgcgattggcaCTCTAAGTTGAGACCGCCTAgttttagagctagaaatagc
YBL007C_06	-0.558945111975934	0.202199632523687	1	SLA1	YBL007C	-3	TSS	NA	NA	NA	YBL007C	chrII:216410-216433(+)	tctgggagctgcgattggcaGTTACACTATCCCTTCTTTTgttttagagctagaaatagc
YBL007C_07	-0.139524796989918	0.0761877579645121	3	SLA1	YBL007C	-13	TSS	NA	NA	NA	YBL007C	chrII:216420-216443(-)	tctgggagctgcgattggcaCTATTGCAATCCTAAAAGAAgttttagagctagaaatagc
YBL007C_09	-0.534440178191184	0.13130011485627	3	SLA1	YBL007C	-170	TSS	NA	NA	NA	YBL007C	chrII:216577-216600(+)	tctgggagctgcgattggcaTTACATGGTTTAATCTACGCgttttagagctagaaatagc
YBL008W_00	-0.549349513288036	0.128773185137503	1		YBL008W-A	-104	CDS	YBL008W	-348	CDS	YBL008W-A,YBL008W	chrII:209293-209316(+)	tctgggagctgcgattggcaTACATCAATTTGTAATGGAAgttttagagctagaaatagc
YBL008W_01	0.14401235399617	0.0233106198249178	1	HIR1	YBL008W	-192	CDS	NA	NA	NA	YBL008W	chrII:209449-209472(+)	tctgggagctgcgattggcaATTTTTCTTTTGCCTTTTTCgttttagagctagaaatagc
YBL008W_04	-0.0484980363482947	0.0488604855655476	6	HIR1	YBL008W	-106	CDS	NA	NA	NA	YBL008W	chrII:209535-209558(+)	tctgggagctgcgattggcaAACGAAGTTACTGGTTTAGGgttttagagctagaaatagc
YBL008W_05	0.0433416585273212	0.0703229254957914	2	HIR1	YBL008W	-87	CDS	NA	NA	NA	YBL008W	chrII:209554-209577(+)	tctgggagctgcgattggcaGTGGCAGAAACATATAATATgttttagagctagaaatagc
YBL008W_08	-0.0987297602714414	0.10763067350817	1	HIR1	YBL008W	-2	CDS	NA	NA	NA	YBL008W	chrII:209639-209662(+)	tctgggagctgcgattggcaGGTCTCTGATAACATGAAAGgttttagagctagaaatagc
YBL008W-A_00	-0.162246310960723	0.0620731110959992	4		YBL008W-A	-344	CDS	NA	NA	NA	YBL008W-A	chrII:209053-209076(+)	tctgggagctgcgattggcaGCCAAAAAAGCCGTAGTCAGgttttagagctagaaatagc
YBL008W-A_03	-0.0304313380835234	0.0267132053074928	6		YBL008W-A	-109	CDS	NA	NA	NA	YBL008W-A	chrII:209288-209311(+)	tctgggagctgcgattggcaTTACGTACATCAATTTGTAAgttttagagctagaaatagc
YBL008W-A_04	-0.0332864397131039	0.116488491846506	1		YBL008W-A	-331	CDS	NA	NA	NA	YBL008W-A	chrII:209066-209089(+)	tctgggagctgcgattggcaTAGTCAGCGGCGCTTTGAACgttttagagctagaaatagc
YBL008W-A_06	-0.0703101481944623	0.0504023317504078	4		YBL008W-A	-233	CDS	NA	NA	NA	YBL008W-A	chrII:209164-209187(+)	tctgggagctgcgattggcaGAACTTGTTATAAGAACTTGgttttagagctagaaatagc
YBL008W-A_08	-0.00538647765567101	0.0169646303588401	25		YBL008W-A	-212	CDS	NA	NA	NA	YBL008W-A	chrII:209185-209208(+)	tctgggagctgcgattggcaGGTGATTTGTTATCTTTGAAgttttagagctagaaatagc
YBL008W-A_09	0.0975012767376481	0.0182186100057338	3		YBL008W-A	-139	CDS	NA	NA	NA	YBL008W-A	chrII:209258-209281(-)	tctgggagctgcgattggcaTTGCTTACAAATCATTAAGAgttttagagctagaaatagc
YBL009W_02	0.086098987220399	0.0316744364142672	3	ALK2	YBL009W	-49	TSS	YBL010C	-142	TSS	YBL009W,YBL010C	chrII:207100-207123(+)	tctgggagctgcgattggcaAACAATAACTTAAAGCGTATgttttagagctagaaatagc
YBL009W_03	0.0190945856857836	0.0269969920838675	9	ALK2	YBL009W	8	TSS	YBL010C	-199	TSS	YBL009W,YBL010C	chrII:207157-207180(-)	tctgggagctgcgattggcaATAGCGCATGTATGTGTGTTgttttagagctagaaatagc
YBL010C_01	-0.488813111271613	0.117333559694929	2		YBL010C	13	TSS	YBL009W	-204	TSS	YBL010C,YBL009W	chrII:206945-206968(+)	tctgggagctgcgattggcaTCATTTGCTTGCTTTGAAAGgttttagagctagaaatagc
YBL010C_04	-0.404711737777713	0.282064746865553	1		YBL010C	-32	TSS	YBL009W	-159	TSS	YBL010C,YBL009W	chrII:206990-207013(-)	tctgggagctgcgattggcaGTATCACAAACGAGAATTTAgttttagagctagaaatagc
YBL010C_05	-0.447554027881114	0.187082395103839	2		YBL010C	-12	TSS	YBL009W	-179	TSS	YBL010C,YBL009W	chrII:206970-206993(-)	tctgggagctgcgattggcaAGGTGTAGCAAGATAGAAAAgttttagagctagaaatagc
YBL011W_00	-0.665345429187713	0.28724820155087	1	SCT1	YBL011W	-219	TSS	NA	NA	NA	YBL011W	chrII:203207-203230(+)	tctgggagctgcgattggcaGCGCGCCTGCGGAAAAGATGgttttagagctagaaatagc
YBL011W_01	-0.0120032581908392	0.0992091203156359	1	SCT1	YBL011W	-68	TSS	NA	NA	NA	YBL011W	chrII:203358-203381(+)	tctgggagctgcgattggcaCTATGAAGAAAAAGAAAAGTgttttagagctagaaatagc
YBL011W_02	0.0491895908289245	0.0192596852035638	2	SCT1	YBL011W	-8	TSS	NA	NA	NA	YBL011W	chrII:203418-203441(+)	tctgggagctgcgattggcaGGAAAGATTGATGTTAGTAAgttttagagctagaaatagc
YBL011W_05	0.0688963907216508	0.0475810449258808	1	SCT1	YBL011W	-33	TSS	NA	NA	NA	YBL011W	chrII:203393-203416(-)	tctgggagctgcgattggcaATCATAAATAAACTGCAACTgttttagagctagaaatagc
YBL012C_01	0.128751812149793	0.0486107356270445	1	NA	NA	NA	NA	NA	NA	NA	NA	chrII:203992-204015(-)	tctgggagctgcgattggcaTGTAGTCTGTTGGATCTACGgttttagagctagaaatagc
YBL012C_05	-0.110222614698516	0.0757006859028206	2	NA	NA	NA	NA	NA	NA	NA	NA	chrII:204135-204158(-)	tctgggagctgcgattggcaCATTTTGAACTCTTTTCTTAgttttagagctagaaatagc
YBL012C_06	0.0304862769544003	0.0471055335030892	2	NA	NA	NA	NA	NA	NA	NA	NA	chrII:203866-203889(+)	tctgggagctgcgattggcaACGTGTGTCCTTCTTGATTGgttttagagctagaaatagc
YBL012C_07	-0.180899817919276	0.154751817584946	1	NA	NA	NA	NA	NA	NA	NA	NA	chrII:203894-203917(+)	tctgggagctgcgattggcaTCATTAAAGCAACCCCCCATgttttagagctagaaatagc
YBL012C_09	-0.0105608140451091	0.0708449329076251	2	NA	NA	NA	NA	NA	NA	NA	NA	chrII:203902-203925(+)	tctgggagctgcgattggcaGCAACCCCCCATAGGGTTTTgttttagagctagaaatagc
YBL013W_02	-0.518127982990399	0.120434241266412	1	FMT1	YBL013W	-114	CDS	YBL014C	-164	TSS	YBL013W,YBL014C	chrII:201930-201953(+)	tctgggagctgcgattggcaCTGTACCTGCTATTATGGAGgttttagagctagaaatagc
YBL013W_06	-0.141989443105841	0.0303244635414828	8	FMT1	YBL013W	-27	CDS	NA	NA	NA	YBL013W	chrII:202017-202040(-)	tctgggagctgcgattggcaTTTTCAATCTTCTCACTATGgttttagagctagaaatagc
YBL013W_07	0.128349965807703	0.0885600028210964	1	FMT1	YBL013W	-306	CDS	NA	NA	NA	YBL013W	chrII:201738-201761(-)	tctgggagctgcgattggcaCTATGGGCTGAGCATGAGTGgttttagagctagaaatagc
YBL013W_08	-0.0259599882022857	0.0496000012923193	3	FMT1	YBL013W	-334	CDS	NA	NA	NA	YBL013W	chrII:201710-201733(-)	tctgggagctgcgattggcaATTCCAAGCTCAGATGTGTTgttttagagctagaaatagc
YBL014C_00	-0.826208339952352	0.122101690890927	2	FMT1	YBL013W	-59	CDS	YBL014C	-219	TSS	YBL013W,YBL014C	chrII:201985-202008(+)	tctgggagctgcgattggcaAGGTAAGAAAAAAAAGGAAGgttttagagctagaaatagc
YBL014C_02	-0.088495547902627	0.0545849607241431	3	RRN6	YBL014C	12	TSS	YBL013W	-290	CDS	YBL014C,YBL013W	chrII:201754-201777(-)	tctgggagctgcgattggcaAAAGAGAGAAGGCGTTCTATgttttagagctagaaatagc
YBL014C_03	0.0120845502892111	0.0503265960324185	1	RRN6	YBL014C	11	TSS	YBL013W	-289	CDS	YBL014C,YBL013W	chrII:201755-201778(-)	tctgggagctgcgattggcaTAAAGAGAGAAGGCGTTCTAgttttagagctagaaatagc
YBL014C_04	-0.130302012239712	0.0679641046007083	6	RRN6	YBL014C	1	TSS	YBL013W	-279	CDS	YBL014C,YBL013W	chrII:201765-201788(-)	tctgggagctgcgattggcaCAAGTTGAAGTAAAGAGAGAgttttagagctagaaatagc
YBL014C_07	-0.173130318856561	0.0899900318220351	3	FMT1	YBL013W	-65	CDS	YBL014C	-213	TSS	YBL013W,YBL014C	chrII:201979-202002(+)	tctgggagctgcgattggcaAAAGAGAGGTAAGAAAAAAAgttttagagctagaaatagc
YBL014C_08	-0.624987065262096	0.0838903072335443	3	RRN6	YBL014C	-22	TSS	YBL013W	-256	CDS	YBL014C,YBL013W	chrII:201788-201811(-)	tctgggagctgcgattggcaGTTTGGTAATGATATTGATGgttttagagctagaaatagc
YBL015W_04	0.0223188446765666	0.0358336587594256	1	ACH1	YBL015W	-130	TSS	NA	NA	NA	YBL015W	chrII:193904-193927(+)	tctgggagctgcgattggcaGATGACCACTGTATTGTGGAgttttagagctagaaatagc
YBL015W_05	-0.0536430614617079	0.0446129426869381	1	ACH1	YBL015W	-134	TSS	NA	NA	NA	YBL015W	chrII:193900-193923(+)	tctgggagctgcgattggcaTATGGATGACCACTGTATTGgttttagagctagaaatagc
YBL015W_07	0.0689230660628724	0.0610665767879725	1	ACH1	YBL015W	-40	TSS	NA	NA	NA	YBL015W	chrII:193994-194017(-)	tctgggagctgcgattggcaGTGGGCACAAGACAAAAGAAgttttagagctagaaatagc
YBL015W_08	-0.0548134372862621	0.0587074348485144	5	ACH1	YBL015W	-39	TSS	NA	NA	NA	YBL015W	chrII:193995-194018(-)	tctgggagctgcgattggcaGGTGGGCACAAGACAAAAGAgttttagagctagaaatagc
YBL016W_00	0.0622587535380952	0.0384451722253148	3	FUS3	YBL016W	-287	CDS	NA	NA	NA	YBL016W	chrII:192152-192175(-)	tctgggagctgcgattggcaAGAGCTTATGCATTGCTTGTgttttagagctagaaatagc
YBL016W_01	0.0350917327077069	0.0687843480872242	1	FUS3	YBL016W	-261	CDS	NA	NA	NA	YBL016W	chrII:192178-192201(+)	tctgggagctgcgattggcaGTTTTAGATCTGTTTCACCCgttttagagctagaaatagc
YBL016W_02	-0.326764641731424	0.0815746162078772	4	FUS3	YBL016W	-183	CDS	NA	NA	NA	YBL016W	chrII:192256-192279(+)	tctgggagctgcgattggcaCTCTCAGATTTTAGATGATGgttttagagctagaaatagc
YBL016W_04	-0.312081408230068	0.213087276156656	2	FUS3	YBL016W	-172	CDS	NA	NA	NA	YBL016W	chrII:192267-192290(+)	tctgggagctgcgattggcaTAGATGATGCGGTTTTTTACgttttagagctagaaatagc
YBL016W_05	-0.208979649228167	0.0873591325850121	1	FUS3	YBL016W	-171	CDS	NA	NA	NA	YBL016W	chrII:192268-192291(+)	tctgggagctgcgattggcaAGATGATGCGGTTTTTTACAgttttagagctagaaatagc
YBL016W_09	-0.233839837665281	0.13361817236831	1	FUS3	YBL016W	-243	CDS	NA	NA	NA	YBL016W	chrII:192196-192219(-)	tctgggagctgcgattggcaGTAAAAGAATTTTGAGTTCCgttttagagctagaaatagc
YBL017C_00	-0.402812688219285	0.163180756474831	1	PEP1	YBL017C	-298	CDS	NA	NA	NA	YBL017C	chrII:191869-191892(+)	tctgggagctgcgattggcaCAGCGACTGCACTAAACTAGgttttagagctagaaatagc
YBL017C_02	0.0160211818200228	0.0203918612337706	2	PEP1	YBL017C	-183	CDS	NA	NA	NA	YBL017C	chrII:191754-191777(+)	tctgggagctgcgattggcaCTTTTTTTGTGCTTCTTGAGgttttagagctagaaatagc
YBL017C_03	-0.0287855978666276	0.0959567126260449	2	PEP1	YBL017C	-58	CDS	NA	NA	NA	YBL017C	chrII:191629-191652(+)	tctgggagctgcgattggcaGAGCTTTATAATACAATCTAgttttagagctagaaatagc
YBL017C_05	-0.220482311973292	0.316417162531633	1	PEP1	YBL017C	-18	CDS	NA	NA	NA	YBL017C	chrII:191589-191612(+)	tctgggagctgcgattggcaTGATGACTACTGGACACTTCgttttagagctagaaatagc
YBL017C_08	-0.159327433561078	0.059198738690208	8	PEP1	YBL017C	-73	CDS	NA	NA	NA	YBL017C	chrII:191644-191667(+)	tctgggagctgcgattggcaATCTAAGGGCAAAATAAAAAgttttagagctagaaatagc
YBL017C_09	-0.363577656957765	0.185845507499987	2	PEP1	YBL017C	-86	CDS	NA	NA	NA	YBL017C	chrII:191657-191680(+)	tctgggagctgcgattggcaATAAAAAAGGAAAAAGAGTAgttttagagctagaaatagc
YBL018C_00	-0.0727660915991797	0.0741294291902387	2	POP8	YBL018C	-216	TSS	NA	NA	NA	YBL018C	chrII:186720-186743(-)	tctgggagctgcgattggcaAAACTTGGCATGATCAGTACgttttagagctagaaatagc
YBL018C_02	-0.507826940839362	0.156594893159585	2	POP8	YBL018C	-2	TSS	NA	NA	NA	YBL018C	chrII:186506-186529(-)	tctgggagctgcgattggcaAGGATAATCAGAATAAGAAAgttttagagctagaaatagc
YBL018C_04	-0.38033646127918	0.1083472481144	3	POP8	YBL018C	-22	TSS	NA	NA	NA	YBL018C	chrII:186526-186549(-)	tctgggagctgcgattggcaGCTTTACTGTTCAGCTTTATgttttagagctagaaatagc
YBL018C_05	-0.180788605522799	0.0921618936100656	2	POP8	YBL018C	-148	TSS	NA	NA	NA	YBL018C	chrII:186652-186675(-)	tctgggagctgcgattggcaGAACCGTAATAATGCGTACAgttttagagctagaaatagc
YBL018C_06	-0.0993914719314586	0.151356826761463	1	POP8	YBL018C	-145	TSS	NA	NA	NA	YBL018C	chrII:186649-186672(+)	tctgggagctgcgattggcaCTTCCTTGTACGCATTATTAgttttagagctagaaatagc
YBL018C_08	0.0105868539889869	0.0197120299228598	3	POP8	YBL018C	-141	TSS	NA	NA	NA	YBL018C	chrII:186645-186668(-)	tctgggagctgcgattggcaAATAATGCGTACAAGGAAGCgttttagagctagaaatagc
YBL019W_00	-0.264472763723748	0.0884834299798627	3	APN2	YBL019W	-215	TSS	NA	NA	NA	YBL019W	chrII:184075-184098(+)	tctgggagctgcgattggcaTACAATCTTTTATTAACAAGgttttagagctagaaatagc
YBL019W_01	-0.0919691209642998	0.0324399552629886	1	APN2	YBL019W	-65	TSS	NA	NA	NA	YBL019W	chrII:184225-184248(-)	tctgggagctgcgattggcaCATACAAACTAACTTTCTGAgttttagagctagaaatagc
YBL019W_02	-0.199843196742592	0.1314009259738	1	APN2	YBL019W	-18	TSS	NA	NA	NA	YBL019W	chrII:184272-184295(+)	tctgggagctgcgattggcaAAAATTACCCAATAAAAGATgttttagagctagaaatagc
YBL019W_07	0.060502543108925	0.10859654029666	1	APN2	YBL019W	-10	TSS	NA	NA	NA	YBL019W	chrII:184280-184303(-)	tctgggagctgcgattggcaCTTGGTTGCCTATCTTTTATgttttagagctagaaatagc
YBL019W_08	-0.0220005962760185	0.102111240788555	1	APN2	YBL019W	-11	TSS	NA	NA	NA	YBL019W	chrII:184279-184302(-)	tctgggagctgcgattggcaTTGGTTGCCTATCTTTTATTgttttagagctagaaatagc
YBL020W_01	-0.633304134085408	0.0899131165465236	5	RFT1	YBL020W	-72	TSS	YBL021C	-129	TSS	YBL020W,YBL021C	chrII:182236-182259(+)	tctgggagctgcgattggcaTCGTGGCATCGAACGTAATAgttttagagctagaaatagc
YBL020W_03	-0.0312045317053782	0.02301760818371	6	RFT1	YBL020W	11	TSS	YBL021C	-212	TSS	YBL020W,YBL021C	chrII:182319-182342(+)	tctgggagctgcgattggcaATGCGTATTAGTAGCAGTAAgttttagagctagaaatagc
YBL020W_04	-0.00341535665440809	0.038623673505325	2	RFT1	YBL020W	-2	TSS	YBL021C	-199	TSS	YBL020W,YBL021C	chrII:182306-182329(-)	tctgggagctgcgattggcaTAATACGCATTGTCTTCTCCgttttagagctagaaatagc
YBL020W_06	-0.0586870018113419	0.0466395598713222	3	RFT1	YBL020W	-41	TSS	YBL021C	-160	TSS	YBL020W,YBL021C	chrII:182267-182290(+)	tctgggagctgcgattggcaTTGTGCTATATTTTGGCAGAgttttagagctagaaatagc
YBL021C_02	-0.458934815817444	0.307135755808294	1	HAP3	YBL021C	-5	TSS	YBL020W	-196	TSS	YBL021C,YBL020W	chrII:182112-182135(-)	tctgggagctgcgattggcaAAGCTAGATAGTAACACAAGgttttagagctagaaatagc
YBL021C_08	-0.132890706805694	0.0630459900587386	2	HAP3	YBL021C	-31	TSS	YBL020W	-170	TSS	YBL021C,YBL020W	chrII:182138-182161(-)	tctgggagctgcgattggcaCGCCAATCAAACTCAAGAGCgttttagagctagaaatagc
YBL021C_09	-0.160397752141013	0.0807626192566053	5	HAP3	YBL021C	-32	TSS	YBL020W	-169	TSS	YBL021C,YBL020W	chrII:182139-182162(+)	tctgggagctgcgattggcaCTGCTCTTGAGTTTGATTGGgttttagagctagaaatagc
YBL022C_00	-0.418843811478393	0.136409871333005	2	PIM1	YBL022C	-218	TSS	NA	NA	NA	YBL022C	chrII:181609-181632(-)	tctgggagctgcgattggcaAAAGTTGCTAGCTGTCAGGAgttttagagctagaaatagc
YBL022C_02	0.0199022685056393	0.060363071777526	2	PIM1	YBL022C	9	TSS	NA	NA	NA	YBL022C	chrII:181382-181405(-)	tctgggagctgcgattggcaGACAAGCTGATACGGTTACTgttttagagctagaaatagc
YBL022C_06	-0.192423222727177	0.109276434658226	2	PIM1	YBL022C	1	TSS	NA	NA	NA	YBL022C	chrII:181390-181413(-)	tctgggagctgcgattggcaGCAGCAACGACAAGCTGATAgttttagagctagaaatagc
YBL022C_07	-0.321936641509622	0.182596779025519	1	PIM1	YBL022C	-192	TSS	NA	NA	NA	YBL022C	chrII:181583-181606(-)	tctgggagctgcgattggcaAGCACGGGGCTATTTCCTGCgttttagagctagaaatagc
YBL022C_08	0.190976981541213	0.0393600087251376	2	PIM1	YBL022C	-185	TSS	NA	NA	NA	YBL022C	chrII:181576-181599(-)	tctgggagctgcgattggcaGGCTATTTCCTGCTGGTCGTgttttagagctagaaatagc
YBL023C_00	-0.629791811203087	0.344436599948087	1	MCM2	YBL023C	-160	TSS	NA	NA	NA	YBL023C	chrII:177728-177751(+)	tctgggagctgcgattggcaTACACGCGATTCCGCCATCTgttttagagctagaaatagc
YBL023C_01	-0.89886651239332	0.105085129397603	4	MCM2	YBL023C	-94	TSS	NA	NA	NA	YBL023C	chrII:177662-177685(+)	tctgggagctgcgattggcaTTTCGTTGTCCTATTTTCTTgttttagagctagaaatagc
YBL023C_02	-0.574921456227323	0.249068666120668	1	MCM2	YBL023C	17	TSS	NA	NA	NA	YBL023C	chrII:177551-177574(+)	tctgggagctgcgattggcaTTCTTAGAAAAGAGGCAAAGgttttagagctagaaatagc
YBL023C_03	-0.823572236779671	0.16616446530827	3	MCM2	YBL023C	10	TSS	NA	NA	NA	YBL023C	chrII:177558-177581(+)	tctgggagctgcgattggcaAAAAGAGGCAAAGAGGTGTGgttttagagctagaaatagc
YBL023C_08	-0.406246601067011	0.109172083747923	1	MCM2	YBL023C	-188	TSS	NA	NA	NA	YBL023C	chrII:177756-177779(-)	tctgggagctgcgattggcaTTCTTCGTGAAGTATGTATGgttttagagctagaaatagc
YBL023C_09	-0.115512114010388	0.0489279204209578	2	MCM2	YBL023C	-187	TSS	NA	NA	NA	YBL023C	chrII:177755-177778(-)	tctgggagctgcgattggcaTCTTCGTGAAGTATGTATGTgttttagagctagaaatagc
YBL024W_01	-0.230110921753963	0.141323644517768	1	NCL1	YBL024W	-69	TSS	NA	NA	NA	YBL024W	chrII:172431-172454(-)	tctgggagctgcgattggcaAGTAGGTGATTTGACGTCTTgttttagagctagaaatagc
YBL024W_03	-0.073751638753053	0.0404763260949523	3	NCL1	YBL024W	13	TSS	NA	NA	NA	YBL024W	chrII:172513-172536(-)	tctgggagctgcgattggcaCATCCTTATAGTGTATTCTTgttttagagctagaaatagc
YBL024W_05	-0.520408505965948	0.312117705954023	1	NCL1	YBL024W	-7	TSS	NA	NA	NA	YBL024W	chrII:172493-172516(-)	tctgggagctgcgattggcaCGGATTACAGTGTAGATAAAgttttagagctagaaatagc
YBL024W_06	-0.125260246869001	0.0937539135419732	1	NCL1	YBL024W	-52	TSS	NA	NA	NA	YBL024W	chrII:172448-172471(-)	tctgggagctgcgattggcaAATATGTTTTTAACTATAGTgttttagagctagaaatagc
YBL024W_07	-0.0275448982628263	0.10470657847255	2	NCL1	YBL024W	-154	TSS	NA	NA	NA	YBL024W	chrII:172346-172369(-)	tctgggagctgcgattggcaACGTCATTTAATACGTAAGTgttttagagctagaaatagc
YBL024W_08	-0.106673966681599	0.281152314929762	1	NCL1	YBL024W	-153	TSS	NA	NA	NA	YBL024W	chrII:172347-172370(-)	tctgggagctgcgattggcaTACGTCATTTAATACGTAAGgttttagagctagaaatagc
YBL025W_03	-0.0202324734436803	0.108135174975395	1	RRN10	YBL025W	-198	TSS	NA	NA	NA	YBL025W	chrII:171224-171247(-)	tctgggagctgcgattggcaCGCTCTGGCCAAAAAAATTTgttttagagctagaaatagc
YBL025W_07	0.0368451586080195	0.120284633338416	1	RRN10	YBL025W	-136	TSS	NA	NA	NA	YBL025W	chrII:171286-171309(-)	tctgggagctgcgattggcaATGAATTTCTTGGGATAAAAgttttagagctagaaatagc
YBL025W_08	-0.232772301289456	0.0962684230773283	2	RRN10	YBL025W	-129	TSS	NA	NA	NA	YBL025W	chrII:171293-171316(+)	tctgggagctgcgattggcaATCCCAAGAAATTCATTATGgttttagagctagaaatagc
YBL026W_00	-0.110207924142843	0.218318832535642	1	LSM2	YBL026W	-219	TSS	NA	NA	NA	YBL026W	chrII:170348-170371(+)	tctgggagctgcgattggcaGCTACTTTGGATAGAGGCTGgttttagagctagaaatagc
YBL026W_01	0.0289863968395076	0.0608234217743875	1	LSM2	YBL026W	-118	TSS	NA	NA	NA	YBL026W	chrII:170449-170472(+)	tctgggagctgcgattggcaGTTGTTCATTTTTCAAATCCgttttagagctagaaatagc
YBL026W_02	0.0314143892165586	0.0477988553100794	1	LSM2	YBL026W	-12	TSS	NA	NA	NA	YBL026W	chrII:170555-170578(-)	tctgggagctgcgattggcaTGTATTCTTTTATTGAATTCgttttagagctagaaatagc
YBL026W_04	0.0353739851296074	0.0710453306063209	1	LSM2	YBL026W	-196	TSS	NA	NA	NA	YBL026W	chrII:170371-170394(-)	tctgggagctgcgattggcaGTAGTTTCTTCCAACTAGTTgttttagagctagaaatagc
YBL026W_05	-0.340339234316089	0.119681907098407	1	LSM2	YBL026W	-191	TSS	NA	NA	NA	YBL026W	chrII:170376-170399(+)	tctgggagctgcgattggcaCTAGTTGGAAGAAACTACTTgttttagagctagaaatagc
YBL026W_06	-0.133824789342514	0.106180293354061	2	LSM2	YBL026W	-190	TSS	NA	NA	NA	YBL026W	chrII:170377-170400(+)	tctgggagctgcgattggcaTAGTTGGAAGAAACTACTTAgttttagagctagaaatagc
YBL027W_00	-0.183742236160437	0.0476639242948112	5	RPL19B	YBL027W	-215	TSS	NA	NA	NA	YBL027W	chrII:168166-168189(+)	tctgggagctgcgattggcaTTACGGAATGTTCGTCCCACgttttagagctagaaatagc
YBL027W_02	-0.455612183496906	0.0736358509650424	6	RPL19B	YBL027W	15	TSS	NA	NA	NA	YBL027W	chrII:168396-168419(+)	tctgggagctgcgattggcaAAAAGTCACCAATAAATTAGgttttagagctagaaatagc
YBL027W_03	-0.099643394473119	0.0686382784254757	3	RPL19B	YBL027W	3	TSS	NA	NA	NA	YBL027W	chrII:168384-168407(-)	tctgggagctgcgattggcaTGGTGACTTTTTATTCGATTgttttagagctagaaatagc
YBL027W_05	-0.0749327118715666	0.0531791603695319	1	RPL19B	YBL027W	-211	TSS	NA	NA	NA	YBL027W	chrII:168170-168193(+)	tctgggagctgcgattggcaGGAATGTTCGTCCCACTGGGgttttagagctagaaatagc
YBL027W_07	-0.722916054825481	0.17305036975914	2	RPL19B	YBL027W	-205	TSS	NA	NA	NA	YBL027W	chrII:168176-168199(+)	tctgggagctgcgattggcaTTCGTCCCACTGGGAGGGAGgttttagagctagaaatagc
YBL028C_01	0.0465757774243429	0.0258149111843065	3		YBL028C	-126	TSS	NA	NA	NA	YBL028C	chrII:168000-168023(+)	tctgggagctgcgattggcaCTGGATGAATATTGCGTATAgttttagagctagaaatagc
YBL028C_02	-0.350975338890903	0.228368943327938	1		YBL028C	10	TSS	NA	NA	NA	YBL028C	chrII:167864-167887(+)	tctgggagctgcgattggcaTATTTTATATGCTGAACTCTgttttagagctagaaatagc
YBL028C_03	-0.329877255104278	0.275893714559952	1		YBL028C	-164	TSS	NA	NA	NA	YBL028C	chrII:168038-168061(-)	tctgggagctgcgattggcaGTACTGGTGAAAAATATGTCgttttagagctagaaatagc
YBL028C_05	-0.108318223044688	0.344834455060087	1		YBL028C	-163	TSS	NA	NA	NA	YBL028C	chrII:168037-168060(-)	tctgggagctgcgattggcaTACTGGTGAAAAATATGTCTgttttagagctagaaatagc
YBL028C_06	-0.681924532001166	0.144656940985153	3		YBL028C	-180	TSS	NA	NA	NA	YBL028C	chrII:168054-168077(-)	tctgggagctgcgattggcaTTCCGTTTTCCAAGAGGTACgttttagagctagaaatagc
YBL029C-A_00	-0.274535772705292	0.0510208030491653	7		YBL029C-A	-217	TSS	NA	NA	NA	YBL029C-A	chrII:165047-165070(-)	tctgggagctgcgattggcaACTGATTTTCATAAGAAATGgttttagagctagaaatagc
YBL029C-A_02	0.0954948263928481	0.0268774365417408	2		YBL029C-A	1	TSS	NA	NA	NA	YBL029C-A	chrII:164829-164852(-)	tctgggagctgcgattggcaTAAATGTCAGCAAGGAAGATgttttagagctagaaatagc
YBL029C-A_03	-0.165323231502814	0.123233975597234	2		YBL029C-A	-7	TSS	NA	NA	NA	YBL029C-A	chrII:164837-164860(-)	tctgggagctgcgattggcaGTTGGGAATAAATGTCAGCAgttttagagctagaaatagc
YBL029C-A_04	-0.148300585246293	0.231647952488427	1		YBL029C-A	-24	TSS	NA	NA	NA	YBL029C-A	chrII:164854-164877(-)	tctgggagctgcgattggcaAAGCGGCTGAAGAACAAGTTgttttagagctagaaatagc
YBL029C-A_07	0.00618157870568764	0.0551993356963462	3		YBL029C-A	-54	TSS	NA	NA	NA	YBL029C-A	chrII:164884-164907(+)	tctgggagctgcgattggcaAACGTACATTATTGTAAAAAgttttagagctagaaatagc
YBL029C-A_09	-0.0460982078372272	0.0892225177606446	2		YBL029C-A	-169	TSS	NA	NA	NA	YBL029C-A	chrII:164999-165022(-)	tctgggagctgcgattggcaAAAAAAAAAAAAGCATTGTCgttttagagctagaaatagc
YBL029W_00	-0.165678782497919	0.0958038628274083	2		YBL029W	-309	CDS	NA	NA	NA	YBL029W	chrII:165813-165836(+)	tctgggagctgcgattggcaCTTCCCATGCCGCTCCTGCGgttttagagctagaaatagc
YBL029W_01	-0.57713769339805	0.0911244418168402	2		YBL029W	-253	CDS	NA	NA	NA	YBL029W	chrII:165869-165892(-)	tctgggagctgcgattggcaTGATAAAAATTGCATATATGgttttagagctagaaatagc
YBL029W_03	0.108264520608496	0.0344859571525401	3		YBL029W	-61	CDS	NA	NA	NA	YBL029W	chrII:166061-166084(+)	tctgggagctgcgattggcaTTGCGTGTTAATCTTGTATTgttttagagctagaaatagc
YBL029W_04	0.0210428630284669	0.0232638231873311	3		YBL029W	-308	CDS	NA	NA	NA	YBL029W	chrII:165814-165837(+)	tctgggagctgcgattggcaTTCCCATGCCGCTCCTGCGTgttttagagctagaaatagc
YBL029W_06	-0.364980045472629	0.121373150560489	2		YBL029W	-142	CDS	NA	NA	NA	YBL029W	chrII:165980-166003(+)	tctgggagctgcgattggcaAATTATATATATGCGACTGTgttttagagctagaaatagc
YBL029W_08	0.119082686935954	0.0328374220669446	2		YBL029W	-71	CDS	NA	NA	NA	YBL029W	chrII:166051-166074(-)	tctgggagctgcgattggcaGATTAACACGCAAGTATAAAgttttagagctagaaatagc
YBL029W_09	-0.185515720778169	0.143108391397355	1		YBL029W	-116	CDS	NA	NA	NA	YBL029W	chrII:166006-166029(-)	tctgggagctgcgattggcaAAAAGAGTACAGATTAGAACgttttagagctagaaatagc
YBL030C_01	-0.0051389250856703	0.0373410135259946	2	PET9	YBL030C	-65	TSS	NA	NA	NA	YBL030C	chrII:164172-164195(+)	tctgggagctgcgattggcaATTAATATTAAAAACTCAAAgttttagagctagaaatagc
YBL030C_02	0.114137386550507	0.0428184923507891	2	PET9	YBL030C	15	TSS	NA	NA	NA	YBL030C	chrII:164092-164115(-)	tctgggagctgcgattggcaGCAATACATCTACAAGTCAAgttttagagctagaaatagc
YBL030C_03	-0.153927397728205	0.118977715639339	1	PET9	YBL030C	-14	TSS	NA	NA	NA	YBL030C	chrII:164121-164144(-)	tctgggagctgcgattggcaTATATTCACTGTTAGTTATAgttttagagctagaaatagc
YBL030C_04	0.00546741088231151	0.023916119407034	8	PET9	YBL030C	-29	TSS	NA	NA	NA	YBL030C	chrII:164136-164159(+)	tctgggagctgcgattggcaTGAATATATACTTTTTTGAGgttttagagctagaaatagc
YBL031W_00	-0.112927609652205	0.0984442635357965	1	SHE1	YBL031W	-142	TSS	NA	NA	NA	YBL031W	chrII:161516-161539(-)	tctgggagctgcgattggcaTAGTAATAAAGAAAATACAAgttttagagctagaaatagc
YBL031W_01	-0.891000995200574	0.135477567273788	1	SHE1	YBL031W	-81	TSS	NA	NA	NA	YBL031W	chrII:161577-161600(+)	tctgggagctgcgattggcaTAGAGGCACAGAGAGGGAAGgttttagagctagaaatagc
YBL031W_07	-0.724302124377257	0.161461760966618	1	SHE1	YBL031W	-83	TSS	NA	NA	NA	YBL031W	chrII:161575-161598(+)	tctgggagctgcgattggcaGCTAGAGGCACAGAGAGGGAgttttagagctagaaatagc
YBL031W_08	-0.0622691050617482	0.319081071807403	1	SHE1	YBL031W	-86	TSS	NA	NA	NA	YBL031W	chrII:161572-161595(-)	tctgggagctgcgattggcaTCCCTCTCTGTGCCTCTAGCgttttagagctagaaatagc
YBL031W_09	-0.205854466646993	0.208923803258659	1	SHE1	YBL031W	-87	TSS	NA	NA	NA	YBL031W	chrII:161571-161594(+)	tctgggagctgcgattggcaGCCGGCTAGAGGCACAGAGAgttttagagctagaaatagc
YBL032W_03	-0.619532265716085	0.155205700372373	2	HEK2	YBL032W	20	TSS	NA	NA	NA	YBL032W	chrII:160101-160124(-)	tctgggagctgcgattggcaCAGGGGACGCGCGATAGGAGgttttagagctagaaatagc
YBL032W_04	-0.665430439858986	0.321642629725051	1	HEK2	YBL032W	18	TSS	NA	NA	NA	YBL032W	chrII:160099-160122(-)	tctgggagctgcgattggcaGGGGACGCGCGATAGGAGTGgttttagagctagaaatagc
YBL032W_05	0.0672533142696594	0.063172083256376	2	HEK2	YBL032W	-146	TSS	NA	NA	NA	YBL032W	chrII:159935-159958(-)	tctgggagctgcgattggcaGTAATGTCTAGACTTAGCATgttttagagctagaaatagc
YBL032W_06	0.00530907331506117	0.0475052634854722	1	HEK2	YBL032W	-123	TSS	NA	NA	NA	YBL032W	chrII:159958-159981(-)	tctgggagctgcgattggcaGGGCTTTCGTTAAAAGGGATgttttagagctagaaatagc
YBL032W_07	-0.211238592689232	0.114774572717902	1	HEK2	YBL032W	-118	TSS	NA	NA	NA	YBL032W	chrII:159963-159986(-)	tctgggagctgcgattggcaCAAAAGGGCTTTCGTTAAAAgttttagagctagaaatagc
YBL032W_08	0.00858035725678483	0.0771373275117045	1	HEK2	YBL032W	-117	TSS	NA	NA	NA	YBL032W	chrII:159964-159987(-)	tctgggagctgcgattggcaACAAAAGGGCTTTCGTTAAAgttttagagctagaaatagc
YBL033C_01	-0.0981058826286312	0.187180469291203	1	RIB1	YBL033C	-131	TSS	NA	NA	NA	YBL033C	chrII:159841-159864(+)	tctgggagctgcgattggcaAAAGAAAAAGAAAAACTCAAgttttagagctagaaatagc
YBL033C_03	-0.528398774865806	0.0675532029801213	4	RIB1	YBL033C	-12	TSS	NA	NA	NA	YBL033C	chrII:159722-159745(-)	tctgggagctgcgattggcaAATTGAGTCATTACAAAAAGgttttagagctagaaatagc
YBL033C_06	-0.796313634857592	0.121306198373317	3	RIB1	YBL033C	-94	TSS	NA	NA	NA	YBL033C	chrII:159804-159827(-)	tctgggagctgcgattggcaAAATTAGTCGGACGCTCTTGgttttagagctagaaatagc
YBL033C_07	-0.821383117685643	0.0885601464907862	7	RIB1	YBL033C	-45	TSS	NA	NA	NA	YBL033C	chrII:159755-159778(-)	tctgggagctgcgattggcaATATAAAGAAGTTGCTGTGCgttttagagctagaaatagc
YBL033C_08	-0.655101189455606	0.34398651427293	1	RIB1	YBL033C	-93	TSS	NA	NA	NA	YBL033C	chrII:159803-159826(-)	tctgggagctgcgattggcaAATTAGTCGGACGCTCTTGTgttttagagctagaaatagc
YBL033C_09	-0.799168897319097	0.108564755050998	4	RIB1	YBL033C	-92	TSS	NA	NA	NA	YBL033C	chrII:159802-159825(-)	tctgggagctgcgattggcaATTAGTCGGACGCTCTTGTGgttttagagctagaaatagc
YBL034C_00	-0.0941580071882247	0.0360038840879148	4	STU1	YBL034C	-301	CDS	NA	NA	NA	YBL034C	chrII:158678-158701(+)	tctgggagctgcgattggcaATGACAACGCAGAGTTCATAgttttagagctagaaatagc
YBL034C_01	-0.655153170790858	0.0869090376553763	4	STU1	YBL034C	-195	CDS	NA	NA	NA	YBL034C	chrII:158572-158595(+)	tctgggagctgcgattggcaGGTAACGCATTAAAATAACAgttttagagctagaaatagc
YBL034C_03	-0.0140733124958536	0.0467158257223937	1	STU1	YBL034C	-57	CDS	NA	NA	NA	YBL034C	chrII:158434-158457(+)	tctgggagctgcgattggcaCGCTAAATATGCCTGTCAATgttttagagctagaaatagc
YBL034C_04	-0.283085570758594	0.278093701983079	1	STU1	YBL034C	-9	CDS	NA	NA	NA	YBL034C	chrII:158386-158409(+)	tctgggagctgcgattggcaCATTATTTCTGAAGAATACAgttttagagctagaaatagc
YBL034C_05	-0.261702637464224	0.230360375907984	1	STU1	YBL034C	-64	CDS	NA	NA	NA	YBL034C	chrII:158441-158464(+)	tctgggagctgcgattggcaTATGCCTGTCAATCGGATGAgttttagagctagaaatagc
YBL034C_06	-0.707053027140165	0.0895154695476776	5	STU1	YBL034C	-65	CDS	NA	NA	NA	YBL034C	chrII:158442-158465(+)	tctgggagctgcgattggcaATGCCTGTCAATCGGATGAAgttttagagctagaaatagc
YBL035C_00	-0.0385104885529955	0.0348759863043815	3	POL12	YBL035C	-158	TSS	NA	NA	NA	YBL035C	chrII:153838-153861(+)	tctgggagctgcgattggcaCGCTATTCTCTATTCGTTTGgttttagagctagaaatagc
YBL035C_03	-0.610137969069052	0.116315537018512	2	POL12	YBL035C	-111	TSS	NA	NA	NA	YBL035C	chrII:153791-153814(+)	tctgggagctgcgattggcaAACTCTGGTGAGACGCGTCAgttttagagctagaaatagc
YBL035C_04	-0.0215186726474534	0.221494045945657	1	POL12	YBL035C	-192	TSS	NA	NA	NA	YBL035C	chrII:153872-153895(+)	tctgggagctgcgattggcaATCATTTTAAAGACATTCTTgttttagagctagaaatagc
YBL035C_05	-0.0383692556948469	0.0710406901566823	3	POL12	YBL035C	-215	TSS	NA	NA	NA	YBL035C	chrII:153895-153918(+)	tctgggagctgcgattggcaCAAACAATCGAATAATCGTTgttttagagctagaaatagc
YBL036C_01	0.0772948326803056	0.115132890016484	1		YBL036C	-132	TSS	NA	NA	NA	YBL036C	chrII:151354-151377(-)	tctgggagctgcgattggcaACCATAACATGATCAGTATCgttttagagctagaaatagc
YBL036C_02	0.00247782920571855	0.034411053249826	2		YBL036C	13	TSS	NA	NA	NA	YBL036C	chrII:151209-151232(-)	tctgggagctgcgattggcaTCACATTGCAATATGTCCACgttttagagctagaaatagc
YBL036C_03	0.0604617491991725	0.143998907632931	1		YBL036C	7	TSS	NA	NA	NA	YBL036C	chrII:151215-151238(+)	tctgggagctgcgattggcaGACATATTGCAATGTGATGCgttttagagctagaaatagc
YBL036C_07	-0.0395428025498439	0.0223381302442499	4		YBL036C	-170	TSS	NA	NA	NA	YBL036C	chrII:151392-151415(+)	tctgggagctgcgattggcaAAGTTATAGAGCCAGTTTCAgttttagagctagaaatagc
YBL036C_08	-0.00919049666023763	0.108684358445363	1		YBL036C	-44	TSS	NA	NA	NA	YBL036C	chrII:151266-151289(-)	tctgggagctgcgattggcaTAATAAAAAAAAAAACTGATgttttagagctagaaatagc
YBL036C_09	-0.307837468874974	0.156014795779609	1		YBL036C	-131	TSS	NA	NA	NA	YBL036C	chrII:151353-151376(+)	tctgggagctgcgattggcaCCCGGATACTGATCATGTTAgttttagagctagaaatagc
YBL037W_00	-0.732446858957666	0.196035095225729	1	APL3	YBL037W	-201	TSS	NA	NA	NA	YBL037W	chrII:146899-146922(-)	tctgggagctgcgattggcaTAGTTATATACATGTATACAgttttagagctagaaatagc
YBL037W_01	-0.135311364844928	0.0225538956428923	5	APL3	YBL037W	-115	TSS	NA	NA	NA	YBL037W	chrII:146985-147008(+)	tctgggagctgcgattggcaTATGCACTGTATACTCTCTGgttttagagctagaaatagc
YBL037W_05	0.0264214499852299	0.081501096081165	2	APL3	YBL037W	-93	TSS	NA	NA	NA	YBL037W	chrII:147007-147030(+)	tctgggagctgcgattggcaGAAGAATAGGAGTTTTTCCCgttttagagctagaaatagc
YBL037W_06	-0.174023466607108	0.141678686701782	3	APL3	YBL037W	-9	TSS	NA	NA	NA	YBL037W	chrII:147091-147114(+)	tctgggagctgcgattggcaTAAACACTGAGAAATATTTGgttttagagctagaaatagc
YBL037W_09	0.00655086484930708	0.0213438279516488	5	APL3	YBL037W	-21	TSS	NA	NA	NA	YBL037W	chrII:147079-147102(-)	tctgggagctgcgattggcaCTCAGTGTTTATACCTCAGCgttttagagctagaaatagc
YBL038W_01	-0.201674341066443	0.311468977060981	1	MRPL16	YBL038W	-78	TSS	YBL039C	-319	CDS	YBL038W,YBL039C	chrII:146035-146058(+)	tctgggagctgcgattggcaTGGAAATAATAATATCATATgttttagagctagaaatagc
YBL038W_03	-0.0299056865226448	0.14358322014909	1	MRPL16	YBL038W	20	TSS	NA	NA	NA	YBL038W	chrII:146133-146156(-)	tctgggagctgcgattggcaGTGAAAGGTAATCAACTTCCgttttagagctagaaatagc
YBL038W_04	0.0233277220795392	0.0755824933036779	2	MRPL16	YBL038W	1	TSS	NA	NA	NA	YBL038W	chrII:146114-146137(+)	tctgggagctgcgattggcaTTGTAGAGCGTACATATTGCgttttagagctagaaatagc
YBL038W_06	-0.776989058007511	0.181590732581202	1	MRPL16	YBL038W	-15	TSS	NA	NA	NA	YBL038W	chrII:146098-146121(-)	tctgggagctgcgattggcaTCTACAAGTGGACTGTTAATgttttagagctagaaatagc
YBL038W_07	-0.553791642258494	0.108711823046692	4	MRPL16	YBL038W	-50	TSS	YBL039C	-347	CDS	YBL038W,YBL039C	chrII:146063-146086(+)	tctgggagctgcgattggcaAAATAACAAGAAGACTTCTTgttttagagctagaaatagc
YBL039C_01	0.0963924950432708	0.0146389993385899	12	URA7	YBL039C	-224	CDS	YBL038W	-173	TSS	YBL039C,YBL038W	chrII:145940-145963(-)	tctgggagctgcgattggcaAGAGTTAGGTTTCTCGTTATgttttagagctagaaatagc
YBL039C_03	0.0193902816124976	0.0275630317114728	4	URA7	YBL039C	-44	CDS	NA	NA	NA	YBL039C	chrII:145760-145783(-)	tctgggagctgcgattggcaCAGGCAGTTTCTCAGTGAATgttttagagctagaaatagc
YBL039C_06	-0.0395437099937258	0.0627856288181248	4	URA7	YBL039C	-78	CDS	NA	NA	NA	YBL039C	chrII:145794-145817(+)	tctgggagctgcgattggcaACCTTAGAATGGCAGAAAAAgttttagagctagaaatagc
YBL039C-A_00	-0.245155048983757	0.212094667222457	1	NA	NA	NA	NA	NA	NA	NA	NA	chrII:145364-145387(+)	tctgggagctgcgattggcaGGATAGCGTTGGTCAAATGAgttttagagctagaaatagc
YBL039C-A_04	-0.698607096452584	0.343662335933676	1	NA	NA	NA	NA	NA	NA	NA	NA	chrII:145156-145179(+)	tctgggagctgcgattggcaTTTTGTTCACCGTGGATGACgttttagagctagaaatagc
YBL039C-A_05	-0.0829472329477765	0.252240656664787	1	NA	NA	NA	NA	NA	NA	NA	NA	chrII:145148-145171(+)	tctgggagctgcgattggcaGCTTAGTTTTTTGTTCACCGgttttagagctagaaatagc
YBL039C-A_06	-0.034606477470117	0.0301126386830889	1	NA	NA	NA	NA	NA	NA	NA	NA	chrII:145179-145202(+)	tctgggagctgcgattggcaAACTAGAGAAACGTGTATCAgttttagagctagaaatagc
YBL039C-A_07	0.00932616275342064	0.0510047025742982	2	NA	NA	NA	NA	NA	NA	NA	NA	chrII:145126-145149(-)	tctgggagctgcgattggcaCCAACTCAAGCTGCCATCAAgttttagagctagaaatagc
YBL039C-A_09	-0.437292569799124	0.129183981497201	1	NA	NA	NA	NA	NA	NA	NA	NA	chrII:145113-145136(+)	tctgggagctgcgattggcaAAGAGACCTCAAACCTTTGAgttttagagctagaaatagc
YBL039W-B_01	0.0277614307524081	0.0334307134938576	4		YBL039W-B	-83	TSS	YBL040C	-194	TSS	YBL039W-B,YBL040C	chrII:143094-143117(-)	tctgggagctgcgattggcaAATAATATTCGTCTTACTTGgttttagagctagaaatagc
YBL039W-B_05	-0.0967999062249715	0.0427920145466914	5		YBL039W-B	-94	TSS	YBL040C	-183	TSS	YBL039W-B,YBL040C	chrII:143083-143106(-)	tctgggagctgcgattggcaTCTTACTTGAGGACTCACTTgttttagagctagaaatagc
YBL039W-B_09	-0.0532850178990977	0.0700636510138181	3	ERD2	YBL040C	-117	TSS	YBL039W-B	-160	TSS	YBL040C,YBL039W-B	chrII:143017-143040(-)	tctgggagctgcgattggcaTTTCCTTTAAAGATCCGGGAgttttagagctagaaatagc
YBL040C_01	-0.454223018541993	0.150139398716521	2	ERD2	YBL040C	-133	TSS	YBL039W-B	-144	TSS	YBL040C,YBL039W-B	chrII:143033-143056(+)	tctgggagctgcgattggcaAAGGAAAACGAGGAATTCAGgttttagagctagaaatagc
YBL040C_02	-0.147542735864438	0.0952253585541759	1	ERD2	YBL040C	17	TSS	NA	NA	NA	YBL040C	chrII:142883-142906(-)	tctgggagctgcgattggcaTGAGATATACGCGCAAGTTGgttttagagctagaaatagc
YBL040C_03	-0.161709925659167	0.147454096554843	1	ERD2	YBL040C	-20	TSS	NA	NA	NA	YBL040C	chrII:142920-142943(-)	tctgggagctgcgattggcaGAGGCAGATGAATTTGCTGAgttttagagctagaaatagc
YBL040C_04	-0.51787092930428	0.0963567434228855	2	ERD2	YBL040C	-21	TSS	NA	NA	NA	YBL040C	chrII:142921-142944(-)	tctgggagctgcgattggcaCGAGGCAGATGAATTTGCTGgttttagagctagaaatagc
YBL040C_05	0.0227809734511211	0.026704456347127	5	ERD2	YBL040C	-39	TSS	NA	NA	NA	YBL040C	chrII:142939-142962(-)	tctgggagctgcgattggcaAAAAATAAGTTCAAATTTCGgttttagagctagaaatagc
YBL040C_07	-0.577245571613733	0.168963779304269	1	ERD2	YBL040C	-123	TSS	YBL039W-B	-154	TSS	YBL040C,YBL039W-B	chrII:143023-143046(+)	tctgggagctgcgattggcaCGGATCTTTAAAGGAAAACGgttttagagctagaaatagc
YBL040C_08	-0.0422701986950143	0.0287124242430665	7	ERD2	YBL040C	-122	TSS	YBL039W-B	-155	TSS	YBL040C,YBL039W-B	chrII:143022-143045(-)	tctgggagctgcgattggcaCTCGTTTTCCTTTAAAGATCgttttagagctagaaatagc
YBL040C_09	-0.0685938388807323	0.0540567615021503	4	ERD2	YBL040C	-121	TSS	YBL039W-B	-156	TSS	YBL040C,YBL039W-B	chrII:143021-143044(-)	tctgggagctgcgattggcaTCGTTTTCCTTTAAAGATCCgttttagagctagaaatagc
YBL041W_00	-0.227273724929622	0.0991269742061146	2	PRE7	YBL041W	-187	TSS	NA	NA	NA	YBL041W	chrII:141014-141037(+)	tctgggagctgcgattggcaGCCTGTGACTAGTGAAGCATgttttagagctagaaatagc
YBL041W_04	-0.770393594875594	0.110513664158035	3	PRE7	YBL041W	-22	TSS	NA	NA	NA	YBL041W	chrII:141179-141202(+)	tctgggagctgcgattggcaTAATACAAGGTGAACTGAGTgttttagagctagaaatagc
YBL041W_06	-0.768910770752299	0.141358852396759	4	PRE7	YBL041W	-35	TSS	NA	NA	NA	YBL041W	chrII:141166-141189(+)	tctgggagctgcgattggcaAAAACAAGCGGTATAATACAgttttagagctagaaatagc
YBL042C_00	-0.0269686384839215	0.136810738379804	1	FUI1	YBL042C	-204	TSS	NA	NA	NA	YBL042C	chrII:140509-140532(-)	tctgggagctgcgattggcaCTGAAACTATTGTGTCAGCCgttttagagctagaaatagc
YBL042C_02	-0.818385166874788	0.225495538003492	1	FUI1	YBL042C	6	TSS	NA	NA	NA	YBL042C	chrII:140299-140322(-)	tctgggagctgcgattggcaCACATTGCGGAAATAAAAGGgttttagagctagaaatagc
YBL042C_04	-0.0738757083408176	0.0238221835192314	3	FUI1	YBL042C	-7	TSS	NA	NA	NA	YBL042C	chrII:140312-140335(-)	tctgggagctgcgattggcaCTTTACTTTGCAGCACATTGgttttagagctagaaatagc
YBL042C_05	0.0596923168163052	0.0439352967774937	3	FUI1	YBL042C	-39	TSS	NA	NA	NA	YBL042C	chrII:140344-140367(-)	tctgggagctgcgattggcaTAAAATTTAAAACATAGTATgttttagagctagaaatagc
YBL042C_06	0.0509300520734269	0.0747257163792545	1	FUI1	YBL042C	-47	TSS	NA	NA	NA	YBL042C	chrII:140352-140375(+)	tctgggagctgcgattggcaATGTTTTAAATTTTACAAGAgttttagagctagaaatagc
YBL042C_07	0.041244316333222	0.10706337166811	2	FUI1	YBL042C	-194	TSS	NA	NA	NA	YBL042C	chrII:140499-140522(-)	tctgggagctgcgattggcaTGTGTCAGCCTGGACAACACgttttagagctagaaatagc
YBL042C_09	0.0391739029602672	0.0419985542864977	3	FUI1	YBL042C	-186	TSS	NA	NA	NA	YBL042C	chrII:140491-140514(+)	tctgggagctgcgattggcaGACATGTCCCTGTGTTGTCCgttttagagctagaaatagc
YBL043W_00	-0.0202505294012379	0.0394063611772717	3	ECM13	YBL043W	-186	TSS	NA	NA	NA	YBL043W	chrII:136358-136381(+)	tctgggagctgcgattggcaAAAACTAAATGCAATGTATCgttttagagctagaaatagc
YBL043W_01	0.0181293033117255	0.0344181178894427	4	ECM13	YBL043W	-133	TSS	NA	NA	NA	YBL043W	chrII:136411-136434(+)	tctgggagctgcgattggcaATGTAGTTCGCTGCGCTCCGgttttagagctagaaatagc
YBL043W_02	0.0695032082607833	0.154663968819369	1	ECM13	YBL043W	-53	TSS	NA	NA	NA	YBL043W	chrII:136491-136514(+)	tctgggagctgcgattggcaAGCATTCAAGTTTCTTTCTCgttttagagctagaaatagc
YBL043W_06	0.0911525146101245	0.107239489017335	2	ECM13	YBL043W	-160	TSS	NA	NA	NA	YBL043W	chrII:136384-136407(-)	tctgggagctgcgattggcaAAACATCACAAATAATGCATgttttagagctagaaatagc
YBL043W_07	-0.00103558529865793	0.110095173643541	1	ECM13	YBL043W	-159	TSS	NA	NA	NA	YBL043W	chrII:136385-136408(-)	tctgggagctgcgattggcaAAAACATCACAAATAATGCAgttttagagctagaaatagc
YBL044W_00	0.225109718707546	0.287481232862606	1		YBL044W	-345	CDS	NA	NA	NA	YBL044W	chrII:135641-135664(-)	tctgggagctgcgattggcaTATATCATCCCTGTTCGTATgttttagagctagaaatagc
YBL044W_01	-0.017096812191365	0.178729236273607	1	COR1	YBL045C	-32	TSS	YBL044W	-263	CDS	YBL045C,YBL044W	chrII:135723-135746(+)	tctgggagctgcgattggcaGAAAGAGAGTAGGGGAATATgttttagagctagaaatagc
YBL044W_03	-0.137784369636409	0.0580194933743841	6		YBL044W	-49	CDS	NA	NA	NA	YBL044W	chrII:135937-135960(+)	tctgggagctgcgattggcaAAATCGTGAAAAAGAATATCgttttagagctagaaatagc
YBL044W_04	-0.758906303419818	0.165194016730749	3		YBL044W	0	CDS	NA	NA	NA	YBL044W	chrII:135986-136009(-)	tctgggagctgcgattggcaCATTTCACCCATACCCACCAgttttagagctagaaatagc
YBL044W_08	-0.00457213230818694	0.0422785807665815	1		YBL044W	-8	CDS	NA	NA	NA	YBL044W	chrII:135978-136001(+)	tctgggagctgcgattggcaCTTTTTCCCCCTGGTGGGTAgttttagagctagaaatagc
YBL044W_09	0.0736890268826901	0.028004269077173	4		YBL044W	-13	CDS	NA	NA	NA	YBL044W	chrII:135973-135996(+)	tctgggagctgcgattggcaCTTTTCTTTTTCCCCCTGGTgttttagagctagaaatagc
YBL045C_00	0.0059248901058165	0.0428867081734188	5		YBL044W	-78	CDS	YBL045C	-217	TSS	YBL044W,YBL045C	chrII:135908-135931(+)	tctgggagctgcgattggcaCATGTTACCCTACCCAGTCCgttttagagctagaaatagc
YBL045C_01	-0.0318466556306948	0.0745297880156107	4		YBL044W	-173	CDS	YBL045C	-122	TSS	YBL044W,YBL045C	chrII:135813-135836(-)	tctgggagctgcgattggcaTTTTGTCCTCCAGAAGTTCAgttttagagctagaaatagc
YBL045C_02	-0.0602972354841738	0.0137795356259469	47	COR1	YBL045C	-8	TSS	YBL044W	-287	CDS	YBL045C,YBL044W	chrII:135699-135722(+)	tctgggagctgcgattggcaGCTGTTTTCCTCGAATAAGAgttttagagctagaaatagc
YBL045C_03	-0.0776384926745178	0.109800344983561	1	COR1	YBL045C	-9	TSS	YBL044W	-286	CDS	YBL045C,YBL044W	chrII:135700-135723(+)	tctgggagctgcgattggcaCTGTTTTCCTCGAATAAGACgttttagagctagaaatagc
YBL045C_04	-0.342212885357309	0.179358496289485	1	COR1	YBL045C	-10	TSS	YBL044W	-285	CDS	YBL045C,YBL044W	chrII:135701-135724(+)	tctgggagctgcgattggcaTGTTTTCCTCGAATAAGACGgttttagagctagaaatagc
YBL045C_08	-0.329313415786774	0.143414850458416	3	COR1	YBL045C	-24	TSS	YBL044W	-271	CDS	YBL045C,YBL044W	chrII:135715-135738(+)	tctgggagctgcgattggcaAAGACGGGGAAAGAGAGTAGgttttagagctagaaatagc
YBL046W_03	0.0684288237668975	0.0357874208095364	2	PSY4	YBL046W	6	TSS	YBL047C	-219	TSS	YBL046W,YBL047C	chrII:132419-132442(+)	tctgggagctgcgattggcaAGCTATGAGCTCGACGATGTgttttagagctagaaatagc
YBL046W_04	-0.0128274139196677	0.078882207175252	2	PSY4	YBL046W	-46	TSS	YBL047C	-167	TSS	YBL046W,YBL047C	chrII:132367-132390(-)	tctgggagctgcgattggcaCACCAACAAAAAATGATAATgttttagagctagaaatagc
YBL046W_05	0.0834112882242684	0.0552204815414433	2	PSY4	YBL046W	-48	TSS	YBL047C	-165	TSS	YBL046W,YBL047C	chrII:132365-132388(+)	tctgggagctgcgattggcaTACCTATTATCATTTTTTGTgttttagagctagaaatagc
YBL047C_01	0.0763150186591947	0.0622068615315401	1	EDE1	YBL047C	-97	TSS	YBL046W	-116	TSS	YBL047C,YBL046W	chrII:132297-132320(-)	tctgggagctgcgattggcaACTACACAATCATTACCCGTgttttagagctagaaatagc
YBL047C_02	0.0137059700125104	0.0469418347870088	2	EDE1	YBL047C	12	TSS	NA	NA	NA	YBL047C	chrII:132188-132211(-)	tctgggagctgcgattggcaACAACAGAGCACTTTGTGATgttttagagctagaaatagc
YBL047C_05	-0.0449972941315213	0.0249237409819674	5	EDE1	YBL047C	-17	TSS	YBL046W	-196	TSS	YBL047C,YBL046W	chrII:132217-132240(+)	tctgggagctgcgattggcaTTTTCAATGTGCTTCTGAAAgttttagagctagaaatagc
YBL047C_06	-0.0605334944484307	0.0418765159791234	3	EDE1	YBL047C	-18	TSS	YBL046W	-195	TSS	YBL047C,YBL046W	chrII:132218-132241(+)	tctgggagctgcgattggcaTTTCAATGTGCTTCTGAAAAgttttagagctagaaatagc
YBL047C_07	-0.0697805227270908	0.0277586227347996	7	EDE1	YBL047C	-19	TSS	YBL046W	-194	TSS	YBL047C,YBL046W	chrII:132219-132242(+)	tctgggagctgcgattggcaTTCAATGTGCTTCTGAAAAGgttttagagctagaaatagc
YBL047C_08	0.136985996753428	0.0276675448035152	4	EDE1	YBL047C	-49	TSS	YBL046W	-164	TSS	YBL047C,YBL046W	chrII:132249-132272(+)	tctgggagctgcgattggcaTAGTTGAAGATTTTGATTATgttttagagctagaaatagc
YBL047C_09	0.120951475770295	0.0291754541162362	3	EDE1	YBL047C	-81	TSS	YBL046W	-132	TSS	YBL047C,YBL046W	chrII:132281-132304(+)	tctgggagctgcgattggcaATCCCCCTCCGAAGCGCCGAgttttagagctagaaatagc
YBL048W_00	-0.0691721837705748	0.0760609131309776	2	NA	NA	NA	NA	NA	NA	NA	NA	chrII:127007-127030(+)	tctgggagctgcgattggcaAGAGATTATAGGGGTAGGACgttttagagctagaaatagc
YBL048W_01	0.0325638763483173	0.0510482630117646	3	NA	NA	NA	NA	NA	NA	NA	NA	chrII:127026-127049(-)	tctgggagctgcgattggcaGTTCATTAAATAAGCAGTTCgttttagagctagaaatagc
YBL048W_03	-0.113914052230557	0.0898544603262672	2	NA	NA	NA	NA	NA	NA	NA	NA	chrII:127178-127201(+)	tctgggagctgcgattggcaGATGATCAGCAGTATAAGGAgttttagagctagaaatagc
YBL048W_04	-0.11163265533566	0.144222795354628	1	NA	NA	NA	NA	NA	NA	NA	NA	chrII:127049-127072(+)	tctgggagctgcgattggcaAAAGTTGTTAATGTCGTTGAgttttagagctagaaatagc
YBL048W_09	0.0573535808513132	0.023491257413985	7	NA	NA	NA	NA	NA	NA	NA	NA	chrII:126996-127019(+)	tctgggagctgcgattggcaAGATTATTTCTAGAGATTATgttttagagctagaaatagc
YBL049W_00	-0.0737571580157505	0.0622352600721237	3	MOH1	YBL049W	-314	CDS	NA	NA	NA	YBL049W	chrII:126502-126525(+)	tctgggagctgcgattggcaTCTTGATATTGGGCTATAGTgttttagagctagaaatagc
YBL049W_01	0.00599876906875108	0.0393748212633115	3	MOH1	YBL049W	-206	CDS	NA	NA	NA	YBL049W	chrII:126610-126633(-)	tctgggagctgcgattggcaGTTCTGTCTTTGTTTATCTAgttttagagctagaaatagc
YBL049W_02	-0.497331532768765	0.293471216154224	1	MOH1	YBL049W	-119	CDS	NA	NA	NA	YBL049W	chrII:126697-126720(+)	tctgggagctgcgattggcaCTTCGTTACAAGAATAGGCGgttttagagctagaaatagc
YBL049W_03	-0.0459250777980901	0.14498420252416	1	MOH1	YBL049W	-71	CDS	NA	NA	NA	YBL049W	chrII:126745-126768(+)	tctgggagctgcgattggcaAATTAATTGTAACACTTAAGgttttagagctagaaatagc
YBL049W_04	-0.00276723537911663	0.268466282433879	1	MOH1	YBL049W	-124	CDS	NA	NA	NA	YBL049W	chrII:126692-126715(+)	tctgggagctgcgattggcaTTCTTCTTCGTTACAAGAATgttttagagctagaaatagc
YBL049W_07	-0.0340929747734418	0.0628881352902396	3	MOH1	YBL049W	-178	CDS	NA	NA	NA	YBL049W	chrII:126638-126661(-)	tctgggagctgcgattggcaAGTTTAGTAATAGATAAAGTgttttagagctagaaatagc
YBL049W_09	0.141764003874234	0.111279941987896	1	MOH1	YBL049W	-325	CDS	NA	NA	NA	YBL049W	chrII:126491-126514(+)	tctgggagctgcgattggcaCTGACTTGCATTCTTGATATgttttagagctagaaatagc
YBL050W_02	-0.632358206671884	0.31197748811701	1	SEC17	YBL050W	14	TSS	NA	NA	NA	YBL050W	chrII:125045-125068(-)	tctgggagctgcgattggcaTTAGTTCAGATAAACTGCTTgttttagagctagaaatagc
YBL050W_04	-0.640243491966369	0.220310042545589	2	SEC17	YBL050W	-15	TSS	YBL051C	-205	TSS	YBL050W,YBL051C	chrII:125016-125039(+)	tctgggagctgcgattggcaGTTGAAGTAATGATAAGAAGgttttagagctagaaatagc
YBL050W_08	-0.823191606632467	0.202508286215801	1	SEC17	YBL050W	-42	TSS	YBL051C	-178	TSS	YBL050W,YBL051C	chrII:124989-125012(+)	tctgggagctgcgattggcaAGGACACACAGGTATAGGGAgttttagagctagaaatagc
YBL050W_09	-0.832932949670761	0.212968225056464	2	SEC17	YBL050W	-46	TSS	YBL051C	-174	TSS	YBL050W,YBL051C	chrII:124985-125008(+)	tctgggagctgcgattggcaAATAAGGACACACAGGTATAgttttagagctagaaatagc
YBL051C_02	0.0504236524985116	0.0337052712058682	4	PIN4	YBL051C	14	TSS	NA	NA	NA	YBL051C	chrII:124797-124820(-)	tctgggagctgcgattggcaGATATAGTACTCATAGAGGCgttttagagctagaaatagc
YBL051C_03	-0.603939414269097	0.273952383381159	1	PIN4	YBL051C	10	TSS	NA	NA	NA	YBL051C	chrII:124801-124824(-)	tctgggagctgcgattggcaGTGTGATATAGTACTCATAGgttttagagctagaaatagc
YBL051C_06	-0.0474488565439871	0.0277900288732485	7	PIN4	YBL051C	-31	TSS	YBL050W	-189	TSS	YBL051C,YBL050W	chrII:124842-124865(-)	tctgggagctgcgattggcaTGAGATTACCAGCAGGTCTTgttttagagctagaaatagc
YBL051C_07	-0.181203957537035	0.0827942050686978	4	PIN4	YBL051C	-38	TSS	YBL050W	-182	TSS	YBL051C,YBL050W	chrII:124849-124872(-)	tctgggagctgcgattggcaTTTCAGCTGAGATTACCAGCgttttagagctagaaatagc
YBL052C_02	-0.0936124075819602	0.0475108886415413	1	SAS3	YBL052C	-37	TSS	NA	NA	NA	YBL052C	chrII:122128-122151(+)	tctgggagctgcgattggcaCGAATAATTTCTTGTTCAATgttttagagctagaaatagc
YBL052C_03	0.00755839838939665	0.0638652709098607	3	SAS3	YBL052C	-164	TSS	NA	NA	NA	YBL052C	chrII:122255-122278(-)	tctgggagctgcgattggcaTATCTTGCTCACTGCATCATgttttagagctagaaatagc
YBL053W_00	-0.0293729994729556	0.0542569341204659	3	NA	NA	NA	NA	NA	NA	NA	NA	chrII:118973-118996(+)	tctgggagctgcgattggcaTGACATTGACCCACTGCACAgttttagagctagaaatagc
YBL053W_01	-0.239775351537779	0.117697139706349	2	NA	NA	NA	NA	NA	NA	NA	NA	chrII:119112-119135(+)	tctgggagctgcgattggcaAATGAGCAAGATGAACTTCCgttttagagctagaaatagc
YBL053W_02	-0.317878283736447	0.137149598462805	1	NA	NA	NA	NA	NA	NA	NA	NA	chrII:119263-119286(+)	tctgggagctgcgattggcaTACACATAAAATTTATTCGTgttttagagctagaaatagc
YBL053W_03	-0.151207613166259	0.0495765308815069	8	NA	NA	NA	NA	NA	NA	NA	NA	chrII:118980-119003(+)	tctgggagctgcgattggcaGACCCACTGCACAAGGAGAAgttttagagctagaaatagc
YBL053W_06	-0.23007357487868	0.0683881825048647	4	NA	NA	NA	NA	NA	NA	NA	NA	chrII:119292-119315(+)	tctgggagctgcgattggcaCTGTAATACTATTGACTACAgttttagagctagaaatagc
YBL053W_07	0.0288554730993864	0.0438506193396672	4	NA	NA	NA	NA	NA	NA	NA	NA	chrII:119293-119316(+)	tctgggagctgcgattggcaTGTAATACTATTGACTACAAgttttagagctagaaatagc
YBL053W_09	-0.0841244990272204	0.0634266932155443	1	NA	NA	NA	NA	NA	NA	NA	NA	chrII:119225-119248(-)	tctgggagctgcgattggcaATGTGTGTGTGTACATGTGTgttttagagctagaaatagc
YBL054W_00	-0.0141999606191583	0.0264108498335323	6	TOD6	YBL054W	-220	TSS	NA	NA	NA	YBL054W	chrII:117243-117266(+)	tctgggagctgcgattggcaTTAGTGTGCGACGTTATCTGgttttagagctagaaatagc
YBL054W_01	-0.617946145124236	0.285083814726313	1	TOD6	YBL054W	-69	TSS	NA	NA	NA	YBL054W	chrII:117394-117417(-)	tctgggagctgcgattggcaCTATACACGACTTCTGTGTAgttttagagctagaaatagc
YBL054W_03	-0.0930061365873914	0.0440942040664942	4	TOD6	YBL054W	-18	TSS	NA	NA	NA	YBL054W	chrII:117445-117468(+)	tctgggagctgcgattggcaTTTCATATCATTTTGTTTTCgttttagagctagaaatagc
YBL054W_04	-0.0229771277335292	0.0392679101378521	6	TOD6	YBL054W	-43	TSS	NA	NA	NA	YBL054W	chrII:117420-117443(+)	tctgggagctgcgattggcaTTGTACGTTGATATTAATAAgttttagagctagaaatagc
YBL055C_01	-0.388596618502701	0.130537713943796	1		YBL055C	-131	TSS	NA	NA	NA	YBL055C	chrII:117009-117032(-)	tctgggagctgcgattggcaAGGCATTTCTGAGCCTTTTCgttttagagctagaaatagc
YBL055C_06	-0.147388072975309	0.0514587943689234	2		YBL055C	-176	TSS	NA	NA	NA	YBL055C	chrII:117054-117077(+)	tctgggagctgcgattggcaCGTTACTAGCGCAAGTCTTCgttttagagctagaaatagc
YBL055C_09	0.0517536763733045	0.0308381063990598	1		YBL055C	-119	TSS	NA	NA	NA	YBL055C	chrII:116997-117020(-)	tctgggagctgcgattggcaGCCTTTTCCGGCCTTCTAGAgttttagagctagaaatagc
YBL056W_01	-0.808180518895608	0.267595504412956	1	PTC3	YBL056W	-69	TSS	YBL057C	-200	TSS	YBL056W,YBL057C	chrII:113636-113659(+)	tctgggagctgcgattggcaGCTCGATTGTTGCCACCGGAgttttagagctagaaatagc
YBL056W_02	0.176209844093625	0.0289845783943491	2	PTC3	YBL056W	-14	TSS	NA	NA	NA	YBL056W	chrII:113691-113714(+)	tctgggagctgcgattggcaCTTTTTGAAGTTTCTATTATgttttagagctagaaatagc
YBL056W_03	-0.126606424952541	0.124155193767859	1	PTC3	YBL056W	-44	TSS	NA	NA	NA	YBL056W	chrII:113661-113684(-)	tctgggagctgcgattggcaAATATAGTCTAAAAACAGAAgttttagagctagaaatagc
YBL056W_07	-0.057886456605406	0.0837872049364222	2	PTC3	YBL056W	-54	TSS	YBL057C	-215	TSS	YBL056W,YBL057C	chrII:113651-113674(-)	tctgggagctgcgattggcaAAAAACAGAAAGGGGCCTTCgttttagagctagaaatagc
YBL056W_08	-0.0881766189952193	0.0565973548202056	1	PTC3	YBL056W	-57	TSS	YBL057C	-212	TSS	YBL056W,YBL057C	chrII:113648-113671(-)	tctgggagctgcgattggcaAACAGAAAGGGGCCTTCCGGgttttagagctagaaatagc
YBL056W_09	0.0601805372624358	0.0747984256115187	4	PTC3	YBL056W	-73	TSS	YBL057C	-196	TSS	YBL056W,YBL057C	chrII:113632-113655(+)	tctgggagctgcgattggcaGTTGGCTCGATTGTTGCCACgttttagagctagaaatagc
YBL057C_01	-0.105658076363149	0.0684748236483399	3	PTH2	YBL057C	-87	TSS	YBL056W	-182	TSS	YBL057C,YBL056W	chrII:113523-113546(-)	tctgggagctgcgattggcaCTGACGAAAATAATGTTTAAgttttagagctagaaatagc
YBL057C_07	0.00388834712749753	0.0315975880158688	3	PTC3	YBL056W	-91	TSS	YBL057C	-178	TSS	YBL056W,YBL057C	chrII:113614-113637(+)	tctgggagctgcgattggcaAAAAGGTGTTTAGAGCTTGTgttttagagctagaaatagc
YBL057C_08	0.0146265569258778	0.0450742383026148	3	PTC3	YBL056W	-108	TSS	YBL057C	-161	TSS	YBL056W,YBL057C	chrII:113597-113620(+)	tctgggagctgcgattggcaAATAAACTCAAAGGAGTAAAgttttagagctagaaatagc
YBL057C_09	0.157472676186466	0.0402307639411394	1	PTC3	YBL056W	-117	TSS	YBL057C	-152	TSS	YBL056W,YBL057C	chrII:113588-113611(+)	tctgggagctgcgattggcaCCTCAAGAGAATAAACTCAAgttttagagctagaaatagc
YBL058W_00	-0.166521697882553	0.147603774805793	2	SHP1	YBL058W	-218	TSS	NA	NA	NA	YBL058W	chrII:111180-111203(+)	tctgggagctgcgattggcaTAAAAGAAGCCAGCAAGTAGgttttagagctagaaatagc
YBL058W_01	-0.398320668509564	0.340755632711723	1	SHP1	YBL058W	-67	TSS	NA	NA	NA	YBL058W	chrII:111331-111354(+)	tctgggagctgcgattggcaATGGCAATAAAGAACGGAAGgttttagagctagaaatagc
YBL058W_02	0.0841380476266445	0.0571723348690581	2	SHP1	YBL058W	19	TSS	NA	NA	NA	YBL058W	chrII:111417-111440(+)	tctgggagctgcgattggcaATTAACTCATTATTTAGGTAgttttagagctagaaatagc
YBL058W_03	0.0702853808558749	0.0506964911658569	1	SHP1	YBL058W	14	TSS	NA	NA	NA	YBL058W	chrII:111412-111435(+)	tctgggagctgcgattggcaCAACAATTAACTCATTATTTgttttagagctagaaatagc
YBL058W_04	-0.0473511543352995	0.0789930726376268	2	SHP1	YBL058W	-209	TSS	NA	NA	NA	YBL058W	chrII:111189-111212(-)	tctgggagctgcgattggcaCTAAGCTGTCCACTACTTGCgttttagagctagaaatagc
YBL058W_05	-0.134435823139441	0.168672288273189	2	SHP1	YBL058W	-14	TSS	NA	NA	NA	YBL058W	chrII:111384-111407(+)	tctgggagctgcgattggcaTTTAAATATATAAGAAACGTgttttagagctagaaatagc
YBL058W_06	0.067581790589038	0.0254750108934324	5	SHP1	YBL058W	-147	TSS	NA	NA	NA	YBL058W	chrII:111251-111274(-)	tctgggagctgcgattggcaTATTATTGAAACTACTACTAgttttagagctagaaatagc
YBL058W_07	-0.782628672847418	0.159941887266057	2	SHP1	YBL058W	-68	TSS	NA	NA	NA	YBL058W	chrII:111330-111353(+)	tctgggagctgcgattggcaGATGGCAATAAAGAACGGAAgttttagagctagaaatagc
YBL059C-A_00	-0.121679095267952	0.047420862428869	2	CMC2	YBL059C-A	-170	TSS	NA	NA	NA	YBL059C-A	chrII:110730-110753(+)	tctgggagctgcgattggcaCAAGCCCAAAATCAGTAGTGgttttagagctagaaatagc
YBL059C-A_02	0.0780722003504176	0.097862607065034	1	CMC2	YBL059C-A	-43	TSS	NA	NA	NA	YBL059C-A	chrII:110603-110626(+)	tctgggagctgcgattggcaACGCGCAGCGATTTTTTAATgttttagagctagaaatagc
YBL059C-A_07	-0.834621269990921	0.208980503287631	1	CMC2	YBL059C-A	-208	TSS	NA	NA	NA	YBL059C-A	chrII:110768-110791(+)	tctgggagctgcgattggcaTAGACGACTATAAAAAGAGGgttttagagctagaaatagc
YBL059C-A_08	-0.0196443123398815	0.0534826382818148	2	CMC2	YBL059C-A	-113	TSS	NA	NA	NA	YBL059C-A	chrII:110673-110696(+)	tctgggagctgcgattggcaAAGAAGAAAATTCGAAATAAgttttagagctagaaatagc
YBL059C-A_09	0.0810552294959525	0.0593354013034993	2	CMC2	YBL059C-A	-20	TSS	YBL059W	-2	CDS	YBL059C-A,YBL059W	chrII:110580-110603(+)	tctgggagctgcgattggcaTGTAAATCAGTGAATGTTATgttttagagctagaaatagc
YBL059W_01	-0.0179418180931378	0.0564485068511294	2		YBL059W	-252	CDS	NA	NA	NA	YBL059W	chrII:110330-110353(+)	tctgggagctgcgattggcaCATCCTTTTCGTTGTTACAAgttttagagctagaaatagc
YBL059W_02	-0.00990220015621169	0.0926363694932813	1		YBL059W	-131	CDS	NA	NA	NA	YBL059W	chrII:110451-110474(+)	tctgggagctgcgattggcaGTAAGTCGGAGCACAGAAAAgttttagagctagaaatagc
YBL059W_03	-0.163045262388083	0.109191890994758	2		YBL059W	-108	CDS	NA	NA	NA	YBL059W	chrII:110474-110497(+)	tctgggagctgcgattggcaCAAATATATGAAGTAAAATCgttttagagctagaaatagc
YBL059W_04	0.0295500042492299	0.16153552641132	1		YBL059W	-72	CDS	NA	NA	NA	YBL059W	chrII:110510-110533(+)	tctgggagctgcgattggcaAAACGTTCAGCTTCTAACTGgttttagagctagaaatagc
YBL059W_05	0.119056909683719	0.120361019971933	1		YBL059W	-249	CDS	NA	NA	NA	YBL059W	chrII:110333-110356(-)	tctgggagctgcgattggcaTGGCCTTTGTAACAACGAAAgttttagagctagaaatagc
YBL059W_07	-0.349028379702451	0.0902993353082619	5		YBL059W	-229	CDS	NA	NA	NA	YBL059W	chrII:110353-110376(-)	tctgggagctgcgattggcaGAATATTACAAGAGAATATTgttttagagctagaaatagc
YBL059W_08	-0.0354763452821377	0.0428209724524949	2		YBL059W	-219	CDS	NA	NA	NA	YBL059W	chrII:110363-110386(+)	tctgggagctgcgattggcaTCTTGTAATATTCCTTTTGAgttttagagctagaaatagc
YBL060W_00	0.0732719379424799	0.0372132490553026	3	YEL1	YBL060W	-177	TSS	NA	NA	NA	YBL060W	chrII:107726-107749(-)	tctgggagctgcgattggcaCGCACTTAGCTGCCATGTATgttttagagctagaaatagc
YBL060W_01	-0.127083228239716	0.049420887389579	4	YEL1	YBL060W	-121	TSS	NA	NA	NA	YBL060W	chrII:107782-107805(+)	tctgggagctgcgattggcaTGAACTTAAAATGCGATGTTgttttagagctagaaatagc
YBL060W_02	-0.268275988004334	0.0915201724734968	4	YEL1	YBL060W	4	TSS	NA	NA	NA	YBL060W	chrII:107907-107930(+)	tctgggagctgcgattggcaACTATTAAGGGATCGCAAAGgttttagagctagaaatagc
YBL060W_04	-0.237892311496267	0.11765729283956	2	YEL1	YBL060W	-9	TSS	NA	NA	NA	YBL060W	chrII:107894-107917(+)	tctgggagctgcgattggcaGTGCAGTCAATGGACTATTAgttttagagctagaaatagc
YBL060W_06	0.168532926146926	0.069736881901919	4	YEL1	YBL060W	-19	TSS	NA	NA	NA	YBL060W	chrII:107884-107907(+)	tctgggagctgcgattggcaGTACAATTTTGTGCAGTCAAgttttagagctagaaatagc
YBL060W_07	-0.0400202168516452	0.142080911827166	1	YEL1	YBL060W	-41	TSS	NA	NA	NA	YBL060W	chrII:107862-107885(+)	tctgggagctgcgattggcaGATCAGTAAGGCTGACTAGAgttttagagctagaaatagc
YBL060W_08	-0.426339653423561	0.141832252419696	1	YEL1	YBL060W	-120	TSS	NA	NA	NA	YBL060W	chrII:107783-107806(+)	tctgggagctgcgattggcaGAACTTAAAATGCGATGTTTgttttagagctagaaatagc
YBL060W_09	-0.591562156783513	0.227162910250339	2	YEL1	YBL060W	-53	TSS	NA	NA	NA	YBL060W	chrII:107850-107873(+)	tctgggagctgcgattggcaGATCAACTTTGAGATCAGTAgttttagagctagaaatagc
YBL061C_00	-0.0665883887364744	0.0609817805360756	3	SKT5	YBL061C	-199	TSS	YBL060W	-200	TSS	YBL061C,YBL060W	chrII:107703-107726(+)	tctgggagctgcgattggcaAAATAATTAGCGATTAGTTAgttttagagctagaaatagc
YBL061C_03	-0.136379415173377	0.0409986422936143	6	SKT5	YBL061C	-3	TSS	NA	NA	NA	YBL061C	chrII:107507-107530(-)	tctgggagctgcgattggcaTTTAAGAGTAGAGACAAACTgttttagagctagaaatagc
YBL061C_06	-0.654852229279628	0.194449568385036	1	SKT5	YBL061C	-24	TSS	NA	NA	NA	YBL061C	chrII:107528-107551(+)	tctgggagctgcgattggcaAATCTTACATCATCCTCGAGgttttagagctagaaatagc
YBL061C_07	-0.358102553069303	0.100866644248798	3	SKT5	YBL061C	-25	TSS	NA	NA	NA	YBL061C	chrII:107529-107552(+)	tctgggagctgcgattggcaATCTTACATCATCCTCGAGAgttttagagctagaaatagc
YBL061C_08	0.0267580883446045	0.0632611698210724	1	SKT5	YBL061C	-37	TSS	NA	NA	NA	YBL061C	chrII:107541-107564(-)	tctgggagctgcgattggcaTCTTTCTGCAGACCCTCTCGgttttagagctagaaatagc
YBL061C_09	0.020120912634566	0.043282553544336	2	YEL1	YBL060W	-189	TSS	YBL061C	-210	TSS	YBL060W,YBL061C	chrII:107714-107737(+)	tctgggagctgcgattggcaGATTAGTTATGGCCTATACAgttttagagctagaaatagc
YBL062W_00	-0.381144870465361	0.186480703038437	1	NA	NA	NA	NA	NA	NA	NA	NA	chrII:105017-105040(-)	tctgggagctgcgattggcaACTTTTGGTAGAGGTTGATCgttttagagctagaaatagc
YBL062W_02	-0.0902624754367891	0.0579326140602588	4	NA	NA	NA	NA	NA	NA	NA	NA	chrII:105145-105168(+)	tctgggagctgcgattggcaTACCACCGAGCCAATATTGAgttttagagctagaaatagc
YBL062W_03	-0.360210797312603	0.156535455904857	3	NA	NA	NA	NA	NA	NA	NA	NA	chrII:105200-105223(+)	tctgggagctgcgattggcaAATAAAAAACTTCATCAATAgttttagagctagaaatagc
YBL062W_04	-0.963203783912954	0.212892302746253	1	NA	NA	NA	NA	NA	NA	NA	NA	chrII:105082-105105(+)	tctgggagctgcgattggcaAAAGACCTTACCAAATACAGgttttagagctagaaatagc
YBL062W_05	-0.025076347178478	0.022699675616991	3	NA	NA	NA	NA	NA	NA	NA	NA	chrII:105083-105106(+)	tctgggagctgcgattggcaAAGACCTTACCAAATACAGAgttttagagctagaaatagc
YBL062W_09	-0.493682690364114	0.105867644127877	2	NA	NA	NA	NA	NA	NA	NA	NA	chrII:105202-105225(+)	tctgggagctgcgattggcaTAAAAAACTTCATCAATAAGgttttagagctagaaatagc
YBL063W_01	-0.0102615598979972	0.0479388051635086	1	KIP1	YBL063W	-134	TSS	NA	NA	NA	YBL063W	chrII:101741-101764(+)	tctgggagctgcgattggcaTCTTTATATATGTCTGCGTAgttttagagctagaaatagc
YBL063W_04	-0.147485456142276	0.0858996718813916	2	KIP1	YBL063W	-24	TSS	NA	NA	NA	YBL063W	chrII:101851-101874(-)	tctgggagctgcgattggcaTATCTCGCCATATTTAGTGAgttttagagctagaaatagc
YBL063W_05	-0.023325856846461	0.020582323407849	9	KIP1	YBL063W	-181	TSS	NA	NA	NA	YBL063W	chrII:101694-101717(-)	tctgggagctgcgattggcaCTACGATGGCGCTAATGGTAgttttagagctagaaatagc
YBL063W_06	-0.341823256514634	0.263941228862038	1	KIP1	YBL063W	-31	TSS	NA	NA	NA	YBL063W	chrII:101844-101867(+)	tctgggagctgcgattggcaCGCGCTTCCCTCACTAAATAgttttagagctagaaatagc
YBL063W_07	-0.00456003771141808	0.0380379720742093	2	KIP1	YBL063W	-176	TSS	NA	NA	NA	YBL063W	chrII:101699-101722(-)	tctgggagctgcgattggcaGGACTCTACGATGGCGCTAAgttttagagctagaaatagc
YBL063W_09	-0.731248803191748	0.21785875165888	1	KIP1	YBL063W	-155	TSS	NA	NA	NA	YBL063W	chrII:101720-101743(-)	tctgggagctgcgattggcaGAACTAAGAAAAGGTGAAATgttttagagctagaaatagc
YBL064C_05	-0.0101820804574029	0.0386743353725163	3	PRX1	YBL064C	-70	TSS	NA	NA	NA	YBL064C	chrII:101247-101270(-)	tctgggagctgcgattggcaGGGCCGGATGTTGCTGCTATgttttagagctagaaatagc
YBL064C_07	-0.22122277485482	0.0526286082835027	2	PRX1	YBL064C	-90	TSS	NA	NA	NA	YBL064C	chrII:101267-101290(-)	tctgggagctgcgattggcaTAATTACGTAAAGAAACAAGgttttagagctagaaatagc
YBL064C_08	-0.00588762982002354	0.0341363990653425	2	PRX1	YBL064C	-216	TSS	NA	NA	NA	YBL064C	chrII:101393-101416(+)	tctgggagctgcgattggcaATAGCCGCGCTGCTCGTCCTgttttagagctagaaatagc
YBL065W_06	-0.305387480187068	0.137431481935781	1	NA	NA	NA	NA	NA	NA	NA	NA	chrII:99712-99735(-)	tctgggagctgcgattggcaTCTTTTACAACAGATTCCCAgttttagagctagaaatagc
YBL065W_07	-0.158806882059911	0.338114279290932	1	NA	NA	NA	NA	NA	NA	NA	NA	chrII:99711-99734(-)	tctgggagctgcgattggcaCTTTTACAACAGATTCCCATgttttagagctagaaatagc
YBL065W_08	-0.0736322156856243	0.08619977331246	1	NA	NA	NA	NA	NA	NA	NA	NA	chrII:99822-99845(+)	tctgggagctgcgattggcaCCCTTCTTAGGCCTGAATTGgttttagagctagaaatagc
YBL066C_00	0.00241946878834594	0.053179462133871	6	SEF1	YBL066C	-218	TSS	NA	NA	NA	YBL066C	chrII:100361-100384(+)	tctgggagctgcgattggcaTTTCAAAGCTTATTTCGACTgttttagagctagaaatagc
YBL066C_01	-0.00150997370701981	0.0292094852189555	2	SEF1	YBL066C	-72	TSS	NA	NA	NA	YBL066C	chrII:100215-100238(+)	tctgggagctgcgattggcaTTTTTAACGCCATTCCTTTAgttttagagctagaaatagc
YBL066C_02	-0.56617460626203	0.174447730948664	2	SEF1	YBL066C	8	TSS	NA	NA	NA	YBL066C	chrII:100135-100158(+)	tctgggagctgcgattggcaGAGCCAATATAATCTGTATAgttttagagctagaaatagc
YBL066C_03	-0.115190964090837	0.0952329746678275	2	SEF1	YBL066C	7	TSS	NA	NA	NA	YBL066C	chrII:100136-100159(+)	tctgggagctgcgattggcaAGCCAATATAATCTGTATACgttttagagctagaaatagc
YBL066C_05	-0.0102640170594056	0.031957982605828	4	SEF1	YBL066C	-9	TSS	NA	NA	NA	YBL066C	chrII:100152-100175(+)	tctgggagctgcgattggcaATACGGGACCTTTGACATTAgttttagagctagaaatagc
YBL066C_06	-0.146929989346853	0.211906004283635	1	SEF1	YBL066C	-195	TSS	NA	NA	NA	YBL066C	chrII:100338-100361(-)	tctgggagctgcgattggcaTAAACGACTTTACTATATACgttttagagctagaaatagc
YBL066C_08	-0.612566954332249	0.138336783686109	4	SEF1	YBL066C	-81	TSS	NA	NA	NA	YBL066C	chrII:100224-100247(-)	tctgggagctgcgattggcaCTTTACATACCGTAAAGGAAgttttagagctagaaatagc
YBL066C_09	-0.0553032683175888	0.0477613584545205	2	SEF1	YBL066C	-86	TSS	NA	NA	NA	YBL066C	chrII:100229-100252(-)	tctgggagctgcgattggcaTTTTTCTTTACATACCGTAAgttttagagctagaaatagc
YBL068W_01	0.0700656901120021	0.0593506403283082	3	PRS4	YBL068W	-104	TSS	NA	NA	NA	YBL068W	chrII:92267-92290(+)	tctgggagctgcgattggcaTCTGCTTTTTTTTTACTTCTgttttagagctagaaatagc
YBL068W_02	-0.0721802579892854	0.0408014040384187	3	PRS4	YBL068W	-40	TSS	NA	NA	NA	YBL068W	chrII:92331-92354(+)	tctgggagctgcgattggcaGGTCATCGACCTTGAGCATGgttttagagctagaaatagc
YBL068W_04	-0.381366901023038	0.113399003648925	1	PRS4	YBL068W	-61	TSS	NA	NA	NA	YBL068W	chrII:92310-92333(+)	tctgggagctgcgattggcaAAATATTTCAAGGTCCTATAgttttagagctagaaatagc
YBL068W_08	0.0466699957940483	0.0590999620508496	2	PRS4	YBL068W	-47	TSS	NA	NA	NA	YBL068W	chrII:92324-92347(-)	tctgggagctgcgattggcaCTCAAGGTCGATGACCATATgttttagagctagaaatagc
YBL068W-A_00	-0.292702137827051	0.331523094805606	1	NA	NA	NA	NA	NA	NA	NA	NA	chrII:91444-91467(+)	tctgggagctgcgattggcaAAATGGGCCCCAAGTTTTACgttttagagctagaaatagc
YBL068W-A_01	0.112363687292118	0.0689631073676204	2	NA	NA	NA	NA	NA	NA	NA	NA	chrII:91570-91593(+)	tctgggagctgcgattggcaTTCTCAGTATGATCCGGTCGgttttagagctagaaatagc
YBL068W-A_02	-0.101438276893306	0.0498164076085523	2	NA	NA	NA	NA	NA	NA	NA	NA	chrII:91600-91623(+)	tctgggagctgcgattggcaAACTATACTTAACTATAATGgttttagagctagaaatagc
YBL068W-A_03	0.0135024704739263	0.0232347197164324	7	NA	NA	NA	NA	NA	NA	NA	NA	chrII:91700-91723(+)	tctgggagctgcgattggcaGGTGCGTACGTAACCACTGTgttttagagctagaaatagc
YBL068W-A_05	-0.249261481318426	0.136689835679007	1	NA	NA	NA	NA	NA	NA	NA	NA	chrII:91452-91475(-)	tctgggagctgcgattggcaAAATTTCTCCTGTAAAACTTgttttagagctagaaatagc
YBL068W-A_08	0.0654504050672031	0.0638457494041036	1	NA	NA	NA	NA	NA	NA	NA	NA	chrII:91744-91767(+)	tctgggagctgcgattggcaAGAAGACATTTTCGATTCATgttttagagctagaaatagc
YBL068W-A_09	-0.0436703680702905	0.110916161155001	2	NA	NA	NA	NA	NA	NA	NA	NA	chrII:91576-91599(+)	tctgggagctgcgattggcaGTATGATCCGGTCGAGGATAgttttagagctagaaatagc
YBL069W_00	0.0606588609570886	0.0247120383023421	4	AST1	YBL069W	-337	CDS	NA	NA	NA	YBL069W	chrII:90392-90415(+)	tctgggagctgcgattggcaTTACTGCATATAAGGATACTgttttagagctagaaatagc
YBL069W_01	-0.353639286752361	0.13318781657826	2	AST1	YBL069W	-263	CDS	NA	NA	NA	YBL069W	chrII:90466-90489(-)	tctgggagctgcgattggcaATGCGACAAGATGATTTAATgttttagagctagaaatagc
YBL069W_02	-0.263983723393853	0.122689673122895	2	AST1	YBL069W	-174	CDS	YBL071C	-36	CDS	YBL069W,YBL071C	chrII:90555-90578(-)	tctgggagctgcgattggcaAGAAAAATCCCTCGCCTTTCgttttagagctagaaatagc
YBL069W_06	-0.0808674045723996	0.344502429963798	1	AST1	YBL069W	-345	CDS	NA	NA	NA	YBL069W	chrII:90384-90407(+)	tctgggagctgcgattggcaGAGCTCTTTTACTGCATATAgttttagagctagaaatagc
YBL069W_08	-0.308216883975039	0.326863113881809	1	AST1	YBL069W	-287	CDS	NA	NA	NA	YBL069W	chrII:90442-90465(+)	tctgggagctgcgattggcaATACGTAGGCTAAAATGATTgttttagagctagaaatagc
YBL070C_00	-0.0611757128514498	0.0890685760019701	2	NA	NA	NA	NA	NA	NA	NA	NA	chrII:91248-91271(-)	tctgggagctgcgattggcaTAAGGAGCCTGCAGCTTCTTgttttagagctagaaatagc
YBL070C_01	-0.437653392774574	0.214674727396918	2	NA	NA	NA	NA	NA	NA	NA	NA	chrII:91170-91193(-)	tctgggagctgcgattggcaTGAACTTTGCAAACATCCCAgttttagagctagaaatagc
YBL070C_02	0.0468469855915138	0.191820852388394	1	NA	NA	NA	NA	NA	NA	NA	NA	chrII:91031-91054(+)	tctgggagctgcgattggcaGGCTACACATCGTCGATTTAgttttagagctagaaatagc
YBL070C_04	-0.908808236951341	0.343312461991198	1	NA	NA	NA	NA	NA	NA	NA	NA	chrII:90920-90943(-)	tctgggagctgcgattggcaTTTTCATAAGAAAAATCCATgttttagagctagaaatagc
YBL070C_05	-0.384084562531518	0.235284112545569	1	NA	NA	NA	NA	NA	NA	NA	NA	chrII:90921-90944(-)	tctgggagctgcgattggcaCTTTTCATAAGAAAAATCCAgttttagagctagaaatagc
YBL070C_06	-0.13892962095573	0.124703623457465	1	NA	NA	NA	NA	NA	NA	NA	NA	chrII:90962-90985(-)	tctgggagctgcgattggcaCGAACTACAATTTTGTTCTTgttttagagctagaaatagc
YBL070C_07	-0.0122636562246369	0.0278654414693842	1	NA	NA	NA	NA	NA	NA	NA	NA	chrII:90976-90999(+)	tctgggagctgcgattggcaTGTAGTTCGAGTAAGTAATGgttttagagctagaaatagc
YBL070C_09	-0.156944488072756	0.257620402986731	1	NA	NA	NA	NA	NA	NA	NA	NA	chrII:91005-91028(+)	tctgggagctgcgattggcaACCCTGTAGATATGAAAATCgttttagagctagaaatagc
YBL071C_01	0.0691645481285789	0.0906971073459056	1		YBL071C	-226	CDS	NA	NA	NA	YBL071C	chrII:90745-90768(+)	tctgggagctgcgattggcaTAAAGATATTTTGAAGAACCgttttagagctagaaatagc
YBL071C_02	-0.395992717989836	0.131884753194808	2		YBL071C	-158	CDS	YBL069W	-52	CDS	YBL071C,YBL069W	chrII:90677-90700(-)	tctgggagctgcgattggcaAGCTTCCGGAATGCTCGACAgttttagagctagaaatagc
YBL071C_05	-0.076115070382998	0.0449051005143564	1		YBL071C	-305	CDS	NA	NA	NA	YBL071C	chrII:90824-90847(-)	tctgggagctgcgattggcaTTCAAAACAGGAGCGTCCATgttttagagctagaaatagc
YBL071C_07	-0.199242733041977	0.0746029831596093	4		YBL071C	-294	CDS	NA	NA	NA	YBL071C	chrII:90813-90836(-)	tctgggagctgcgattggcaAGCGTCCATAGGTATCTCTTgttttagagctagaaatagc
YBL071C-B_01	-0.269284299482508	0.139343582395882	1		YBL071C-B	-201	CDS	YBL071W-A	-187	TSS	YBL071C-B,YBL071W-A	chrII:89745-89768(+)	tctgggagctgcgattggcaAATTTTAAAGTTGATGAAAAgttttagagctagaaatagc
YBL071C-B_03	-0.246061854657994	0.0664802708858151	7		YBL071C-B	-105	CDS	YBL072C	-210	TSS	YBL071C-B,YBL072C	chrII:89649-89672(-)	tctgggagctgcgattggcaCGGCCTCGCCAAACCCGTGCgttttagagctagaaatagc
YBL071C-B_07	-0.27494416376189	0.322858088918746	1		YBL071C-B	-123	CDS	NA	NA	NA	YBL071C-B	chrII:89667-89690(+)	tctgggagctgcgattggcaGGCCGCTCTGCTCGCAGCTCgttttagagctagaaatagc
YBL071C-B_08	-0.1001187396343	0.109257041174047	1		YBL071C-B	-222	CDS	YBL071W-A	-166	TSS	YBL071C-B,YBL071W-A	chrII:89766-89789(+)	tctgggagctgcgattggcaGGAAAATTTGTAAAAGTGTAgttttagagctagaaatagc
YBL071W-A_01	-0.725221659960582	0.203098227807655	1	KTI11	YBL071W-A	-105	TSS	YBL071C-B	-283	CDS	YBL071W-A,YBL071C-B	chrII:89827-89850(+)	tctgggagctgcgattggcaTAGAGCAGATGAAAAAGAAAgttttagagctagaaatagc
YBL071W-A_05	-0.775226162598612	0.137706526249184	3	KTI11	YBL071W-A	-154	TSS	YBL071C-B	-234	CDS	YBL071W-A,YBL071C-B	chrII:89778-89801(+)	tctgggagctgcgattggcaAAAGTGTAAGGGTGTTAAAGgttttagagctagaaatagc
YBL071W-A_06	-0.298586546417919	0.342876072285564	1	KTI11	YBL071W-A	-153	TSS	YBL071C-B	-235	CDS	YBL071W-A,YBL071C-B	chrII:89779-89802(+)	tctgggagctgcgattggcaAAGTGTAAGGGTGTTAAAGAgttttagagctagaaatagc
YBL071W-A_07	-0.506465714197978	0.337676080979225	1	KTI11	YBL071W-A	-146	TSS	YBL071C-B	-242	CDS	YBL071W-A,YBL071C-B	chrII:89786-89809(+)	tctgggagctgcgattggcaAGGGTGTTAAAGAGGGTGTAgttttagagctagaaatagc
YBL072C_05	-0.496715739655029	0.18141865332532	1	RPS8A	YBL072C	-32	TSS	NA	NA	NA	YBL072C	chrII:89471-89494(+)	tctgggagctgcgattggcaTGTGAGTACCAAAAAGCAAAgttttagagctagaaatagc
YBL072C_07	-0.299900061271003	0.116670144247955	3	RPS8A	YBL072C	-67	TSS	NA	NA	NA	YBL072C	chrII:89506-89529(-)	tctgggagctgcgattggcaCAGGCCTATCTTAAAGTTATgttttagagctagaaatagc
YBL072C_08	-0.730175575134863	0.13806692422133	2	RPS8A	YBL072C	-86	TSS	NA	NA	NA	YBL072C	chrII:89525-89548(-)	tctgggagctgcgattggcaGTTTCATATACGTTATTTACgttttagagctagaaatagc
YBL072C_09	-0.785775540488817	0.1952128376837	1		YBL071C-B	-104	CDS	YBL072C	-209	TSS	YBL071C-B,YBL072C	chrII:89648-89671(-)	tctgggagctgcgattggcaGGCCTCGCCAAACCCGTGCTgttttagagctagaaatagc
YBL073W_00	-0.244324975753992	0.12718876232959	1	NA	NA	NA	NA	NA	NA	NA	NA	chrII:87296-87319(-)	tctgggagctgcgattggcaGCAAAAAGCAGGTTCTAAAAgttttagagctagaaatagc
YBL073W_02	-0.250744108430295	0.08950854059703	3	NA	NA	NA	NA	NA	NA	NA	NA	chrII:87497-87520(-)	tctgggagctgcgattggcaGAATATTGTTCACAACTTCAgttttagagctagaaatagc
YBL073W_03	0.131011001156766	0.0815493907262934	1	NA	NA	NA	NA	NA	NA	NA	NA	chrII:87562-87585(-)	tctgggagctgcgattggcaATTCAGTATGATCCTAAAGAgttttagagctagaaatagc
YBL073W_05	-0.113804540048618	0.036423384562833	2	NA	NA	NA	NA	NA	NA	NA	NA	chrII:87545-87568(-)	tctgggagctgcgattggcaAGATGGCCTTTACAAAATGAgttttagagctagaaatagc
YBL073W_06	0.0568688400392474	0.0550464464442708	5	NA	NA	NA	NA	NA	NA	NA	NA	chrII:87539-87562(+)	tctgggagctgcgattggcaTTTCTTCCATCATTTTGTAAgttttagagctagaaatagc
YBL073W_09	-0.606894494605617	0.213280854730977	1	NA	NA	NA	NA	NA	NA	NA	NA	chrII:87532-87555(-)	tctgggagctgcgattggcaAAAATGATGGAAGAAAGGGAgttttagagctagaaatagc
YBL074C_02	-0.13297604171514	0.193428865643098	1	AAR2	YBL074C	17	TSS	NA	NA	NA	YBL074C	chrII:87772-87795(+)	tctgggagctgcgattggcaAATGGTACAGTATTCATTGCgttttagagctagaaatagc
YBL074C_03	0.188646912995184	0.168320240744718	1	AAR2	YBL074C	-9	TSS	NA	NA	NA	YBL074C	chrII:87798-87821(-)	tctgggagctgcgattggcaGGGGCTAAAAAATAAAATATgttttagagctagaaatagc
YBL074C_07	0.043094553046323	0.0551894298716588	1	AAR2	YBL074C	-29	TSS	NA	NA	NA	YBL074C	chrII:87818-87841(-)	tctgggagctgcgattggcaCCTCCTTATCGCTGGGACATgttttagagctagaaatagc
YBL074C_08	-0.0249542170595634	0.0307516988599976	4	AAR2	YBL074C	-30	TSS	NA	NA	NA	YBL074C	chrII:87819-87842(-)	tctgggagctgcgattggcaTCCTCCTTATCGCTGGGACAgttttagagctagaaatagc
YBL075C_00	0.0301468097206875	0.0353156402750104	2	SSA3	YBL075C	-174	TSS	NA	NA	NA	YBL075C	chrII:86635-86658(+)	tctgggagctgcgattggcaTCCACAGCGATCCCTAATTAgttttagagctagaaatagc
YBL075C_01	-0.0341520751845093	0.0765550611519006	3	SSA3	YBL075C	-114	TSS	NA	NA	NA	YBL075C	chrII:86575-86598(+)	tctgggagctgcgattggcaTACATCCCTTAACCATCTTCgttttagagctagaaatagc
YBL075C_02	0.0583178875660353	0.0374632045400508	4	SSA3	YBL075C	-60	TSS	NA	NA	NA	YBL075C	chrII:86521-86544(-)	tctgggagctgcgattggcaGTATATAAAGTGACTGAAATgttttagagctagaaatagc
YBL075C_03	-0.00554774064442463	0.0249857577061509	3	SSA3	YBL075C	-126	TSS	NA	NA	NA	YBL075C	chrII:86587-86610(+)	tctgggagctgcgattggcaCCATCTTCTGGTCACCCTTGgttttagagctagaaatagc
YBL075C_04	-0.0801931659847521	0.344821409318836	1	SSA3	YBL075C	-175	TSS	NA	NA	NA	YBL075C	chrII:86636-86659(+)	tctgggagctgcgattggcaCCACAGCGATCCCTAATTAAgttttagagctagaaatagc
YBL075C_07	-0.0930877019450661	0.100288448677941	1	SSA3	YBL075C	-207	TSS	NA	NA	NA	YBL075C	chrII:86668-86691(-)	tctgggagctgcgattggcaATTTGACTTGATGCCTATGGgttttagagctagaaatagc
YBL076C_01	-0.137950896475438	0.127922248508	2	ILS1	YBL076C	-105	TSS	NA	NA	NA	YBL076C	chrII:84371-84394(+)	tctgggagctgcgattggcaTCGAGATTTCTTGCGTGCTGgttttagagctagaaatagc
YBL076C_02	-0.383614170470022	0.0633082539447132	2	ILS1	YBL076C	18	TSS	NA	NA	NA	YBL076C	chrII:84248-84271(+)	tctgggagctgcgattggcaTACTCTCGGACATATTTCCTgttttagagctagaaatagc
YBL076C_03	0.0130373741056919	0.0410927408606134	5	ILS1	YBL076C	1	TSS	NA	NA	NA	YBL076C	chrII:84265-84288(+)	tctgggagctgcgattggcaCCTTGGTTTTTTGAAGCTTTgttttagagctagaaatagc
YBL076C_04	-0.687953293581898	0.182868890222055	1	ILS1	YBL076C	1	TSS	NA	NA	NA	YBL076C	chrII:84265-84288(-)	tctgggagctgcgattggcaCCAAAAGCTTCAAAAAACCAgttttagagctagaaatagc
YBL076C_05	-0.0319207170222736	0.0581943066706705	2	ILS1	YBL076C	-6	TSS	NA	NA	NA	YBL076C	chrII:84272-84295(+)	tctgggagctgcgattggcaTTTTTGAAGCTTTTGGCTAAgttttagagctagaaatagc
YBL076C_06	-0.715176355227685	0.343969055711524	1	ILS1	YBL076C	-13	TSS	NA	NA	NA	YBL076C	chrII:84279-84302(+)	tctgggagctgcgattggcaAGCTTTTGGCTAAAGGTTGTgttttagagctagaaatagc
YBL076C_07	-0.593657598912377	0.292945137604838	1	ILS1	YBL076C	-171	TSS	NA	NA	NA	YBL076C	chrII:84437-84460(-)	tctgggagctgcgattggcaTTTAACCTTTTATACGATGGgttttagagctagaaatagc
YBL076C_08	0.0256046729741063	0.00890044167136787	65	ILS1	YBL076C	-170	TSS	NA	NA	NA	YBL076C	chrII:84436-84459(-)	tctgggagctgcgattggcaTTAACCTTTTATACGATGGCgttttagagctagaaatagc
YBL076C_09	0.00686980689397279	0.0651601089797957	1	ILS1	YBL076C	-166	TSS	NA	NA	NA	YBL076C	chrII:84432-84455(+)	tctgggagctgcgattggcaATTACCCGCCATCGTATAAAgttttagagctagaaatagc
YBL077W_01	-0.230800115303297	0.0945610599115673	4	NA	NA	NA	NA	NA	NA	NA	NA	chrII:80689-80712(-)	tctgggagctgcgattggcaCTGAATATCCATTTGAAAAAgttttagagctagaaatagc
YBL077W_03	-0.035917657411766	0.272903429523734	1	NA	NA	NA	NA	NA	NA	NA	NA	chrII:80685-80708(-)	tctgggagctgcgattggcaATATCCATTTGAAAAAAGGAgttttagagctagaaatagc
YBL077W_05	0.0658056156891793	0.0246342580771839	6	NA	NA	NA	NA	NA	NA	NA	NA	chrII:80681-80704(+)	tctgggagctgcgattggcaTCCGCCTTCCTTTTTTCAAAgttttagagctagaaatagc
YBL077W_06	-0.787905997600804	0.112157309692496	1	NA	NA	NA	NA	NA	NA	NA	NA	chrII:80547-80570(+)	tctgggagctgcgattggcaAAACAAATTGCCCTACGGTAgttttagagctagaaatagc
YBL077W_07	0.042571858515906	0.0631788138841445	1	NA	NA	NA	NA	NA	NA	NA	NA	chrII:80557-80580(-)	tctgggagctgcgattggcaTTCCTGCTGACCTTACCGTAgttttagagctagaaatagc
YBL077W_08	-0.190567286970624	0.134757955405587	1	NA	NA	NA	NA	NA	NA	NA	NA	chrII:80676-80699(-)	tctgggagctgcgattggcaTGAAAAAAGGAAGGCGGAGTgttttagagctagaaatagc
YBL078C_00	-0.086224458913066	0.0717088951593238	2	ATG8	YBL078C	-151	TSS	NA	NA	NA	YBL078C	chrII:80915-80938(+)	tctgggagctgcgattggcaGTATTATACAACATTATCGGgttttagagctagaaatagc
YBL078C_02	-0.0440508136790181	0.0371819620610683	7	ATG8	YBL078C	-28	TSS	NA	NA	NA	YBL078C	chrII:80792-80815(+)	tctgggagctgcgattggcaATCCCCTCCTCAACCTTTAAgttttagagctagaaatagc
YBL078C_04	-0.731338897425392	0.0952797385942525	3	ATG8	YBL078C	-31	TSS	NA	NA	NA	YBL078C	chrII:80795-80818(-)	tctgggagctgcgattggcaGAACCATTAAAGGTTGAGGAgttttagagctagaaatagc
YBL078C_05	-0.594552322229439	0.342360487063234	1	ATG8	YBL078C	-32	TSS	NA	NA	NA	YBL078C	chrII:80796-80819(-)	tctgggagctgcgattggcaGGAACCATTAAAGGTTGAGGgttttagagctagaaatagc
YBL078C_07	-0.53536547035255	0.22647971198676	1	ATG8	YBL078C	-41	TSS	NA	NA	NA	YBL078C	chrII:80805-80828(-)	tctgggagctgcgattggcaACAAAAAGGGGAACCATTAAgttttagagctagaaatagc
YBL078C_08	-0.695904219440461	0.295592380902034	1	ATG8	YBL078C	-53	TSS	NA	NA	NA	YBL078C	chrII:80817-80840(-)	tctgggagctgcgattggcaAATTATGGAAATACAAAAAGgttttagagctagaaatagc
YBL079W_01	0.0462404899000941	0.0250346427892295	1	NUP170	YBL079W	-267	CDS	NA	NA	NA	YBL079W	chrII:74980-75003(-)	tctgggagctgcgattggcaAAGTAAAGAAGAGGATATTTgttttagagctagaaatagc
YBL079W_02	-0.120307936213571	0.0694388333598051	3	NUP170	YBL079W	-139	CDS	NA	NA	NA	YBL079W	chrII:75108-75131(+)	tctgggagctgcgattggcaAAAAAACAATTTTTCGAGATgttttagagctagaaatagc
YBL079W_03	-0.181379936442167	0.187984453763022	2	NUP170	YBL079W	-55	CDS	NA	NA	NA	YBL079W	chrII:75192-75215(-)	tctgggagctgcgattggcaTTGTCCGCTTGTCAGATCCTgttttagagctagaaatagc
YBL079W_04	-0.194563858006075	0.0679740526131786	1	NUP170	YBL079W	-18	CDS	NA	NA	NA	YBL079W	chrII:75229-75252(+)	tctgggagctgcgattggcaTTTATTACTTCTCTTTCTAGgttttagagctagaaatagc
YBL079W_05	0.0319538958803259	0.0311084379438537	3	NUP170	YBL079W	-284	CDS	NA	NA	NA	YBL079W	chrII:74963-74986(-)	tctgggagctgcgattggcaTTTGGGTCTTAGAATCTCATgttttagagctagaaatagc
YBL079W_06	-0.302614334014766	0.0426672483261504	5	NUP170	YBL079W	-59	CDS	NA	NA	NA	YBL079W	chrII:75188-75211(+)	tctgggagctgcgattggcaGGAACCTAGGATCTGACAAGgttttagagctagaaatagc
YBL079W_09	-0.0250844861343075	0.114701069527076	1	NUP170	YBL079W	-258	CDS	NA	NA	NA	YBL079W	chrII:74989-75012(-)	tctgggagctgcgattggcaAACATTTCAAAGTAAAGAAGgttttagagctagaaatagc
YBL080C_00	-0.0669682905672663	0.241485553895816	1	PET112	YBL080C	-196	TSS	NA	NA	NA	YBL080C	chrII:74896-74919(+)	tctgggagctgcgattggcaATCAGAAAGTTAATCTTTCAgttttagagctagaaatagc
YBL080C_02	0.0275414777548609	0.153613868157494	1	PET112	YBL080C	1	TSS	NA	NA	NA	YBL080C	chrII:74699-74722(+)	tctgggagctgcgattggcaAGTTCCTACTCTGGTCTTTTgttttagagctagaaatagc
YBL080C_03	-0.0751512134237489	0.0611559800581196	2	PET112	YBL080C	-3	TSS	NA	NA	NA	YBL080C	chrII:74703-74726(-)	tctgggagctgcgattggcaCTGTCCAAAAAGACCAGAGTgttttagagctagaaatagc
YBL080C_06	-0.0279933263718635	0.0616820953742651	1	PET112	YBL080C	14	TSS	NA	NA	NA	YBL080C	chrII:74686-74709(-)	tctgggagctgcgattggcaAGTAGGAACTAGATATGTTGgttttagagctagaaatagc
YBL080C_08	0.0852524398744983	0.121020684484388	1	PET112	YBL080C	-190	TSS	NA	NA	NA	YBL080C	chrII:74890-74913(-)	tctgggagctgcgattggcaAAGATTAACTTTCTGATTTTgttttagagctagaaatagc
YBL081W_00	-0.396938909095826	0.0967576186311664	3	ALG3	YBL082C	-244	CDS	YBL081W	-182	TSS	YBL082C,YBL081W	chrII:71359-71382(-)	tctgggagctgcgattggcaCAAAATTGTTGCAACAAGTAgttttagagctagaaatagc
YBL081W_01	-0.160149902239007	0.0774181404993239	3		YBL081W	-138	TSS	YBL082C	-288	CDS	YBL081W,YBL082C	chrII:71403-71426(-)	tctgggagctgcgattggcaAGCTAGAGAAGGTAAATACAgttttagagctagaaatagc
YBL081W_02	-0.103249396827921	0.0467658463008686	2		YBL081W	8	TSS	NA	NA	NA	YBL081W	chrII:71549-71572(-)	tctgggagctgcgattggcaATTGCCTATCTCTTCTGTGCgttttagagctagaaatagc
YBL081W_03	-0.217450349134302	0.0880689744584745	3		YBL081W	4	TSS	NA	NA	NA	YBL081W	chrII:71545-71568(+)	tctgggagctgcgattggcaGATGCCAGCACAGAAGAGATgttttagagctagaaatagc
YBL081W_04	0.0927112427727288	0.0662818570918356	1	ALG3	YBL082C	-245	CDS	YBL081W	-181	TSS	YBL082C,YBL081W	chrII:71360-71383(+)	tctgggagctgcgattggcaCATACTTGTTGCAACAATTTgttttagagctagaaatagc
YBL081W_05	0.143687643403787	0.0433594798526881	2	ALG3	YBL082C	-246	CDS	YBL081W	-180	TSS	YBL082C,YBL081W	chrII:71361-71384(+)	tctgggagctgcgattggcaATACTTGTTGCAACAATTTTgttttagagctagaaatagc
YBL081W_06	0.0104876272256274	0.0597656651339395	1		YBL081W	-137	TSS	YBL082C	-289	CDS	YBL081W,YBL082C	chrII:71404-71427(-)	tctgggagctgcgattggcaGAGCTAGAGAAGGTAAATACgttttagagctagaaatagc
YBL082C_01	-0.151141927714309	0.112549312379668	1	ALG3	YBL082C	-202	CDS	NA	NA	NA	YBL082C	chrII:71317-71340(+)	tctgggagctgcgattggcaATAAAGAGTCATGTAAGATTgttttagagctagaaatagc
YBL082C_02	-0.00198803647231236	0.221113980468407	1	ALG3	YBL082C	-162	CDS	NA	NA	NA	YBL082C	chrII:71277-71300(+)	tctgggagctgcgattggcaGCAAATGCATTTTACATGGAgttttagagctagaaatagc
YBL082C_03	0.0796111892727758	0.0378041287181941	1	ALG3	YBL082C	-39	CDS	NA	NA	NA	YBL082C	chrII:71154-71177(-)	tctgggagctgcgattggcaCAGTATCATAGAGTGTGTATgttttagagctagaaatagc
YBL082C_04	0.0213404406380634	0.00606701546714873	98	ALG3	YBL082C	-201	CDS	NA	NA	NA	YBL082C	chrII:71316-71339(+)	tctgggagctgcgattggcaAATAAAGAGTCATGTAAGATgttttagagctagaaatagc
YBL082C_05	-0.457345015450226	0.30366903885084	1	ALG3	YBL082C	-4	CDS	NA	NA	NA	YBL082C	chrII:71119-71142(-)	tctgggagctgcgattggcaTTAGATACTAGTAGTATGGAgttttagagctagaaatagc
YBL082C_06	-0.181935836933577	0.0562617830646275	4	ALG3	YBL082C	-8	CDS	NA	NA	NA	YBL082C	chrII:71123-71146(-)	tctgggagctgcgattggcaAGAGTTAGATACTAGTAGTAgttttagagctagaaatagc
YBL082C_07	-0.00650455298777231	0.22720666435465	1	ALG3	YBL082C	-40	CDS	NA	NA	NA	YBL082C	chrII:71155-71178(-)	tctgggagctgcgattggcaACAGTATCATAGAGTGTGTAgttttagagctagaaatagc
YBL082C_08	-0.421102104937458	0.0882807100285896	1	ALG3	YBL082C	-158	CDS	NA	NA	NA	YBL082C	chrII:71273-71296(+)	tctgggagctgcgattggcaGACGGCAAATGCATTTTACAgttttagagctagaaatagc
YBL083C_02	0.0637839537246313	0.112281184225383	1	NA	NA	NA	NA	NA	NA	NA	NA	chrII:70253-70276(+)	tctgggagctgcgattggcaTTTGCCAATTGATACTCCATgttttagagctagaaatagc
YBL083C_04	-0.472257045835846	0.212008199863055	1	NA	NA	NA	NA	NA	NA	NA	NA	chrII:70423-70446(+)	tctgggagctgcgattggcaAATAGAGAAATCATCATTGCgttttagagctagaaatagc
YBL083C_05	0.0576862339112605	0.0164538167856089	6	NA	NA	NA	NA	NA	NA	NA	NA	chrII:70476-70499(+)	tctgggagctgcgattggcaCACAGCCATACTGTATGTTGgttttagagctagaaatagc
YBL084C_02	-0.0399113894599341	0.0477482071877938	2	CDC27	YBL084C	-112	CDS	NA	NA	NA	YBL084C	chrII:69545-69568(+)	tctgggagctgcgattggcaTTTTTTGATAAACTTTTCTGgttttagagctagaaatagc
YBL084C_04	-0.128113993088694	0.345098664594583	1	CDC27	YBL084C	-89	CDS	NA	NA	NA	YBL084C	chrII:69522-69545(+)	tctgggagctgcgattggcaAAAACTCTCACAGCTAGGTAgttttagagctagaaatagc
YBL084C_07	-0.423722787499651	0.0956504251499723	4	CDC27	YBL084C	-200	CDS	NA	NA	NA	YBL084C	chrII:69633-69656(+)	tctgggagctgcgattggcaAAAAAAGGAAAATCAAGCGCgttttagagctagaaatagc
YBL084C_08	-0.761927356809332	0.343641897004348	1	CDC27	YBL084C	-209	CDS	NA	NA	NA	YBL084C	chrII:69642-69665(+)	tctgggagctgcgattggcaAAATCAAGCGCGGGTAATAAgttttagagctagaaatagc
YBL085W_01	-0.0791538605597116	0.0418132186305963	2	BOI1	YBL085W	-120	TSS	NA	NA	NA	YBL085W	chrII:63543-63566(-)	tctgggagctgcgattggcaGTTTCGAAAGTAGTGCAATGgttttagagctagaaatagc
YBL085W_02	-0.224913459291113	0.148652896032412	1	BOI1	YBL085W	-13	TSS	NA	NA	NA	YBL085W	chrII:63650-63673(+)	tctgggagctgcgattggcaGGCAGAAAACGAAAAAAAAAgttttagagctagaaatagc
YBL085W_03	-0.678050180778217	0.169745766951139	1	BOI1	YBL085W	-199	TSS	NA	NA	NA	YBL085W	chrII:63464-63487(-)	tctgggagctgcgattggcaCTCACATACTCTTGAATATTgttttagagctagaaatagc
YBL085W_04	-0.00164734509142274	0.0314253000492356	2	BOI1	YBL085W	-170	TSS	NA	NA	NA	YBL085W	chrII:63493-63516(+)	tctgggagctgcgattggcaATTCTATTGACGCGTAAGAAgttttagagctagaaatagc
YBL085W_07	-0.0110031281553991	0.155429704687909	1	BOI1	YBL085W	-155	TSS	NA	NA	NA	YBL085W	chrII:63508-63531(+)	tctgggagctgcgattggcaAAGAAAGGCTATCACGTGTGgttttagagctagaaatagc
YBL085W_08	0.0293871895882958	0.0348644018333623	3	BOI1	YBL085W	-154	TSS	NA	NA	NA	YBL085W	chrII:63509-63532(+)	tctgggagctgcgattggcaAGAAAGGCTATCACGTGTGGgttttagagctagaaatagc
YBL086C_00	-0.420568580123292	0.0754930122972525	6		YBL086C	-215	TSS	NA	NA	NA	YBL086C	chrII:62866-62889(-)	tctgggagctgcgattggcaCTTAATTAGCCACCATTCAGgttttagagctagaaatagc
YBL086C_08	0.0292099212874046	0.0185360307850109	3		YBL086C	-35	TSS	NA	NA	NA	YBL086C	chrII:62686-62709(-)	tctgggagctgcgattggcaCAAAGCTCACTTGCTAATGAgttttagagctagaaatagc
YBL086C_09	-0.0939213453665637	0.0936470951556308	1		YBL086C	-188	TSS	NA	NA	NA	YBL086C	chrII:62839-62862(-)	tctgggagctgcgattggcaGGATGCATATATAACAATCTgttttagagctagaaatagc
YBL087C_02	-0.294362299344704	0.19499263840692	2	RPL23A	YBL087C	18	TSS	NA	NA	NA	YBL087C	chrII:60733-60756(+)	tctgggagctgcgattggcaGGACATTATTAGTTATATATgttttagagctagaaatagc
YBL087C_04	-0.132753026634985	0.0355347462843474	6	RPL23A	YBL087C	10	TSS	NA	NA	NA	YBL087C	chrII:60741-60764(+)	tctgggagctgcgattggcaTTAGTTATATATAGGTGTGTgttttagagctagaaatagc
YBL087C_08	-0.0359331204497723	0.11052672696402	2	RPL23A	YBL087C	-32	TSS	NA	NA	NA	YBL087C	chrII:60783-60806(-)	tctgggagctgcgattggcaCTTTCTTTATTTTGACTCTTgttttagagctagaaatagc
YBL088C_02	-0.0861597585465245	0.125095165226912	1	TEL1	YBL088C	-145	CDS	NA	NA	NA	YBL088C	chrII:59515-59538(+)	tctgggagctgcgattggcaGTCAAAATATGCATATTGTAgttttagagctagaaatagc
YBL088C_03	-0.173031385762183	0.246807895936175	1	TEL1	YBL088C	-60	CDS	NA	NA	NA	YBL088C	chrII:59430-59453(+)	tctgggagctgcgattggcaAATTTCCTGCTTTTTTTGCGgttttagagctagaaatagc
YBL088C_04	-0.0491432429073972	0.0275359844894259	10	TEL1	YBL088C	-26	CDS	NA	NA	NA	YBL088C	chrII:59396-59419(+)	tctgggagctgcgattggcaTGATTTCCCTTTTTCTTTGAgttttagagctagaaatagc
YBL088C_05	-0.0117777783175369	0.0383182020561643	1	TEL1	YBL088C	-101	CDS	NA	NA	NA	YBL088C	chrII:59471-59494(+)	tctgggagctgcgattggcaTCTTGATTATTCTATTAACTgttttagagctagaaatagc
YBL088C_08	-0.0292528788338252	0.0620189479851864	2	TEL1	YBL088C	-274	CDS	NA	NA	NA	YBL088C	chrII:59644-59667(-)	tctgggagctgcgattggcaATATTATGAGCGTGATAGGAgttttagagctagaaatagc
YBL089W_00	-0.18244936167546	0.0955058841151149	3	AVT5	YBL089W	-161	TSS	NA	NA	NA	YBL089W	chrII:49338-49361(-)	tctgggagctgcgattggcaCGATTAGTATCCTTTCCTCTgttttagagctagaaatagc
YBL089W_01	-0.0362053895810593	0.0744751622042402	4	AVT5	YBL089W	-105	TSS	NA	NA	NA	YBL089W	chrII:49394-49417(-)	tctgggagctgcgattggcaTTTACAAAGACGGAAATCAAgttttagagctagaaatagc
YBL089W_03	0.0421450338869526	0.0393077314978244	5	AVT5	YBL089W	-101	TSS	NA	NA	NA	YBL089W	chrII:49398-49421(+)	tctgggagctgcgattggcaTGATTTCCGTCTTTGTAAATgttttagagctagaaatagc
YBL089W_05	-0.303183428515602	0.342623076568381	1	AVT5	YBL089W	-136	TSS	NA	NA	NA	YBL089W	chrII:49363-49386(-)	tctgggagctgcgattggcaTCACAATATTCAAGAGTTGAgttttagagctagaaatagc
YBL089W_06	-0.197577086208647	0.0615119657273598	2	AVT5	YBL089W	-171	TSS	NA	NA	NA	YBL089W	chrII:49328-49351(+)	tctgggagctgcgattggcaGTTAAAGATGCCAAGAGGAAgttttagagctagaaatagc
YBL089W_07	-0.465248004415024	0.166362500109079	2	AVT5	YBL089W	-176	TSS	NA	NA	NA	YBL089W	chrII:49323-49346(+)	tctgggagctgcgattggcaAAATTGTTAAAGATGCCAAGgttttagagctagaaatagc
YBL089W_08	-0.184228711324194	0.0581604031649601	2	AVT5	YBL089W	-206	TSS	NA	NA	NA	YBL089W	chrII:49293-49316(+)	tctgggagctgcgattggcaAATTCATGATGGGCTTCAAGgttttagagctagaaatagc
YBL089W_09	-0.0927194648465618	0.054447066684772	1	AVT5	YBL089W	-216	TSS	NA	NA	NA	YBL089W	chrII:49283-49306(+)	tctgggagctgcgattggcaCATAGGAAGGAATTCATGATgttttagagctagaaatagc
YBL090W_02	0.00520438391597589	0.0360567832535203	3	MRP21	YBL090W	15	TSS	YBL091C	-183	TSS	YBL090W,YBL091C	chrII:48822-48845(+)	tctgggagctgcgattggcaTAATGTTGAAGAGCACGCTGgttttagagctagaaatagc
YBL090W_03	0.025759859297111	0.0949321831558657	2	MRP21	YBL090W	12	TSS	YBL091C	-180	TSS	YBL090W,YBL091C	chrII:48819-48842(-)	tctgggagctgcgattggcaCAGCGTGCTCTTCAACATTAgttttagagctagaaatagc
YBL090W_04	-0.0779856100074034	0.0561043598659688	5	MRP21	YBL090W	-2	TSS	YBL091C	-166	TSS	YBL090W,YBL091C	chrII:48805-48828(-)	tctgggagctgcgattggcaACATTATGGTTATGCTCTTAgttttagagctagaaatagc
YBL090W_05	-0.0271910345944446	0.0325271733149679	6	MRP21	YBL090W	-3	TSS	YBL091C	-165	TSS	YBL090W,YBL091C	chrII:48804-48827(-)	tctgggagctgcgattggcaCATTATGGTTATGCTCTTATgttttagagctagaaatagc
YBL090W_06	-0.00916817665429404	0.04351979295466	4	MRP21	YBL090W	-34	TSS	YBL091C	-134	TSS	YBL090W,YBL091C	chrII:48773-48796(-)	tctgggagctgcgattggcaGACAGATTTTTTACTCTTCAgttttagagctagaaatagc
YBL090W_07	-0.0123575842017054	0.0544915011444146	3	MRP21	YBL090W	-35	TSS	YBL091C	-133	TSS	YBL090W,YBL091C	chrII:48772-48795(-)	tctgggagctgcgattggcaACAGATTTTTTACTCTTCAAgttttagagctagaaatagc
YBL091C_00	-0.0304141784004159	0.19913668607917	1	MAP2	YBL091C	-209	TSS	NA	NA	NA	YBL091C	chrII:48848-48871(+)	tctgggagctgcgattggcaTCAAGAATCTCTCTCAGAAGgttttagagctagaaatagc
YBL091C_02	-0.135213740829412	0.0594524842739404	8	MAP2	YBL091C	-33	TSS	YBL090W	-135	TSS	YBL091C,YBL090W	chrII:48672-48695(-)	tctgggagctgcgattggcaATAGCAAGAAGCTAATAAGTgttttagagctagaaatagc
YBL091C_08	-0.235301377600382	0.0979307099258146	2	MAP2	YBL091C	-34	TSS	YBL090W	-134	TSS	YBL091C,YBL090W	chrII:48673-48696(-)	tctgggagctgcgattggcaCATAGCAAGAAGCTAATAAGgttttagagctagaaatagc
YBL091C_09	-0.0737444368163683	0.0506616214706261	4	MAP2	YBL091C	-35	TSS	YBL090W	-133	TSS	YBL091C,YBL090W	chrII:48674-48697(+)	tctgggagctgcgattggcaCACTTATTAGCTTCTTGCTAgttttagagctagaaatagc
YBL091C-A_02	-0.0384113883577032	0.0474582758581507	5	SCS22	YBL091C-A	-48	TSS	NA	NA	NA	YBL091C-A	chrII:47223-47246(+)	tctgggagctgcgattggcaCCACTGTTTGAGACCCCCATgttttagagctagaaatagc
YBL091C-A_03	0.0288786273303168	0.022393977598018	3	SCS22	YBL091C-A	-200	TSS	NA	NA	NA	YBL091C-A	chrII:47375-47398(-)	tctgggagctgcgattggcaAAAAAGGAAGTCGTTTCGAAgttttagagctagaaatagc
YBL091C-A_06	0.0121012417926763	0.0900920440150941	1	SCS22	YBL091C-A	20	TSS	NA	NA	NA	YBL091C-A	chrII:47155-47178(-)	tctgggagctgcgattggcaGAGAATAGTGCCAGAAAAGCgttttagagctagaaatagc
YBL091C-A_08	-0.0171410693464192	0.0672686220278363	3	SCS22	YBL091C-A	-152	TSS	NA	NA	NA	YBL091C-A	chrII:47327-47350(-)	tctgggagctgcgattggcaTTTCAAATGGCCTCCTCACTgttttagagctagaaatagc
YBL092W_00	-0.612169353815178	0.222617058480899	1	RPL32	YBL092W	-218	TSS	NA	NA	NA	YBL092W	chrII:45384-45407(+)	tctgggagctgcgattggcaCAGCCAGCGGAGGCATTGTAgttttagagctagaaatagc
YBL092W_05	-0.742672162501039	0.249576411644858	1	RPL32	YBL092W	-215	TSS	NA	NA	NA	YBL092W	chrII:45387-45410(-)	tctgggagctgcgattggcaAAACCATACAATGCCTCCGCgttttagagctagaaatagc
YBL092W_06	-0.614905905554472	0.223886047852186	1	RPL32	YBL092W	-207	TSS	NA	NA	NA	YBL092W	chrII:45395-45418(+)	tctgggagctgcgattggcaGGCATTGTATGGTTTCCGTCgttttagagctagaaatagc
YBL092W_07	-0.302357321230002	0.262319545223547	1	RPL32	YBL092W	-200	TSS	NA	NA	NA	YBL092W	chrII:45402-45425(+)	tctgggagctgcgattggcaTATGGTTTCCGTCTGGAGAGgttttagagctagaaatagc
YBL093C_00	-0.358804220627303	0.127953938361658	3	ROX3	YBL093C	-206	TSS	NA	NA	NA	YBL093C	chrII:45193-45216(+)	tctgggagctgcgattggcaTGGGTGTATCTTTCCAGATTgttttagagctagaaatagc
YBL093C_01	-0.558635121507355	0.344885897401322	1	ROX3	YBL093C	-113	TSS	NA	NA	NA	YBL093C	chrII:45100-45123(+)	tctgggagctgcgattggcaCTATTGTCTCTATCAAAATTgttttagagctagaaatagc
YBL093C_03	-0.261846769199991	0.289665720004092	1	ROX3	YBL093C	-1	TSS	NA	NA	NA	YBL093C	chrII:44988-45011(-)	tctgggagctgcgattggcaTTCCTGATCTGACAACAGGGgttttagagctagaaatagc
YBL093C_06	0.0879050751537183	0.0743402281212495	1	ROX3	YBL093C	-5	TSS	NA	NA	NA	YBL093C	chrII:44992-45015(-)	tctgggagctgcgattggcaTCCTTTCCTGATCTGACAACgttttagagctagaaatagc
YBL093C_07	-0.913683467232016	0.12236095026399	3	ROX3	YBL093C	-14	TSS	NA	NA	NA	YBL093C	chrII:45001-45024(+)	tctgggagctgcgattggcaAGATCAGGAAAGGAATGAAGgttttagagctagaaatagc
YBL093C_08	0.00991639156076691	0.0346493557084185	4	ROX3	YBL093C	-219	TSS	NA	NA	NA	YBL093C	chrII:45206-45229(-)	tctgggagctgcgattggcaAAAAAAAAAAGAACCGAATCgttttagagctagaaatagc
YBL093C_09	-0.377922383130095	0.0778612075162018	5	ROX3	YBL093C	-187	TSS	NA	NA	NA	YBL093C	chrII:45174-45197(+)	tctgggagctgcgattggcaCGTACATTCTATGTATGTTTgttttagagctagaaatagc
YBL094C_00	-0.00660158035671582	0.0458643361350645	5	NA	NA	NA	NA	NA	NA	NA	NA	chrII:44431-44454(+)	tctgggagctgcgattggcaCTTGGGCTCCCCCTTGGTTCgttttagagctagaaatagc
YBL094C_01	-0.0354170934234504	0.0281950620444785	2	NA	NA	NA	NA	NA	NA	NA	NA	chrII:44311-44334(-)	tctgggagctgcgattggcaCAAATCTAGTGGAAGTTCGAgttttagagctagaaatagc
YBL094C_02	0.0380005938938872	0.0531725529809456	1	NA	NA	NA	NA	NA	NA	NA	NA	chrII:44267-44290(-)	tctgggagctgcgattggcaGTCATGAGGATATGAAAAGAgttttagagctagaaatagc
YBL094C_03	-0.377491227415343	0.0923963416477088	4	NA	NA	NA	NA	NA	NA	NA	NA	chrII:44119-44142(-)	tctgggagctgcgattggcaATATAGAATATTAATTAACAgttttagagctagaaatagc
YBL094C_04	0.054764806774346	0.0368512437880924	6	NA	NA	NA	NA	NA	NA	NA	NA	chrII:44283-44306(+)	tctgggagctgcgattggcaTCATGACTGTCACTATGTGTgttttagagctagaaatagc
YBL094C_05	-0.694091638448844	0.177761270551365	2	NA	NA	NA	NA	NA	NA	NA	NA	chrII:44322-44345(-)	tctgggagctgcgattggcaAAAAGGAAGAACAAATCTAGgttttagagctagaaatagc
YBL094C_06	-0.0601129343442153	0.114781546337071	1	NA	NA	NA	NA	NA	NA	NA	NA	chrII:44281-44304(-)	tctgggagctgcgattggcaAACACATAGTGACAGTCATGgttttagagctagaaatagc
YBL094C_08	-0.255191736937206	0.0567928617118631	2	NA	NA	NA	NA	NA	NA	NA	NA	chrII:44264-44287(-)	tctgggagctgcgattggcaATGAGGATATGAAAAGAAGGgttttagagctagaaatagc
YBL094C_09	-0.306164371258792	0.106485238645474	3	NA	NA	NA	NA	NA	NA	NA	NA	chrII:44351-44374(+)	tctgggagctgcgattggcaATTGTTACCTGAATTTGAGCgttttagagctagaaatagc
YBL095W_00	0.0647390789273439	0.0569151808815808	2	MRX3	YBL095W	-220	TSS	NA	NA	NA	YBL095W	chrII:43030-43053(-)	tctgggagctgcgattggcaTATCAAGTCATTATAGTTTTgttttagagctagaaatagc
YBL095W_01	-0.308962171843634	0.180209683758502	2	MRX3	YBL095W	-67	TSS	NA	NA	NA	YBL095W	chrII:43183-43206(+)	tctgggagctgcgattggcaAAGGGGACCGCTTCGAAAAGgttttagagctagaaatagc
YBL095W_02	0.0115195702225536	0.107825453867947	2	MRX3	YBL095W	-8	TSS	NA	NA	NA	YBL095W	chrII:43242-43265(+)	tctgggagctgcgattggcaCAAATGACAGGATAGATCGAgttttagagctagaaatagc
YBL095W_05	-0.319524095172482	0.154415644821778	1	MRX3	YBL095W	-20	TSS	NA	NA	NA	YBL095W	chrII:43230-43253(+)	tctgggagctgcgattggcaATAGACAATGACCAAATGACgttttagagctagaaatagc
YBL095W_06	-0.172229901686228	0.0972577192383856	1	MRX3	YBL095W	-207	TSS	NA	NA	NA	YBL095W	chrII:43043-43066(+)	tctgggagctgcgattggcaTGACTTGATAGTGAATTATGgttttagagctagaaatagc
YBL095W_08	-0.434597609461346	0.146844482867402	1	MRX3	YBL095W	-54	TSS	NA	NA	NA	YBL095W	chrII:43196-43219(+)	tctgggagctgcgattggcaCGAAAAGTGGATATAAAACAgttttagagctagaaatagc
YBL095W_09	-0.321169289356796	0.0701209576842092	3	MRX3	YBL095W	-60	TSS	NA	NA	NA	YBL095W	chrII:43190-43213(-)	tctgggagctgcgattggcaTTTATATCCACTTTTCGAAGgttttagagctagaaatagc
YBL096C_00	-0.100834913698824	0.142756890503463	1	NA	NA	NA	NA	NA	NA	NA	NA	chrII:43750-43773(+)	tctgggagctgcgattggcaGATGAAGCATTGTGCTATTGgttttagagctagaaatagc
YBL096C_03	-0.102804749735274	0.0997936274086506	2	NA	NA	NA	NA	NA	NA	NA	NA	chrII:43506-43529(+)	tctgggagctgcgattggcaGGTTTACAACAAGTTGGCCCgttttagagctagaaatagc
YBL096C_04	-0.415581377814177	0.108022739474568	1	NA	NA	NA	NA	NA	NA	NA	NA	chrII:43482-43505(-)	tctgggagctgcgattggcaCGCTTTTCTCGATTTGAGCGgttttagagctagaaatagc
YBL096C_05	-0.627112798970054	0.102984635565588	3	NA	NA	NA	NA	NA	NA	NA	NA	chrII:43485-43508(+)	tctgggagctgcgattggcaCGCTCAAATCGAGAAAAGCGgttttagagctagaaatagc
YBL096C_06	0.0501064354298909	0.0577145433333423	4	NA	NA	NA	NA	NA	NA	NA	NA	chrII:43642-43665(+)	tctgggagctgcgattggcaGTGTTCCATGATGTGAATCAgttttagagctagaaatagc
YBL096C_07	-0.163375588637162	0.243162514619214	2	NA	NA	NA	NA	NA	NA	NA	NA	chrII:43636-43659(-)	tctgggagctgcgattggcaTTCACATCATGGAACACCAAgttttagagctagaaatagc
YBL096C_09	-0.0521082361231067	0.331029416251744	1	NA	NA	NA	NA	NA	NA	NA	NA	chrII:43500-43523(+)	tctgggagctgcgattggcaAAGCGAGGTTTACAACAAGTgttttagagctagaaatagc
YBL097W_02	-0.709079171222858	0.235619494828977	2	BRN1	YBL097W	-58	TSS	NA	NA	NA	YBL097W	chrII:40704-40727(+)	tctgggagctgcgattggcaTTGTCAAGATAATATCCATAgttttagagctagaaatagc
YBL097W_03	-0.734445541021989	0.148231793432519	5	BRN1	YBL097W	-120	TSS	NA	NA	NA	YBL097W	chrII:40642-40665(+)	tctgggagctgcgattggcaTGATCACGCGAAACGGTAAAgttttagagctagaaatagc
YBL097W_06	0.0143484872722543	0.0310709960997402	4	BRN1	YBL097W	14	TSS	NA	NA	NA	YBL097W	chrII:40776-40799(+)	tctgggagctgcgattggcaAATCATCTTAGTGGACTTTTgttttagagctagaaatagc
YBL097W_07	-0.0665539699593317	0.104776100226104	1	BRN1	YBL097W	8	TSS	NA	NA	NA	YBL097W	chrII:40770-40793(-)	tctgggagctgcgattggcaAGTCCACTAAGATGATTTTTgttttagagctagaaatagc
YBL097W_09	-0.243883362740405	0.151979232265865	1	BRN1	YBL097W	-215	TSS	NA	NA	NA	YBL097W	chrII:40547-40570(-)	tctgggagctgcgattggcaTAATCCTCTCCTAGCGTACAgttttagagctagaaatagc
YBL098W_00	-0.0316775855027442	0.0458929855490896	1	BNA4	YBL098W	-277	CDS	NA	NA	NA	YBL098W	chrII:38856-38879(+)	tctgggagctgcgattggcaATATATTATTATTATTCTTAgttttagagctagaaatagc
YBL098W_02	0.091793652061208	0.0570484893893327	1	BNA4	YBL098W	-131	CDS	NA	NA	NA	YBL098W	chrII:39002-39025(-)	tctgggagctgcgattggcaAAAAGAGTCAGTGCTAAGAAgttttagagctagaaatagc
YBL098W_03	-0.288292598851693	0.10889109270878	3	BNA4	YBL098W	-106	CDS	NA	NA	NA	YBL098W	chrII:39027-39050(+)	tctgggagctgcgattggcaCCGCCACTATTTCTTATAAAgttttagagctagaaatagc
YBL098W_07	-0.0115717098297206	0.0293813369644346	4	BNA4	YBL098W	-93	CDS	NA	NA	NA	YBL098W	chrII:39040-39063(+)	tctgggagctgcgattggcaTTATAAAAGGCCCGAATTTCgttttagagctagaaatagc
YBL098W_08	-0.12133653055151	0.0875606590347358	4	BNA4	YBL098W	-88	CDS	NA	NA	NA	YBL098W	chrII:39045-39068(+)	tctgggagctgcgattggcaAAAGGCCCGAATTTCTGGCAgttttagagctagaaatagc
YBL098W_09	-0.50560438253717	0.130971851319837	1	BNA4	YBL098W	-82	CDS	NA	NA	NA	YBL098W	chrII:39051-39074(-)	tctgggagctgcgattggcaCAACGTCCGTGCCAGAAATTgttttagagctagaaatagc
YBL099W_00	0.0377457004841392	0.023079395936481	6	ATP1	YBL099W	-218	TSS	NA	NA	NA	YBL099W	chrII:36504-36527(+)	tctgggagctgcgattggcaTTCTTTTTTTTTTCATTTCTgttttagagctagaaatagc
YBL099W_01	-0.0784078485876279	0.0326091722061878	3	ATP1	YBL099W	-139	TSS	NA	NA	NA	YBL099W	chrII:36583-36606(+)	tctgggagctgcgattggcaCAATCAGATCCCTTTAAAAAgttttagagctagaaatagc
YBL099W_02	-0.0722693522784323	0.0762994173834146	1	ATP1	YBL099W	16	TSS	NA	NA	NA	YBL099W	chrII:36738-36761(-)	tctgggagctgcgattggcaTCTCTACTTGTATGAAGGGAgttttagagctagaaatagc
YBL099W_03	-0.0263584734860818	0.168489035888167	2	ATP1	YBL099W	-196	TSS	NA	NA	NA	YBL099W	chrII:36526-36549(+)	tctgggagctgcgattggcaGCCTGTTTCTCCGCGCTGATgttttagagctagaaatagc
YBL099W_04	-0.00232646231091669	0.0208944055866197	7	ATP1	YBL099W	-188	TSS	NA	NA	NA	YBL099W	chrII:36534-36557(+)	tctgggagctgcgattggcaCTCCGCGCTGATTGGTCGCCgttttagagctagaaatagc
YBL099W_07	0.0231342096390626	0.132643699968692	1	ATP1	YBL099W	-169	TSS	NA	NA	NA	YBL099W	chrII:36553-36576(+)	tctgggagctgcgattggcaCCGGGTGATGCAGTTGCGGCgttttagagctagaaatagc
YBL099W_08	-0.0302585930623884	0.0257670415236392	2	ATP1	YBL099W	-163	TSS	NA	NA	NA	YBL099W	chrII:36559-36582(+)	tctgggagctgcgattggcaGATGCAGTTGCGGCCGGCCCgttttagagctagaaatagc
YBL099W_09	-0.1486181973321	0.0808660368267305	3	ATP1	YBL099W	-138	TSS	NA	NA	NA	YBL099W	chrII:36584-36607(+)	tctgggagctgcgattggcaAATCAGATCCCTTTAAAAATgttttagagctagaaatagc
YBL100C_01	0.00637554456921659	0.0359773086616625	3	NA	NA	NA	NA	NA	NA	NA	NA	chrII:37490-37513(+)	tctgggagctgcgattggcaGCTTTAGGTAACCCTATTGAgttttagagctagaaatagc
YBL100C_02	-0.064159414399122	0.083394015248859	3	NA	NA	NA	NA	NA	NA	NA	NA	chrII:37415-37438(+)	tctgggagctgcgattggcaGGTGAATTGGTCAAGAGAACgttttagagctagaaatagc
YBL100C_03	0.0264472966818995	0.0293670509856614	3	NA	NA	NA	NA	NA	NA	NA	NA	chrII:37322-37345(+)	tctgggagctgcgattggcaGAGTTCTCCTCTGGTGTTAAgttttagagctagaaatagc
YBL100C_05	0.0487664209133065	0.0280364660944198	2	NA	NA	NA	NA	NA	NA	NA	NA	chrII:37313-37336(+)	tctgggagctgcgattggcaGAATTGGTCGAGTTCTCCTCgttttagagctagaaatagc
YBL100C_06	-0.0959259211550301	0.0469816339962756	2	NA	NA	NA	NA	NA	NA	NA	NA	chrII:37327-37350(+)	tctgggagctgcgattggcaCTCCTCTGGTGTTAAAGGTAgttttagagctagaaatagc
YBL100C_08	0.0594561254544264	0.0466136139751111	1	NA	NA	NA	NA	NA	NA	NA	NA	chrII:37346-37369(+)	tctgggagctgcgattggcaATGGCTTTGAACTTGGAGCCgttttagagctagaaatagc
YBL100C_09	-0.0476452957506958	0.145053880699565	1	NA	NA	NA	NA	NA	NA	NA	NA	chrII:37355-37378(+)	tctgggagctgcgattggcaAACTTGGAGCCTGGTCAAGTgttttagagctagaaatagc
YBL100W-B_00	-0.0054638848819668	0.030300220008929	5		YBL100W-B	-297	CDS	YBL100W-A	-297	CDS	YBL100W-B,YBL100W-A	chrII:29626-29649(+)	tctgggagctgcgattggcaATACAAGCACATATAATTGTgttttagagctagaaatagc
YBL100W-B_02_DEGEN	-0.071723643486332	0.00842305580663364	107		YBL100W-B	-187	CDS	YBL100W-A	-187	CDS	YBL100W-B,YBL100W-A	chrII:29736-29759(+)	tctgggagctgcgattggcaGAAATAGTCATCTAAATTAGgttttagagctagaaatagc
YBL100W-B_03	0.0128889803569034	0.0283986234519455	4		YBL100W-B	-77	CDS	YBL100W-A	-77	CDS	YBL100W-B,YBL100W-A	chrII:29846-29869(+)	tctgggagctgcgattggcaGAATTGCAGATTCCCTTTCAgttttagagctagaaatagc
YBL100W-B_07_DEGEN	0.176447196893897	0.0203615712391064	7		YBL100W-B	-8	CDS	YBL100W-A	-8	CDS	YBL100W-B,YBL100W-A	chrII:29915-29938(+)	tctgggagctgcgattggcaTATTATAGCCTTAATCACAAgttttagagctagaaatagc
YBL100W-B_08_DEGEN	-0.0208591950540721	0.0100022658840175	61		YBL100W-B	0	CDS	YBL100W-A	0	CDS	YBL100W-B,YBL100W-A	chrII:29923-29946(-)	tctgggagctgcgattggcaTTGGGATTCCATTGTGATTAgttttagagctagaaatagc
YBL100W-B_09_DEGEN	-0.340754773286769	0.128250674925351	2		YBL100W-B	-13	CDS	YBL100W-A	-13	CDS	YBL100W-B,YBL100W-A	chrII:29910-29933(-)	tctgggagctgcgattggcaGTGATTAAGGCTATAATATTgttttagagctagaaatagc
YBL100W-C_00	0.0394307365565477	0.0969218643789954	1		YBL100W-C	-169	TSS	NA	NA	NA	YBL100W-C	chrII:28192-28215(+)	tctgggagctgcgattggcaTTGGTGGGAGAGGGTTGAAAgttttagagctagaaatagc
YBL100W-C_01	-0.439364484206035	0.169777444450833	1		YBL100W-C	-126	TSS	NA	NA	NA	YBL100W-C	chrII:28235-28258(+)	tctgggagctgcgattggcaAATCTGTTTCTGATAAAGAGgttttagagctagaaatagc
YBL100W-C_06	-0.710945958986485	0.0800704177325649	6		YBL100W-C	-179	TSS	NA	NA	NA	YBL100W-C	chrII:28182-28205(+)	tctgggagctgcgattggcaCCCTAATTTCTTGGTGGGAGgttttagagctagaaatagc
YBL100W-C_08	0.169506435247732	0.0247539191323784	4		YBL100W-C	-184	TSS	NA	NA	NA	YBL100W-C	chrII:28177-28200(+)	tctgggagctgcgattggcaATGGACCCTAATTTCTTGGTgttttagagctagaaatagc
YBL101C_00	-0.238300029292719	0.11767720878753	2	ECM21	YBL101C	-187	TSS	NA	NA	NA	YBL101C	chrII:28582-28605(+)	tctgggagctgcgattggcaTGAGTGATATACCGCAAGATgttttagagctagaaatagc
YBL101C_01	0.0174064280989068	0.0494958497108602	4	ECM21	YBL101C	-137	TSS	NA	NA	NA	YBL101C	chrII:28532-28555(+)	tctgggagctgcgattggcaATTGGAAAAATTAAGACCAAgttttagagctagaaatagc
YBL101C_02	-0.334417511365322	0.0549924092785354	5	ECM21	YBL101C	-14	TSS	NA	NA	NA	YBL101C	chrII:28409-28432(-)	tctgggagctgcgattggcaACTCATTATTATTGCTCGGAgttttagagctagaaatagc
YBL101C_03	-0.0278844501533911	0.0503208337539558	2	ECM21	YBL101C	-172	TSS	NA	NA	NA	YBL101C	chrII:28567-28590(-)	tctgggagctgcgattggcaATCACTCACACTCGATTCACgttttagagctagaaatagc
YBL101C_04	-0.115288621682403	0.290395106522777	1	ECM21	YBL101C	-198	TSS	NA	NA	NA	YBL101C	chrII:28593-28616(-)	tctgggagctgcgattggcaACAGTTTTCTACCGATCTTGgttttagagctagaaatagc
YBL101C_06	-0.0855704112671987	0.121853549096981	2	ECM21	YBL101C	-119	TSS	NA	NA	NA	YBL101C	chrII:28514-28537(+)	tctgggagctgcgattggcaGGAAGAGTCAGATCAGAGATgttttagagctagaaatagc
YBL101C_07	-0.0910460351856148	0.252713618388679	1	ECM21	YBL101C	-115	TSS	NA	NA	NA	YBL101C	chrII:28510-28533(-)	tctgggagctgcgattggcaTCTCTGATCTGACTCTTCCAgttttagagctagaaatagc
YBL101C_08	0.100914209516092	0.0241976303451429	4	ECM21	YBL101C	-114	TSS	NA	NA	NA	YBL101C	chrII:28509-28532(-)	tctgggagctgcgattggcaCTCTGATCTGACTCTTCCAAgttttagagctagaaatagc
YBL102W_03	-0.0655093257814809	0.0530746889995976	4	SFT2	YBL102W	-14	TSS	YBL103C	-194	TSS	YBL102W,YBL103C	chrII:23985-24008(+)	tctgggagctgcgattggcaATTTGCATTCTAATTGCGTTgttttagagctagaaatagc
YBL103C_02	-0.64442633387149	0.15773408811011	3	RTG3	YBL103C	12	TSS	YBL102W	-220	TSS	YBL103C,YBL102W	chrII:23779-23802(-)	tctgggagctgcgattggcaAACAATTGTACTACTCGGTCgttttagagctagaaatagc
YBL103C_03	-0.865688575645453	0.188802633173349	1	RTG3	YBL103C	20	TSS	NA	NA	NA	YBL103C	chrII:23771-23794(-)	tctgggagctgcgattggcaTACTACTCGGTCCGGACAGTgttttagagctagaaatagc
YBL103C_05	-0.710763198141889	0.343559118573846	1	RTG3	YBL103C	7	TSS	YBL102W	-215	TSS	YBL103C,YBL102W	chrII:23784-23807(-)	tctgggagctgcgattggcaAAACTAACAATTGTACTACTgttttagagctagaaatagc
YBL103C_06	-0.726941831112981	0.171264415576016	3	RTG3	YBL103C	-11	TSS	YBL102W	-197	TSS	YBL103C,YBL102W	chrII:23802-23825(+)	tctgggagctgcgattggcaAGTTTCTGTTGCTCATAAGAgttttagagctagaaatagc
YBL103C_08	-0.707969143077837	0.189784901370982	2	RTG3	YBL103C	-29	TSS	YBL102W	-179	TSS	YBL103C,YBL102W	chrII:23820-23843(+)	tctgggagctgcgattggcaGAAGGCTTTTCTAATCACCAgttttagagctagaaatagc
YBL103C_09	-0.761063386269485	0.343751367708201	1	RTG3	YBL103C	-46	TSS	YBL102W	-162	TSS	YBL103C,YBL102W	chrII:23837-23860(-)	tctgggagctgcgattggcaCTTTTGAAATAATAAAGCCAgttttagagctagaaatagc
YBL104C_01	-0.676655197417065	0.0866235448756629	4	SEA4	YBL104C	-131	TSS	NA	NA	NA	YBL104C	chrII:21417-21440(+)	tctgggagctgcgattggcaTTCTGCATTCATATTATCAGgttttagagctagaaatagc
YBL104C_02	-0.147601681486501	0.0760523373224082	2	SEA4	YBL104C	-2	TSS	NA	NA	NA	YBL104C	chrII:21288-21311(-)	tctgggagctgcgattggcaACGTATAGAAGAATAAACATgttttagagctagaaatagc
YBL104C_03	-0.19044671034998	0.15706133035039	1	SEA4	YBL104C	-176	TSS	NA	NA	NA	YBL104C	chrII:21462-21485(-)	tctgggagctgcgattggcaTAGAGCCAACACTTCATGATgttttagagctagaaatagc
YBL104C_05	0.0467115459269806	0.0385154254567693	6	SEA4	YBL104C	-3	TSS	NA	NA	NA	YBL104C	chrII:21289-21312(-)	tctgggagctgcgattggcaAACGTATAGAAGAATAAACAgttttagagctagaaatagc
YBL104C_06	-0.120900852047193	0.0478900457334038	7	SEA4	YBL104C	-158	TSS	NA	NA	NA	YBL104C	chrII:21444-21467(-)	tctgggagctgcgattggcaATTGGAAAGCATATACCAAAgttttagagctagaaatagc
YBL104C_07	0.0322579503380197	0.0446175463367556	1	SEA4	YBL104C	-143	TSS	NA	NA	NA	YBL104C	chrII:21429-21452(+)	tctgggagctgcgattggcaATTATCAGTGGTATACCGTTgttttagagctagaaatagc
YBL104C_08	-0.000600341882245379	0.0412287572326541	1	SEA4	YBL104C	-48	TSS	NA	NA	NA	YBL104C	chrII:21334-21357(-)	tctgggagctgcgattggcaTATGGTTATTCTGATGTTACgttttagagctagaaatagc
YBL105C_03	-0.0423302051014277	0.0292706091248191	3	PKC1	YBL105C	-188	TSS	NA	NA	NA	YBL105C	chrII:18139-18162(+)	tctgggagctgcgattggcaTAAAGAGAAGTTGCAAGATTgttttagagctagaaatagc
YBL105C_04	-0.543612875161464	0.300551583182754	1	PKC1	YBL105C	-8	TSS	NA	NA	NA	YBL105C	chrII:17959-17982(-)	tctgggagctgcgattggcaTCTATCGAAAGTAATACGACgttttagagctagaaatagc
YBL105C_05	-0.136316300101383	0.107684745510509	2	PKC1	YBL105C	-143	TSS	NA	NA	NA	YBL105C	chrII:18094-18117(+)	tctgggagctgcgattggcaTACTAATTACGTTTTTTCTTgttttagagctagaaatagc
YBL105C_07	-0.246927195317144	0.0609390992137752	5	PKC1	YBL105C	-52	TSS	NA	NA	NA	YBL105C	chrII:18003-18026(+)	tctgggagctgcgattggcaCGCTTGTTAACTCTTTTCGTgttttagagctagaaatagc
YBL106C_00	-0.455524120724376	0.341373084260539	1	SRO77	YBL106C	-156	TSS	NA	NA	NA	YBL106C	chrII:14076-14099(+)	tctgggagctgcgattggcaGATAGGTACGAACAAAAAAGgttttagagctagaaatagc
YBL106C_01	-0.397252482914831	0.093283539683875	5	SRO77	YBL106C	-86	TSS	NA	NA	NA	YBL106C	chrII:14006-14029(+)	tctgggagctgcgattggcaAATGCGCATTGTTGAACATAgttttagagctagaaatagc
YBL106C_02	-0.206221486687526	0.109402805699599	2	SRO77	YBL106C	-112	TSS	NA	NA	NA	YBL106C	chrII:14032-14055(+)	tctgggagctgcgattggcaCGCATCGCATCGCTTAAACGgttttagagctagaaatagc
YBL106C_04	-0.051573355425433	0.043657148444603	3	SRO77	YBL106C	-172	TSS	NA	NA	NA	YBL106C	chrII:14092-14115(+)	tctgggagctgcgattggcaAAAGAGGCATTGCATCAAAAgttttagagctagaaatagc
YBL106C_05	-0.0061655542703766	0.165494893422323	1	SRO77	YBL106C	-152	TSS	NA	NA	NA	YBL106C	chrII:14072-14095(-)	tctgggagctgcgattggcaTTTTTTGTTCGTACCTATCTgttttagagctagaaatagc
YBL106C_06	0.0196891739128742	0.0293645855532623	6	SRO77	YBL106C	-68	TSS	NA	NA	NA	YBL106C	chrII:13988-14011(-)	tctgggagctgcgattggcaGCATTCTGTTTACATTATTAgttttagagctagaaatagc
YBL107C_01	0.210714597957377	0.0335888539885502	1	MIX23	YBL107C	-64	TSS	NA	NA	NA	YBL107C	chrII:10604-10627(+)	tctgggagctgcgattggcaAAGTTTTTCAAACTACCCAAgttttagagctagaaatagc
YBL107C_03	-0.021228370469134	0.0896479524454745	1	MIX23	YBL107C	-77	TSS	NA	NA	NA	YBL107C	chrII:10617-10640(+)	tctgggagctgcgattggcaTACCCAAAGGATATTTAACTgttttagagctagaaatagc
YBL107C_06	0.00835424545234969	0.0942749877005974	2	MIX23	YBL107C	-126	TSS	NA	NA	NA	YBL107C	chrII:10666-10689(+)	tctgggagctgcgattggcaAGTGAATATATAGGCGATTCgttttagagctagaaatagc
YBL107C_07	0.0181522602304749	0.0164509740160448	20	MIX23	YBL107C	-127	TSS	NA	NA	NA	YBL107C	chrII:10667-10690(+)	tctgggagctgcgattggcaGTGAATATATAGGCGATTCTgttttagagctagaaatagc
YBL107W-A_01	-0.170553101197241	0.032853944169359	1	NA	NA	NA	NA	NA	NA	NA	NA	chrII:9039-9062(+)	tctgggagctgcgattggcaAAAGTAGTAATACTATTATGgttttagagctagaaatagc
YBL107W-A_02	-0.033594669335383	0.146986727209804	1	NA	NA	NA	NA	NA	NA	NA	NA	chrII:9075-9098(+)	tctgggagctgcgattggcaATTTTGAGGATTCCAATTGTgttttagagctagaaatagc
YBL107W-A_05	-0.0197625593198019	0.187080038960569	1	NA	NA	NA	NA	NA	NA	NA	NA	chrII:8958-8981(+)	tctgggagctgcgattggcaATAATGGAAGCTGGAATGCAgttttagagctagaaatagc
YBL107W-A_07	0.00255331234099723	0.0738087407760544	3	NA	NA	NA	NA	NA	NA	NA	NA	chrII:9073-9096(-)	tctgggagctgcgattggcaAACAATTGGAATCCTCAAAAgttttagagctagaaatagc
YBL107W-A_09	0.106601726150808	0.021213889674549	3	NA	NA	NA	NA	NA	NA	NA	NA	chrII:8914-8937(-)	tctgggagctgcgattggcaCTTTATGTCATCTTCTTTTTgttttagagctagaaatagc
YBL108C-A_01_DEGEN	-0.0917478135214624	0.0256877075366675	8	PAU9	YBL108C-A	-243	CDS	NA	NA	NA	YBL108C-A	chrII:7964-7987(-)	tctgggagctgcgattggcaAACAAACAAAACAAATACAAgttttagagctagaaatagc
YBL108C-A_03	0.0370227138261892	0.0605052372159678	2	PAU9	YBL108C-A	-57	CDS	NA	NA	NA	YBL108C-A	chrII:7778-7801(+)	tctgggagctgcgattggcaTGGGTAGGTTTCAGTTGGGTgttttagagctagaaatagc
YBL108C-A_04	-0.351286490193066	0.173705371449466	1	PAU9	YBL108C-A	-60	CDS	NA	NA	NA	YBL108C-A	chrII:7781-7804(+)	tctgggagctgcgattggcaGTAGGTTTCAGTTGGGTGGGgttttagagctagaaatagc
YBL108C-A_07	-0.183394967322609	0.225100559967624	1	PAU9	YBL108C-A	-53	CDS	NA	NA	NA	YBL108C-A	chrII:7774-7797(+)	tctgggagctgcgattggcaCGACTGGGTAGGTTTCAGTTgttttagagctagaaatagc
YBL108W_00_DEGEN	-0.17412662270958	0.0712346673469362	3	PAU9	YBL108C-A	-159	CDS	NA	NA	NA	YBL108C-A	chrII:7880-7903(+)	tctgggagctgcgattggcaTTCGTCAGATTGAGCTAGAGgttttagagctagaaatagc
YBL108W_03_DEGEN	-0.0625678433633013	0.0458000900772812	4	NA	NA	NA	NA	NA	NA	NA	NA	chrII:8128-8151(-)	tctgggagctgcgattggcaTGAGATATGGAGAATATGTGgttttagagctagaaatagc
YBL108W_04_DEGEN	0.0592077482193167	0.0311340106525293	4	NA	NA	NA	NA	NA	NA	NA	NA	chrII:8157-8180(+)	tctgggagctgcgattggcaACACAATCTCATTATCTCTAgttttagagctagaaatagc
YBL108W_05_DEGEN	-0.0485069019005025	0.032615500385535	10	NA	NA	NA	NA	NA	NA	NA	NA	chrII:8141-8164(-)	tctgggagctgcgattggcaATTGTGTGAAAGATGAGATAgttttagagctagaaatagc
YBL108W_06_DEGEN	-0.00722872650538869	0.0393486864910531	1	NA	NA	NA	NA	NA	NA	NA	NA	chrII:8078-8101(-)	tctgggagctgcgattggcaGTTTAAGTAGTGATGACAGAgttttagagctagaaatagc
YBL108W_07_DEGEN	-0.501396129999616	0.103885950152875	1	NA	NA	NA	NA	NA	NA	NA	NA	chrII:8075-8098(-)	tctgggagctgcgattggcaTAAGTAGTGATGACAGATGGgttttagagctagaaatagc
YBL108W_08_DEGEN	0.0549438922547548	0.0886125521799688	1	PAU9	YBL108C-A	-162	CDS	NA	NA	NA	YBL108C-A	chrII:7883-7906(+)	tctgggagctgcgattggcaGTCAGATTGAGCTAGAGTGGgttttagagctagaaatagc
YBL108W_09_DEGEN	-0.226435056675592	0.0498375317972796	3	PAU9	YBL108C-A	-349	CDS	NA	NA	NA	YBL108C-A	chrII:8070-8093(-)	tctgggagctgcgattggcaAGTGATGACAGATGGAGGAAgttttagagctagaaatagc
YBL109W_00	-0.395562345317841	0.21214535225943	1	NA	NA	NA	NA	NA	NA	NA	NA	chrII:5431-5454(+)	tctgggagctgcgattggcaTCTCTTGGATACTTTAAACAgttttagagctagaaatagc
YBL109W_01_DEGEN	0.0302819695664787	0.0325479023322405	9	NA	NA	NA	NA	NA	NA	NA	NA	chrII:5524-5547(+)	tctgggagctgcgattggcaGACCTCGCGCTTCGAAGTAGgttttagagctagaaatagc
YBL109W_02_DEGEN	0.0300708447532385	0.052114667680686	3	NA	NA	NA	NA	NA	NA	NA	NA	chrII:5646-5669(+)	tctgggagctgcgattggcaGACGTATCAAGTTACTTCCTgttttagagctagaaatagc
YBL109W_03_DEGEN	0.0396049974687598	0.0405345131900905	6	NA	NA	NA	NA	NA	NA	NA	NA	chrII:5691-5714(+)	tctgggagctgcgattggcaATTCCTTGACGCTAGATCGTgttttagagctagaaatagc
YBL109W_04_DEGEN	-0.323859945678786	0.0581809788419511	8	NA	NA	NA	NA	NA	NA	NA	NA	chrII:5496-5519(+)	tctgggagctgcgattggcaATAAATTACATTTCCTTATTgttttagagctagaaatagc
YBL109W_05_DEGEN	-0.0679226544616547	0.0447445180255375	5	NA	NA	NA	NA	NA	NA	NA	NA	chrII:5536-5559(+)	tctgggagctgcgattggcaCGAAGTAGAGGAGCCCTTTTgttttagagctagaaatagc
YBL109W_06_DEGEN	0.0739780917204172	0.0165369554442434	11	NA	NA	NA	NA	NA	NA	NA	NA	chrII:5551-5574(+)	tctgggagctgcgattggcaCTTTTTGGCGTACCTACATAgttttagagctagaaatagc
YBL109W_08_DEGEN	-0.0874750065225368	0.0958015689865861	2	NA	NA	NA	NA	NA	NA	NA	NA	chrII:5748-5771(+)	tctgggagctgcgattggcaATATTGCCTATTTTCGTACAgttttagagctagaaatagc
YBL109W_09_DEGEN	-0.0110204667710679	0.0239264439575238	7	NA	NA	NA	NA	NA	NA	NA	NA	chrII:5778-5801(+)	tctgggagctgcgattggcaCTAGATGCTATATGTCCCTAgttttagagctagaaatagc
YBL111C_00_DEGEN	0.0170914932524484	0.0272591646148111	12		YBL111C	-286	CDS	NA	NA	NA	YBL111C	chrII:5283-5306(+)	tctgggagctgcgattggcaCTCATTCATCGCTTGATTTCgttttagagctagaaatagc
YBL111C_01_DEGEN	-0.0239144674278164	0.0512344537363729	3		YBL111C	-259	CDS	NA	NA	NA	YBL111C	chrII:5256-5279(+)	tctgggagctgcgattggcaAGCACAACATAGAAAACAGAgttttagagctagaaatagc
YBL111C_02_DEGEN	0.00153485255404205	0.0260069987754152	11		YBL111C	-158	CDS	NA	NA	NA	YBL111C	chrII:5155-5178(+)	tctgggagctgcgattggcaAAGCAGAATCTGCGCTATGCgttttagagctagaaatagc
YBL111C_03_DEGEN	-0.03254794208044	0.015834549582443	12		YBL111C	-107	CDS	NA	NA	NA	YBL111C	chrII:5104-5127(-)	tctgggagctgcgattggcaATTCTTAGATGATGATAAGAgttttagagctagaaatagc
YBL111C_04_DEGEN	-0.0707029836059889	0.0450018634018495	4		YBL111C	-308	CDS	NA	NA	NA	YBL111C	chrII:5305-5328(+)	tctgggagctgcgattggcaGCCTGCAAAAATAAAGTAGTgttttagagctagaaatagc
YBL111C_05_DEGEN	-0.0347195048278349	0.028010779927651	3		YBL111C	-336	CDS	NA	NA	NA	YBL111C	chrII:5333-5356(+)	tctgggagctgcgattggcaACTTTCGTTTTCAATTTCCAgttttagagctagaaatagc
YBL111C_06_DEGEN	0.0645212887860374	0.0139179407665889	17		YBL111C	-309	CDS	NA	NA	NA	YBL111C	chrII:5306-5329(-)	tctgggagctgcgattggcaACCGACTACTTTATTTTTGCgttttagagctagaaatagc
YBL111C_07_DEGEN	0.0477926598085667	0.0181355024095716	11		YBL111C	-305	CDS	NA	NA	NA	YBL111C	chrII:5302-5325(-)	tctgggagctgcgattggcaACTACTTTATTTTTGCAGGCgttttagagctagaaatagc
YBL111C_08_DEGEN	0.000201036874961849	0.0276571910885637	12		YBL111C	-253	CDS	NA	NA	NA	YBL111C	chrII:5250-5273(-)	tctgggagctgcgattggcaGTTTTCTATGTTGTGCTTGAgttttagagctagaaatagc
YBL111C_09_DEGEN	-0.0669606413861226	0.100867736989108	2		YBL111C	-252	CDS	NA	NA	NA	YBL111C	chrII:5249-5272(-)	tctgggagctgcgattggcaTTTTCTATGTTGTGCTTGAAgttttagagctagaaatagc
YBL112C_00	-0.0623435322777081	0.135646671402269	1		YBL112C	-334	CDS	NA	NA	NA	YBL112C	chrII:3221-3244(-)	tctgggagctgcgattggcaTGGACATCAACGAGCTCAAAgttttagagctagaaatagc
YBL112C_01_DEGEN	0.0432662217871318	0.0326904804993355	1		YBL112C	-261	CDS	NA	NA	NA	YBL112C	chrII:3148-3171(-)	tctgggagctgcgattggcaTCTAATCAAGGAGAAATCCGgttttagagctagaaatagc
YBL112C_04_DEGEN	0.0407515661171573	0.0463468091930214	2		YBL112C	-146	CDS	NA	NA	NA	YBL112C	chrII:3033-3056(+)	tctgggagctgcgattggcaACTACAATGGCCTTCGACTCgttttagagctagaaatagc
YBL112C_05	-0.402438408149226	0.119461971094419	2		YBL112C	-162	CDS	NA	NA	NA	YBL112C	chrII:3049-3072(+)	tctgggagctgcgattggcaACTCTGGTTCAATTTCAAAGgttttagagctagaaatagc
YBL112C_06	0.0680882091664339	0.026521845725915	1		YBL112C	-163	CDS	NA	NA	NA	YBL112C	chrII:3050-3073(+)	tctgggagctgcgattggcaCTCTGGTTCAATTTCAAAGAgttttagagctagaaatagc
YBL112C_07	-0.27452098117235	0.168448075996937	1		YBL112C	-190	CDS	NA	NA	NA	YBL112C	chrII:3077-3100(+)	tctgggagctgcgattggcaAAGAAGCTTCAGTGCTTCTTgttttagagctagaaatagc
YBL112C_08	-0.0197287410220333	0.0380657706438766	4		YBL112C	-191	CDS	NA	NA	NA	YBL112C	chrII:3078-3101(+)	tctgggagctgcgattggcaAGAAGCTTCAGTGCTTCTTCgttttagagctagaaatagc
YBL112C_09	-0.428738496384819	0.0883929165674304	3		YBL112C	-236	CDS	NA	NA	NA	YBL112C	chrII:3123-3146(+)	tctgggagctgcgattggcaATTTTATGAACATGCCCTAAgttttagagctagaaatagc
YBL113C_00_DEGEN	-0.198289019616228	0.189505297578603	1		YBL112C	-71	CDS	YBL113C	-312	CDS	YBL112C,YBL113C	chrII:2958-2981(-)	tctgggagctgcgattggcaTTTAGGGTGGTATGGATACAgttttagagctagaaatagc
YBL113C_03_DEGEN	0.0138352193279343	0.0919319872104235	1		YBL113C	-85	CDS	NA	NA	NA	YBL113C	chrII:2731-2754(-)	tctgggagctgcgattggcaTATTATCTAGAAAAAACAGTgttttagagctagaaatagc
YBL113C_04	-0.368846544416534	0.145615583694542	1		YBL113C	-76	CDS	NA	NA	NA	YBL113C	chrII:2722-2745(-)	tctgggagctgcgattggcaGAAAAAACAGTTGGGCGGCAgttttagagctagaaatagc
YBL113C_05	-0.0781322268411556	0.0473144163845642	1		YBL113C	-35	CDS	NA	NA	NA	YBL113C	chrII:2681-2704(+)	tctgggagctgcgattggcaATACAGCCTTCCTTAATCGGgttttagagctagaaatagc
YBL113C_07	-0.0266494062424264	0.151872012336046	1		YBL113C	-8	CDS	NA	NA	NA	YBL113C	chrII:2654-2677(-)	tctgggagctgcgattggcaGAACAGGTACGCGAGTTCTAgttttagagctagaaatagc
YBL113W-A_00_DEGEN	0.0279564065378726	0.0401807858089326	6	NA	NA	NA	NA	NA	NA	NA	NA	chrII:319-342(+)	tctgggagctgcgattggcaATTATATCAAATCTACCGTCgttttagagctagaaatagc
YBL113W-A_01_DEGEN	-0.0619531680745761	0.0316412794764002	10	NA	NA	NA	NA	NA	NA	NA	NA	chrII:373-396(+)	tctgggagctgcgattggcaGCTACCATCAGCATGTACAGgttttagagctagaaatagc
YBL113W-A_03_DEGEN	-0.216270788534834	0.0351260097740156	14	NA	NA	NA	NA	NA	NA	NA	NA	chrII:552-575(+)	tctgggagctgcgattggcaCCAATGCGGCACTTTAGATGgttttagagctagaaatagc
YBL113W-A_05_DEGEN	0.0343363070318599	0.0182173505557895	11	NA	NA	NA	NA	NA	NA	NA	NA	chrII:552-575(-)	tctgggagctgcgattggcaCCCCATCTAAAGTGCCGCATgttttagagctagaaatagc
YBL113W-A_06_DEGEN	0.0274916294155722	0.0174648698995153	16	NA	NA	NA	NA	NA	NA	NA	NA	chrII:538-561(+)	tctgggagctgcgattggcaGACAGGAATGCCGTCCAATGgttttagagctagaaatagc
YBL113W-A_07_DEGEN	-0.0550993227415837	0.0188618428630365	18	NA	NA	NA	NA	NA	NA	NA	NA	chrII:550-573(+)	tctgggagctgcgattggcaGTCCAATGCGGCACTTTAGAgttttagagctagaaatagc
YBL113W-A_08_DEGEN	-0.0119846586980856	0.0202953517258335	10	NA	NA	NA	NA	NA	NA	NA	NA	chrII:551-574(+)	tctgggagctgcgattggcaTCCAATGCGGCACTTTAGATgttttagagctagaaatagc
YBL113W-A_09_DEGEN	0.0212056943252571	0.0149008976414853	18	NA	NA	NA	NA	NA	NA	NA	NA	chrII:633-656(-)	tctgggagctgcgattggcaGCAGGCATCATCGACAGTTGgttttagagctagaaatagc
YBR001C_01	-0.0177458290627109	0.175174081955566	1	NTH2	YBR001C	-91	TSS	NA	NA	NA	YBR001C	chrII:241419-241442(-)	tctgggagctgcgattggcaTCATATGTTATAGCGCTTGTgttttagagctagaaatagc
YBR001C_04	-0.00466777235497445	0.0697833547025766	3	NTH2	YBR001C	-121	TSS	NA	NA	NA	YBR001C	chrII:241449-241472(+)	tctgggagctgcgattggcaATTAGTCGAATATTAACTTTgttttagagctagaaatagc
YBR001C_05	-0.00164780877901556	0.181352795536611	1	NTH2	YBR001C	-124	TSS	NA	NA	NA	YBR001C	chrII:241452-241475(+)	tctgggagctgcgattggcaAGTCGAATATTAACTTTGGGgttttagagctagaaatagc
YBR001C_08	-0.653613026400308	0.257119205727822	1	NTH2	YBR001C	2	TSS	NA	NA	NA	YBR001C	chrII:241326-241349(-)	tctgggagctgcgattggcaAAATATATTTGACGCAGGTTgttttagagctagaaatagc
YBR002C_01	0.0973630034744587	0.0606159938523665	3	RER2	YBR002C	-67	TSS	YBR003W	-120	TSS	YBR002C,YBR003W	chrII:242649-242672(+)	tctgggagctgcgattggcaTTTCATTCTAAGCATTTTGTgttttagagctagaaatagc
YBR002C_02	-0.0852091465547588	0.270488400476485	1	RER2	YBR002C	18	TSS	YBR003W	-205	TSS	YBR002C,YBR003W	chrII:242564-242587(-)	tctgggagctgcgattggcaAACACAGGTAAAAGACGGTAgttttagagctagaaatagc
YBR002C_03	0.0818132289846293	0.0921654404505117	1	RER2	YBR002C	-215	TSS	NA	NA	NA	YBR002C	chrII:242797-242820(+)	tctgggagctgcgattggcaACAGTGGGACGATGTTTCAAgttttagagctagaaatagc
YBR002C_08	-0.0839039614626091	0.0122479164243734	58	RER2	YBR002C	3	TSS	YBR003W	-190	TSS	YBR002C,YBR003W	chrII:242579-242602(-)	tctgggagctgcgattggcaAGTAAAAATAGGGTAAACACgttttagagctagaaatagc
YBR003W_02	-0.0734516868324662	0.0102124156181216	70	COQ1	YBR003W	17	TSS	YBR002C	-204	TSS	YBR003W,YBR002C	chrII:242786-242809(-)	tctgggagctgcgattggcaTCGTCCCACTGTACTCAATTgttttagagctagaaatagc
YBR003W_03	-0.0139688078889926	0.183384911041651	1	COQ1	YBR003W	-211	TSS	NA	NA	NA	YBR003W	chrII:242558-242581(-)	tctgggagctgcgattggcaGGTAAAAGACGGTATGGAAAgttttagagctagaaatagc
YBR003W_07	-0.209072105073354	0.0671450555966911	7	COQ1	YBR003W	12	TSS	YBR002C	-199	TSS	YBR003W,YBR002C	chrII:242781-242804(+)	tctgggagctgcgattggcaTCAGTCCGAATTGAGTACAGgttttagagctagaaatagc
YBR003W_09	0.0270111698622576	0.0220494538896763	4	COQ1	YBR003W	8	TSS	YBR002C	-195	TSS	YBR003W,YBR002C	chrII:242777-242800(-)	tctgggagctgcgattggcaTGTACTCAATTCGGACTGAAgttttagagctagaaatagc
YBR004C_01	-0.0301821283337621	0.116375987565705	1	GPI18	YBR004C	-86	TSS	YBR005W	-114	TSS	YBR004C,YBR005W	chrII:245758-245781(-)	tctgggagctgcgattggcaAAATCAAACTTTTTTTTTCAgttttagagctagaaatagc
YBR004C_02	0.0658189212213831	0.0611401724139737	1	GPI18	YBR004C	-41	TSS	YBR005W	-159	TSS	YBR004C,YBR005W	chrII:245713-245736(+)	tctgggagctgcgattggcaTATGTCTTTTTTCGATGATGgttttagagctagaaatagc
YBR004C_08	0.0226053147882182	0.0524844609534693	3	GPI18	YBR004C	-92	TSS	YBR005W	-108	TSS	YBR004C,YBR005W	chrII:245764-245787(+)	tctgggagctgcgattggcaAAAAAAAAGTTTGATTTAAAgttttagagctagaaatagc
YBR004C_09	-0.0836173474099808	0.0667626085652977	1	GPI18	YBR004C	-93	TSS	YBR005W	-107	TSS	YBR004C,YBR005W	chrII:245765-245788(+)	tctgggagctgcgattggcaAAAAAAAGTTTGATTTAAAAgttttagagctagaaatagc
YBR005W_02	-0.0308542297561725	0.0433383656180416	2	RCR1	YBR005W	15	TSS	YBR004C	-215	TSS	YBR005W,YBR004C	chrII:245887-245910(+)	tctgggagctgcgattggcaTCGAATTAAGAATAAGGAATgttttagagctagaaatagc
YBR005W_03	-0.358930104264217	0.057852850271594	8	RCR1	YBR005W	14	TSS	YBR004C	-214	TSS	YBR005W,YBR004C	chrII:245886-245909(+)	tctgggagctgcgattggcaCTCGAATTAAGAATAAGGAAgttttagagctagaaatagc
YBR005W_04	0.0161900813647584	0.0990324917460748	1	RCR1	YBR005W	9	TSS	YBR004C	-209	TSS	YBR005W,YBR004C	chrII:245881-245904(+)	tctgggagctgcgattggcaTATAACTCGAATTAAGAATAgttttagagctagaaatagc
YBR005W_05	0.153696528656691	0.0183556567372453	11	RCR1	YBR005W	-7	TSS	YBR004C	-193	TSS	YBR005W,YBR004C	chrII:245865-245888(-)	tctgggagctgcgattggcaAGTTATACTTTCCTATTTATgttttagagctagaaatagc
YBR005W_07	-0.242066215636382	0.109427887862778	3	RCR1	YBR005W	-30	TSS	YBR004C	-170	TSS	YBR005W,YBR004C	chrII:245842-245865(-)	tctgggagctgcgattggcaAATGATCAATAAGCTATTACgttttagagctagaaatagc
YBR006W_00	-0.209720796715006	0.113026150049945	2	UGA2	YBR006W	-218	TSS	NA	NA	NA	YBR006W	chrII:246655-246678(-)	tctgggagctgcgattggcaCAACGACCGCGGGCCTGAAGgttttagagctagaaatagc
YBR006W_01	0.065925178935511	0.0879325875591389	2	UGA2	YBR006W	-63	TSS	NA	NA	NA	YBR006W	chrII:246810-246833(-)	tctgggagctgcgattggcaTCTTGTCACCCTTAATCCATgttttagagctagaaatagc
YBR006W_05	-0.0215412277945866	0.110658990715202	1	UGA2	YBR006W	-207	TSS	NA	NA	NA	YBR006W	chrII:246666-246689(-)	tctgggagctgcgattggcaCTATAGCACTTCAACGACCGgttttagagctagaaatagc
YBR006W_06	-0.0818562187688928	0.0901199568369769	2	UGA2	YBR006W	-17	TSS	NA	NA	NA	YBR006W	chrII:246856-246879(-)	tctgggagctgcgattggcaTATTTCCTCTCCATTACTGAgttttagagctagaaatagc
YBR006W_08	0.0414716473286812	0.0867426010109544	2	UGA2	YBR006W	-27	TSS	NA	NA	NA	YBR006W	chrII:246846-246869(+)	tctgggagctgcgattggcaCATCACATCACCATCAGTAAgttttagagctagaaatagc
YBR006W_09	0.0939330453149738	0.0391119623367249	3	UGA2	YBR006W	-35	TSS	NA	NA	NA	YBR006W	chrII:246838-246861(-)	tctgggagctgcgattggcaGATGGTGATGTGATGTGATGgttttagagctagaaatagc
YBR007C_00	0.0599489094449731	0.0320666361186265	3	DSF2	YBR007C	-168	TSS	NA	NA	NA	YBR007C	chrII:251263-251286(-)	tctgggagctgcgattggcaAAGAGCGGCAGAAAGAACAAgttttagagctagaaatagc
YBR007C_02	-0.116250880226894	0.126170975467638	2	DSF2	YBR007C	-22	TSS	NA	NA	NA	YBR007C	chrII:251117-251140(+)	tctgggagctgcgattggcaTGTGCTATCGCAAAGAGCAAgttttagagctagaaatagc
YBR007C_04	0.0312014863954083	0.0306501784050328	8	DSF2	YBR007C	-72	TSS	NA	NA	NA	YBR007C	chrII:251167-251190(+)	tctgggagctgcgattggcaGAACTATTTTTGAATGTCCGgttttagagctagaaatagc
YBR007C_08	0.0834869955430083	0.0382048643184081	2	DSF2	YBR007C	-175	TSS	NA	NA	NA	YBR007C	chrII:251270-251293(+)	tctgggagctgcgattggcaTCTTTCTGCCGCTCTTCGTCgttttagagctagaaatagc
YBR007C_09	-0.790973188564801	0.273752750866572	1	DSF2	YBR007C	-183	TSS	NA	NA	NA	YBR007C	chrII:251278-251301(-)	tctgggagctgcgattggcaAGAAGGCTCCGGACGAAGAGgttttagagctagaaatagc
YBR008C_01	-0.262723095873156	0.14736118403805	1	FLR1	YBR008C	-75	TSS	NA	NA	NA	YBR008C	chrII:254491-254514(+)	tctgggagctgcgattggcaTTTAAATCTTCATAATCTTCgttttagagctagaaatagc
YBR008C_02	-0.207850055193964	0.0891041811271172	3	FLR1	YBR008C	-41	TSS	NA	NA	NA	YBR008C	chrII:254457-254480(-)	tctgggagctgcgattggcaCAAATGCAAAGAAAAAAAAAgttttagagctagaaatagc
YBR008C_05	-0.0545927844026569	0.115883300862346	1	FLR1	YBR008C	-194	TSS	NA	NA	NA	YBR008C	chrII:254610-254633(-)	tctgggagctgcgattggcaTCTGTATAGAAAATTCTTTGgttttagagctagaaatagc
YBR008C_06	-0.1118649730081	0.0384889745757636	2	FLR1	YBR008C	-161	TSS	NA	NA	NA	YBR008C	chrII:254577-254600(-)	tctgggagctgcgattggcaCATTTTAAAATACGTTATGAgttttagagctagaaatagc
YBR008C_07	0.0332331057220716	0.0378273812306782	2	FLR1	YBR008C	-144	TSS	NA	NA	NA	YBR008C	chrII:254560-254583(-)	tctgggagctgcgattggcaTGATGGTGATTACTAAGTATgttttagagctagaaatagc
YBR008C_08	-0.135222811507805	0.124153240678698	2	FLR1	YBR008C	-94	TSS	NA	NA	NA	YBR008C	chrII:254510-254533(-)	tctgggagctgcgattggcaTTTCGCATCACTAGTTTTTCgttttagagctagaaatagc
YBR009C_01	-0.952977434214871	0.189035538934677	1	HHF1	YBR009C	-95	TSS	NA	NA	NA	YBR009C	chrII:255807-255830(-)	tctgggagctgcgattggcaGGATAAATTGGTTGTGGAAAgttttagagctagaaatagc
YBR009C_04	0.137090905682042	0.0350962439970261	1	HHF1	YBR009C	-105	TSS	NA	NA	NA	YBR009C	chrII:255817-255840(+)	tctgggagctgcgattggcaAACCAATTTATCCATCAAATgttttagagctagaaatagc
YBR009C_06	0.00628334958559499	0.03056355804257	10	HHF1	YBR009C	-116	TSS	NA	NA	NA	YBR009C	chrII:255828-255851(-)	tctgggagctgcgattggcaTTGGGTAAAGACCAATTTGAgttttagagctagaaatagc
YBR009C_07	0.13924202530452	0.0224360448238423	2	HHF1	YBR009C	-123	TSS	NA	NA	NA	YBR009C	chrII:255835-255858(+)	tctgggagctgcgattggcaATTGGTCTTTACCCAATGAAgttttagagctagaaatagc
YBR009C_08	0.153554428288276	0.0269674832746359	3	HHF1	YBR009C	-124	TSS	NA	NA	NA	YBR009C	chrII:255836-255859(+)	tctgggagctgcgattggcaTTGGTCTTTACCCAATGAATgttttagagctagaaatagc
YBR010W_00	0.0579727211726145	0.0260795013084285	1	HHT1	YBR010W	-195	TSS	NA	NA	NA	YBR010W	chrII:256097-256120(-)	tctgggagctgcgattggcaGATCGCAAAGGTGCAGAGCAgttttagagctagaaatagc
YBR010W_01	-0.0203735518416386	0.0557762366321323	3	HHT1	YBR010W	-68	TSS	NA	NA	NA	YBR010W	chrII:256224-256247(+)	tctgggagctgcgattggcaTAAAAGACTGTGTATTCTTCgttttagagctagaaatagc
YBR010W_02	2.34428037546988e-05	0.043390810184344	2	HHT1	YBR010W	19	TSS	NA	NA	NA	YBR010W	chrII:256311-256334(+)	tctgggagctgcgattggcaAAATATATAAACGCAAACAAgttttagagctagaaatagc
YBR010W_03	0.146193560651923	0.0399756033805679	1	HHT1	YBR010W	-27	TSS	NA	NA	NA	YBR010W	chrII:256265-256288(-)	tctgggagctgcgattggcaCTAGAAAGAAAGAATATAAAgttttagagctagaaatagc
YBR010W_05	-0.144916705347109	0.150186528038575	1	HHT1	YBR010W	-69	TSS	NA	NA	NA	YBR010W	chrII:256223-256246(+)	tctgggagctgcgattggcaATAAAAGACTGTGTATTCTTgttttagagctagaaatagc
YBR010W_07	-0.0295945242843589	0.173268896291971	1	HHT1	YBR010W	-183	TSS	NA	NA	NA	YBR010W	chrII:256109-256132(-)	tctgggagctgcgattggcaTATTACGGCCAGGATCGCAAgttttagagctagaaatagc
YBR011C_00	0.0127768349703371	0.0505148892485698	1	IPP1	YBR011C	-184	TSS	NA	NA	NA	YBR011C	chrII:258179-258202(-)	tctgggagctgcgattggcaTATCGTCATCGCAGACGCTAgttttagagctagaaatagc
YBR011C_01	-0.78691968292141	0.189528111738917	1	IPP1	YBR011C	-87	TSS	NA	NA	NA	YBR011C	chrII:258082-258105(-)	tctgggagctgcgattggcaAGGTCGCGTCGAAGTTAGGAgttttagagctagaaatagc
YBR011C_03	-0.801252862973183	0.0939963676471432	5	IPP1	YBR011C	-1	TSS	NA	NA	NA	YBR011C	chrII:257996-258019(+)	tctgggagctgcgattggcaATCCTGTTCTATAGACCTAAgttttagagctagaaatagc
YBR011C_04	-0.170192892871189	0.343819400404372	1	IPP1	YBR011C	-3	TSS	NA	NA	NA	YBR011C	chrII:257998-258021(-)	tctgggagctgcgattggcaGTCCCTTAGGTCTATAGAACgttttagagctagaaatagc
YBR011C_05	-0.244143450003477	0.0635324720121748	5	IPP1	YBR011C	-16	TSS	NA	NA	NA	YBR011C	chrII:258011-258034(-)	tctgggagctgcgattggcaATTTTGATTTGTTGTCCCTTgttttagagctagaaatagc
YBR011C_06	-0.015599197504722	0.099793553372093	1	IPP1	YBR011C	-177	TSS	NA	NA	NA	YBR011C	chrII:258172-258195(-)	tctgggagctgcgattggcaATCGCAGACGCTAAGGTTGTgttttagagctagaaatagc
YBR011C_08	-0.841454567389326	0.315877394049028	1	IPP1	YBR011C	-91	TSS	NA	NA	NA	YBR011C	chrII:258086-258109(-)	tctgggagctgcgattggcaTTTAAGGTCGCGTCGAAGTTgttttagagctagaaatagc
YBR011C_09	0.0208667962422874	0.0614209714251601	4	IPP1	YBR011C	-148	TSS	NA	NA	NA	YBR011C	chrII:258143-258166(+)	tctgggagctgcgattggcaACTATCGTATCTAATGACTGgttttagagctagaaatagc
YBR012C_06	0.274397893199035	0.23557053235942	1	NA	NA	NA	NA	NA	NA	NA	NA	chrII:259876-259899(-)	tctgggagctgcgattggcaGTGGGTAATTAGATAATTGTgttttagagctagaaatagc
YBR012C_08	-0.655975910943826	0.344180315956215	1	NA	NA	NA	NA	NA	NA	NA	NA	chrII:259895-259918(-)	tctgggagctgcgattggcaGCGCTACCATGAGATATATGgttttagagctagaaatagc
YBR012C_09_DEGEN	-0.0347360998889229	0.0561498338915129	2		YBR012W-A	-61	CDS	YBR012W-B	-61	CDS	YBR012W-A,YBR012W-B	chrII:259796-259819(+)	tctgggagctgcgattggcaTGAGGATTCCTATATCCTCGgttttagagctagaaatagc
YBR012W-A_00	-0.181422216885716	0.345172593673142	1		YBR012W-A	-346	CDS	YBR012W-B	-346	CDS	YBR012W-A,YBR012W-B	chrII:259511-259534(+)	tctgggagctgcgattggcaTATAGAAATCACTTCTTTGTgttttagagctagaaatagc
YBR012W-A_04	0.0140034428682254	0.035019674496027	6		YBR012W-A	-334	CDS	YBR012W-B	-334	CDS	YBR012W-A,YBR012W-B	chrII:259523-259546(+)	tctgggagctgcgattggcaTTCTTTGTAGGTAATTGTTCgttttagagctagaaatagc
YBR012W-A_05	0.0549961950260944	0.0447228430845516	4		YBR012W-A	-297	CDS	YBR012W-B	-297	CDS	YBR012W-A,YBR012W-B	chrII:259560-259583(+)	tctgggagctgcgattggcaATTCATGTTAAAGTAATTGTgttttagagctagaaatagc
YBR013C_00	0.0448021839016094	0.0641919063280693	1		YBR013C	-302	CDS	NA	NA	NA	YBR013C	chrII:266171-266194(-)	tctgggagctgcgattggcaATACGGTGTTAGATGATAGAgttttagagctagaaatagc
YBR013C_01	-0.579860479553529	0.127346818028984	1		YBR013C	-214	CDS	NA	NA	NA	YBR013C	chrII:266083-266106(+)	tctgggagctgcgattggcaTCCTTGAATACGAAAATTTGgttttagagctagaaatagc
YBR013C_02	0.0190044301067129	0.040392728366465	3		YBR013C	-122	CDS	NA	NA	NA	YBR013C	chrII:265991-266014(+)	tctgggagctgcgattggcaTGTATATGTGTATGCTGTCCgttttagagctagaaatagc
YBR013C_03	-0.479991098444823	0.213736783473039	1		YBR013C	-80	CDS	NA	NA	NA	YBR013C	chrII:265949-265972(+)	tctgggagctgcgattggcaGAAAATTAACTTAAGAAGCGgttttagagctagaaatagc
YBR013C_05	-0.332166781097061	0.0906502528520132	2		YBR013C	-26	CDS	NA	NA	NA	YBR013C	chrII:265895-265918(+)	tctgggagctgcgattggcaGCCTAAAAACGCAATTAATAgttttagagctagaaatagc
YBR013C_08	-0.0963149146596049	0.156701630299933	1		YBR013C	-177	CDS	NA	NA	NA	YBR013C	chrII:266046-266069(+)	tctgggagctgcgattggcaTTGTGATACTCTGTAAGTGGgttttagagctagaaatagc
YBR013C_09	0.114488126088501	0.0241153436195797	4		YBR013C	-215	CDS	NA	NA	NA	YBR013C	chrII:266084-266107(+)	tctgggagctgcgattggcaCCTTGAATACGAAAATTTGTgttttagagctagaaatagc
YBR014C_00	0.00373922147000013	0.0221302754865811	6	GRX7	YBR014C	-198	TSS	NA	NA	NA	YBR014C	chrII:267541-267564(-)	tctgggagctgcgattggcaGATGTATAAATATGCAGTCCgttttagagctagaaatagc
YBR014C_03	0.227267709702302	0.0304010238708297	1	GRX7	YBR014C	-33	TSS	NA	NA	NA	YBR014C	chrII:267376-267399(+)	tctgggagctgcgattggcaTTTGCTTCTTTCCAATATATgttttagagctagaaatagc
YBR014C_04	0.108476234733154	0.0583274733732101	1	GRX7	YBR014C	-44	TSS	NA	NA	NA	YBR014C	chrII:267387-267410(-)	tctgggagctgcgattggcaAAAAGAAAAAACCTATATATgttttagagctagaaatagc
YBR014C_05	-0.0319910883321408	0.0592416751164193	2	GRX7	YBR014C	-71	TSS	NA	NA	NA	YBR014C	chrII:267414-267437(+)	tctgggagctgcgattggcaGATTCGAGCTTTTTCACTGAgttttagagctagaaatagc
YBR014C_06	-0.029158365661462	0.0248721229966171	3	GRX7	YBR014C	-72	TSS	NA	NA	NA	YBR014C	chrII:267415-267438(+)	tctgggagctgcgattggcaATTCGAGCTTTTTCACTGAGgttttagagctagaaatagc
YBR014C_07	0.0569098590877271	0.0432112529977482	2	GRX7	YBR014C	-197	TSS	NA	NA	NA	YBR014C	chrII:267540-267563(-)	tctgggagctgcgattggcaATGTATAAATATGCAGTCCCgttttagagctagaaatagc
YBR014C_08	-0.262174760828916	0.331788917300272	1	GRX7	YBR014C	-87	TSS	NA	NA	NA	YBR014C	chrII:267430-267453(+)	tctgggagctgcgattggcaCTGAGGGGATATGTACACATgttttagagctagaaatagc
YBR015C_02	-0.546662492121018	0.193445760191485	1	MNN2	YBR015C	-3	TSS	NA	NA	NA	YBR015C	chrII:269623-269646(-)	tctgggagctgcgattggcaCAAAATAAATTACGTGTACTgttttagagctagaaatagc
YBR015C_03	-0.151478255029747	0.0757911289428531	2	MNN2	YBR015C	-174	TSS	NA	NA	NA	YBR015C	chrII:269794-269817(-)	tctgggagctgcgattggcaCAAGTCAAGTGAGTCGCCATgttttagagctagaaatagc
YBR015C_04	-0.0232975046403887	0.0509099260577567	4	MNN2	YBR015C	-165	TSS	NA	NA	NA	YBR015C	chrII:269785-269808(-)	tctgggagctgcgattggcaTGAGTCGCCATTGGCTCGCTgttttagagctagaaatagc
YBR015C_05	0.0707053425208001	0.0299486791535539	4	MNN2	YBR015C	-158	TSS	NA	NA	NA	YBR015C	chrII:269778-269801(+)	tctgggagctgcgattggcaCTAATCACCAAGCGAGCCAAgttttagagctagaaatagc
YBR015C_07	-0.0550575011256156	0.119998741673215	2	MNN2	YBR015C	-117	TSS	NA	NA	NA	YBR015C	chrII:269737-269760(+)	tctgggagctgcgattggcaTGAACGGTAATAACGGGTCCgttttagagctagaaatagc
YBR016W_00	-0.120476297886994	0.0479684561772719	4		YBR016W	-216	TSS	NA	NA	NA	YBR016W	chrII:269990-270013(+)	tctgggagctgcgattggcaCCTACAATAATTGCACACATgttttagagctagaaatagc
YBR016W_01	0.0643850919911059	0.0740652436320619	1		YBR016W	-78	TSS	NA	NA	NA	YBR016W	chrII:270128-270151(+)	tctgggagctgcgattggcaGCTATAAAAGTATGTCAATTgttttagagctagaaatagc
YBR016W_04	-0.394326627622112	0.222464013984014	1		YBR016W	-41	TSS	NA	NA	NA	YBR016W	chrII:270165-270188(-)	tctgggagctgcgattggcaGAGAAGAGAAAGAGCCAGAGgttttagagctagaaatagc
YBR016W_05	-0.36647890504165	0.0916291465048341	4		YBR016W	-42	TSS	NA	NA	NA	YBR016W	chrII:270164-270187(-)	tctgggagctgcgattggcaAGAAGAGAAAGAGCCAGAGGgttttagagctagaaatagc
YBR016W_06	-0.544550393643625	0.158306666086665	1		YBR016W	-49	TSS	NA	NA	NA	YBR016W	chrII:270157-270180(-)	tctgggagctgcgattggcaAAAGAGCCAGAGGGGGATTTgttttagagctagaaatagc
YBR016W_07	-0.131533889691589	0.11305089146292	1		YBR016W	-216	TSS	NA	NA	NA	YBR016W	chrII:269990-270013(-)	tctgggagctgcgattggcaCCGATGTGTGCAATTATTGTgttttagagctagaaatagc
YBR016W_09	-0.254690441617476	0.0819403033676793	3		YBR016W	-193	TSS	NA	NA	NA	YBR016W	chrII:270013-270036(-)	tctgggagctgcgattggcaTTTTAGAAGCATTCGTTATCgttttagagctagaaatagc
YBR017C_00	0.083958345322242	0.0261916279350446	6	KAP104	YBR017C	-198	TSS	NA	NA	NA	YBR017C	chrII:273952-273975(+)	tctgggagctgcgattggcaTTAGGACTAATAACTATCGTgttttagagctagaaatagc
YBR017C_04	-0.170377831297957	0.102750166520272	1	KAP104	YBR017C	-180	TSS	NA	NA	NA	YBR017C	chrII:273934-273957(+)	tctgggagctgcgattggcaCCTTGCTGCAACATCCAATTgttttagagctagaaatagc
YBR017C_05	-0.30097166271591	0.146409983039855	2	KAP104	YBR017C	-180	TSS	NA	NA	NA	YBR017C	chrII:273934-273957(-)	tctgggagctgcgattggcaCCTAATTGGATGTTGCAGCAgttttagagctagaaatagc
YBR017C_06	-0.184167644839778	0.0998589648836876	2	KAP104	YBR017C	-169	TSS	NA	NA	NA	YBR017C	chrII:273923-273946(-)	tctgggagctgcgattggcaGTTGCAGCAAGGCTCATTGTgttttagagctagaaatagc
YBR017C_07	0.0934619803561978	0.0345074405787124	1	KAP104	YBR017C	-154	TSS	NA	NA	NA	YBR017C	chrII:273908-273931(-)	tctgggagctgcgattggcaATTGTCGGTGTCGTTATCGAgttttagagctagaaatagc
YBR017C_09	-0.136403945228824	0.0940152422646711	2	KAP104	YBR017C	-121	TSS	NA	NA	NA	YBR017C	chrII:273875-273898(+)	tctgggagctgcgattggcaCGAAAAGAGGGTAATAACATgttttagagctagaaatagc
YBR018C_00	-0.0119340906539267	0.119026109182538	1	GAL7	YBR018C	-203	TSS	NA	NA	NA	YBR018C	chrII:275739-275762(-)	tctgggagctgcgattggcaTTTTCCTTAACCCAAAAATAgttttagagctagaaatagc
YBR018C_01	-0.00239242450755735	0.0336837942413043	3	GAL7	YBR018C	-65	TSS	NA	NA	NA	YBR018C	chrII:275601-275624(-)	tctgggagctgcgattggcaGCTAGCAAAGATATAAAAGCgttttagagctagaaatagc
YBR018C_03	-0.66697822843195	0.11142860388636	3	GAL7	YBR018C	-49	TSS	NA	NA	NA	YBR018C	chrII:275585-275608(-)	tctgggagctgcgattggcaAAGCAGGTCGGAAATATTTAgttttagagctagaaatagc
YBR018C_04	0.278354246989382	0.107527514573841	1	GAL7	YBR018C	-61	TSS	NA	NA	NA	YBR018C	chrII:275597-275620(-)	tctgggagctgcgattggcaGCAAAGATATAAAAGCAGGTgttttagagctagaaatagc
YBR018C_05	-0.0424583233560639	0.0577821682020379	4	GAL7	YBR018C	-87	TSS	NA	NA	NA	YBR018C	chrII:275623-275646(-)	tctgggagctgcgattggcaGTAGCTATGTTCAGTTAGTTgttttagagctagaaatagc
YBR019C_01	-0.114807997661796	0.0795235282414686	3	GAL10	YBR019C	-65	TSS	NA	NA	NA	YBR019C	chrII:278431-278454(-)	tctgggagctgcgattggcaAGATATGGATATGTATATGGgttttagagctagaaatagc
YBR019C_02	-0.691792167072311	0.200934616006389	1	GAL10	YBR019C	-37	TSS	NA	NA	NA	YBR019C	chrII:278403-278426(+)	tctgggagctgcgattggcaAGTTTAATAATCATATTACAgttttagagctagaaatagc
YBR019C_03	-0.0652127507035166	0.0801395019154149	3	GAL10	YBR019C	-86	TSS	NA	NA	NA	YBR019C	chrII:278452-278475(+)	tctgggagctgcgattggcaCTAATCTTACTTATATGTTGgttttagagctagaaatagc
YBR019C_04	-0.306710264341001	0.181251207774114	1	GAL10	YBR019C	-68	TSS	NA	NA	NA	YBR019C	chrII:278434-278457(-)	tctgggagctgcgattggcaATTAGATATGGATATGTATAgttttagagctagaaatagc
YBR019C_05	-0.328065960074196	0.0894269674196664	2	GAL10	YBR019C	-80	TSS	NA	NA	NA	YBR019C	chrII:278446-278469(-)	tctgggagctgcgattggcaCATATAAGTAAGATTAGATAgttttagagctagaaatagc
YBR019C_09	0.0357989866623062	0.0432629158127962	7	GAL10	YBR019C	-5	TSS	NA	NA	NA	YBR019C	chrII:278371-278394(+)	tctgggagctgcgattggcaATTCTTACTTTTTTTTTGGAgttttagagctagaaatagc
YBR020W_00	0.0494207333776236	0.0207092401546983	2	GAL1	YBR020W	-165	TSS	NA	NA	NA	YBR020W	chrII:278787-278810(-)	tctgggagctgcgattggcaCTAATCGCATTATCATCCTAgttttagagctagaaatagc
YBR020W_02	-0.0558199256401327	0.0547451121799962	2	GAL1	YBR020W	-55	TSS	NA	NA	NA	YBR020W	chrII:278897-278920(-)	tctgggagctgcgattggcaGTTGAAAGTATTAGTTAAAGgttttagagctagaaatagc
YBR020W_04	-0.00340938416803707	0.0432343265808388	2	GAL1	YBR020W	-144	TSS	NA	NA	NA	YBR020W	chrII:278808-278831(+)	tctgggagctgcgattggcaAGTTTTTTAGCCTTATTTCTgttttagagctagaaatagc
YBR020W_06	-0.108810238974865	0.0836000481829039	1	GAL1	YBR020W	-181	TSS	NA	NA	NA	YBR020W	chrII:278771-278794(+)	tctgggagctgcgattggcaCGAATCAAATTAACAACCATgttttagagctagaaatagc
YBR020W_08	-0.115072110124728	0.0932646572888227	3	GAL1	YBR020W	-200	TSS	NA	NA	NA	YBR020W	chrII:278752-278775(-)	tctgggagctgcgattggcaTTCGTTAATTTGAAGGTTTGgttttagagctagaaatagc
YBR020W_09	0.0187324736971954	0.0897520622944885	3	GAL1	YBR020W	-201	TSS	NA	NA	NA	YBR020W	chrII:278751-278774(-)	tctgggagctgcgattggcaTCGTTAATTTGAAGGTTTGTgttttagagctagaaatagc
YBR021W_00	0.054570500091803	0.0319133550879958	2	FUR4	YBR021W	-145	TSS	NA	NA	NA	YBR021W	chrII:281151-281174(+)	tctgggagctgcgattggcaCTTTCACCGATTTCCTAGACgttttagagctagaaatagc
YBR021W_01	0.0390737273155598	0.107473175535911	1	FUR4	YBR021W	-139	TSS	NA	NA	NA	YBR021W	chrII:281157-281180(-)	tctgggagctgcgattggcaTTTTTTCCGGTCTAGGAAATgttttagagctagaaatagc
YBR021W_08	0.0141115883099107	0.0387578281383275	3	FUR4	YBR021W	-132	TSS	NA	NA	NA	YBR021W	chrII:281164-281187(-)	tctgggagctgcgattggcaATACGACTTTTTTCCGGTCTgttttagagctagaaatagc
YBR021W_09	-0.458083986079107	0.187896362469707	1	FUR4	YBR021W	-126	TSS	NA	NA	NA	YBR021W	chrII:281170-281193(-)	tctgggagctgcgattggcaGATGTCATACGACTTTTTTCgttttagagctagaaatagc
YBR022W_01	-0.0158980469586857	0.0739582986344481	2	POA1	YBR022W	-137	TSS	NA	NA	NA	YBR022W	chrII:283528-283551(+)	tctgggagctgcgattggcaTCGATTTTTTGTTTGCTTTAgttttagagctagaaatagc
YBR022W_02	-0.0598363218725106	0.106802373720107	2	POA1	YBR022W	0	TSS	NA	NA	NA	YBR022W	chrII:283665-283688(-)	tctgggagctgcgattggcaAAACTTTTCGTGTAGAAATCgttttagagctagaaatagc
YBR022W_03	0.00672531388444496	0.0670604441557955	2	POA1	YBR022W	-1	TSS	NA	NA	NA	YBR022W	chrII:283664-283687(-)	tctgggagctgcgattggcaAACTTTTCGTGTAGAAATCTgttttagagctagaaatagc
YBR022W_04	-0.22625532789187	0.141082517035537	1	POA1	YBR022W	-188	TSS	NA	NA	NA	YBR022W	chrII:283477-283500(-)	tctgggagctgcgattggcaGTGAAATTAATGCTCATTGAgttttagagctagaaatagc
YBR022W_06	-0.046201504764668	0.123907733879797	1	POA1	YBR022W	-46	TSS	NA	NA	NA	YBR022W	chrII:283619-283642(-)	tctgggagctgcgattggcaGAATCGTAAAGTTATGCATAgttttagagctagaaatagc
YBR023C_00	0.156149683601811	0.110416078868484	1	CHS3	YBR023C	-216	TSS	NA	NA	NA	YBR023C	chrII:288264-288287(-)	tctgggagctgcgattggcaAGCATATTCAATAGCGTCGAgttttagagctagaaatagc
YBR023C_02	-0.182306184253656	0.0547244306712561	3	CHS3	YBR023C	15	TSS	NA	NA	NA	YBR023C	chrII:288033-288056(-)	tctgggagctgcgattggcaTCCTGCTAGAAGAATCACATgttttagagctagaaatagc
YBR023C_05	-0.0947364191814812	0.211424076591986	1	CHS3	YBR023C	-34	TSS	NA	NA	NA	YBR023C	chrII:288082-288105(+)	tctgggagctgcgattggcaTGAATGTAAATCTGAAACACgttttagagctagaaatagc
YBR023C_08	-0.0531725209552144	0.108156441089251	1	CHS3	YBR023C	-174	TSS	NA	NA	NA	YBR023C	chrII:288222-288245(-)	tctgggagctgcgattggcaATTGCATTCAGCACCTGCATgttttagagctagaaatagc
YBR024W_02	0.0425207365997601	0.0685653856290291	2	SCO2	YBR024W	12	TSS	NA	NA	NA	YBR024W	chrII:289333-289356(+)	tctgggagctgcgattggcaACAATTGCTAAAGAGGGCTAgttttagagctagaaatagc
YBR024W_06	0.0423732522117518	0.107175509026452	1	SCO2	YBR024W	-200	TSS	NA	NA	NA	YBR024W	chrII:289121-289144(-)	tctgggagctgcgattggcaGATAGCTACCCCGGGATGAAgttttagagctagaaatagc
YBR024W_07	0.0338384871956917	0.0267526307043305	2	SCO2	YBR024W	-170	TSS	NA	NA	NA	YBR024W	chrII:289151-289174(+)	tctgggagctgcgattggcaCTGTCGATAGTTACAATTTTgttttagagctagaaatagc
YBR024W_08	0.0105206075166152	0.101582991740415	2	SCO2	YBR024W	-167	TSS	NA	NA	NA	YBR024W	chrII:289154-289177(+)	tctgggagctgcgattggcaTCGATAGTTACAATTTTGGGgttttagagctagaaatagc
YBR024W_09	-0.0127638570307014	0.0817480512250546	2	SCO2	YBR024W	6	TSS	NA	NA	NA	YBR024W	chrII:289327-289350(+)	tctgggagctgcgattggcaAGTCAAACAATTGCTAAAGAgttttagagctagaaatagc
YBR025C_01	0.0365947678307092	0.0786988760643624	2	OLA1	YBR025C	-97	TSS	NA	NA	NA	YBR025C	chrII:291982-292005(+)	tctgggagctgcgattggcaATACGATTTCTCGCAACGAAgttttagagctagaaatagc
YBR025C_02	-0.0731034357612671	0.0575055748255043	5	OLA1	YBR025C	8	TSS	NA	NA	NA	YBR025C	chrII:291877-291900(+)	tctgggagctgcgattggcaTATTTATTTGATTGTTTTTAgttttagagctagaaatagc
YBR025C_03	-0.116826815360412	0.0520181741541094	7	OLA1	YBR025C	-24	TSS	NA	NA	NA	YBR025C	chrII:291909-291932(+)	tctgggagctgcgattggcaGTAACACAAAAAGCTAAAAAgttttagagctagaaatagc
YBR025C_05	-0.0889106739328426	0.120410296005481	2	OLA1	YBR025C	-166	TSS	NA	NA	NA	YBR025C	chrII:292051-292074(+)	tctgggagctgcgattggcaGGGTCATAAAATCGCTGGGAgttttagagctagaaatagc
YBR025C_06	-0.0100512308238051	0.0518946487248307	3	OLA1	YBR025C	-162	TSS	NA	NA	NA	YBR025C	chrII:292047-292070(+)	tctgggagctgcgattggcaTTTTGGGTCATAAAATCGCTgttttagagctagaaatagc
YBR025C_09	-0.575645322003171	0.157711940184759	2	OLA1	YBR025C	-156	TSS	NA	NA	NA	YBR025C	chrII:292041-292064(-)	tctgggagctgcgattggcaGATTTTATGACCCAAAAGGAgttttagagctagaaatagc
YBR026C_00	0.0393836297652854	0.0258221953661712	14	ETR1	YBR026C	-217	TSS	NA	NA	NA	YBR026C	chrII:294228-294251(-)	tctgggagctgcgattggcaGATAATACTTCTGGACCAATgttttagagctagaaatagc
YBR026C_03	-0.082112649488986	0.0957499705723027	1	ETR1	YBR026C	-42	TSS	NA	NA	NA	YBR026C	chrII:294053-294076(-)	tctgggagctgcgattggcaACGTACATTGTCATTTAAGAgttttagagctagaaatagc
YBR026C_05	-0.332826766950917	0.0589527031848254	5	ETR1	YBR026C	-193	TSS	NA	NA	NA	YBR026C	chrII:294204-294227(-)	tctgggagctgcgattggcaGATACCATCTTCCTTATTTAgttttagagctagaaatagc
YBR026C_06	0.0395403542216743	0.117638953228619	1	ETR1	YBR026C	-189	TSS	NA	NA	NA	YBR026C	chrII:294200-294223(+)	tctgggagctgcgattggcaAATACCATAAATAAGGAAGAgttttagagctagaaatagc
YBR026C_08	0.0730983102855532	0.109535983024105	1	ETR1	YBR026C	-175	TSS	NA	NA	NA	YBR026C	chrII:294186-294209(-)	tctgggagctgcgattggcaTATGGTATTATTATCATTATgttttagagctagaaatagc
YBR026C_09	-0.159608542523514	0.0646986235294375	3	ETR1	YBR026C	-165	TSS	NA	NA	NA	YBR026C	chrII:294176-294199(-)	tctgggagctgcgattggcaTTATCATTATTGGACCCCGCgttttagagctagaaatagc
YBR027C_00	-0.0821862920679858	0.137007618789199	1		YBR027C	-311	CDS	NA	NA	NA	YBR027C	chrII:294655-294678(-)	tctgggagctgcgattggcaTTATCTTTAGAAAAATAGACgttttagagctagaaatagc
YBR027C_01	-0.460692724546483	0.0960053748954444	2		YBR027C	-193	CDS	NA	NA	NA	YBR027C	chrII:294537-294560(-)	tctgggagctgcgattggcaATTTACTTCTATGTCATATGgttttagagctagaaatagc
YBR027C_03	-0.346918239614737	0.119652036324592	1		YBR027C	-94	CDS	NA	NA	NA	YBR027C	chrII:294438-294461(-)	tctgggagctgcgattggcaTAAAGCAAGTGGTAGCTATTgttttagagctagaaatagc
YBR027C_04	-0.342478988570835	0.0913604531794882	2		YBR027C	-105	CDS	NA	NA	NA	YBR027C	chrII:294449-294472(-)	tctgggagctgcgattggcaGGATTTAGTTATAAAGCAAGgttttagagctagaaatagc
YBR027C_05	-0.150676569222606	0.0989053811919452	2		YBR027C	-121	CDS	NA	NA	NA	YBR027C	chrII:294465-294488(+)	tctgggagctgcgattggcaTAAATCCCTTGAACATATCCgttttagagctagaaatagc
YBR027C_06	-0.00594059647193131	0.0420929821486758	3		YBR027C	-122	CDS	NA	NA	NA	YBR027C	chrII:294466-294489(+)	tctgggagctgcgattggcaAAATCCCTTGAACATATCCGgttttagagctagaaatagc
YBR027C_08	-0.305741437058169	0.341719890013916	1		YBR027C	-126	CDS	NA	NA	NA	YBR027C	chrII:294470-294493(-)	tctgggagctgcgattggcaAAGTCCCCGGATATGTTCAAgttttagagctagaaatagc
YBR027C_09	0.0168331303279797	0.035012511886222	3		YBR027C	-127	CDS	NA	NA	NA	YBR027C	chrII:294471-294494(-)	tctgggagctgcgattggcaCAAGTCCCCGGATATGTTCAgttttagagctagaaatagc
YBR028C_01	0.105603882130838	0.0768932218602967	1	YPK3	YBR028C	-124	TSS	NA	NA	NA	YBR028C	chrII:296196-296219(-)	tctgggagctgcgattggcaTTATACTTATGACTATATGTgttttagagctagaaatagc
YBR028C_02	-0.100588570872936	0.0839674448911203	2	YPK3	YBR028C	-32	TSS	NA	NA	NA	YBR028C	chrII:296104-296127(-)	tctgggagctgcgattggcaAATTATAAACAAATGAAAAAgttttagagctagaaatagc
YBR028C_03	-0.226838669090272	0.0522316135984837	5	YPK3	YBR028C	-190	TSS	NA	NA	NA	YBR028C	chrII:296262-296285(+)	tctgggagctgcgattggcaTAATTTACATAAACTAAATAgttttagagctagaaatagc
YBR028C_04	-0.46789543222687	0.168707314662042	2	YPK3	YBR028C	-77	TSS	NA	NA	NA	YBR028C	chrII:296149-296172(-)	tctgggagctgcgattggcaGTTACTTCTAAAATATTGAGgttttagagctagaaatagc
YBR028C_06	-0.210333446803982	0.132325993146029	2	YPK3	YBR028C	8	TSS	NA	NA	NA	YBR028C	chrII:296064-296087(-)	tctgggagctgcgattggcaAAGTAGATCTTTTACCTGGAgttttagagctagaaatagc
YBR029C_00	-0.413430454349094	0.150260945588125	1	CDS1	YBR029C	-180	TSS	NA	NA	NA	YBR029C	chrII:298001-298024(+)	tctgggagctgcgattggcaGGAATAAGCCAAAGCGATCAgttttagagctagaaatagc
YBR029C_01	0.121987406573485	0.0671634895600079	2	CDS1	YBR029C	-116	TSS	NA	NA	NA	YBR029C	chrII:297937-297960(-)	tctgggagctgcgattggcaTATTTGACAGTCATTATCAAgttttagagctagaaatagc
YBR029C_05	0.0186558719105121	0.0307893541734983	3	CDS1	YBR029C	-159	TSS	NA	NA	NA	YBR029C	chrII:297980-298003(+)	tctgggagctgcgattggcaATACAGTGCCTGAAAACGCCgttttagagctagaaatagc
YBR029C_06	0.0674945219222052	0.0849091138312795	3	CDS1	YBR029C	-154	TSS	NA	NA	NA	YBR029C	chrII:297975-297998(-)	tctgggagctgcgattggcaCGTTTTCAGGCACTGTATATgttttagagctagaaatagc
YBR029C_07	-0.726156137826891	0.243154188801629	2	CDS1	YBR029C	-39	TSS	NA	NA	NA	YBR029C	chrII:297860-297883(-)	tctgggagctgcgattggcaGAGAACTGTAAACAGCATGGgttttagagctagaaatagc
YBR030W_00	-0.243053802374092	0.344182143749785	1	RKM3	YBR030W	-169	TSS	NA	NA	NA	YBR030W	chrII:298055-298078(+)	tctgggagctgcgattggcaTGTATTGATAGTTATTTACAgttttagagctagaaatagc
YBR030W_04	-0.780172816211391	0.326018274741564	1	RKM3	YBR030W	-113	TSS	NA	NA	NA	YBR030W	chrII:298111-298134(-)	tctgggagctgcgattggcaTCAGAATTCAACGGAGAACGgttttagagctagaaatagc
YBR030W_07	-0.0594648219371227	0.0452094154066797	4	RKM3	YBR030W	-40	TSS	NA	NA	NA	YBR030W	chrII:298184-298207(+)	tctgggagctgcgattggcaAAATGAAGTATACTCGATGAgttttagagctagaaatagc
YBR030W_09	-0.117907299899156	0.202965070550081	1	CDS1	YBR029C	-199	TSS	YBR030W	-204	TSS	YBR029C,YBR030W	chrII:298020-298043(+)	tctgggagctgcgattggcaAAGGTGGAGCTCCTGCAGATgttttagagctagaaatagc
YBR031W_00	-0.0546270317205919	0.0403719076808402	2	RPL4A	YBR031W	-194	TSS	NA	NA	NA	YBR031W	chrII:299945-299968(-)	tctgggagctgcgattggcaGTGCATATTCAATATTATTTgttttagagctagaaatagc
YBR031W_02	0.0328103117430722	0.0403384485799616	3	RPL4A	YBR031W	8	TSS	NA	NA	NA	YBR031W	chrII:300147-300170(-)	tctgggagctgcgattggcaGACATTTCGATGATTGTTCTgttttagagctagaaatagc
YBR031W_05	-0.197550457701928	0.0768250163518924	2	RPL4A	YBR031W	-58	TSS	NA	NA	NA	YBR031W	chrII:300081-300104(-)	tctgggagctgcgattggcaCGAGGCTAAAAGAAATGTGAgttttagagctagaaatagc
YBR032W_01	-0.397435660885269	0.151217138580576	2		YBR032W	-204	CDS	NA	NA	NA	YBR032W	chrII:301303-301326(+)	tctgggagctgcgattggcaAGCCTTTAATACCTTTAAAGgttttagagctagaaatagc
YBR032W_03	-0.313362054999764	0.0948140846855971	3		YBR032W	-39	CDS	NA	NA	NA	YBR032W	chrII:301468-301491(-)	tctgggagctgcgattggcaGAAATCTTGTATGTAACCTTgttttagagctagaaatagc
YBR032W_04	-0.0994359478743828	0.0617110458621864	1		YBR032W	-8	CDS	NA	NA	NA	YBR032W	chrII:301499-301522(+)	tctgggagctgcgattggcaTTGTTACTTCAGGAAGGCAAgttttagagctagaaatagc
YBR032W_06	0.0668638317274039	0.05800120266503	1		YBR032W	-18	CDS	NA	NA	NA	YBR032W	chrII:301489-301512(+)	tctgggagctgcgattggcaTCTTCAGCGTTTGTTACTTCgttttagagctagaaatagc
YBR032W_07	0.0202575207011208	0.0434170082031672	5		YBR032W	-292	CDS	NA	NA	NA	YBR032W	chrII:301215-301238(-)	tctgggagctgcgattggcaGTTTCGGTGAAAACAGCAGCgttttagagctagaaatagc
YBR032W_08	0.125410046754056	0.0200820824436495	1		YBR032W	-276	CDS	NA	NA	NA	YBR032W	chrII:301231-301254(-)	tctgggagctgcgattggcaTTAATCGTGTTTCAAAGTTTgttttagagctagaaatagc
YBR032W_09	0.0285485749561543	0.0293084097915812	3		YBR032W	-44	CDS	NA	NA	NA	YBR032W	chrII:301463-301486(-)	tctgggagctgcgattggcaCTTGTATGTAACCTTCGGTCgttttagagctagaaatagc
YBR033W_00	0.0807742955329275	0.0684566091368617	3	EDS1	YBR033W	-172	TSS	NA	NA	NA	YBR033W	chrII:301738-301761(+)	tctgggagctgcgattggcaTAAACTACAGTGAAAATCATgttttagagctagaaatagc
YBR033W_03	-0.317034074437828	0.148968291675322	1	EDS1	YBR033W	-132	TSS	NA	NA	NA	YBR033W	chrII:301778-301801(-)	tctgggagctgcgattggcaGCAAAAACACATACAGATACgttttagagctagaaatagc
YBR033W_06	-0.0621488418056659	0.0651865444194919	4	EDS1	YBR033W	-10	TSS	NA	NA	NA	YBR033W	chrII:301900-301923(-)	tctgggagctgcgattggcaGTTATGTATTTCTACGTAGCgttttagagctagaaatagc
YBR033W_07	-0.0664173164144582	0.344777739200417	1	EDS1	YBR033W	-9	TSS	NA	NA	NA	YBR033W	chrII:301901-301924(-)	tctgggagctgcgattggcaTGTTATGTATTTCTACGTAGgttttagagctagaaatagc
YBR033W_09	0.00543613050115774	0.0473162958381828	2	EDS1	YBR033W	-215	TSS	NA	NA	NA	YBR033W	chrII:301695-301718(+)	tctgggagctgcgattggcaTTTGACGCGGCTACGAAACTgttttagagctagaaatagc
YBR034C_00	-0.325151563944039	0.343918885743145	1	HMT1	YBR034C	-216	TSS	NA	NA	NA	YBR034C	chrII:306204-306227(+)	tctgggagctgcgattggcaTAGAAAATGAGAGAATTATAgttttagagctagaaatagc
YBR034C_02	0.067602020004355	0.037508395199579	3	HMT1	YBR034C	10	TSS	NA	NA	NA	YBR034C	chrII:305978-306001(+)	tctgggagctgcgattggcaTTTTCTTTGGATGAATTTGTgttttagagctagaaatagc
YBR034C_03	0.00202240487090703	0.0753032382120102	4	HMT1	YBR034C	-7	TSS	NA	NA	NA	YBR034C	chrII:305995-306018(+)	tctgggagctgcgattggcaTGTCGGTTCTAACTCTTTTTgttttagagctagaaatagc
YBR034C_04	-0.0939132080561931	0.127636294819756	1	HMT1	YBR034C	-13	TSS	NA	NA	NA	YBR034C	chrII:306001-306024(+)	tctgggagctgcgattggcaTTCTAACTCTTTTTTGGAAAgttttagagctagaaatagc
YBR034C_06	-0.715197941903123	0.206118978457043	1	HMT1	YBR034C	-29	TSS	NA	NA	NA	YBR034C	chrII:306017-306040(+)	tctgggagctgcgattggcaGAAACGGCAAGGTGAGCAGTgttttagagctagaaatagc
YBR034C_07	0.0525343718158679	0.0257042643793268	7	HMT1	YBR034C	-176	TSS	NA	NA	NA	YBR034C	chrII:306164-306187(-)	tctgggagctgcgattggcaAATCTTTTTATACCGCCTATgttttagagctagaaatagc
YBR034C_08	-0.0223943035959641	0.100647059456655	1	HMT1	YBR034C	-175	TSS	NA	NA	NA	YBR034C	chrII:306163-306186(-)	tctgggagctgcgattggcaATCTTTTTATACCGCCTATAgttttagagctagaaatagc
YBR035C_00	-0.231040853151389	0.121441480832818	2	PDX3	YBR035C	-175	TSS	NA	NA	NA	YBR035C	chrII:307149-307172(+)	tctgggagctgcgattggcaTGTGCTGTTTATCAAGATTGgttttagagctagaaatagc
YBR035C_02	0.0767422062968346	0.0253089247591017	3	PDX3	YBR035C	10	TSS	NA	NA	NA	YBR035C	chrII:306964-306987(+)	tctgggagctgcgattggcaAGATCCGTGAAGTGTACTACgttttagagctagaaatagc
YBR035C_03	-0.0232967231143728	0.00746739085214473	95	PDX3	YBR035C	6	TSS	NA	NA	NA	YBR035C	chrII:306968-306991(-)	tctgggagctgcgattggcaTAGACCAGTAGTACACTTCAgttttagagctagaaatagc
YBR035C_05	-0.0516913077430429	0.03395196531797	3	PDX3	YBR035C	-174	TSS	NA	NA	NA	YBR035C	chrII:307148-307171(+)	tctgggagctgcgattggcaATGTGCTGTTTATCAAGATTgttttagagctagaaatagc
YBR035C_07	-0.0629113567818464	0.0422640044967736	4	PDX3	YBR035C	-59	TSS	NA	NA	NA	YBR035C	chrII:307033-307056(+)	tctgggagctgcgattggcaTTCTTCTTTCTTATAAGTTGgttttagagctagaaatagc
YBR035C_09	0.0406936887471386	0.0324116445057254	2	PDX3	YBR035C	-105	TSS	NA	NA	NA	YBR035C	chrII:307079-307102(-)	tctgggagctgcgattggcaATGCCACCAGAACCAGCGCCgttttagagctagaaatagc
YBR036C_00	-0.0477418463787808	0.060960061063284	2	CSG2	YBR036C	-208	TSS	NA	NA	NA	YBR036C	chrII:310558-310581(+)	tctgggagctgcgattggcaACAATCTTATTTGAATAAGAgttttagagctagaaatagc
YBR036C_01	0.0990108745291467	0.104553611982078	2	CSG2	YBR036C	-62	TSS	NA	NA	NA	YBR036C	chrII:310412-310435(-)	tctgggagctgcgattggcaAAAGGAGGCTATGTGAACGTgttttagagctagaaatagc
YBR036C_02	-0.0347615880998155	0.344860739481031	1	CSG2	YBR036C	10	TSS	NA	NA	NA	YBR036C	chrII:310340-310363(+)	tctgggagctgcgattggcaCTAACTCACCAGCTCAAGAGgttttagagctagaaatagc
YBR036C_04	-0.268093653311449	0.133628631417033	1	CSG2	YBR036C	-1	TSS	NA	NA	NA	YBR036C	chrII:310351-310374(+)	tctgggagctgcgattggcaGCTCAAGAGCGGATCTGTTCgttttagagctagaaatagc
YBR036C_06	0.0235437168175605	0.0287775560406814	4	CSG2	YBR036C	-34	TSS	NA	NA	NA	YBR036C	chrII:310384-310407(-)	tctgggagctgcgattggcaCAAGTGAAAGAAATGTTTGTgttttagagctagaaatagc
YBR036C_07	-0.541748878902797	0.179700631262447	1	CSG2	YBR036C	-166	TSS	NA	NA	NA	YBR036C	chrII:310516-310539(+)	tctgggagctgcgattggcaTAAGTATATATGTATATACAgttttagagctagaaatagc
YBR036C_08	0.0980392023956475	0.0464345864726953	1	CSG2	YBR036C	-63	TSS	NA	NA	NA	YBR036C	chrII:310413-310436(-)	tctgggagctgcgattggcaTAAAGGAGGCTATGTGAACGgttttagagctagaaatagc
YBR037C_00	0.00814329043722137	0.028891113280304	3	SCO1	YBR037C	-144	TSS	NA	NA	NA	YBR037C	chrII:311626-311649(+)	tctgggagctgcgattggcaATAGTAGGGTTAGTTTTTTGgttttagagctagaaatagc
YBR037C_02	-0.101586364741251	0.0641864122492029	4	SCO1	YBR037C	1	TSS	NA	NA	NA	YBR037C	chrII:311481-311504(-)	tctgggagctgcgattggcaCGTATGTTCGTATAAGGCAAgttttagagctagaaatagc
YBR037C_03	-0.265508900890651	0.0924160558123774	2	SCO1	YBR037C	0	TSS	NA	NA	NA	YBR037C	chrII:311482-311505(-)	tctgggagctgcgattggcaACGTATGTTCGTATAAGGCAgttttagagctagaaatagc
YBR037C_05	0.130093548858207	0.0714448660674048	1	SCO1	YBR037C	-31	TSS	NA	NA	NA	YBR037C	chrII:311513-311536(-)	tctgggagctgcgattggcaGTGTCTATTGTGTTTATAATgttttagagctagaaatagc
YBR037C_06	-0.0838953021857397	0.071171713530161	4	SCO1	YBR037C	-63	TSS	NA	NA	NA	YBR037C	chrII:311545-311568(+)	tctgggagctgcgattggcaATTTTCTCACTTTTCTCTTCgttttagagctagaaatagc
YBR037C_09	-0.152557612980177	0.0322341659633698	9	SCO1	YBR037C	-108	TSS	NA	NA	NA	YBR037C	chrII:311590-311613(+)	tctgggagctgcgattggcaCCGTTTATTTCCTTCAATTTgttttagagctagaaatagc
YBR038W_01	-0.549906918920164	0.255405328140958	1	CHS2	YBR038W	-65	TSS	NA	NA	NA	YBR038W	chrII:311785-311808(-)	tctgggagctgcgattggcaTGGAAGATAGTTAAATAGACgttttagagctagaaatagc
YBR038W_02	-0.414677863859607	0.154004172840396	1	CHS2	YBR038W	-22	TSS	NA	NA	NA	YBR038W	chrII:311828-311851(+)	tctgggagctgcgattggcaTGACTCAGAAGAGAAAACAGgttttagagctagaaatagc
YBR038W_03	-0.141955205571465	0.145434423012246	1	CHS2	YBR038W	15	TSS	NA	NA	NA	YBR038W	chrII:311865-311888(-)	tctgggagctgcgattggcaTGGTTCTTTGGTTTTTATTTgttttagagctagaaatagc
YBR038W_04	-0.0330673354403121	0.101458641920737	1	CHS2	YBR038W	16	TSS	NA	NA	NA	YBR038W	chrII:311866-311889(-)	tctgggagctgcgattggcaGTGGTTCTTTGGTTTTTATTgttttagagctagaaatagc
YBR038W_05	-0.391900340250549	0.07004994848821	7	CHS2	YBR038W	-45	TSS	NA	NA	NA	YBR038W	chrII:311805-311828(-)	tctgggagctgcgattggcaCGAAATCAACAGTAATATTAgttttagagctagaaatagc
YBR038W_06	-0.641863070065864	0.343773350507672	1	CHS2	YBR038W	-66	TSS	NA	NA	NA	YBR038W	chrII:311784-311807(-)	tctgggagctgcgattggcaGGAAGATAGTTAAATAGACTgttttagagctagaaatagc
YBR038W_07	-0.423033616590627	0.0878738308020476	3	CHS2	YBR038W	-67	TSS	NA	NA	NA	YBR038W	chrII:311783-311806(-)	tctgggagctgcgattggcaGAAGATAGTTAAATAGACTGgttttagagctagaaatagc
YBR038W_09	-0.172156500141033	0.292539788481682	1	CHS2	YBR038W	-79	TSS	NA	NA	NA	YBR038W	chrII:311771-311794(-)	tctgggagctgcgattggcaATAGACTGGGGCCATCCCAAgttttagagctagaaatagc
YBR039W_02	-0.492832432655676	0.157807718996825	1	ATP3	YBR039W	16	TSS	NA	NA	NA	YBR039W	chrII:315493-315516(+)	tctgggagctgcgattggcaCTATTGAGACTGAACCGTTTgttttagagctagaaatagc
YBR039W_03	-0.147771403870203	0.108567515982707	2	ATP3	YBR039W	-148	TSS	NA	NA	NA	YBR039W	chrII:315329-315352(+)	tctgggagctgcgattggcaAATGAACGTTCTCATTTATTgttttagagctagaaatagc
YBR039W_06	-0.653367478986369	0.238732183790588	1	ATP3	YBR039W	-110	TSS	NA	NA	NA	YBR039W	chrII:315367-315390(+)	tctgggagctgcgattggcaCGTGATGGAGAACCAATGAGgttttagagctagaaatagc
YBR039W_08	-0.50700792589467	0.0692813545837558	2	ATP3	YBR039W	-54	TSS	NA	NA	NA	YBR039W	chrII:315423-315446(+)	tctgggagctgcgattggcaACGATTAAAGAAGGCCCGGAgttttagagctagaaatagc
YBR040W_00	-0.373741533510776	0.139161709230702	1	FIG1	YBR040W	-317	CDS	NA	NA	NA	YBR040W	chrII:316639-316662(+)	tctgggagctgcgattggcaCTAAACACTACTATATATTCgttttagagctagaaatagc
YBR040W_01	0.0225939917505749	0.165203796116769	1	FIG1	YBR040W	-254	CDS	NA	NA	NA	YBR040W	chrII:316702-316725(+)	tctgggagctgcgattggcaTTGAAAGTCCTTCTCGCTTTgttttagagctagaaatagc
YBR040W_02	-0.176555678878942	0.0897525957627022	2	FIG1	YBR040W	-125	CDS	NA	NA	NA	YBR040W	chrII:316831-316854(+)	tctgggagctgcgattggcaTGTTGAAATAACAAAGACATgttttagagctagaaatagc
YBR040W_03	-0.0134616457268743	0.0770754465325235	4	FIG1	YBR040W	-83	CDS	NA	NA	NA	YBR040W	chrII:316873-316896(+)	tctgggagctgcgattggcaTGTTAAATGTTTTTTATCTCgttttagagctagaaatagc
YBR040W_04	-0.0769740907039095	0.0504714937511441	3	FIG1	YBR040W	-228	CDS	NA	NA	NA	YBR040W	chrII:316728-316751(+)	tctgggagctgcgattggcaTTTTCCCATTAAGATTATGAgttttagagctagaaatagc
YBR040W_05	-0.378637780746104	0.159741526165251	3	FIG1	YBR040W	-196	CDS	NA	NA	NA	YBR040W	chrII:316760-316783(+)	tctgggagctgcgattggcaTGTGTCAGTTAAAAAAAATAgttttagagctagaaatagc
YBR040W_07	0.0565590244099664	0.0368680858930309	3	FIG1	YBR040W	-153	CDS	NA	NA	NA	YBR040W	chrII:316803-316826(-)	tctgggagctgcgattggcaATATATTGTTTTCATTTTCTgttttagagctagaaatagc
YBR040W_08	-0.723291463310278	0.259132384777765	1	FIG1	YBR040W	-223	CDS	NA	NA	NA	YBR040W	chrII:316733-316756(-)	tctgggagctgcgattggcaTGAAACCATCATAATCTTAAgttttagagctagaaatagc
YBR040W_09	0.0559885913950498	0.0591068290859936	1	FIG1	YBR040W	-224	CDS	NA	NA	NA	YBR040W	chrII:316732-316755(-)	tctgggagctgcgattggcaGAAACCATCATAATCTTAATgttttagagctagaaatagc
YBR041W_03	-0.133220905192371	0.0786238339846479	2	FAT1	YBR041W	-115	TSS	NA	NA	NA	YBR041W	chrII:318087-318110(+)	tctgggagctgcgattggcaCGACTAAAAAGATAGAACGCgttttagagctagaaatagc
YBR041W_04	-0.0804187856208766	0.0283049471319141	5	FAT1	YBR041W	8	TSS	NA	NA	NA	YBR041W	chrII:318210-318233(-)	tctgggagctgcgattggcaGATATAGAATTTGAATGATTgttttagagctagaaatagc
YBR041W_05	0.0135797604112515	0.0443169685375925	2	FAT1	YBR041W	7	TSS	NA	NA	NA	YBR041W	chrII:318209-318232(-)	tctgggagctgcgattggcaATATAGAATTTGAATGATTTgttttagagctagaaatagc
YBR041W_09	-0.0181233408893352	0.105748941872922	1	FAT1	YBR041W	-165	TSS	NA	NA	NA	YBR041W	chrII:318037-318060(-)	tctgggagctgcgattggcaGACGGTAATGATTAGAGTTTgttttagagctagaaatagc
YBR042C_00	-0.132819807378481	0.158623121669713	1	CST26	YBR042C	-211	TSS	NA	NA	NA	YBR042C	chrII:321854-321877(-)	tctgggagctgcgattggcaAATCATATCGGTTAATAAGAgttttagagctagaaatagc
YBR042C_01	-0.293775251330782	0.164549310377126	1	CST26	YBR042C	-87	TSS	NA	NA	NA	YBR042C	chrII:321730-321753(-)	tctgggagctgcgattggcaATGTTCAACAACATCTCAAGgttttagagctagaaatagc
YBR042C_03	-0.410589588572952	0.272742985198702	1	CST26	YBR042C	-8	TSS	NA	NA	NA	YBR042C	chrII:321651-321674(+)	tctgggagctgcgattggcaGATATATCCTTTTTTTTTGTgttttagagctagaaatagc
YBR042C_04	-0.341464507705815	0.109072210096408	3	CST26	YBR042C	-176	TSS	NA	NA	NA	YBR042C	chrII:321819-321842(-)	tctgggagctgcgattggcaTTTCATTGTAGACTTTTCATgttttagagctagaaatagc
YBR042C_05	-0.286206656490205	0.0863111036945923	3	CST26	YBR042C	-175	TSS	NA	NA	NA	YBR042C	chrII:321818-321841(-)	tctgggagctgcgattggcaTTCATTGTAGACTTTTCATAgttttagagctagaaatagc
YBR042C_09	-0.0161318728869395	0.0515425109499315	1	CST26	YBR042C	-5	TSS	NA	NA	NA	YBR042C	chrII:321648-321671(-)	tctgggagctgcgattggcaACAAAAAAAAAGGATATATCgttttagagctagaaatagc
YBR043C_04	-0.0188525278072375	0.248201170388084	1	QDR3	YBR043C	-167	TSS	NA	NA	NA	YBR043C	chrII:324250-324273(+)	tctgggagctgcgattggcaGAAGAGGTAAAAGTGATAAAgttttagagctagaaatagc
YBR043C_05	-0.187384576851697	0.0914133106810754	1	QDR3	YBR043C	-41	TSS	NA	NA	NA	YBR043C	chrII:324124-324147(+)	tctgggagctgcgattggcaTATCCAAAACTGGAATGAGAgttttagagctagaaatagc
YBR043C_06	-0.253650325510231	0.0877960825252716	2	QDR3	YBR043C	-151	TSS	NA	NA	NA	YBR043C	chrII:324234-324257(+)	tctgggagctgcgattggcaAATAATAGATATTTACGAAGgttttagagctagaaatagc
YBR043C_07	-0.00984438286917015	0.0367686053905868	2	QDR3	YBR043C	-44	TSS	NA	NA	NA	YBR043C	chrII:324127-324150(-)	tctgggagctgcgattggcaGAACCATCTCATTCCAGTTTgttttagagctagaaatagc
YBR044C_02	-0.487281533108648	0.188478705034864	1	TCM62	YBR044C	2	TSS	NA	NA	NA	YBR044C	chrII:326079-326102(+)	tctgggagctgcgattggcaGTTTTATGTTTACAGTAGTGgttttagagctagaaatagc
YBR044C_03	-0.0755882586120932	0.116797123852597	2	TCM62	YBR044C	1	TSS	NA	NA	NA	YBR044C	chrII:326080-326103(+)	tctgggagctgcgattggcaTTTTATGTTTACAGTAGTGTgttttagagctagaaatagc
YBR044C_05	-0.400392288180783	0.155851205073175	1	TCM62	YBR044C	-32	TSS	NA	NA	NA	YBR044C	chrII:326113-326136(+)	tctgggagctgcgattggcaGCCAGGTTAAAGCTCGTAAAgttttagagctagaaatagc
YBR044C_08	-0.0267910093933076	0.233110474529614	1	TCM62	YBR044C	-74	TSS	NA	NA	NA	YBR044C	chrII:326155-326178(+)	tctgggagctgcgattggcaAACTTTTGTTTCACAGGGAAgttttagagctagaaatagc
YBR045C_03	-0.0978704727606295	0.123083716241939	1	GIP1	YBR045C	-17	TSS	NA	NA	NA	YBR045C	chrII:330206-330229(+)	tctgggagctgcgattggcaCTATTTTTCAAATAAAATCAgttttagagctagaaatagc
YBR045C_04	-0.535603883191795	0.0905346312295123	4	GIP1	YBR045C	-24	TSS	NA	NA	NA	YBR045C	chrII:330213-330236(+)	tctgggagctgcgattggcaTCAAATAAAATCAGGGAGAAgttttagagctagaaatagc
YBR045C_05	0.056086123302963	0.0355650546765945	2	GIP1	YBR045C	-53	TSS	NA	NA	NA	YBR045C	chrII:330242-330265(+)	tctgggagctgcgattggcaCAAATAAATTTTTATTCGAAgttttagagctagaaatagc
YBR045C_07	0.0423123853028671	0.0829340165882001	3	GIP1	YBR045C	-186	TSS	NA	NA	NA	YBR045C	chrII:330375-330398(-)	tctgggagctgcgattggcaTTATTTTTCTATTTTTCTGAgttttagagctagaaatagc
YBR045C_08	0.0697659502583697	0.0740756006317958	2	GIP1	YBR045C	-185	TSS	NA	NA	NA	YBR045C	chrII:330374-330397(-)	tctgggagctgcgattggcaTATTTTTCTATTTTTCTGAAgttttagagctagaaatagc
YBR046C_01	-0.156907466690404	0.137214909289222	1	ZTA1	YBR046C	-69	TSS	YBR047W	-169	TSS	YBR046C,YBR047W	chrII:331600-331623(+)	tctgggagctgcgattggcaCAAGATATAGTATTTGTAAGgttttagagctagaaatagc
YBR046C_02	-0.772976328011526	0.188171019941355	1	ZTA1	YBR046C	-34	TSS	YBR047W	-204	TSS	YBR046C,YBR047W	chrII:331565-331588(+)	tctgggagctgcgattggcaTATCTACTTTGCAAACCGCAgttttagagctagaaatagc
YBR046C_03	0.0498194380962395	0.0757289381453754	3	ZTA1	YBR046C	-49	TSS	YBR047W	-189	TSS	YBR046C,YBR047W	chrII:331580-331603(-)	tctgggagctgcgattggcaTTGAAAGTGAGATCTCCTTGgttttagagctagaaatagc
YBR046C_04	-0.168718162439533	0.065508305343815	4	ZTA1	YBR046C	-70	TSS	YBR047W	-168	TSS	YBR046C,YBR047W	chrII:331601-331624(+)	tctgggagctgcgattggcaAAGATATAGTATTTGTAAGAgttttagagctagaaatagc
YBR046C_05	-0.17065066245553	0.105103863843225	3	ZTA1	YBR046C	-71	TSS	YBR047W	-167	TSS	YBR046C,YBR047W	chrII:331602-331625(+)	tctgggagctgcgattggcaAGATATAGTATTTGTAAGAGgttttagagctagaaatagc
YBR046C_09	0.0262092313009066	0.0377149062315434	1	ZTA1	YBR046C	-98	TSS	YBR047W	-140	TSS	YBR046C,YBR047W	chrII:331629-331652(+)	tctgggagctgcgattggcaTAACGCTCGGCTAAATCGTTgttttagagctagaaatagc
YBR047W_02	-0.0933204382567427	0.125567924887217	1	FMP23	YBR047W	-8	TSS	NA	NA	NA	YBR047W	chrII:331761-331784(+)	tctgggagctgcgattggcaCCTGAATAATAATCATATGTgttttagagctagaaatagc
YBR047W_03	-0.321072520324638	0.180701186060484	1	FMP23	YBR047W	-8	TSS	NA	NA	NA	YBR047W	chrII:331761-331784(-)	tctgggagctgcgattggcaCCTACATATGATTATTATTCgttttagagctagaaatagc
YBR047W_08	-0.00708782317583006	0.0275392828226146	4	FMP23	YBR047W	-80	TSS	YBR046C	-158	TSS	YBR047W,YBR046C	chrII:331689-331712(+)	tctgggagctgcgattggcaGATTACTCATCTAGAAATGAgttttagagctagaaatagc
YBR048W_01	-0.424244870836779	0.231215977883684	1	RPS11B	YBR048W	-137	TSS	NA	NA	NA	YBR048W	chrII:332663-332686(-)	tctgggagctgcgattggcaGGACTTGCCCGCTGAAAGGTgttttagagctagaaatagc
YBR048W_02	0.0274977247883165	0.0403557481745978	2	RPS11B	YBR048W	18	TSS	NA	NA	NA	YBR048W	chrII:332818-332841(-)	tctgggagctgcgattggcaTCAGTGGACATCTTTTTCCCgttttagagctagaaatagc
YBR048W_03	-0.0999400595036298	0.0361202941794911	2	RPS11B	YBR048W	1	TSS	NA	NA	NA	YBR048W	chrII:332801-332824(+)	tctgggagctgcgattggcaAGAGGAAACGTATCAAGCCAgttttagagctagaaatagc
YBR048W_04	0.00421904822049038	0.0778523190853567	5	RPS11B	YBR048W	0	TSS	NA	NA	NA	YBR048W	chrII:332800-332823(+)	tctgggagctgcgattggcaTAGAGGAAACGTATCAAGCCgttttagagctagaaatagc
YBR048W_05	-0.665550095104382	0.171552112737201	2	RPS11B	YBR048W	-17	TSS	NA	NA	NA	YBR048W	chrII:332783-332806(+)	tctgggagctgcgattggcaAGCATTTGCTGAAGACTTAGgttttagagctagaaatagc
YBR048W_06	-0.677572823887909	0.268397683747077	1	RPS11B	YBR048W	-167	TSS	NA	NA	NA	YBR048W	chrII:332633-332656(+)	tctgggagctgcgattggcaTGTTCTCGCTAGAGTCCGCCgttttagagctagaaatagc
YBR048W_07	-0.84053107903254	0.264125441218066	1	RPS11B	YBR048W	-152	TSS	NA	NA	NA	YBR048W	chrII:332648-332671(-)	tctgggagctgcgattggcaAAGGTTGGCGTGGAACCAGGgttttagagctagaaatagc
YBR049C_00	-0.0640592732193349	0.177504334908725	1	REB1	YBR049C	-220	TSS	NA	NA	NA	YBR049C	chrII:337176-337199(+)	tctgggagctgcgattggcaTAAAATTTATAGGAGCAGGTgttttagagctagaaatagc
YBR049C_01	-0.0930489157304308	0.130886875295144	1	REB1	YBR049C	-110	TSS	NA	NA	NA	YBR049C	chrII:337066-337089(-)	tctgggagctgcgattggcaTTGTTACCCGTCTTTCAAATgttttagagctagaaatagc
YBR049C_02	-0.730264396068671	0.215225876421072	2	REB1	YBR049C	2	TSS	NA	NA	NA	YBR049C	chrII:336954-336977(-)	tctgggagctgcgattggcaAAGATAAAACAACAAAACTCgttttagagctagaaatagc
YBR049C_04	0.10577737598391	0.138363921156376	1	REB1	YBR049C	-210	TSS	NA	NA	NA	YBR049C	chrII:337166-337189(+)	tctgggagctgcgattggcaAAAGTTTACGTAAAATTTATgttttagagctagaaatagc
YBR049C_05	-0.0509720480789215	0.0382869124844826	1	REB1	YBR049C	-165	TSS	NA	NA	NA	YBR049C	chrII:337121-337144(-)	tctgggagctgcgattggcaATTTTCTTCTAGAAGCTCCTgttttagagctagaaatagc
YBR049C_06	-0.0331645742578504	0.105237090331465	2	REB1	YBR049C	-148	TSS	NA	NA	NA	YBR049C	chrII:337104-337127(+)	tctgggagctgcgattggcaTCACGTGATCAATTTTTCCGgttttagagctagaaatagc
YBR049C_08	0.0111930914187986	0.0345518931665055	2	REB1	YBR049C	-109	TSS	NA	NA	NA	YBR049C	chrII:337065-337088(-)	tctgggagctgcgattggcaTGTTACCCGTCTTTCAAATTgttttagagctagaaatagc
YBR050C_01	-0.711283795511726	0.232534571382593	1	REG2	YBR050C	-91	TSS	NA	NA	NA	YBR050C	chrII:338388-338411(+)	tctgggagctgcgattggcaCATTATTAGTTAATTAAAGGgttttagagctagaaatagc
YBR050C_02	0.0079128009020607	0.10183732063884	2	REG2	YBR050C	-49	TSS	NA	NA	NA	YBR050C	chrII:338346-338369(-)	tctgggagctgcgattggcaCTTGAGTTGCAGCTTCTTCCgttttagagctagaaatagc
YBR050C_03	0.0453190966744498	0.186770646534104	1	REG2	YBR050C	-90	TSS	NA	NA	NA	YBR050C	chrII:338387-338410(+)	tctgggagctgcgattggcaGCATTATTAGTTAATTAAAGgttttagagctagaaatagc
YBR050C_04	-0.130975198462202	0.0858440727179931	2	REG2	YBR050C	-96	TSS	NA	NA	NA	YBR050C	chrII:338393-338416(+)	tctgggagctgcgattggcaTTAGTTAATTAAAGGGGGTAgttttagagctagaaatagc
YBR050C_06	0.0298883074320184	0.0459139348675032	2	REG2	YBR050C	-88	TSS	NA	NA	NA	YBR050C	chrII:338385-338408(+)	tctgggagctgcgattggcaATGCATTATTAGTTAATTAAgttttagagctagaaatagc
YBR050C_07	-0.119730176290159	0.266144272559724	1	REG2	YBR050C	-101	TSS	NA	NA	NA	YBR050C	chrII:338398-338421(+)	tctgggagctgcgattggcaTAATTAAAGGGGGTATGGTGgttttagagctagaaatagc
YBR050C_08	-0.851366252015657	0.299991545268704	1	REG2	YBR050C	-31	TSS	NA	NA	NA	YBR050C	chrII:338328-338351(+)	tctgggagctgcgattggcaCCATATATAACAGTACGTCCgttttagagctagaaatagc
YBR051W_00	0.130617112464832	0.0277479574172627	4	NA	NA	NA	NA	NA	NA	NA	NA	chrII:337635-337658(-)	tctgggagctgcgattggcaCTGATGAGCATTTCATACAAgttttagagctagaaatagc
YBR051W_02	-0.0193101547520679	0.0956128040481953	1	NA	NA	NA	NA	NA	NA	NA	NA	chrII:337789-337812(+)	tctgggagctgcgattggcaACTTTCTTGTGTTTTTGTAAgttttagagctagaaatagc
YBR051W_03	-0.236014015760242	0.284601691772772	1	NA	NA	NA	NA	NA	NA	NA	NA	chrII:337914-337937(-)	tctgggagctgcgattggcaTAATCTTGAATTTAAATTTAgttttagagctagaaatagc
YBR051W_04	-0.323944256136464	0.0665437733832834	5	NA	NA	NA	NA	NA	NA	NA	NA	chrII:337787-337810(-)	tctgggagctgcgattggcaGTTACAAAAACACAAGAAAGgttttagagctagaaatagc
YBR051W_05	-0.347775805365976	0.167619787659789	1	NA	NA	NA	NA	NA	NA	NA	NA	chrII:337960-337983(+)	tctgggagctgcgattggcaAAATTTTTCTTCTTTACTGCgttttagagctagaaatagc
YBR051W_06	0.0239707299730215	0.0580543977728359	2	NA	NA	NA	NA	NA	NA	NA	NA	chrII:337687-337710(+)	tctgggagctgcgattggcaAATTTGATATGCCTCTCTCGgttttagagctagaaatagc
YBR051W_07	0.131331907549698	0.0184426062241942	3	NA	NA	NA	NA	NA	NA	NA	NA	chrII:337755-337778(-)	tctgggagctgcgattggcaAAAGATTGGAGAACCTTTTTgttttagagctagaaatagc
YBR051W_08	-0.366940955804956	0.130874563837314	3	NA	NA	NA	NA	NA	NA	NA	NA	chrII:337698-337721(-)	tctgggagctgcgattggcaTAATGGGCAAGCCACGAGAGgttttagagctagaaatagc
YBR052C_00	0.0833735546988992	0.025615111453405	3	RFS1	YBR052C	-217	TSS	NA	NA	NA	YBR052C	chrII:339612-339635(+)	tctgggagctgcgattggcaATGACGCTAGTTACATGCGCgttttagagctagaaatagc
YBR052C_01	0.0818572195501033	0.024836271677731	1	RFS1	YBR052C	-138	TSS	NA	NA	NA	YBR052C	chrII:339533-339556(-)	tctgggagctgcgattggcaGAATAATAGCCGTTCCATTTgttttagagctagaaatagc
YBR052C_04	-0.187018133182665	0.10600429538808	2	RFS1	YBR052C	-201	TSS	NA	NA	NA	YBR052C	chrII:339596-339619(-)	tctgggagctgcgattggcaGCGTCATATGACACCGCTTAgttttagagctagaaatagc
YBR052C_05	0.0426675168034241	0.0403540132304086	1	RFS1	YBR052C	-200	TSS	NA	NA	NA	YBR052C	chrII:339595-339618(-)	tctgggagctgcgattggcaCGTCATATGACACCGCTTATgttttagagctagaaatagc
YBR052C_07	-0.106005822823142	0.0720504873910124	4	RFS1	YBR052C	-188	TSS	NA	NA	NA	YBR052C	chrII:339583-339606(+)	tctgggagctgcgattggcaCGCTTCAATTTGCCCATAAGgttttagagctagaaatagc
YBR053C_00	-0.0188595142819352	0.132821473759927	2		YBR053C	-216	TSS	NA	NA	NA	YBR053C	chrII:340968-340991(+)	tctgggagctgcgattggcaAATCTGTTGACCAAGTAAAAgttttagagctagaaatagc
YBR053C_02	-0.082219117733226	0.0817676613102952	1		YBR053C	15	TSS	NA	NA	NA	YBR053C	chrII:340737-340760(-)	tctgggagctgcgattggcaTTTCGTAAAATGAGTAGTGTgttttagagctagaaatagc
YBR053C_03	0.0095702109776226	0.026786198399808	1		YBR053C	-34	TSS	NA	NA	NA	YBR053C	chrII:340786-340809(+)	tctgggagctgcgattggcaACTTAATCTAAGAATCTTACgttttagagctagaaatagc
YBR053C_05	0.00538081702879187	0.0397963342216489	1		YBR053C	-155	TSS	NA	NA	NA	YBR053C	chrII:340907-340930(+)	tctgggagctgcgattggcaATAATTTTGAATGCATTTCTgttttagagctagaaatagc
YBR053C_06	-0.110468055824114	0.0204311406070009	6		YBR053C	-148	TSS	NA	NA	NA	YBR053C	chrII:340900-340923(-)	tctgggagctgcgattggcaATGCATTCAAAATTATTTAAgttttagagctagaaatagc
YBR053C_07	-0.147481238022121	0.0702620226397184	2		YBR053C	-96	TSS	NA	NA	NA	YBR053C	chrII:340848-340871(+)	tctgggagctgcgattggcaGCTTCCCCTTAAAGCCCGACgttttagagctagaaatagc
YBR053C_08	-0.245571598734078	0.0879267479789988	4		YBR053C	-97	TSS	NA	NA	NA	YBR053C	chrII:340849-340872(+)	tctgggagctgcgattggcaCTTCCCCTTAAAGCCCGACCgttttagagctagaaatagc
YBR053C_09	0.0453029222677027	0.0374046866825057	5		YBR053C	-100	TSS	NA	NA	NA	YBR053C	chrII:340852-340875(-)	tctgggagctgcgattggcaTTACCCGGTCGGGCTTTAAGgttttagagctagaaatagc
YBR054W_01	0.116571577093116	0.170636313847718	1	YRO2	YBR054W	-80	TSS	NA	NA	NA	YBR054W	chrII:342690-342713(+)	tctgggagctgcgattggcaGTAAGACAGTGTGTTAGTTAgttttagagctagaaatagc
YBR054W_02	-0.196869959298546	0.112152893687737	1	YRO2	YBR054W	-49	TSS	NA	NA	NA	YBR054W	chrII:342721-342744(-)	tctgggagctgcgattggcaGAAGAAAACAAGAGAAGAAAgttttagagctagaaatagc
YBR054W_03	0.0854649739355705	0.127876029725259	1	YRO2	YBR054W	-50	TSS	NA	NA	NA	YBR054W	chrII:342720-342743(-)	tctgggagctgcgattggcaAAGAAAACAAGAGAAGAAAAgttttagagctagaaatagc
YBR054W_05	0.0591508306321727	0.238598433776453	1	YRO2	YBR054W	-204	TSS	NA	NA	NA	YBR054W	chrII:342566-342589(-)	tctgggagctgcgattggcaATCTAACATTGAAATTTTCTgttttagagctagaaatagc
YBR054W_06	-0.168905569564131	0.0385713291216673	2	YRO2	YBR054W	-53	TSS	NA	NA	NA	YBR054W	chrII:342717-342740(-)	tctgggagctgcgattggcaAAAACAAGAGAAGAAAAGGGgttttagagctagaaatagc
YBR054W_07	-0.0668628111666607	0.0281569464819748	4	YRO2	YBR054W	-201	TSS	NA	NA	NA	YBR054W	chrII:342569-342592(+)	tctgggagctgcgattggcaAGAAAATTTCAATGTTAGATgttttagagctagaaatagc
YBR054W_09	-0.225988544558112	0.0693255304742081	7	YRO2	YBR054W	-11	TSS	NA	NA	NA	YBR054W	chrII:342759-342782(-)	tctgggagctgcgattggcaATATAATCGTAAATGAGAAAgttttagagctagaaatagc
YBR055C_00	0.0541030389709257	0.047753615358636	2	PRP6	YBR055C	-196	TSS	NA	NA	NA	YBR055C	chrII:347493-347516(+)	tctgggagctgcgattggcaGAAACGCCATCATTTCATAAgttttagagctagaaatagc
YBR055C_03	-0.0903193505770287	0.0765599158279632	3	PRP6	YBR055C	-113	TSS	NA	NA	NA	YBR055C	chrII:347410-347433(+)	tctgggagctgcgattggcaGTACTGGTTAAATTAGCCCAgttttagagctagaaatagc
YBR055C_07	-0.18835082212189	0.070213438179225	1	PRP6	YBR055C	-202	TSS	NA	NA	NA	YBR055C	chrII:347499-347522(-)	tctgggagctgcgattggcaCGGAGACCTTTATGAAATGAgttttagagctagaaatagc
YBR056C-B_01	-0.0530629297913247	0.0250403451175926	2	NA	NA	NA	NA	NA	NA	NA	NA	chrII:351677-351700(-)	tctgggagctgcgattggcaATATTACATAATACATTTAAgttttagagctagaaatagc
YBR056C-B_03	-0.00461397217906473	0.0305885629228999	1	NA	NA	NA	NA	NA	NA	NA	NA	chrII:351485-351508(-)	tctgggagctgcgattggcaAAAGCGTTCATGATGATACAgttttagagctagaaatagc
YBR056C-B_04	-0.0640397638204052	0.0505088058817354	6	NA	NA	NA	NA	NA	NA	NA	NA	chrII:351650-351673(+)	tctgggagctgcgattggcaATTTGAATTTTATTGTTAAAgttttagagctagaaatagc
YBR056C-B_05	0.121090511458193	0.129929123643905	1	NA	NA	NA	NA	NA	NA	NA	NA	chrII:351700-351723(-)	tctgggagctgcgattggcaACAATCAGTGTGAACTTTTAgttttagagctagaaatagc
YBR056C-B_08	-0.000200538877622621	0.203409285215954	1	NA	NA	NA	NA	NA	NA	NA	NA	chrII:351762-351785(+)	tctgggagctgcgattggcaTTAATGAAGCCAGCAAAAAAgttttagagctagaaatagc
YBR056C-B_09	0.0553020257801309	0.0395073756024689	3	NA	NA	NA	NA	NA	NA	NA	NA	chrII:351771-351794(-)	tctgggagctgcgattggcaTGATGTTCTCCATTTTTTGCgttttagagctagaaatagc
YBR056W_00	-0.1332312804648	0.0943168926649403	2		YBR056W	-154	TSS	NA	NA	NA	YBR056W	chrII:347702-347725(+)	tctgggagctgcgattggcaATACATTTTCTCTGCCATCAgttttagagctagaaatagc
YBR056W_01	-0.104005261283782	0.185112536888392	1		YBR056W	-131	TSS	NA	NA	NA	YBR056W	chrII:347725-347748(+)	tctgggagctgcgattggcaCTTAAAAAATGCTTAAAAGAgttttagagctagaaatagc
YBR056W_02	-0.0325873360484575	0.0907549285395407	2		YBR056W	7	TSS	NA	NA	NA	YBR056W	chrII:347863-347886(+)	tctgggagctgcgattggcaTTTGAACTGCACAGAATGATgttttagagctagaaatagc
YBR056W_03	0.0787054442250432	0.0358321773100456	2		YBR056W	-130	TSS	NA	NA	NA	YBR056W	chrII:347726-347749(+)	tctgggagctgcgattggcaTTAAAAAATGCTTAAAAGAAgttttagagctagaaatagc
YBR056W_04	-0.280860781591897	0.249237017057231	1		YBR056W	-123	TSS	NA	NA	NA	YBR056W	chrII:347733-347756(+)	tctgggagctgcgattggcaATGCTTAAAAGAAGGGAATTgttttagagctagaaatagc
YBR056W_08	-0.417403238804503	0.180958512786691	1		YBR056W	-119	TSS	NA	NA	NA	YBR056W	chrII:347737-347760(+)	tctgggagctgcgattggcaTTAAAAGAAGGGAATTAGGGgttttagagctagaaatagc
YBR056W-A_02	-0.222955553799074	0.0730990034966213	3		YBR056W-A	-35	TSS	NA	NA	NA	YBR056W-A	chrII:351182-351205(+)	tctgggagctgcgattggcaATGAACAATTGATTTTGTCTgttttagagctagaaatagc
YBR056W-A_03	-0.177756086408137	0.120515413230709	1		YBR056W-A	-136	TSS	NA	NA	NA	YBR056W-A	chrII:351081-351104(-)	tctgggagctgcgattggcaACCTAAAAATAAGACATTTTgttttagagctagaaatagc
YBR056W-A_07	-0.0171719734744807	0.0341396453952558	3		YBR056W-A	-199	TSS	NA	NA	NA	YBR056W-A	chrII:351018-351041(+)	tctgggagctgcgattggcaATAATTTACGGGAAATTTCTgttttagagctagaaatagc
YBR056W-A_09	-0.969765953574336	0.165788529665994	2		YBR056W-A	-211	TSS	NA	NA	NA	YBR056W-A	chrII:351006-351029(+)	tctgggagctgcgattggcaATGCTGTGGTGAATAATTTAgttttagagctagaaatagc
YBR057C_00	0.0020055163134995	0.0376724815494845	3	MUM2	YBR057C	-74	TSS	NA	NA	NA	YBR057C	chrII:353446-353469(+)	tctgggagctgcgattggcaTGTTTTAAATGATTTTTTAGgttttagagctagaaatagc
YBR057C_01	-0.17184564883644	0.124102204078189	2	MUM2	YBR057C	7	TSS	NA	NA	NA	YBR057C	chrII:353365-353388(-)	tctgggagctgcgattggcaTTAGTAAGAAGAGAATCAGCgttttagagctagaaatagc
YBR057C_03	-0.0183370190001029	0.107150046263638	2	MUM2	YBR057C	-129	TSS	NA	NA	NA	YBR057C	chrII:353501-353524(+)	tctgggagctgcgattggcaAAACATTGCAAAATAGCTAAgttttagagctagaaatagc
YBR057C_05	-0.28106915586585	0.238885112978458	1	MUM2	YBR057C	12	TSS	NA	NA	NA	YBR057C	chrII:353360-353383(-)	tctgggagctgcgattggcaAAGAAGAGAATCAGCTGGCTgttttagagctagaaatagc
YBR058C_00	-0.170372302406097	0.0753263762763354	3	UBP14	YBR058C	-215	TSS	NA	NA	NA	YBR058C	chrII:356243-356266(-)	tctgggagctgcgattggcaGAAAATTTAGGAGGATATCAgttttagagctagaaatagc
YBR058C_01	0.243679192876749	0.0546756106639917	1	UBP14	YBR058C	-107	TSS	NA	NA	NA	YBR058C	chrII:356135-356158(+)	tctgggagctgcgattggcaCAAACGATGTCATTTTTCAAgttttagagctagaaatagc
YBR058C_02	-0.0482576556244948	0.0834125347180272	1	UBP14	YBR058C	15	TSS	NA	NA	NA	YBR058C	chrII:356013-356036(-)	tctgggagctgcgattggcaGTCTTTCTCACATTCAGAAAgttttagagctagaaatagc
YBR058C_04	-0.292003367340139	0.12533312739768	1	UBP14	YBR058C	9	TSS	NA	NA	NA	YBR058C	chrII:356019-356042(+)	tctgggagctgcgattggcaCTGAATGTGAGAAAGACTTCgttttagagctagaaatagc
YBR058C_05	-0.749177994156357	0.171584193131592	1	UBP14	YBR058C	-3	TSS	NA	NA	NA	YBR058C	chrII:356031-356054(+)	tctgggagctgcgattggcaAAGACTTCGGGCTCTCTTTTgttttagagctagaaatagc
YBR058C_07	0.0407893142658437	0.124025826511629	1	UBP14	YBR058C	-161	TSS	NA	NA	NA	YBR058C	chrII:356189-356212(-)	tctgggagctgcgattggcaCATAAACTAATAATTGCTTGgttttagagctagaaatagc
YBR058C_08	0.0815095072166161	0.0487667944649409	2	UBP14	YBR058C	-154	TSS	NA	NA	NA	YBR058C	chrII:356182-356205(-)	tctgggagctgcgattggcaTAATAATTGCTTGTGGCTATgttttagagctagaaatagc
YBR058C-A_00	-0.206822996439217	0.10395431093539	3	TSC3	YBR058C-A	-192	TSS	NA	NA	NA	YBR058C-A	chrII:356806-356829(-)	tctgggagctgcgattggcaACATACATTGTTACATATAGgttttagagctagaaatagc
YBR058C-A_01	-0.594456811527456	0.128523001264016	3	TSC3	YBR058C-A	-70	TSS	NA	NA	NA	YBR058C-A	chrII:356684-356707(-)	tctgggagctgcgattggcaCTGACGCGCTTAACGAGAAGgttttagagctagaaatagc
YBR058C-A_03	-0.672627961797135	0.0914862455314269	1	TSC3	YBR058C-A	-159	TSS	NA	NA	NA	YBR058C-A	chrII:356773-356796(+)	tctgggagctgcgattggcaTAGTTTTTGAGGAAGATATAgttttagagctagaaatagc
YBR058C-A_04	0.0147788828329585	0.0471410013178164	2	TSC3	YBR058C-A	-148	TSS	NA	NA	NA	YBR058C-A	chrII:356762-356785(+)	tctgggagctgcgattggcaTTCTATCAATTTAGTTTTTGgttttagagctagaaatagc
YBR058C-A_05	-0.109279093292366	0.105618515248978	1	TSC3	YBR058C-A	-4	TSS	NA	NA	NA	YBR058C-A	chrII:356618-356641(+)	tctgggagctgcgattggcaTATCTCTAGTACTTTTAAAAgttttagagctagaaatagc
YBR058C-A_06	-0.0335063322863977	0.0590075666167168	1	TSC3	YBR058C-A	-71	TSS	NA	NA	NA	YBR058C-A	chrII:356685-356708(+)	tctgggagctgcgattggcaCGCTTCTCGTTAAGCGCGTCgttttagagctagaaatagc
YBR059C_00	0.0235099256198895	0.0190785468691164	5	AKL1	YBR059C	-188	TSS	NA	NA	NA	YBR059C	chrII:360514-360537(+)	tctgggagctgcgattggcaCTCATCAGACGTTTTTCAGTgttttagagctagaaatagc
YBR059C_01	0.0345061967609538	0.0511643414769672	2	AKL1	YBR059C	-133	TSS	NA	NA	NA	YBR059C	chrII:360459-360482(-)	tctgggagctgcgattggcaATTTGTTTTTCATTTTTTTTgttttagagctagaaatagc
YBR059C_02	-0.00109339251906566	0.0416292405596114	2	AKL1	YBR059C	14	TSS	NA	NA	NA	YBR059C	chrII:360312-360335(-)	tctgggagctgcgattggcaTGAATCAGAATCGGTGCCTCgttttagagctagaaatagc
YBR059C_03	-0.0419777772591459	0.0399237817709968	7	AKL1	YBR059C	13	TSS	NA	NA	NA	YBR059C	chrII:360313-360336(-)	tctgggagctgcgattggcaTTGAATCAGAATCGGTGCCTgttttagagctagaaatagc
YBR059C_04	0.0737481451611331	0.0289538591909809	4	AKL1	YBR059C	5	TSS	NA	NA	NA	YBR059C	chrII:360321-360344(-)	tctgggagctgcgattggcaTAGCATTGTTGAATCAGAATgttttagagctagaaatagc
YBR059C_05	0.0631805098362336	0.0341971196108844	3	AKL1	YBR059C	-19	TSS	NA	NA	NA	YBR059C	chrII:360345-360368(+)	tctgggagctgcgattggcaTGAATTTACTCATTCAAGAAgttttagagctagaaatagc
YBR059C_08	-0.276548319069304	0.343451231922005	1	AKL1	YBR059C	-22	TSS	NA	NA	NA	YBR059C	chrII:360348-360371(+)	tctgggagctgcgattggcaATTTACTCATTCAAGAAAGGgttttagagctagaaatagc
YBR059C_09	-0.102895377438782	0.0799558708148577	4	AKL1	YBR059C	-138	TSS	NA	NA	NA	YBR059C	chrII:360464-360487(+)	tctgggagctgcgattggcaAAAAAATGAAAAACAAATATgttttagagctagaaatagc
YBR060C_01	-0.278733806838971	0.132261845375772	2	ORC2	YBR060C	-102	TSS	NA	NA	NA	YBR060C	chrII:362692-362715(+)	tctgggagctgcgattggcaTCATTTCCACCTCAATGATGgttttagagctagaaatagc
YBR060C_03	-0.616826438869681	0.231430672699979	1	ORC2	YBR060C	-21	TSS	NA	NA	NA	YBR060C	chrII:362611-362634(+)	tctgggagctgcgattggcaACTTTGTCTTAATTTAAAGGgttttagagctagaaatagc
YBR060C_04	-0.708364421236694	0.259293748269921	1	ORC2	YBR060C	-46	TSS	NA	NA	NA	YBR060C	chrII:362636-362659(-)	tctgggagctgcgattggcaTGTAAAAGTTATAAAGAAATgttttagagctagaaatagc
YBR060C_05	-0.0754508709027651	0.0624630613536518	3	ORC2	YBR060C	-204	TSS	NA	NA	NA	YBR060C	chrII:362794-362817(+)	tctgggagctgcgattggcaAATAAGTCGATATTTATGCAgttttagagctagaaatagc
YBR060C_07	-0.0461325094392631	0.0277118109387769	4	ORC2	YBR060C	-152	TSS	NA	NA	NA	YBR060C	chrII:362742-362765(+)	tctgggagctgcgattggcaGATTTTGCTAGACTAGAAATgttttagagctagaaatagc
YBR060C_08	-0.873221715363622	0.277509250043744	1	ORC2	YBR060C	-150	TSS	NA	NA	NA	YBR060C	chrII:362740-362763(-)	tctgggagctgcgattggcaAATTTCTAGTCTAGCAAAATgttttagagctagaaatagc
YBR060C_09	-0.714418342929512	0.0655496719790432	3	ORC2	YBR060C	-149	TSS	NA	NA	NA	YBR060C	chrII:362739-362762(-)	tctgggagctgcgattggcaATTTCTAGTCTAGCAAAATCgttttagagctagaaatagc
YBR061C_00	0.125554089834657	0.0293699033868302	2	TRM7	YBR061C	-160	TSS	NA	NA	NA	YBR061C	chrII:365875-365898(+)	tctgggagctgcgattggcaATGATAATCAAAATACTTGTgttttagagctagaaatagc
YBR061C_02	-0.444364713004632	0.112757333649606	4	TRM7	YBR061C	-45	TSS	NA	NA	NA	YBR061C	chrII:365760-365783(+)	tctgggagctgcgattggcaTGTTGTTTTACAGTAATGTTgttttagagctagaaatagc
YBR061C_04	0.000825507747184866	0.0504478260440727	2	TRM7	YBR061C	-209	TSS	NA	NA	NA	YBR061C	chrII:365924-365947(+)	tctgggagctgcgattggcaTTACCTATTCTACTTAGGTTgttttagagctagaaatagc
YBR061C_05	-0.0343015826428619	0.0824914791411112	1	TRM7	YBR061C	-212	TSS	NA	NA	NA	YBR061C	chrII:365927-365950(-)	tctgggagctgcgattggcaACACCAAACCTAAGTAGAATgttttagagctagaaatagc
YBR061C_06	-0.642761519437625	0.150500193141993	1	TRM7	YBR061C	-29	TSS	NA	NA	NA	YBR061C	chrII:365744-365767(-)	tctgggagctgcgattggcaAACAACAGTAGATGAGTACAgttttagagctagaaatagc
YBR061C_07	0.131689949150901	0.0363758337916898	1	TRM7	YBR061C	0	TSS	NA	NA	NA	YBR061C	chrII:365715-365738(-)	tctgggagctgcgattggcaTAAAAAGAAAGTATTCAAGAgttttagagctagaaatagc
YBR062C_00	-0.00304324016133828	0.0904579191889012	3		YBR062C	-175	TSS	NA	NA	NA	YBR062C	chrII:366774-366797(+)	tctgggagctgcgattggcaTATATATCATCACAGTAATTgttttagagctagaaatagc
YBR062C_02	-0.0118637060150258	0.0340718860868918	6		YBR062C	-39	TSS	NA	NA	NA	YBR062C	chrII:366638-366661(+)	tctgggagctgcgattggcaTATTATTTCTTTAGTAGTTTgttttagagctagaaatagc
YBR062C_06	0.0638245260788099	0.042439888349838	2		YBR062C	-176	TSS	NA	NA	NA	YBR062C	chrII:366775-366798(+)	tctgggagctgcgattggcaATATATCATCACAGTAATTCgttttagagctagaaatagc
YBR062C_07	0.101598752510629	0.0225423785519999	3		YBR062C	-180	TSS	NA	NA	NA	YBR062C	chrII:366779-366802(+)	tctgggagctgcgattggcaATCATCACAGTAATTCGGGTgttttagagctagaaatagc
YBR062C_08	-0.0917176317274357	0.107846526049456	1		YBR062C	-188	TSS	NA	NA	NA	YBR062C	chrII:366787-366810(+)	tctgggagctgcgattggcaAGTAATTCGGGTAGGAGAGTgttttagagctagaaatagc
YBR062C_09	-0.0732323654548119	0.0508599570431582	2		YBR062C	-200	TSS	NA	NA	NA	YBR062C	chrII:366799-366822(+)	tctgggagctgcgattggcaAGGAGAGTTGGTCACCAAAAgttttagagctagaaatagc
YBR063C_00	-0.0726930716762917	0.123469517695781	2		YBR063C	-188	TSS	NA	NA	NA	YBR063C	chrII:368494-368517(+)	tctgggagctgcgattggcaGCTTTTGTTTATTACTTGCAgttttagagctagaaatagc
YBR063C_01	-0.233982179612852	0.0779387422592458	3		YBR063C	-132	TSS	NA	NA	NA	YBR063C	chrII:368438-368461(-)	tctgggagctgcgattggcaGTATATCTGACAAATTTATAgttttagagctagaaatagc
YBR063C_03	-0.041659709958596	0.0391807553706426	3		YBR063C	-28	TSS	NA	NA	NA	YBR063C	chrII:368334-368357(+)	tctgggagctgcgattggcaATTCGGCCGAGTTATCATCTgttttagagctagaaatagc
YBR063C_04	-0.470399213804264	0.207315832825301	2		YBR063C	-39	TSS	NA	NA	NA	YBR063C	chrII:368345-368368(+)	tctgggagctgcgattggcaTTATCATCTCGGTAACCGAGgttttagagctagaaatagc
YBR063C_05	-0.0651974230999099	0.0390737118030138	4		YBR063C	-195	TSS	NA	NA	NA	YBR063C	chrII:368501-368524(+)	tctgggagctgcgattggcaTTTATTACTTGCAAGGTAGAgttttagagctagaaatagc
YBR063C_06	-0.185759221469852	0.0781968251669023	2		YBR063C	-199	TSS	NA	NA	NA	YBR063C	chrII:368505-368528(+)	tctgggagctgcgattggcaTTACTTGCAAGGTAGATGGAgttttagagctagaaatagc
YBR063C_09	-0.0741430434118035	0.0477630727876354	2		YBR063C	-176	TSS	NA	NA	NA	YBR063C	chrII:368482-368505(-)	tctgggagctgcgattggcaTAAACAAAAGCAGGTTGAGTgttttagagctagaaatagc
YBR064W_02	0.071907093217688	0.067476477613549	1	NA	NA	NA	NA	NA	NA	NA	NA	chrII:367584-367607(+)	tctgggagctgcgattggcaGTACTCATCAAAATTGCCATgttttagagctagaaatagc
YBR064W_04	0.00700605536766804	0.0460923098326754	2	NA	NA	NA	NA	NA	NA	NA	NA	chrII:367450-367473(+)	tctgggagctgcgattggcaCTTTTTTCAATACCTTTAAAgttttagagctagaaatagc
YBR064W_05	0.0121675555287446	0.273547411284232	1	NA	NA	NA	NA	NA	NA	NA	NA	chrII:367504-367527(+)	tctgggagctgcgattggcaTTTACCACTGCTTTAAACTCgttttagagctagaaatagc
YBR064W_07	-0.107921466118157	0.237005461188701	1	NA	NA	NA	NA	NA	NA	NA	NA	chrII:367604-367627(+)	tctgggagctgcgattggcaAGGTGAAATTTTCATCGCTTgttttagagctagaaatagc
YBR064W_08	-0.0341392117040102	0.139535623881742	2	NA	NA	NA	NA	NA	NA	NA	NA	chrII:367692-367715(+)	tctgggagctgcgattggcaTTCCTCATAATTTCTCTCTTgttttagagctagaaatagc
YBR064W_09	-0.0348054262579904	0.0338167891257216	4	NA	NA	NA	NA	NA	NA	NA	NA	chrII:367715-367738(+)	tctgggagctgcgattggcaTAACGTCACTTCGATTATTGgttttagagctagaaatagc
YBR065C_00	-0.414770434587564	0.168255281807671	1	ECM2	YBR065C	-213	TSS	NA	NA	NA	YBR065C	chrII:369922-369945(-)	tctgggagctgcgattggcaTACTCACCAAGAACAATAGCgttttagagctagaaatagc
YBR065C_01	0.131546433062944	0.0805111215267624	1	ECM2	YBR065C	-67	TSS	NA	NA	NA	YBR065C	chrII:369776-369799(-)	tctgggagctgcgattggcaAAAAAAAAAAAGAAATGCTAgttttagagctagaaatagc
YBR065C_03	-0.487763096140099	0.16012492428611	1	ECM2	YBR065C	-5	TSS	NA	NA	NA	YBR065C	chrII:369714-369737(-)	tctgggagctgcgattggcaCTTTTGAGCAGGTGAATAGAgttttagagctagaaatagc
YBR065C_04	0.170323605531808	0.0231250846198251	2	ECM2	YBR065C	-16	TSS	NA	NA	NA	YBR065C	chrII:369725-369748(-)	tctgggagctgcgattggcaTGATGGAAGGGCTTTTGAGCgttttagagctagaaatagc
YBR065C_06	-0.0339018295934989	0.0225038355604347	2	ECM2	YBR065C	-29	TSS	NA	NA	NA	YBR065C	chrII:369738-369761(-)	tctgggagctgcgattggcaGAAGTGGTAATGATGATGGAgttttagagctagaaatagc
YBR065C_07	0.0489820664106921	0.0550021535992952	1	ECM2	YBR065C	-33	TSS	NA	NA	NA	YBR065C	chrII:369742-369765(-)	tctgggagctgcgattggcaGATAGAAGTGGTAATGATGAgttttagagctagaaatagc
YBR065C_09	0.127017057454919	0.147097599762872	1	ECM2	YBR065C	-207	TSS	NA	NA	NA	YBR065C	chrII:369916-369939(+)	tctgggagctgcgattggcaATCGTTCCTGCTATTGTTCTgttttagagctagaaatagc
YBR066C_00	-0.0272810927339848	0.0320548089754258	3	NRG2	YBR066C	-180	TSS	NA	NA	NA	YBR066C	chrII:370951-370974(-)	tctgggagctgcgattggcaGCCTACCGTTGCATTCTCCTgttttagagctagaaatagc
YBR066C_03	-0.0655142760172328	0.0855864270617553	3	NRG2	YBR066C	-31	TSS	NA	NA	NA	YBR066C	chrII:370802-370825(+)	tctgggagctgcgattggcaATATTTATATGTAAAAATTTgttttagagctagaaatagc
YBR066C_04	0.023849554529006	0.028069404200147	3	NRG2	YBR066C	-54	TSS	NA	NA	NA	YBR066C	chrII:370825-370848(-)	tctgggagctgcgattggcaTTTATCTTTTATATATTATCgttttagagctagaaatagc
YBR066C_05	0.0406883779385491	0.0421740860318588	2	NRG2	YBR066C	-179	TSS	NA	NA	NA	YBR066C	chrII:370950-370973(+)	tctgggagctgcgattggcaTCCAAGGAGAATGCAACGGTgttttagagctagaaatagc
YBR066C_06	0.0745794006575144	0.0310658560771512	4	NRG2	YBR066C	-175	TSS	NA	NA	NA	YBR066C	chrII:370946-370969(+)	tctgggagctgcgattggcaCTTCTCCAAGGAGAATGCAAgttttagagctagaaatagc
YBR066C_08	-0.0953513112146123	0.0779751934913411	2	NRG2	YBR066C	-173	TSS	NA	NA	NA	YBR066C	chrII:370944-370967(-)	tctgggagctgcgattggcaGTTGCATTCTCCTTGGAGAAgttttagagctagaaatagc
YBR066C_09	-0.35484323429561	0.141806390888999	1	NRG2	YBR066C	-163	TSS	NA	NA	NA	YBR066C	chrII:370934-370957(+)	tctgggagctgcgattggcaTAAACTCAGGCCCTTCTCCAgttttagagctagaaatagc
YBR067C_02	0.0888007404020992	0.0303703429877262	3	TIP1	YBR067C	-12	TSS	NA	NA	NA	YBR067C	chrII:372787-372810(+)	tctgggagctgcgattggcaATTGAATGCCTTTATAATTTgttttagagctagaaatagc
YBR067C_04	-0.302036096756978	0.136843221174464	1	TIP1	YBR067C	-28	TSS	NA	NA	NA	YBR067C	chrII:372803-372826(+)	tctgggagctgcgattggcaATTTCGGTCCGAACAAAGTTgttttagagctagaaatagc
YBR067C_06	-0.0279395476016846	0.181240910102332	1	TIP1	YBR067C	-178	TSS	NA	NA	NA	YBR067C	chrII:372953-372976(-)	tctgggagctgcgattggcaCTTCGAGCTATTTCCAGTAAgttttagagctagaaatagc
YBR067C_09	-0.868191556974979	0.122850046409427	2	TIP1	YBR067C	-168	TSS	NA	NA	NA	YBR067C	chrII:372943-372966(-)	tctgggagctgcgattggcaTTTCCAGTAAAGGAAAAAAAgttttagagctagaaatagc
YBR068C_01	-0.410244087194849	0.125403444070275	1	BAP2	YBR068C	-117	TSS	NA	NA	NA	YBR068C	chrII:375835-375858(+)	tctgggagctgcgattggcaAGATGTGCTCATCAAAGAAGgttttagagctagaaatagc
YBR068C_02	-0.0890862422572957	0.0361226198708065	4	BAP2	YBR068C	-5	TSS	NA	NA	NA	YBR068C	chrII:375723-375746(+)	tctgggagctgcgattggcaTAAATTGATAGTATCGAAAAgttttagagctagaaatagc
YBR068C_06	-0.066735756664203	0.0459558434444889	3	BAP2	YBR068C	-219	TSS	NA	NA	NA	YBR068C	chrII:375937-375960(+)	tctgggagctgcgattggcaATTATATTTTTAACTACAAGgttttagagctagaaatagc
YBR068C_08	-0.0639018933879335	0.0370607376562401	3	BAP2	YBR068C	-48	TSS	NA	NA	NA	YBR068C	chrII:375766-375789(+)	tctgggagctgcgattggcaTAGAGATAGTAATAATCTAAgttttagagctagaaatagc
YBR069C_01	-0.323689729665384	0.204691661905102	2	TAT1	YBR069C	-98	TSS	NA	NA	NA	YBR069C	chrII:378625-378648(+)	tctgggagctgcgattggcaCCAACATTAATTTCCAAAACgttttagagctagaaatagc
YBR069C_02	-0.158164793929516	0.105383692425637	2	TAT1	YBR069C	-2	TSS	NA	NA	NA	YBR069C	chrII:378529-378552(+)	tctgggagctgcgattggcaTTATGGTCTGCTTTTTTTTAgttttagagctagaaatagc
YBR069C_03	0.0621155868855061	0.067537725008241	1	TAT1	YBR069C	15	TSS	NA	NA	NA	YBR069C	chrII:378512-378535(+)	tctgggagctgcgattggcaATTAATTTCAGACTATTTTAgttttagagctagaaatagc
YBR069C_06	0.0391211795119828	0.108265482405868	1	TAT1	YBR069C	-48	TSS	NA	NA	NA	YBR069C	chrII:378575-378598(-)	tctgggagctgcgattggcaTCGTATATATCCCTGTTTTGgttttagagctagaaatagc
YBR069C_08	-0.237064045046325	0.0394601794039785	1	TAT1	YBR069C	-108	TSS	NA	NA	NA	YBR069C	chrII:378635-378658(+)	tctgggagctgcgattggcaTTTCCAAAACAGGTGAGATGgttttagagctagaaatagc
YBR069C_09	-0.124435886716282	0.0576266355846855	6	TAT1	YBR069C	-111	TSS	NA	NA	NA	YBR069C	chrII:378638-378661(-)	tctgggagctgcgattggcaTTACCTCATCTCACCTGTTTgttttagagctagaaatagc
YBR070C_00	-0.00339265693761126	0.0713055077606014	1	ALG14	YBR070C	-144	TSS	NA	NA	NA	YBR070C	chrII:380088-380111(+)	tctgggagctgcgattggcaTACGACTAACTTTCGCGTAGgttttagagctagaaatagc
YBR070C_01	0.126672674572877	0.0408661382638562	2	ALG14	YBR070C	-87	TSS	NA	NA	NA	YBR070C	chrII:380031-380054(+)	tctgggagctgcgattggcaGCTAAGAACATTTTTGCTTCgttttagagctagaaatagc
YBR070C_03	-0.0834954924196506	0.207582647340929	1	ALG14	YBR070C	20	TSS	NA	NA	NA	YBR070C	chrII:379924-379947(-)	tctgggagctgcgattggcaTGACTTGAAGATCATGAAAAgttttagagctagaaatagc
YBR070C_04	-0.516329084929564	0.113488020850019	1	ALG14	YBR070C	-33	TSS	NA	NA	NA	YBR070C	chrII:379977-380000(+)	tctgggagctgcgattggcaACCGCCGATTACAGTTATTGgttttagagctagaaatagc
YBR070C_05	-0.189875440722188	0.120434282457577	2	ALG14	YBR070C	-34	TSS	NA	NA	NA	YBR070C	chrII:379978-380001(+)	tctgggagctgcgattggcaCCGCCGATTACAGTTATTGCgttttagagctagaaatagc
YBR070C_07	-0.254679419288046	0.158991473047414	3	ALG14	YBR070C	-37	TSS	NA	NA	NA	YBR070C	chrII:379981-380004(-)	tctgggagctgcgattggcaGGGCCCGCAATAACTGTAATgttttagagctagaaatagc
YBR070C_08	-0.900116464383061	0.110670363327863	1	ALG14	YBR070C	-56	TSS	NA	NA	NA	YBR070C	chrII:380000-380023(+)	tctgggagctgcgattggcaGCCCTTGTACATGAAATATTgttttagagctagaaatagc
YBR071W_00	-0.00328955273920013	0.0481170440015153	5		YBR071W	-146	TSS	NA	NA	NA	YBR071W	chrII:380182-380205(-)	tctgggagctgcgattggcaAATTCGAATACTTCCTTTACgttttagagctagaaatagc
YBR071W_02	0.0123619285489369	0.0320535727081194	2		YBR071W	-55	TSS	NA	NA	NA	YBR071W	chrII:380273-380296(-)	tctgggagctgcgattggcaGAGGCTTCTTTATAACAGTTgttttagagctagaaatagc
YBR071W_03	-0.0253362505469626	0.038827478520682	3		YBR071W	-42	TSS	NA	NA	NA	YBR071W	chrII:380286-380309(+)	tctgggagctgcgattggcaAAGAAGCCTCAATATTCGTTgttttagagctagaaatagc
YBR071W_05	-0.149791315882432	0.0537790335044703	3		YBR071W	-36	TSS	NA	NA	NA	YBR071W	chrII:380292-380315(-)	tctgggagctgcgattggcaAATAAACCAAACGAATATTGgttttagagctagaaatagc
YBR071W_06	0.0959973948652603	0.0349196183290551	2		YBR071W	-25	TSS	NA	NA	NA	YBR071W	chrII:380303-380326(+)	tctgggagctgcgattggcaGTTTGGTTTATTGTTAAAGAgttttagagctagaaatagc
YBR071W_07	-0.0316866356195796	0.100545606263239	1		YBR071W	-159	TSS	NA	NA	NA	YBR071W	chrII:380169-380192(+)	tctgggagctgcgattggcaTAGGAGAAAATGACCTGTAAgttttagagctagaaatagc
YBR071W_08	-0.0136436124344426	0.0917574864284695	1		YBR071W	-14	TSS	NA	NA	NA	YBR071W	chrII:380314-380337(+)	tctgggagctgcgattggcaTGTTAAAGAAGGCGCAAGCTgttttagagctagaaatagc
YBR072C-A_00	0.097229708723942	0.0436124614460915	1		YBR072C-A	-309	CDS	NA	NA	NA	YBR072C-A	chrII:383318-383341(-)	tctgggagctgcgattggcaGTAACTTTGGCTTTAGATATgttttagagctagaaatagc
YBR072C-A_03	-0.0296268597774437	0.0568720246450131	4		YBR072C-A	-86	CDS	YBR073W	-5	CDS	YBR072C-A,YBR073W	chrII:383095-383118(+)	tctgggagctgcgattggcaGAGTTTTTGTATTGAAATGGgttttagagctagaaatagc
YBR072C-A_04	0.0691837493903251	0.0404662878357944	2		YBR072C-A	-322	CDS	NA	NA	NA	YBR072C-A	chrII:383331-383354(-)	tctgggagctgcgattggcaTTTCAAGTTGACAGTAACTTgttttagagctagaaatagc
YBR072C-A_05	-0.328866024942942	0.101188087619533	3		YBR072C-A	-131	CDS	NA	NA	NA	YBR072C-A	chrII:383140-383163(+)	tctgggagctgcgattggcaAAGAGAGAAGATCCTACAGGgttttagagctagaaatagc
YBR072C-A_06	-0.0839364074734009	0.0920318104920576	2		YBR072C-A	-123	CDS	NA	NA	NA	YBR072C-A	chrII:383132-383155(-)	tctgggagctgcgattggcaAGGATCTTCTCTCTTCGTCGgttttagagctagaaatagc
YBR072C-A_07	-0.0227696349847125	0.0316706787330658	2		YBR072C-A	-158	CDS	NA	NA	NA	YBR072C-A	chrII:383167-383190(+)	tctgggagctgcgattggcaAAACAGCTCGGTATATCAAAgttttagagctagaaatagc
YBR072C-A_08	0.0342312480377346	0.0335672509651875	2		YBR072C-A	-171	CDS	NA	NA	NA	YBR072C-A	chrII:383180-383203(+)	tctgggagctgcgattggcaTATCAAACGGTATTTGATTCgttttagagctagaaatagc
YBR072C-A_09	0.00476327187024248	0.0387121534043284	1		YBR072C-A	-230	CDS	NA	NA	NA	YBR072C-A	chrII:383239-383262(+)	tctgggagctgcgattggcaGCCATTCAAGCCTCCAAGAAgttttagagctagaaatagc
YBR072W_01	0.0525366748062705	0.0353334748944751	3	HSP26	YBR072W	-78	TSS	NA	NA	NA	YBR072W	chrII:381867-381890(-)	tctgggagctgcgattggcaGAGGTCCTATTTATATGTTTgttttagagctagaaatagc
YBR072W_03	0.0265589442026609	0.0333313814661892	3	HSP26	YBR072W	-83	TSS	NA	NA	NA	YBR072W	chrII:381862-381885(+)	tctgggagctgcgattggcaTTATTCCTAAACATATAAATgttttagagctagaaatagc
YBR072W_05	0.0123152614712525	0.0336722490690599	1	HSP26	YBR072W	-86	TSS	NA	NA	NA	YBR072W	chrII:381859-381882(-)	tctgggagctgcgattggcaATTTATATGTTTAGGAATAAgttttagagctagaaatagc
YBR072W_09	0.0262502777707209	0.105785003061239	1	HSP26	YBR072W	8	TSS	NA	NA	NA	YBR072W	chrII:381953-381976(-)	tctgggagctgcgattggcaATCTGATATATCTTTATCGGgttttagagctagaaatagc
YBR073W_01	0.0346482849182669	0.0501798909607699	1	RDH54	YBR073W	-247	CDS	NA	NA	NA	YBR073W	chrII:382853-382876(+)	tctgggagctgcgattggcaTTTTGACTAAGTTTTAACGAgttttagagctagaaatagc
YBR073W_03	0.0342807566921501	0.125447215290766	1		YBR072C-A	-60	CDS	YBR073W	-31	CDS	YBR072C-A,YBR073W	chrII:383069-383092(-)	tctgggagctgcgattggcaTCTAATCGGTTATTTATAGTgttttagagctagaaatagc
YBR073W_05	-0.213441587033324	0.112914044864453	2	RDH54	YBR073W	-193	CDS	NA	NA	NA	YBR073W	chrII:382907-382930(+)	tctgggagctgcgattggcaCTTCAACAACGCGCTGTTGGgttttagagctagaaatagc
YBR073W_06	-0.11059041918577	0.110140263320371	3	RDH54	YBR073W	-176	CDS	NA	NA	NA	YBR073W	chrII:382924-382947(+)	tctgggagctgcgattggcaTGGAGGTATCTCTATGGATGgttttagagctagaaatagc
YBR073W_07	-0.172600407561951	0.0600004588033413	2	RDH54	YBR073W	-164	CDS	NA	NA	NA	YBR073W	chrII:382936-382959(+)	tctgggagctgcgattggcaTATGGATGTGGCTTGAAATAgttttagagctagaaatagc
YBR073W_08	-0.0401793552181981	0.0376125548274175	3	RDH54	YBR073W	-139	CDS	NA	NA	NA	YBR073W	chrII:382961-382984(+)	tctgggagctgcgattggcaGTCTTGCCTACTTCTACTTCgttttagagctagaaatagc
YBR074W_00	-0.133348839226141	0.243009805812908	1	PFF1	YBR074W	-212	TSS	NA	NA	NA	YBR074W	chrII:386058-386081(+)	tctgggagctgcgattggcaTATTCTTGCACGACTCATTCgttttagagctagaaatagc
YBR074W_02	-0.29883258641632	0.0493583914756576	8	PFF1	YBR074W	-43	TSS	NA	NA	NA	YBR074W	chrII:386227-386250(+)	tctgggagctgcgattggcaAATGTGAAAAATTATCTACAgttttagagctagaaatagc
YBR074W_03	-0.0492082952969969	0.138444895109458	1	PFF1	YBR074W	-190	TSS	NA	NA	NA	YBR074W	chrII:386080-386103(+)	tctgggagctgcgattggcaGTTCAAGTCACATATTAAGTgttttagagctagaaatagc
YBR074W_04	-0.0873191145359568	0.0774921460022834	4	PFF1	YBR074W	-189	TSS	NA	NA	NA	YBR074W	chrII:386081-386104(+)	tctgggagctgcgattggcaTTCAAGTCACATATTAAGTAgttttagagctagaaatagc
YBR074W_05	0.0452532092970842	0.0338007983541703	3	PFF1	YBR074W	-128	TSS	NA	NA	NA	YBR074W	chrII:386142-386165(+)	tctgggagctgcgattggcaATTTGATAACGATACGCTGCgttttagagctagaaatagc
YBR074W_06	-0.289081190593954	0.193164087223337	1	PFF1	YBR074W	-28	TSS	NA	NA	NA	YBR074W	chrII:386242-386265(+)	tctgggagctgcgattggcaCTACAAGGAAATAAATTGATgttttagagctagaaatagc
YBR074W_09	-0.0933371482021477	0.118977880882656	1	PFF1	YBR074W	-142	TSS	NA	NA	NA	YBR074W	chrII:386128-386151(-)	tctgggagctgcgattggcaTTATCAAATTAGTGAAAACGgttttagagctagaaatagc
YBR076C-A_01	-0.00390897343011237	0.0385483687077756	2	NA	NA	NA	NA	NA	NA	NA	NA	chrII:391737-391760(+)	tctgggagctgcgattggcaTGTTTTTTCCAGCCCCCATCgttttagagctagaaatagc
YBR076C-A_02	0.0708476606790941	0.0412755147236433	2	NA	NA	NA	NA	NA	NA	NA	NA	chrII:391644-391667(-)	tctgggagctgcgattggcaCTTGATTACGCGGATTGCCGgttttagagctagaaatagc
YBR076C-A_04	-0.178226499452323	0.145690474475703	1	NA	NA	NA	NA	NA	NA	NA	NA	chrII:391860-391883(+)	tctgggagctgcgattggcaTAATTACCAGTAGTCCGTAAgttttagagctagaaatagc
YBR076C-A_05	-0.293620810726852	0.132719440539392	3	NA	NA	NA	NA	NA	NA	NA	NA	chrII:391859-391882(+)	tctgggagctgcgattggcaTTAATTACCAGTAGTCCGTAgttttagagctagaaatagc
YBR076C-A_06	0.0602218966972845	0.0261351523302224	4	NA	NA	NA	NA	NA	NA	NA	NA	chrII:391820-391843(-)	tctgggagctgcgattggcaAGAGAGTTGACTGATTTGTTgttttagagctagaaatagc
YBR076C-A_07	-0.0183696246546028	0.0851068260849446	2	NA	NA	NA	NA	NA	NA	NA	NA	chrII:391654-391677(-)	tctgggagctgcgattggcaTTTACATAAGCTTGATTACGgttttagagctagaaatagc
YBR076C-A_08	0.0312553470225068	0.162440310628044	1	NA	NA	NA	NA	NA	NA	NA	NA	chrII:391657-391680(+)	tctgggagctgcgattggcaCGTAATCAAGCTTATGTAAAgttttagagctagaaatagc
YBR076C-A_09	-0.0464581060087483	0.0368568015202325	4	NA	NA	NA	NA	NA	NA	NA	NA	chrII:391808-391831(-)	tctgggagctgcgattggcaGATTTGTTTGGCTACAAGCTgttttagagctagaaatagc
YBR076W_00	-0.0381748224010447	0.0383658970141044	4	ECM8	YBR076W	-336	CDS	NA	NA	NA	YBR076W	chrII:389879-389902(+)	tctgggagctgcgattggcaGCAAAGCATTGTCCAATGTAgttttagagctagaaatagc
YBR076W_06	-0.012289211717141	0.042536799840362	5	ECM8	YBR076W	-206	CDS	NA	NA	NA	YBR076W	chrII:390009-390032(+)	tctgggagctgcgattggcaAAAAGGGTCGTACGTCTTACgttttagagctagaaatagc
YBR076W_08	-0.0582383792527613	0.0544904707568404	4	ECM8	YBR076W	-1	CDS	NA	NA	NA	YBR076W	chrII:390214-390237(+)	tctgggagctgcgattggcaAAAAGCCTTAAGATGGACTAgttttagagctagaaatagc
YBR076W_09	-0.0633483802163353	0.16750059281095	1	ECM8	YBR076W	-28	CDS	NA	NA	NA	YBR076W	chrII:390187-390210(-)	tctgggagctgcgattggcaAGCTAATATTAAATACTGTTgttttagagctagaaatagc
YBR077C_00	-0.0500210990053042	0.0368581024185426	6	SLM4	YBR077C	-300	CDS	NA	NA	NA	YBR077C	chrII:392581-392604(+)	tctgggagctgcgattggcaAATGAAATGGAGTGCAAAAAgttttagagctagaaatagc
YBR077C_01	-0.053120523138655	0.0379394792691125	2	SLM4	YBR077C	-269	CDS	NA	NA	NA	YBR077C	chrII:392550-392573(-)	tctgggagctgcgattggcaGCGAGGGCGCAGCAGCCACCgttttagagctagaaatagc
YBR077C_02	-0.0363164470191838	0.175450472910224	1	SLM4	YBR077C	-182	CDS	NA	NA	NA	YBR077C	chrII:392463-392486(-)	tctgggagctgcgattggcaTACGTTGATAATGATATGAAgttttagagctagaaatagc
YBR077C_06	-0.138455301503158	0.044564001627822	4	SLM4	YBR077C	-53	CDS	NA	NA	NA	YBR077C	chrII:392334-392357(-)	tctgggagctgcgattggcaAAGATAAGAAGAAAAAAAAAgttttagagctagaaatagc
YBR077C_08	-0.205406692507761	0.152321216636421	1	SLM4	YBR077C	-287	CDS	NA	NA	NA	YBR077C	chrII:392568-392591(+)	tctgggagctgcgattggcaCTCGCGAAAAAGAAATGAAAgttttagagctagaaatagc
YBR077C_09	0.0578892256265117	0.107999125530172	1	SLM4	YBR077C	-286	CDS	NA	NA	NA	YBR077C	chrII:392567-392590(-)	tctgggagctgcgattggcaCATTTCATTTCTTTTTCGCGgttttagagctagaaatagc
YBR078W_00	-0.0664491846713799	0.0304326301373673	3	ECM33	YBR078W	-147	TSS	NA	NA	NA	YBR078W	chrII:392789-392812(-)	tctgggagctgcgattggcaTTGACATTGAATATTTATACgttttagagctagaaatagc
YBR078W_01	-0.578063979910083	0.0929625115402766	4	ECM33	YBR078W	-96	TSS	NA	NA	NA	YBR078W	chrII:392840-392863(-)	tctgggagctgcgattggcaTAAATACAAAAATGCAAGAGgttttagagctagaaatagc
YBR078W_02	-0.0253744519031924	0.0277387184784693	2	ECM33	YBR078W	4	TSS	NA	NA	NA	YBR078W	chrII:392940-392963(+)	tctgggagctgcgattggcaAACATCATCTTTGAGTACTTgttttagagctagaaatagc
YBR078W_06	-0.0109322677743832	0.0928915356974699	2	ECM33	YBR078W	-45	TSS	NA	NA	NA	YBR078W	chrII:392891-392914(+)	tctgggagctgcgattggcaCTTTCCTTCTTTATCTTTCTgttttagagctagaaatagc
YBR078W_08	-0.0692040493397723	0.0859865031776613	2	ECM33	YBR078W	-120	TSS	NA	NA	NA	YBR078W	chrII:392816-392839(+)	tctgggagctgcgattggcaCTACGACTTTTCGCAATCAAgttttagagctagaaatagc
YBR079C_00	0.0437196401022345	0.0501684859623608	2	RPG1	YBR079C	-159	TSS	NA	NA	NA	YBR079C	chrII:398450-398473(+)	tctgggagctgcgattggcaGATTCCAATGACAGAATAAAgttttagagctagaaatagc
YBR079C_01	-0.831558461454223	0.140604131130888	2	RPG1	YBR079C	-67	TSS	NA	NA	NA	YBR079C	chrII:398358-398381(+)	tctgggagctgcgattggcaACCAAGAAAAATTTTTCACCgttttagagctagaaatagc
YBR079C_02	-0.773074447525051	0.110103769426946	6	RPG1	YBR079C	10	TSS	NA	NA	NA	YBR079C	chrII:398281-398304(+)	tctgggagctgcgattggcaATGTTTCCTGGGCGTTTGTAgttttagagctagaaatagc
YBR079C_03	-0.829911746432068	0.124272355677336	2	RPG1	YBR079C	0	TSS	NA	NA	NA	YBR079C	chrII:398291-398314(+)	tctgggagctgcgattggcaGGCGTTTGTATGGTTTATTTgttttagagctagaaatagc
YBR079C_04	-0.860569310384758	0.0962327297412621	4	RPG1	YBR079C	-80	TSS	NA	NA	NA	YBR079C	chrII:398371-398394(+)	tctgggagctgcgattggcaTTTCACCTGGCAAAGCTTCTgttttagagctagaaatagc
YBR079C_05	-0.694391260929315	0.344106003746563	1	RPG1	YBR079C	-81	TSS	NA	NA	NA	YBR079C	chrII:398372-398395(+)	tctgggagctgcgattggcaTTCACCTGGCAAAGCTTCTCgttttagagctagaaatagc
YBR079C_06	-0.376867805344883	0.0865647749539875	5	RPG1	YBR079C	-114	TSS	NA	NA	NA	YBR079C	chrII:398405-398428(+)	tctgggagctgcgattggcaGAAAAATTATCATCTTTACCgttttagagctagaaatagc
YBR079C_08	-0.505143157697837	0.163408377827619	1	RPG1	YBR079C	-118	TSS	NA	NA	NA	YBR079C	chrII:398409-398432(+)	tctgggagctgcgattggcaAATTATCATCTTTACCCGGTgttttagagctagaaatagc
YBR080C_00	-0.244146289709403	0.0844574463618714	2	SEC18	YBR080C	-184	TSS	NA	NA	NA	YBR080C	chrII:401089-401112(+)	tctgggagctgcgattggcaACTAGGTGACATTTTAGAGAgttttagagctagaaatagc
YBR080C_02	-0.834490503500155	0.2909742997157	1	SEC18	YBR080C	10	TSS	NA	NA	NA	YBR080C	chrII:400895-400918(+)	tctgggagctgcgattggcaATTTATAAAGGCTGAATATAgttttagagctagaaatagc
YBR080C_03	-0.878018644484345	0.122294705209254	4	SEC18	YBR080C	-24	TSS	NA	NA	NA	YBR080C	chrII:400929-400952(+)	tctgggagctgcgattggcaCTTATCTTTGAGAGAAACAAgttttagagctagaaatagc
YBR080C_04	-0.692898794748674	0.343983156495352	1	SEC18	YBR080C	-37	TSS	NA	NA	NA	YBR080C	chrII:400942-400965(+)	tctgggagctgcgattggcaGAAACAACGGTAGTACTTAAgttttagagctagaaatagc
YBR080C_05	-0.348738804010574	0.118013719993126	2	SEC18	YBR080C	-74	TSS	NA	NA	NA	YBR080C	chrII:400979-401002(+)	tctgggagctgcgattggcaATTTCATGAATCTCGAAATTgttttagagctagaaatagc
YBR080C_06	-0.164667909456655	0.15126112977789	1	SEC18	YBR080C	-183	TSS	NA	NA	NA	YBR080C	chrII:401088-401111(+)	tctgggagctgcgattggcaTACTAGGTGACATTTTAGAGgttttagagctagaaatagc
YBR080C_09	-0.451989497108438	0.17648882435132	1	SEC18	YBR080C	-142	TSS	NA	NA	NA	YBR080C	chrII:401047-401070(-)	tctgggagctgcgattggcaAGCGTAGCGTCACTAAAAAAgttttagagctagaaatagc
YBR081C_00	-0.348832769822445	0.116832341887001	2	SPT7	YBR081C	-273	CDS	NA	NA	NA	YBR081C	chrII:405512-405535(+)	tctgggagctgcgattggcaCAGCCCTAATAATTATTCACgttttagagctagaaatagc
YBR081C_01	0.0405177513615395	0.114813331654701	1	SPT7	YBR081C	-205	CDS	NA	NA	NA	YBR081C	chrII:405444-405467(+)	tctgggagctgcgattggcaTACATTCACTTTTCATTACTgttttagagctagaaatagc
YBR081C_02	-0.529407463032655	0.0503032652733812	11	SPT7	YBR081C	-168	CDS	NA	NA	NA	YBR081C	chrII:405407-405430(-)	tctgggagctgcgattggcaCAATTATGTTAGATGTACAAgttttagagctagaaatagc
YBR081C_04	0.000667546536974183	0.0266452351504816	5	SPT7	YBR081C	-323	CDS	NA	NA	NA	YBR081C	chrII:405562-405585(+)	tctgggagctgcgattggcaAGATTTATTTCAGTTAAAGCgttttagagctagaaatagc
YBR081C_07	0.00952442279150982	0.0743884087901838	1	SPT7	YBR081C	-304	CDS	NA	NA	NA	YBR081C	chrII:405543-405566(-)	tctgggagctgcgattggcaATCTCTACAGGAATGCTTGTgttttagagctagaaatagc
YBR082C_01	-0.390992221790247	0.142591261216286	1	UBC4	YBR082C	-69	TSS	NA	NA	NA	YBR082C	chrII:407313-407336(+)	tctgggagctgcgattggcaAGAATAAAGAAAAAGAAAGAgttttagagctagaaatagc
YBR082C_02	-0.28011463507037	0.137471644449531	1	UBC4	YBR082C	19	TSS	NA	NA	NA	YBR082C	chrII:407225-407248(+)	tctgggagctgcgattggcaTGTGGCGATAGTGATTTTCCgttttagagctagaaatagc
YBR082C_05	-0.104102996664249	0.047962745201059	3	UBC4	YBR082C	-23	TSS	NA	NA	NA	YBR082C	chrII:407267-407290(+)	tctgggagctgcgattggcaTTCAGGATAGATTTATTCTCgttttagagctagaaatagc
YBR082C_07	-0.407834264754603	0.104119542774365	2	UBC4	YBR082C	-99	TSS	NA	NA	NA	YBR082C	chrII:407343-407366(+)	tctgggagctgcgattggcaAAAAAGAAAAATACAGGCCAgttttagagctagaaatagc
YBR083W_01	0.0813328073761546	0.0192255354351999	16	TEC1	YBR083W	-128	TSS	NA	NA	NA	YBR083W	chrII:408755-408778(-)	tctgggagctgcgattggcaCGCACATTCCCGAATTCAATgttttagagctagaaatagc
YBR083W_03	0.141811678220362	0.133625044265107	1	TEC1	YBR083W	-127	TSS	NA	NA	NA	YBR083W	chrII:408756-408779(-)	tctgggagctgcgattggcaACGCACATTCCCGAATTCAAgttttagagctagaaatagc
YBR083W_04	-0.00457451302490487	0.0523817496544669	4	TEC1	YBR083W	-136	TSS	NA	NA	NA	YBR083W	chrII:408747-408770(+)	tctgggagctgcgattggcaAAGAATTTCCCATTGAATTCgttttagagctagaaatagc
YBR083W_05	-0.263425320721938	0.343446914523231	1	TEC1	YBR083W	-137	TSS	NA	NA	NA	YBR083W	chrII:408746-408769(+)	tctgggagctgcgattggcaAAAGAATTTCCCATTGAATTgttttagagctagaaatagc
YBR083W_06	-0.0437076189229769	0.0543713621018755	2	TEC1	YBR083W	-161	TSS	NA	NA	NA	YBR083W	chrII:408722-408745(-)	tctgggagctgcgattggcaAGTCGTACGCGGAATGCGAGgttttagagctagaaatagc
YBR083W_07	0.0857539984340947	0.0425276324052691	2	TEC1	YBR083W	-97	TSS	NA	NA	NA	YBR083W	chrII:408786-408809(+)	tctgggagctgcgattggcaATTGCGTTTGCTTATTATTCgttttagagctagaaatagc
YBR083W_08	0.100283920174148	0.0391348813760566	3	TEC1	YBR083W	-96	TSS	NA	NA	NA	YBR083W	chrII:408787-408810(+)	tctgggagctgcgattggcaTTGCGTTTGCTTATTATTCTgttttagagctagaaatagc
YBR084C-A_00	-0.591454247251414	0.160614701209416	1	RPL19A	YBR084C-A	-184	TSS	NA	NA	NA	YBR084C-A	chrII:415456-415479(+)	tctgggagctgcgattggcaGTCCATGCCAGCTGCTACCCgttttagagctagaaatagc
YBR084C-A_02	-0.824565150283399	0.29047233977268	1	RPL19A	YBR084C-A	-44	TSS	NA	NA	NA	YBR084C-A	chrII:415316-415339(-)	tctgggagctgcgattggcaAGTGATCAACAGAGAATACAgttttagagctagaaatagc
YBR084C-A_03	-0.632876974431077	0.187496552238294	1	RPL19A	YBR084C-A	-185	TSS	NA	NA	NA	YBR084C-A	chrII:415457-415480(+)	tctgggagctgcgattggcaTCCATGCCAGCTGCTACCCAgttttagagctagaaatagc
YBR084C-A_07	-0.0864880487766325	0.0426135829268687	9	RPL19A	YBR084C-A	-201	TSS	NA	NA	NA	YBR084C-A	chrII:415473-415496(-)	tctgggagctgcgattggcaCCGGGGCCGTGGCAATCCCTgttttagagctagaaatagc
YBR084C-A_09	-0.0828991603024436	0.0385547950256915	2	RPL19A	YBR084C-A	-202	TSS	NA	NA	NA	YBR084C-A	chrII:415474-415497(-)	tctgggagctgcgattggcaGCCGGGGCCGTGGCAATCCCgttttagagctagaaatagc
YBR084W_01	0.000831861191950378	0.0122302060089832	47	MIS1	YBR084W	-83	TSS	NA	NA	NA	YBR084W	chrII:410946-410969(-)	tctgggagctgcgattggcaGTTTACTTCTGCAATTCTTGgttttagagctagaaatagc
YBR084W_02	-0.0402909810803915	0.0397522798393731	6	MIS1	YBR084W	-1	TSS	NA	NA	NA	YBR084W	chrII:411028-411051(+)	tctgggagctgcgattggcaGTCAGATATTTAAGGCTAAAgttttagagctagaaatagc
YBR084W_04	-0.148228297048319	0.0548722981881376	8	MIS1	YBR084W	-57	TSS	NA	NA	NA	YBR084W	chrII:410972-410995(-)	tctgggagctgcgattggcaAGTTGTTTTTTGATGTGTATgttttagagctagaaatagc
YBR084W_05	-0.211004627540981	0.0881158296369327	2	MIS1	YBR084W	-61	TSS	NA	NA	NA	YBR084W	chrII:410968-410991(-)	tctgggagctgcgattggcaGTTTTTTGATGTGTATTGGCgttttagagctagaaatagc
[truncated: 33,249 more rows]
