# Supplementary material for: A genome-scale CRISPR interference guide library enables comprehensive phenotypic profiling in yeast
Source: BMC Genomics. 2021 Mar 23;22:205. doi: 10.1186/s12864-021-07518-0 (PMC7986282; doi:10.1186/s12864-021-07518-0)
Supplement: Supplementary file 6 — Additional file 6: Tables S5 through S7. Gene ontology enrichment analysis of guide RNA fitness effects. [file 12864_2021_7518_MOESM6_ESM.xlsx]

## Sheet: Table S5. All Genes
Table S5: Enrichment analysis of guide fitness across all genes
GO biological process complete	number	overUnder	pvalue	fdr
RNA processing (GO:0006396)	510	-	0	0
RNA metabolic process (GO:0016070)	807	-	0	0
nucleic acid metabolic process (GO:0090304)	1069	-	0	0
ncRNA metabolic process (GO:0034660)	431	-	0	0
ribosome biogenesis (GO:0042254)	370	-	0	0
ribonucleoprotein complex biogenesis (GO:0022613)	449	-	0	0
gene expression (GO:0010467)	1092	-	0	0
protein-containing complex subunit organization (GO:0043933)	628	-	1.11e-16	7.11e-14
ncRNA processing (GO:0034470)	375	-	2.22e-16	1.26e-13
cellular component biogenesis (GO:0044085)	1008	-	5.55e-16	2.84e-13
rRNA metabolic process (GO:0016072)	279	-	1.89e-14	8.78e-12
cellular nitrogen compound metabolic process (GO:0034641)	1636	-	2.95e-14	1.26e-11
rRNA processing (GO:0006364)	264	-	3.62e-14	1.43e-11
nucleobase-containing compound metabolic process (GO:0006139)	1260	-	3.84e-14	1.4e-11
macromolecule biosynthetic process (GO:0009059)	845	-	1.28e-13	4.35e-11
heterocycle metabolic process (GO:0046483)	1351	-	3.62e-13	1.16e-10
cellular aromatic compound metabolic process (GO:0006725)	1342	-	4.04e-13	1.22e-10
cellular macromolecule biosynthetic process (GO:0034645)	829	-	4.09e-13	1.16e-10
maturation of 5.8S rRNA from tricistronic rRNA transcript (SSU-rRNA, 5.8S rRNA, LSU-rRNA) (GO:0000466)	85	-	9.43e-13	2.54e-10
maturation of 5.8S rRNA (GO:0000460)	85	-	9.43e-13	2.41e-10
macromolecule metabolic process (GO:0043170)	2142	-	2.25e-12	5.48e-10
RNA 3'-end processing (GO:0031123)	68	-	2.68e-12	6.23e-10
organic cyclic compound metabolic process (GO:1901360)	1403	-	2.83e-12	6.3e-10
ribosomal small subunit biogenesis (GO:0042274)	135	-	1.19e-11	2.53e-09
cleavage involved in rRNA processing (GO:0000469)	77	-	2.34e-11	4.78e-09
protein-containing complex assembly (GO:0065003)	434	-	2.51e-11	4.94e-09
cellular protein-containing complex assembly (GO:0034622)	423	-	3.15e-11	5.98e-09
maturation of SSU-rRNA from tricistronic rRNA transcript (SSU-rRNA, 5.8S rRNA, LSU-rRNA) (GO:0000462)	96	-	7.17e-11	1.31e-08
nuclear transport (GO:0051169)	159	-	1.98e-10	3.5e-08
nucleocytoplasmic transport (GO:0006913)	159	-	1.98e-10	3.38e-08
peptide biosynthetic process (GO:0043043)	348	-	2.15e-10	3.55e-08
translation (GO:0006412)	344	-	3.57e-10	5.71e-08
ribonucleoprotein complex subunit organization (GO:0071826)	168	-	4.1e-10	6.37e-08
ribonucleoprotein complex assembly (GO:0022618)	162	-	7.81e-10	1.18e-07
maturation of SSU-rRNA (GO:0030490)	108	-	8.84e-10	1.29e-07
RNA phosphodiester bond hydrolysis (GO:0090501)	136	-	9.01e-10	1.28e-07
cellular nitrogen compound biosynthetic process (GO:0044271)	829	-	1.97e-09	2.73e-07
amide biosynthetic process (GO:0043604)	387	-	2.04e-09	2.75e-07
establishment of RNA localization (GO:0051236)	150	-	2.27e-09	2.98e-07
RNA transport (GO:0050658)	150	-	2.27e-09	2.91e-07
RNA localization (GO:0006403)	174	-	2.43e-09	3.03e-07
cellular component assembly (GO:0022607)	682	-	2.76e-09	3.37e-07
protein-DNA complex subunit organization (GO:0071824)	150	-	3.68e-09	4.39e-07
protein export from nucleus (GO:0006611)	115	-	4.16e-09	4.84e-07
protein-containing complex localization (GO:0031503)	142	-	6.43e-09	7.31e-07
nitrogen compound metabolic process (GO:0006807)	2533	-	7.11e-09	7.91e-07
ribonucleoprotein complex export from nucleus (GO:0071426)	114	-	8.95e-09	9.75e-07
cellular macromolecule metabolic process (GO:0044260)	1777	-	8.98e-09	9.58e-07
transcription by RNA polymerase II (GO:0006366)	142	-	1.04e-08	1.08e-06
peptide metabolic process (GO:0006518)	382	-	1.1e-08	1.12e-06
ribosomal large subunit biogenesis (GO:0042273)	117	-	1.17e-08	1.17e-06
ribonucleoprotein complex localization (GO:0071166)	115	-	1.2e-08	1.18e-06
nucleic acid transport (GO:0050657)	152	-	1.28e-08	1.23e-06
protein-containing complex disassembly (GO:0032984)	188	-	1.57e-08	1.49e-06
nuclear export (GO:0051168)	118	-	1.6e-08	1.49e-06
RNA polyadenylation (GO:0043631)	24	-	2.06e-08	1.88e-06
RNA export from nucleus (GO:0006405)	117	-	3.34e-08	3e-06
mRNA 3'-end processing (GO:0031124)	34	-	3.49e-08	3.08e-06
organic substance biosynthetic process (GO:1901576)	1366	-	4.91e-08	4.26e-06
RNA biosynthetic process (GO:0032774)	222	-	6.77e-08	5.78e-06
mRNA polyadenylation (GO:0006378)	19	-	7.15e-08	6e-06
nucleic acid-templated transcription (GO:0097659)	218	-	7.55e-08	6.23e-06
transcription, DNA-templated (GO:0006351)	218	-	7.55e-08	6.14e-06
cellular component organization or biogenesis (GO:0071840)	1946	-	9.73e-08	7.78e-06
ribosome assembly (GO:0042255)	75	-	1.06e-07	8.33e-06
endonucleolytic cleavage of tricistronic rRNA transcript (SSU-rRNA, 5.8S rRNA, LSU-rRNA) (GO:0000479)	54	-	1.67e-07	1.29e-05
endonucleolytic cleavage involved in rRNA processing (GO:0000478)	54	-	1.67e-07	1.27e-05
endonucleolytic cleavage in ITS1 to separate SSU-rRNA from 5.8S rRNA and LSU-rRNA from tricistronic rRNA transcript (SSU-rRNA, 5.8S rRNA, LSU-rRNA) (GO:0000447)	40	-	1.85e-07	1.39e-05
mRNA cleavage involved in mRNA processing (GO:0098787)	17	-	2.26e-07	1.68e-05
biosynthetic process (GO:0009058)	1387	-	2.31e-07	1.69e-05
ncRNA 5'-end processing (GO:0034471)	35	-	3.98e-07	2.87e-05
cellular biosynthetic process (GO:0044249)	1325	-	4.21e-07	3e-05
cellular amide metabolic process (GO:0043603)	450	-	4.25e-07	2.98e-05
pre-mRNA cleavage required for polyadenylation (GO:0098789)	16	-	4.67e-07	3.23e-05
cellular protein complex disassembly (GO:0043624)	162	-	5.57e-07	3.8e-05
ncRNA 3'-end processing (GO:0043628)	43	-	5.72e-07	3.85e-05
RNA 5'-end processing (GO:0000966)	36	-	6.87e-07	4.57e-05
regulation of mitotic nuclear division (GO:0007088)	33	-	9.61e-07	6.31e-05
organelle assembly (GO:0070925)	156	-	1e-06	6.5e-05
rRNA 5'-end processing (GO:0000967)	32	-	1.02e-06	6.53e-05
tRNA metabolic process (GO:0006399)	176	-	1.22e-06	7.68e-05
protein import (GO:0017038)	113	-	1.35e-06	8.45e-05
cellular component disassembly (GO:0022411)	244	-	1.49e-06	9.19e-05
endonucleolytic cleavage to generate mature 5'-end of SSU-rRNA from (SSU-rRNA, 5.8S rRNA, LSU-rRNA) (GO:0000472)	30	-	1.51e-06	9.19e-05
mRNA cleavage (GO:0006379)	21	-	1.9e-06	0.000115
establishment of protein localization (GO:0045184)	636	-	2.17e-06	0.000129
nucleobase-containing compound transport (GO:0015931)	196	-	2.5e-06	0.000147
rRNA-containing ribonucleoprotein complex export from nucleus (GO:0071428)	64	-	2.63e-06	0.000153
endonucleolytic cleavage in 5'-ETS of tricistronic rRNA transcript (SSU-rRNA, 5.8S rRNA, LSU-rRNA) (GO:0000480)	30	-	2.73e-06	0.000157
translational termination (GO:0006415)	145	-	3.09e-06	0.000176
intracellular protein transport (GO:0006886)	463	-	3.12e-06	0.000175
protein localization (GO:0008104)	751	-	3.33e-06	0.000185
RNA modification (GO:0009451)	157	-	3.87e-06	0.000213
cytoplasmic translation (GO:0002181)	165	-	3.94e-06	0.000215
modification-dependent macromolecule catabolic process (GO:0043632)	225	-	4.21e-06	0.000227
nucleic acid phosphodiester bond hydrolysis (GO:0090305)	198	-	4.45e-06	0.000237
protein transport (GO:0015031)	620	-	4.67e-06	0.000247
regulation of chromosome segregation (GO:0051983)	47	-	5.36e-06	0.00028
primary metabolic process (GO:0044238)	2737	-	5.41e-06	0.00028
mRNA processing (GO:0006397)	169	-	6.18e-06	0.000316
peptide transport (GO:0015833)	628	-	6.77e-06	0.000343
organonitrogen compound biosynthetic process (GO:1901566)	826	-	1.05e-05	0.000526
cellular protein localization (GO:0034613)	626	-	1.13e-05	0.000561
sno(s)RNA 3'-end processing (GO:0031126)	29	-	1.19e-05	0.000586
establishment of localization in cell (GO:0051649)	653	-	1.3e-05	0.000633
vacuolar acidification (GO:0007035)	25	-	1.41e-05	0.000681
intracellular pH reduction (GO:0051452)	25	-	1.41e-05	0.000675
pH reduction (GO:0045851)	25	-	1.41e-05	0.000668
maturation of LSU-rRNA from tricistronic rRNA transcript (SSU-rRNA, 5.8S rRNA, LSU-rRNA) (GO:0000463)	47	-	1.42e-05	0.000666
nuclear-transcribed mRNA catabolic process, exonucleolytic, 3'-5' (GO:0034427)	17	-	1.59e-05	0.000742
nuclear-transcribed mRNA catabolic process, 3'-5' exonucleolytic nonsense-mediated decay (GO:0070478)	17	-	1.59e-05	0.000736
protein-DNA complex assembly (GO:0065004)	98	-	1.89e-05	0.000865
DNA-templated transcription, initiation (GO:0006352)	59	-	2.1e-05	0.000954
regulation of mitotic sister chromatid separation (GO:0010965)	34	-	2.12e-05	0.00095
regulation of chromosome separation (GO:1905818)	34	-	2.12e-05	0.000942
mRNA-containing ribonucleoprotein complex export from nucleus (GO:0071427)	57	-	2.81e-05	0.00124
mRNA export from nucleus (GO:0006406)	57	-	2.81e-05	0.00123
amide transport (GO:0042886)	642	-	2.85e-05	0.00124
cellular macromolecule localization (GO:0070727)	645	-	2.86e-05	0.00123
regulation of sister chromatid segregation (GO:0033045)	35	-	2.87e-05	0.00122
nuclear-transcribed mRNA catabolic process, exonucleolytic (GO:0000291)	20	-	3.31e-05	0.0014
intracellular transport (GO:0046907)	620	-	3.49e-05	0.00147
polyadenylation-dependent mRNA catabolic process (GO:0071047)	15	-	3.55e-05	0.00148
nuclear polyadenylation-dependent mRNA catabolic process (GO:0071042)	15	-	3.55e-05	0.00146
cellular component organization (GO:0016043)	1720	-	3.68e-05	0.00151
ncRNA export from nucleus (GO:0097064)	32	-	3.97e-05	0.00161
proteasomal ubiquitin-independent protein catabolic process (GO:0010499)	17	-	4.22e-05	0.0017
transcription initiation from RNA polymerase II promoter (GO:0006367)	43	-	4.59e-05	0.00184
cellular protein metabolic process (GO:0044267)	1178	-	4.69e-05	0.00186
polyphosphate metabolic process (GO:0006797)	14	+	5.02e-05	0.00198
organelle organization (GO:0006996)	1166	-	5.04e-05	0.00197
maturation of LSU-rRNA (GO:0000470)	56	-	5.08e-05	0.00197
regulation of mitotic metaphase/anaphase transition (GO:0030071)	32	-	5.14e-05	0.00198
regulation of metaphase/anaphase transition of cell cycle (GO:1902099)	32	-	5.14e-05	0.00196
mitotic nuclear division (GO:0140014)	72	-	5.22e-05	0.00198
protein metabolic process (GO:0019538)	1256	-	5.4e-05	0.00203
mRNA transport (GO:0051028)	87	-	5.57e-05	0.00208
macromolecule localization (GO:0033036)	839	-	6.5e-05	0.00241
sno(s)RNA metabolic process (GO:0016074)	49	-	6.94e-05	0.00256
snRNA metabolic process (GO:0016073)	31	-	7.08e-05	0.00259
cellular localization (GO:0051641)	842	-	7.1e-05	0.00258
vesicle fusion with Golgi apparatus (GO:0048280)	9	-	7.72e-05	0.00278
RNA phosphodiester bond hydrolysis, endonucleolytic (GO:0090502)	85	-	8.13e-05	0.00291
organic substance metabolic process (GO:0071704)	2918	-	8.44e-05	0.003
chromosome organization (GO:0051276)	464	-	8.6e-05	0.00304
nuclear polyadenylation-dependent tRNA catabolic process (GO:0071038)	16	-	9.01e-05	0.00316
double-strand break repair via break-induced replication (GO:0000727)	22	-	9.08e-05	0.00316
nuclear-transcribed mRNA catabolic process, nonsense-mediated decay (GO:0000184)	32	-	0.000114	0.00393
rRNA 3'-end processing (GO:0031125)	22	-	0.000118	0.00407
nucleobase-containing compound biosynthetic process (GO:0034654)	396	-	0.000127	0.00435
RNA methylation (GO:0001510)	89	-	0.00013	0.00441
protein localization to nucleus (GO:0034504)	66	-	0.000133	0.00448
regulation of cell cycle phase transition (GO:1901987)	98	-	0.000139	0.00464
import into nucleus (GO:0051170)	65	-	0.000139	0.00463
mitotic cell cycle (GO:0000278)	268	-	0.000147	0.00487
polyadenylation-dependent snoRNA 3'-end processing (GO:0071051)	15	-	0.000148	0.00486
translational initiation (GO:0006413)	43	-	0.000153	0.00498
rRNA modification (GO:0000154)	74	-	0.000155	0.00501
DNA-templated transcription, termination (GO:0006353)	51	-	0.000157	0.00507
mRNA metabolic process (GO:0016071)	266	-	0.000164	0.00526
ribosomal subunit export from nucleus (GO:0000054)	49	-	0.000166	0.00529
nuclear chromosome segregation (GO:0098813)	110	-	0.000172	0.00544
rRNA methylation (GO:0031167)	62	-	0.000178	0.00559
sno(s)RNA processing (GO:0043144)	43	-	0.000178	0.00556
U4 snRNA 3'-end processing (GO:0034475)	15	-	0.000181	0.00561
regulation of mitotic sister chromatid segregation (GO:0033047)	23	-	0.000183	0.00564
tRNA catabolic process (GO:0016078)	17	-	0.000185	0.00568
nuclear RNA surveillance (GO:0071027)	33	-	0.000191	0.00583
modification-dependent protein catabolic process (GO:0019941)	204	-	0.000196	0.00593
mitotic cell cycle process (GO:1903047)	256	-	0.000201	0.00604
protein import into nucleus (GO:0006606)	60	-	0.000211	0.00633
sulfate transmembrane transport (GO:1902358)	7	+	0.000217	0.00645
sulfate transport (GO:0008272)	7	+	0.000217	0.00641
DNA replication initiation (GO:0006270)	33	-	0.000222	0.00652
sister chromatid segregation (GO:0000819)	82	-	0.000222	0.0065
mitotic sister chromatid segregation (GO:0000070)	62	-	0.000225	0.00655
protein localization to kinetochore (GO:0034501)	9	-	0.000231	0.00668
establishment of organelle localization (GO:0051656)	109	-	0.00024	0.00691
pre-replicative complex assembly involved in nuclear cell cycle DNA replication (GO:0006267)	17	-	0.000253	0.00724
pre-replicative complex assembly involved in cell cycle DNA replication (GO:1902299)	17	-	0.000253	0.0072
pre-replicative complex assembly (GO:0036388)	17	-	0.000253	0.00716
ATP-dependent chromatin remodeling (GO:0043044)	39	-	0.000256	0.00721
DNA-dependent DNA replication (GO:0006261)	95	-	0.000282	0.00788
exonucleolytic trimming involved in rRNA processing (GO:0000459)	19	-	0.000282	0.00785
ubiquitin-dependent protein catabolic process (GO:0006511)	198	-	0.000283	0.00783
cellular macromolecule catabolic process (GO:0044265)	368	-	0.000297	0.00816
nuclear polyadenylation-dependent rRNA catabolic process (GO:0071035)	18	-	0.0003	0.0082
Arp2/3 complex-mediated actin nucleation (GO:0034314)	7	-	0.00031	0.00844
snRNA 3'-end processing (GO:0034472)	20	-	0.000313	0.00847
ribosomal small subunit assembly (GO:0000028)	28	-	0.000315	0.00849
regulation of cell cycle process (GO:0010564)	184	-	0.000331	0.00886
tRNA aminoacylation for protein translation (GO:0006418)	37	-	0.000348	0.00928
inorganic anion transport (GO:0015698)	34	+	0.000349	0.00926
nuclear mRNA surveillance (GO:0071028)	29	-	0.000364	0.0096
regulation of mitotic cell cycle phase transition (GO:1901990)	96	-	0.000364	0.00956
RNA polymerase II preinitiation complex assembly (GO:0051123)	33	-	0.000369	0.00963
heterocycle biosynthetic process (GO:0018130)	471	-	0.000372	0.00966
regulation of pH (GO:0006885)	29	-	0.000373	0.00964
regulation of cellular pH (GO:0030641)	29	-	0.000373	0.0096
regulation of intracellular pH (GO:0051453)	29	-	0.000373	0.00955
snRNA processing (GO:0016180)	21	-	0.000374	0.00953
organic acid transport (GO:0015849)	84	+	0.000378	0.00959
cell cycle (GO:0007049)	541	-	0.000382	0.00964
polyadenylation-dependent RNA catabolic process (GO:0043633)	21	-	0.000383	0.00961
peptidyl-threonine modification (GO:0018210)	19	+	0.000425	0.0106
peptidyl-threonine phosphorylation (GO:0018107)	19	+	0.000425	0.0106
proteasome-mediated ubiquitin-dependent protein catabolic process (GO:0043161)	134	-	0.000427	0.0106
exonucleolytic trimming to generate mature 3'-end of 5.8S rRNA from tricistronic rRNA transcript (SSU-rRNA, 5.8S rRNA, LSU-rRNA) (GO:0000467)	17	-	0.000429	0.0106
proteasomal protein catabolic process (GO:0010498)	143	-	0.000432	0.0106
ribosome localization (GO:0033750)	50	-	0.000442	0.0108
nuclear polyadenylation-dependent ncRNA catabolic process (GO:0071046)	19	-	0.000444	0.0108
nuclear ncRNA surveillance (GO:0071029)	19	-	0.000444	0.0107
polyadenylation-dependent ncRNA catabolic process (GO:0043634)	19	-	0.000444	0.0107
chromosome segregation (GO:0007059)	131	-	0.000467	0.0112
aromatic compound biosynthetic process (GO:0019438)	459	-	0.000468	0.0111
cellular metabolic process (GO:0044237)	2938	-	0.000476	0.0113
protein-DNA complex disassembly (GO:0032986)	18	-	0.000478	0.0113
regulation of nuclear division (GO:0051783)	58	-	0.000528	0.0124
ribosomal large subunit export from nucleus (GO:0000055)	31	-	0.000566	0.0132
nucleosome organization (GO:0034728)	72	-	0.000611	0.0142
threonine biosynthetic process (GO:0009088)	6	-	0.000635	0.0147
asparagine catabolic process (GO:0006530)	6	+	0.000645	0.0149
macromolecule catabolic process (GO:0009057)	389	-	0.000655	0.015
metabolic process (GO:0008152)	3081	-	0.000661	0.0151
ncRNA transcription (GO:0098781)	53	-	0.000667	0.0152
nucleosome disassembly (GO:0006337)	17	-	0.000682	0.0155
chromatin disassembly (GO:0031498)	17	-	0.000682	0.0154
positive regulation of nuclear division (GO:0051785)	13	-	0.000698	0.0157
positive regulation of mitotic sister chromatid separation (GO:1901970)	9	-	0.000701	0.0157
positive regulation of metaphase/anaphase transition of cell cycle (GO:1902101)	9	-	0.000701	0.0156
positive regulation of mitotic metaphase/anaphase transition (GO:0045842)	9	-	0.000701	0.0155
positive regulation of mitotic nuclear division (GO:0045840)	9	-	0.000701	0.0155
positive regulation of chromosome separation (GO:1905820)	9	-	0.000701	0.0154
rRNA export from nucleus (GO:0006407)	18	-	0.000729	0.016
rRNA transport (GO:0051029)	18	-	0.000729	0.0159
ubiquitin-dependent endocytosis (GO:0070086)	12	+	0.000741	0.0161
phosphorylation of RNA polymerase II C-terminal domain (GO:0070816)	16	-	0.000812	0.0175
organic cyclic compound biosynthetic process (GO:1901362)	514	-	0.000978	0.021
mitotic spindle assembly checkpoint (GO:0007094)	18	-	0.000997	0.0214
negative regulation of mitotic sister chromatid separation (GO:2000816)	18	-	0.000997	0.0213
negative regulation of chromosome segregation (GO:0051985)	18	-	0.000997	0.0212
negative regulation of mitotic sister chromatid segregation (GO:0033048)	18	-	0.000997	0.0211
negative regulation of sister chromatid segregation (GO:0033046)	18	-	0.000997	0.021
spindle assembly checkpoint (GO:0071173)	18	-	0.000997	0.0209
negative regulation of metaphase/anaphase transition of cell cycle (GO:1902100)	18	-	0.000997	0.0208
negative regulation of mitotic metaphase/anaphase transition (GO:0045841)	18	-	0.000997	0.0207
negative regulation of mitotic nuclear division (GO:0045839)	18	-	0.000997	0.0207
negative regulation of chromosome separation (GO:1905819)	18	-	0.000997	0.0206
positive regulation of protein-containing complex assembly (GO:0031334)	52	-	0.00104	0.0214
regulation of chromosome organization (GO:0033044)	86	-	0.00104	0.0214
formation of cytoplasmic translation initiation complex (GO:0001732)	10	-	0.00106	0.0217
aspartate family amino acid catabolic process (GO:0009068)	12	+	0.00107	0.0218
carbohydrate metabolic process (GO:0005975)	228	+	0.00109	0.0222
response to toxic substance (GO:0009636)	58	+	0.00111	0.0224
cellular response to oxidative stress (GO:0034599)	106	+	0.00112	0.0224
transcription preinitiation complex assembly (GO:0070897)	41	-	0.00116	0.0232
tRNA transcription by RNA polymerase III (GO:0042797)	17	-	0.00125	0.025
tRNA transcription (GO:0009304)	17	-	0.00125	0.0249
RNA surveillance (GO:0071025)	35	-	0.00126	0.0249
DNA metabolic process (GO:0006259)	351	-	0.00127	0.025
termination of RNA polymerase III transcription (GO:0006386)	16	-	0.00133	0.0261
inorganic anion transmembrane transport (GO:0098661)	21	+	0.00133	0.0261
metallo-sulfur cluster assembly (GO:0031163)	23	-	0.00139	0.0272
iron-sulfur cluster assembly (GO:0016226)	23	-	0.00139	0.0271
small molecule catabolic process (GO:0044282)	147	+	0.0014	0.0271
response to chemical (GO:0042221)	449	+	0.00144	0.0277
tRNA processing (GO:0008033)	122	-	0.00146	0.0279
protein catabolic process (GO:0030163)	252	-	0.0015	0.0286
transcription, RNA-templated (GO:0001172)	12	-	0.00151	0.0287
DNA unwinding involved in DNA replication (GO:0006268)	10	-	0.00154	0.0291
protein localization to chromosome, centromeric region (GO:0071459)	11	-	0.00164	0.031
DNA replication (GO:0006260)	107	-	0.00166	0.0313
cellular response to chemical stress (GO:0062197)	132	+	0.00168	0.0316
spliceosomal snRNP assembly (GO:0000387)	16	-	0.00171	0.032
ribosomal large subunit assembly (GO:0000027)	39	-	0.00172	0.032
fungal-type cell wall organization (GO:0031505)	156	+	0.00173	0.032
cell adhesion (GO:0007155)	7	+	0.0018	0.0333
biological adhesion (GO:0022610)	7	+	0.0018	0.0331
ncRNA catabolic process (GO:0034661)	34	-	0.00182	0.0334
organonitrogen compound metabolic process (GO:1901564)	1743	-	0.00183	0.0334
sulfur compound transport (GO:0072348)	25	+	0.00183	0.0334
tRNA gene clustering (GO:0070058)	7	-	0.00184	0.0334
tRNA transport (GO:0051031)	19	-	0.00191	0.0345
protein localization to chromosome (GO:0034502)	27	-	0.00194	0.035
cellular protein catabolic process (GO:0044257)	246	-	0.00195	0.0351
transmembrane transport (GO:0055085)	418	+	0.00202	0.0362
rRNA catabolic process (GO:0016075)	31	-	0.00203	0.0362
cell wall organization (GO:0071555)	192	+	0.00204	0.0363
external encapsulating structure organization (GO:0045229)	192	+	0.00204	0.0362
actin nucleation (GO:0045010)	10	-	0.00207	0.0365
organelle fission (GO:0048285)	133	-	0.00216	0.038
chromatin remodeling (GO:0006338)	123	-	0.00229	0.0402
proteolysis involved in cellular protein catabolic process (GO:0051603)	227	-	0.00229	0.0401
cell division (GO:0051301)	218	-	0.00232	0.0404
poly(A)+ mRNA export from nucleus (GO:0016973)	35	-	0.0024	0.0416
histidine biosynthetic process (GO:0000105)	9	-	0.00257	0.0445
histidine metabolic process (GO:0006547)	9	-	0.00257	0.0443
leucine metabolic process (GO:0006551)	10	-	0.00259	0.0444
protein localization to organelle (GO:0033365)	372	-	0.00262	0.0449
protein targeting to mitochondrion (GO:0006626)	62	-	0.00271	0.0463
positive regulation of cell cycle (GO:0045787)	80	-	0.00273	0.0465
polyol transport (GO:0015791)	14	+	0.00277	0.0469
nuclear division (GO:0000280)	124	-	0.00288	0.0487
protein import into mitochondrial matrix (GO:0030150)	22	-	0.00294	0.0495

## Sheet: Table S5 metadata
Table S5
Analysis Type:	PANTHER Enrichment Test (release 20200728)
Annotation Version and Release Date:	GO Ontology database DOI: 10.5281/zenodo.4437524 Released 2021-01-01
Analyzed List:	yorf-lfcmin-all.txt (Saccharomyces cerevisiae)
Correction:	FDR

## Sheet: Table S6. Essential Genes
Table S6: Enrichment analysis of guide fitness across essential genes
GO biological process complete	number	overUnder	pvalue	fdr
carbohydrate derivative biosynthetic process (GO:1901137)	66	+	1.05e-05	0.0309

## Sheet: Table S6 metadata
Table S6
Analysis Type:	PANTHER Enrichment Test (release 20200728)
Annotation Version and Release Date:	GO Ontology database DOI: 10.5281/zenodo.4437524 Released 2021-01-01
Analyzed List:	yorf-lfcmin-ess.txt (Saccharomyces cerevisiae)
Correction:	FDR

## Sheet: Table S7. Non-Essential Genes
Table S7: Enrichment analysis of guide fitness across non-essential genes
GO biological process complete	number	overUnder	pvalue	fdr
peptide biosynthetic process (GO:0043043)	277	-	6.63e-11	3.16e-07
gene expression (GO:0010467)	641	-	1.15e-10	2.74e-07
translation (GO:0006412)	273	-	1.51e-10	2.39e-07
amide biosynthetic process (GO:0043604)	310	-	3.75e-10	4.46e-07
macromolecule biosynthetic process (GO:0009059)	558	-	4.04e-09	3.84e-06
organonitrogen compound biosynthetic process (GO:1901566)	656	-	4.33e-09	3.43e-06
peptide metabolic process (GO:0006518)	307	-	4.38e-09	2.97e-06
protein-containing complex disassembly (GO:0032984)	145	-	1.68e-08	1e-05
cellular macromolecule biosynthetic process (GO:0034645)	544	-	2.7e-08	1.43e-05
cellular protein complex disassembly (GO:0043624)	134	-	3.36e-08	1.6e-05
translational termination (GO:0006415)	122	-	6.83e-08	2.95e-05
cellular amide metabolic process (GO:0043603)	365	-	8.04e-08	3.19e-05
cellular nitrogen compound biosynthetic process (GO:0044271)	585	-	1.13e-07	4.13e-05
cellular component disassembly (GO:0022411)	194	-	3.17e-07	0.000108
organic substance biosynthetic process (GO:1901576)	992	-	3.65e-07	0.000116
ribosome assembly (GO:0042255)	41	-	4.14e-07	0.000123
vacuolar acidification (GO:0007035)	24	-	4.38e-07	0.000122
intracellular pH reduction (GO:0051452)	24	-	4.38e-07	0.000116
pH reduction (GO:0045851)	24	-	4.38e-07	0.00011
maturation of SSU-rRNA from tricistronic rRNA transcript (SSU-rRNA, 5.8S rRNA, LSU-rRNA) (GO:0000462)	34	-	4.43e-07	0.000105
protein-containing complex subunit organization (GO:0043933)	390	-	4.61e-07	0.000104
nuclear transport (GO:0051169)	97	-	4.94e-07	0.000107
nucleocytoplasmic transport (GO:0006913)	97	-	4.94e-07	0.000102
cytoplasmic translation (GO:0002181)	136	-	1.14e-06	0.000225
biosynthetic process (GO:0009058)	1011	-	1.73e-06	0.000328
ribosomal small subunit biogenesis (GO:0042274)	60	-	2.72e-06	0.000497
protein export from nucleus (GO:0006611)	67	-	3.86e-06	0.00068
ribonucleoprotein complex export from nucleus (GO:0071426)	67	-	3.86e-06	0.000656
ribonucleoprotein complex localization (GO:0071166)	67	-	3.86e-06	0.000633
macromolecule metabolic process (GO:0043170)	1488	-	5.02e-06	0.000797
cellular biosynthetic process (GO:0044249)	955	-	6.13e-06	0.00094
cellular nitrogen compound metabolic process (GO:0034641)	1075	-	1.04e-05	0.00155
mitochondrial translation (GO:0032543)	96	-	1.22e-05	0.00176
protein-containing complex localization (GO:0031503)	84	-	1.28e-05	0.00178
regulation of pH (GO:0006885)	27	-	1.6e-05	0.00217
regulation of cellular pH (GO:0030641)	27	-	1.6e-05	0.00211
regulation of intracellular pH (GO:0051453)	27	-	1.6e-05	0.00206
mitochondrial gene expression (GO:0140053)	108	-	1.75e-05	0.00219
RNA export from nucleus (GO:0006405)	69	-	1.79e-05	0.00218
nuclear export (GO:0051168)	69	-	1.79e-05	0.00212
maturation of SSU-rRNA (GO:0030490)	42	-	2.24e-05	0.0026
protein metabolic process (GO:0019538)	986	-	2.83e-05	0.0032
nitrogen compound metabolic process (GO:0006807)	1831	-	3.17e-05	0.0035
establishment of RNA localization (GO:0051236)	89	-	3.21e-05	0.00347
RNA transport (GO:0050658)	89	-	3.21e-05	0.00339
cellular macromolecule metabolic process (GO:0044260)	1292	-	3.39e-05	0.00351
organonitrogen compound metabolic process (GO:1901564)	1408	-	3.98e-05	0.00403
cellular protein metabolic process (GO:0044267)	916	-	6.26e-05	0.00621
ncRNA processing (GO:0034470)	178	-	9.27e-05	0.009
peptidyl-threonine modification (GO:0018210)	16	+	9.59e-05	0.00912
peptidyl-threonine phosphorylation (GO:0018107)	16	+	9.59e-05	0.00894
organelle assembly (GO:0070925)	97	-	0.000118	0.0108
nucleic acid transport (GO:0050657)	91	-	0.000146	0.0131
ncRNA metabolic process (GO:0034660)	208	-	0.000187	0.0164
RNA localization (GO:0006403)	104	-	0.000238	0.0206
purine nucleotide biosynthetic process (GO:0006164)	53	-	0.000248	0.0211
polyphosphate metabolic process (GO:0006797)	14	+	0.000258	0.0215
ribosome biogenesis (GO:0042254)	159	-	0.000268	0.022
leucine metabolic process (GO:0006551)	10	-	0.000307	0.0248
endonucleolytic cleavage in ITS1 to separate SSU-rRNA from 5.8S rRNA and LSU-rRNA from tricistronic rRNA transcript (SSU-rRNA, 5.8S rRNA, LSU-rRNA) (GO:0000447)	9	-	0.00031	0.0245
RNA processing (GO:0006396)	236	-	0.000329	0.0256
rRNA-containing ribonucleoprotein complex export from nucleus (GO:0071428)	31	-	0.000337	0.0258
RNA 3'-end processing (GO:0031123)	23	-	0.000366	0.0276
ribosomal small subunit assembly (GO:0000028)	19	-	0.000383	0.0285
sulfate transmembrane transport (GO:1902358)	7	+	0.000393	0.0288
sulfate transport (GO:0008272)	7	+	0.000393	0.0283
histidine biosynthetic process (GO:0000105)	9	-	0.000466	0.0331
histidine metabolic process (GO:0006547)	9	-	0.000466	0.0326
RNA metabolic process (GO:0016070)	414	-	0.000476	0.0328
'de novo' IMP biosynthetic process (GO:0006189)	8	-	0.000483	0.0328
purine-containing compound biosynthetic process (GO:0072522)	59	-	0.000497	0.0333
nucleobase-containing compound transport (GO:0015931)	131	-	0.000548	0.0362
regulation of mitotic nuclear division (GO:0007088)	16	-	0.000559	0.0364
ribonucleoprotein complex assembly (GO:0022618)	66	-	0.000627	0.0403
threonine biosynthetic process (GO:0009088)	5	-	0.00069	0.0437
ribonucleoprotein complex subunit organization (GO:0071826)	68	-	0.00071	0.0444

## Sheet: Table S7 metadata
Table S7
Analysis Type:	PANTHER Enrichment Test (release 20200728)
Annotation Version and Release Date:	GO Ontology database DOI: 10.5281/zenodo.4437524 Released 2021-01-01
Analyzed List:	yorf-lfcmin-via.txt (Saccharomyces cerevisiae)
Correction:	FDR
